# Supplementary material for: Clade-wide fungal proteome analysis reveals structure–function conservation in divergent Dicer proteins
Source: Comput Struct Biotechnol J. 2025 Nov 6;27:5020–35. doi: 10.1016/j.csbj.2025.11.009 (PMC12663654; doi:10.1016/j.csbj.2025.11.009)
Supplement: Supplementary file 2 — Supplementary material [file mmc10.zip › FPAZ.hmm]

HMMER3/f [3.3 | Nov 2019]
NAME  combined_trimmed
LENG  306
ALPH  amino
RF    no
MM    no
CONS  yes
CS    no
MAP   yes
DATE  Tue Jan  7 12:18:03 2025
NSEQ  2452
EFFN  21.854774
CKSUM 1854120579
STATS LOCAL MSV      -11.3175  0.70112
STATS LOCAL VITERBI  -12.9881  0.70112
STATS LOCAL FORWARD   -4.9995  0.70112
HMM          A        C        D        E        F        G        H        I        K        L        M        N        P        Q        R        S        T        V        W        Y   
            m->m     m->i     m->d     i->m     i->i     d->m     d->d
  COMPO   2.57403  4.29101  2.86223  2.67857  3.34373  2.93679  3.72237  2.96458  2.77670  2.41138  3.81717  3.12047  2.95212  3.14076  2.83396  2.54714  2.77623  2.74409  4.34246  3.50754
          2.68618  4.42225  2.77519  2.73123  3.46354  2.40513  3.72494  3.29354  2.67741  2.69355  4.24690  2.90347  2.73739  3.18146  2.89801  2.37887  2.77519  2.98518  4.58477  3.61503
          0.04816  3.45297  4.17531  0.61958  0.77255  0.00000        *
      1   2.73154  4.37689  3.42395  3.09637  2.42352  3.47353  3.68747  2.51870  2.98007  2.06830  3.34725  3.39133  3.96986  3.34910  3.23404  2.94476  3.04122  2.43109  4.26588  2.55738      1 l - - -
          2.68618  4.42225  2.77519  2.73123  3.46354  2.40513  3.72494  3.29354  2.67741  2.69355  4.24690  2.90347  2.73739  3.18146  2.89801  2.37887  2.77519  2.98518  4.58477  3.61503
          0.04816  3.45297  4.17531  0.61958  0.77255  0.48576  0.95510
      2   2.27243  4.18249  3.27413  3.02035  3.35078  3.14256  3.97592  2.31534  2.88515  2.25251  3.49089  3.28762  3.77905  3.33548  3.13297  2.64826  2.81886  2.25295  4.99628  3.64231      2 l - - -
          2.68618  4.42225  2.77519  2.73123  3.46354  2.40513  3.72494  3.29354  2.67741  2.69355  4.24690  2.90347  2.73739  3.18146  2.89801  2.37887  2.77519  2.98518  4.58477  3.61503
          0.04816  3.45297  4.17531  0.61958  0.77255  0.48576  0.95510
      3   2.53095  4.23853  3.51170  3.19168  3.16419  3.33196  4.03217  2.18982  2.98229  2.01634  3.33192  3.44544  3.91950  3.43336  3.22130  2.80144  2.90836  2.03270  4.89956  3.49958      3 l - - -
          2.68618  4.42225  2.77519  2.73123  3.46354  2.40513  3.72494  3.29354  2.67741  2.69355  4.24690  2.90347  2.73739  3.18146  2.89801  2.37887  2.77519  2.98518  4.58477  3.61503
          0.04816  3.45297  4.17531  0.61958  0.77255  0.48576  0.95510
      4   2.30429  4.16493  2.72593  2.59445  3.64772  2.59673  3.74461  3.24054  2.65980  3.00008  3.98832  2.59945  3.51311  3.08422  2.93337  2.44721  2.73274  2.87989  4.97967  3.68323      4 a - - -
          2.68618  4.42225  2.77519  2.73123  3.46354  2.40513  3.72494  3.29354  2.67741  2.69355  4.24690  2.90347  2.73739  3.18146  2.89801  2.37887  2.77519  2.98518  4.58477  3.61503
          0.04816  3.45297  4.17531  0.61958  0.77255  0.48576  0.95510
      5   2.37207  4.21304  2.98572  2.75763  3.56543  2.99462  3.78993  2.88915  2.57502  2.61366  3.72962  3.07545  3.64039  3.10036  2.64371  2.54122  2.54256  2.64483  5.01613  3.71480      5 a - - -
          2.68618  4.42225  2.77519  2.73123  3.46354  2.40513  3.72494  3.29354  2.67741  2.69355  4.24690  2.90347  2.73739  3.18146  2.89801  2.37887  2.77519  2.98518  4.58477  3.61503
          0.04816  3.45297  4.17531  0.61958  0.77255  0.48576  0.95510
      6   2.18014  4.18548  2.94936  2.74538  3.58177  2.96009  3.80724  2.90727  2.62687  2.67201  3.76671  3.05400  3.62617  3.12068  2.74937  2.45867  2.73747  2.64126  5.05017  3.71738      6 a - - -
          2.68618  4.42225  2.77519  2.73123  3.46354  2.40513  3.72494  3.29354  2.67741  2.69355  4.24690  2.90347  2.73739  3.18146  2.89801  2.37887  2.77519  2.98518  4.58477  3.61503
          0.06339  3.45297  3.51430  0.61958  0.77255  0.48576  0.95510
      7   2.53810  4.39493  2.66714  2.40534  3.55657  3.03149  3.67552  3.05166  2.47913  2.69250  3.80536  2.93312  3.64527  2.74943  2.75324  2.65231  2.89183  2.82273  4.95683  3.63782      7 e - - -
          2.68618  4.42225  2.77519  2.73123  3.46354  2.40513  3.72494  3.29354  2.67741  2.69355  4.24690  2.90347  2.73739  3.18146  2.89801  2.37887  2.77519  2.98518  4.58477  3.61503
          0.04888  3.43846  4.16081  0.61958  0.77255  0.49437  0.94149
      8   2.29010  4.16115  2.98211  2.79547  3.40175  2.96568  3.81836  2.78886  2.72818  2.63250  3.75095  2.92242  3.63967  3.18591  2.98494  2.49745  2.74177  2.44489  4.92876  3.51712      8 a - - -
          2.68618  4.42225  2.77519  2.73123  3.46354  2.40513  3.72494  3.29354  2.67741  2.69355  4.24690  2.90347  2.73739  3.18146  2.89801  2.37887  2.77519  2.98518  4.58477  3.61503
          0.04888  3.43846  4.16081  0.61958  0.77255  0.48042  0.96371
      9   2.45676  4.37535  2.64464  2.33686  3.73169  3.02422  3.71398  3.01729  2.51970  2.83665  3.87206  2.85113  3.65607  2.98560  2.81842  2.57647  2.72056  2.74595  5.13085  3.79610      9 e - - -
          2.68618  4.42225  2.77519  2.73123  3.46354  2.40513  3.72494  3.29354  2.67741  2.69355  4.24690  2.90347  2.73739  3.18146  2.89801  2.37887  2.77519  2.98518  4.58477  3.61503
          0.04816  3.45297  4.17531  0.61958  0.77255  0.48576  0.95510
     10   2.37977  4.24887  2.93594  2.71185  3.57127  3.01728  3.77096  2.92838  2.54708  2.62255  3.72962  3.04580  3.65817  3.01712  2.68578  2.53909  2.57153  2.68263  5.03898  3.70958     10 a - - -
          2.68618  4.42225  2.77519  2.73123  3.46354  2.40513  3.72494  3.29354  2.67741  2.69355  4.24690  2.90347  2.73739  3.18146  2.89801  2.37887  2.77519  2.98518  4.58477  3.61503
          0.04816  3.45297  4.17531  0.61958  0.77255  0.48576  0.95510
     11   2.55181  4.35984  3.00873  2.75509  3.31959  3.19315  3.74341  2.73841  2.45772  2.27287  3.59688  3.11966  3.77219  3.01393  2.79035  2.71686  2.89690  2.56600  4.86086  3.46811     11 l - - -
          2.68618  4.42225  2.77519  2.73123  3.46354  2.40513  3.72494  3.29354  2.67741  2.69355  4.24690  2.90347  2.73739  3.18146  2.89801  2.37887  2.77519  2.98518  4.58477  3.61503
          0.04816  3.45297  4.17531  0.61958  0.77255  0.48576  0.95510
     12   2.32101  4.20427  2.48653  2.50958  3.74144  2.54291  3.74921  3.21246  2.70563  2.99638  3.97686  2.89369  3.52075  3.06397  3.01906  2.41278  2.73975  2.86242  5.06350  3.78991     12 a - - -
          2.68618  4.42225  2.77519  2.73123  3.46354  2.40513  3.72494  3.29354  2.67741  2.69355  4.24690  2.90347  2.73739  3.18146  2.89801  2.37887  2.77519  2.98518  4.58477  3.61503
          0.04816  3.45297  4.17531  0.61958  0.77255  0.48576  0.95510
     13   2.57912  4.28947  3.56661  3.19115  3.15323  3.44735  4.02810  2.11777  2.94120  1.95502  3.11875  3.47855  3.98319  3.40518  3.18687  2.88610  2.94971  2.11203  4.90582  3.52955     13 l - - -
          2.68618  4.42225  2.77519  2.73123  3.46354  2.40513  3.72494  3.29354  2.67741  2.69355  4.24690  2.90347  2.73739  3.18146  2.89801  2.37887  2.77519  2.98518  4.58477  3.61503
          0.04816  3.45297  4.17531  0.61958  0.77255  0.48576  0.95510
     14   2.60472  4.34919  3.38346  3.01643  3.02093  3.42750  3.83831  2.42838  2.78409  2.05002  3.05495  3.34580  3.93767  3.25495  3.04156  2.85854  2.94944  2.32777  4.70382  3.11648     14 l - - -
          2.68618  4.42225  2.77519  2.73123  3.46354  2.40513  3.72494  3.29354  2.67741  2.69355  4.24690  2.90347  2.73739  3.18146  2.89801  2.37887  2.77519  2.98518  4.58477  3.61503
          0.04816  3.45297  4.17531  0.61958  0.77255  0.48576  0.95510
     15   2.62734  4.29072  3.51014  3.18821  3.08205  3.40527  3.99827  2.10030  2.96042  1.92700  3.29505  3.47121  3.95747  3.42536  3.19377  2.90386  2.97931  2.13863  4.80979  3.40316     15 l - - -
          2.68618  4.42225  2.77519  2.73123  3.46354  2.40513  3.72494  3.29354  2.67741  2.69355  4.24690  2.90347  2.73739  3.18146  2.89801  2.37887  2.77519  2.98518  4.58477  3.61503
          0.04816  3.45297  4.17531  0.61958  0.77255  0.48576  0.95510
     16   2.55724  4.41260  2.70491  2.30434  3.68519  3.04884  3.65591  3.11272  2.39905  2.79611  3.85035  2.93722  3.64319  2.93579  2.49088  2.66616  2.89298  2.86109  5.00061  3.74094     16 e - - -
          2.68618  4.42225  2.77519  2.73123  3.46354  2.40513  3.72494  3.29354  2.67741  2.69355  4.24690  2.90347  2.73739  3.18146  2.89801  2.37887  2.77519  2.98518  4.58477  3.61503
          0.04816  3.45297  4.17531  0.61958  0.77255  0.48576  0.95510
     17   2.54924  4.46534  2.22189  2.18597  3.79504  2.97016  3.66529  3.19363  2.59126  2.95851  3.97330  2.79973  3.59528  2.94367  2.94656  2.62547  2.89672  2.91174  5.09363  3.81859     17 e - - -
          2.68618  4.42225  2.77519  2.73123  3.46354  2.40513  3.72494  3.29354  2.67741  2.69355  4.24690  2.90347  2.73739  3.18146  2.89801  2.37887  2.77519  2.98518  4.58477  3.61503
          0.04816  3.45297  4.17531  0.61958  0.77255  0.48576  0.95510
     18   2.54327  4.43997  2.78838  2.55250  3.65750  3.10595  3.63588  3.14491  2.17314  2.79076  3.83174  2.95722  3.68874  2.85754  2.46647  2.65192  2.87545  2.88844  5.01358  3.69552     18 k - - -
          2.68618  4.42225  2.77519  2.73123  3.46354  2.40513  3.72494  3.29354  2.67741  2.69355  4.24690  2.90347  2.73739  3.18146  2.89801  2.37887  2.77519  2.98518  4.58477  3.61503
          0.04816  3.45297  4.17531  0.61958  0.77255  0.48576  0.95510
     19   2.36659  4.26963  2.80175  2.60992  3.63333  2.97587  3.72149  3.09360  2.42940  2.84748  3.86608  2.96645  3.62570  3.01788  2.72610  2.34822  2.76251  2.79112  5.04575  3.68788     19 s - - -
          2.68618  4.42225  2.77519  2.73123  3.46354  2.40513  3.72494  3.29354  2.67741  2.69355  4.24690  2.90347  2.73739  3.18146  2.89801  2.37887  2.77519  2.98518  4.58477  3.61503
          0.04816  3.45297  4.17531  0.61958  0.77255  0.48576  0.95510
     20   2.56696  4.24960  3.57222  3.23270  3.17034  3.39129  4.06995  2.07390  3.02714  1.99176  3.29712  3.49330  3.95994  3.46666  3.26867  2.85456  2.93300  2.00064  4.92201  3.54055     20 l - - -
          2.68618  4.42225  2.77519  2.73123  3.46354  2.40513  3.72494  3.29354  2.67741  2.69355  4.24690  2.90347  2.73739  3.18146  2.89801  2.37887  2.77519  2.98518  4.58477  3.61503
          0.04773  3.46178  4.18412  0.61958  0.77255  0.48576  0.95510
     21   2.46606  4.39422  2.69517  2.45174  3.82796  3.03635  3.67931  3.19726  2.28596  2.90258  3.88262  2.91045  3.09585  2.93040  2.72853  2.57506  2.81880  2.89857  5.14059  3.86973     21 k - - -
          2.68618  4.42225  2.77519  2.73123  3.46354  2.40513  3.72494  3.29354  2.67741  2.69355  4.24690  2.90347  2.73739  3.18146  2.89801  2.37887  2.77519  2.98518  4.58477  3.61503
          0.04696  3.47772  4.20007  0.61958  0.77255  0.48576  0.95510
     22   2.33285  4.32897  2.69000  2.46961  3.79325  2.98927  3.72184  3.21604  2.53454  2.93648  3.90076  2.90528  3.63507  2.86540  2.84236  2.25615  2.75630  2.88666  5.18369  3.83675     22 s - - -
          2.68618  4.42225  2.77519  2.73123  3.46354  2.40513  3.72494  3.29354  2.67741  2.69355  4.24690  2.90347  2.73739  3.18146  2.89801  2.37887  2.77519  2.98518  4.58477  3.61503
          0.04624  3.49280  4.21515  0.61958  0.77255  0.48576  0.95510
     23   2.21161  4.09261  3.07877  2.85954  3.75458  2.90669  3.93107  2.90523  2.81331  2.79365  3.82558  3.10831  3.60834  3.23329  3.08347  2.31611  2.12408  2.59457  5.22137  3.92426     23 t - - -
          2.68618  4.42225  2.77519  2.73123  3.46354  2.40513  3.72494  3.29354  2.67741  2.69355  4.24690  2.90347  2.73739  3.18146  2.89801  2.37887  2.77519  2.98518  4.58477  3.61503
          0.04455  3.52925  4.25160  0.61958  0.77255  0.48576  0.95510
     24   2.69372  4.72590  2.92912  2.51491  4.04892  3.34032  3.54385  3.43571  1.88622  3.01466  3.91302  2.95634  3.80002  2.63264  2.13171  2.74460  2.85348  3.14396  5.20754  3.95641     24 k - - -
          2.68618  4.42225  2.77519  2.73123  3.46354  2.40513  3.72494  3.29354  2.67741  2.69355  4.24690  2.90347  2.73739  3.18146  2.89801  2.37887  2.77519  2.98518  4.58477  3.61503
          0.04267  3.57124  4.29359  0.61958  0.77255  0.48576  0.95510
     25   2.70277  4.35228  3.64197  3.23672  3.10382  3.58102  4.02634  2.21007  2.98883  1.65782  3.26080  3.54100  4.06949  3.43798  3.23662  2.92632  3.01674  2.15993  4.84465  3.44697     25 l - - -
          2.68618  4.42225  2.77519  2.73123  3.46354  2.40513  3.72494  3.29354  2.67741  2.69355  4.24690  2.90347  2.73739  3.18146  2.89801  2.37887  2.77519  2.98518  4.58477  3.61503
          0.04267  3.57124  4.29359  0.61958  0.77255  0.48576  0.95510
     26   2.94824  4.44225  3.88764  3.40452  1.91797  3.83874  3.42679  2.80270  3.26271  2.20170  3.40886  3.56286  4.18119  3.48242  3.48375  3.14659  3.17695  2.70192  3.43996  1.89962     26 y - - -
          2.68618  4.42225  2.77519  2.73123  3.46354  2.40513  3.72494  3.29354  2.67741  2.69355  4.24690  2.90347  2.73739  3.18146  2.89801  2.37887  2.77519  2.98518  4.58477  3.61503
          0.04267  3.57124  4.29359  0.61958  0.77255  0.48576  0.95510
     27   2.46590  4.43498  2.80491  2.49902  3.72791  3.25933  3.63802  2.92763  2.44363  2.77340  3.51704  2.90026  3.47323  2.85760  2.86280  2.55405  2.66523  2.76915  5.08535  3.79534     27 k - - -
          2.68618  4.42225  2.77519  2.73123  3.46354  2.40513  3.72494  3.29354  2.67741  2.69355  4.24690  2.90347  2.73739  3.18146  2.89801  2.37887  2.77519  2.98518  4.58477  3.61503
          0.04267  3.57124  4.29359  0.61958  0.77255  0.48576  0.95510
     28   2.29641  4.25452  2.91733  2.61632  3.87005  2.91912  3.75808  3.27464  2.59334  2.97654  3.70626  2.86381  3.63205  2.93370  2.92425  2.07399  2.58187  2.90191  5.21755  3.92948     28 s - - -
          2.68618  4.42225  2.77519  2.73123  3.46354  2.40513  3.72494  3.29354  2.67741  2.69355  4.24690  2.90347  2.73739  3.18146  2.89801  2.37887  2.77519  2.98518  4.58477  3.61503
          0.04191  3.58902  4.31137  0.61958  0.77255  0.48576  0.95510
     29   2.14453  4.12087  3.10677  2.83091  3.76763  2.93126  3.89313  3.07433  2.78183  2.87510  3.67371  3.09518  3.61605  3.18328  3.07514  1.86773  2.64755  2.72852  5.20818  3.89655     29 s - - -
          2.68618  4.42225  2.77519  2.73123  3.46354  2.40513  3.72494  3.29354  2.67741  2.69355  4.24690  2.90347  2.73739  3.18146  2.89801  2.37887  2.77519  2.98518  4.58477  3.61503
          0.04191  3.58902  4.31137  0.61958  0.77255  0.48576  0.95510
     30   2.71743  4.36988  3.64376  3.09687  2.97836  3.68579  3.90761  2.33992  2.87695  1.74987  3.03361  3.46756  4.05853  3.27755  2.98519  2.98706  2.96274  2.29798  4.78532  3.45163     30 l - - -
          2.68618  4.42225  2.77519  2.73123  3.46354  2.40513  3.72494  3.29354  2.67741  2.69355  4.24690  2.90347  2.73739  3.18146  2.89801  2.37887  2.77519  2.98518  4.58477  3.61503
          0.04191  3.58902  4.31137  0.61958  0.77255  0.48576  0.95510
     31   2.33787  4.50969  2.61003  2.20549  3.98896  2.86874  3.66742  3.36093  2.50277  3.03487  3.90285  2.79165  3.68082  2.83292  2.88572  2.47493  2.79175  2.94065  5.29287  3.98673     31 e - - -
          2.68618  4.42225  2.77519  2.73123  3.46354  2.40513  3.72494  3.29354  2.67741  2.69355  4.24690  2.90347  2.73739  3.18146  2.89801  2.37887  2.77519  2.98518  4.58477  3.61503
          0.04191  3.58902  4.31137  0.61958  0.77255  0.48576  0.95510
     32   2.55981  4.04730  3.78539  3.29602  3.35574  3.50476  4.13126  2.07303  3.10036  2.11580  3.31656  3.56502  4.01658  3.48613  3.28305  2.88261  2.88943  1.70626  5.05431  3.77813     32 v - - -
          2.68618  4.42225  2.77519  2.73123  3.46354  2.40513  3.72494  3.29354  2.67741  2.69355  4.24690  2.90347  2.73739  3.18146  2.89801  2.37887  2.77519  2.98518  4.58477  3.61503
          0.04191  3.58902  4.31137  0.61958  0.77255  0.48576  0.95510
     33   1.82346  4.05963  2.98649  2.77045  4.00313  2.67183  3.92076  3.32773  2.84886  3.10217  3.97243  2.95451  3.53646  3.19167  3.15939  2.09654  2.54523  2.87801  5.36472  4.11230     33 a - - -
          2.68618  4.42225  2.77519  2.73123  3.46354  2.40513  3.72494  3.29354  2.67741  2.69355  4.24690  2.90347  2.73739  3.18146  2.89801  2.37887  2.77519  2.98518  4.58477  3.61503
          0.04191  3.58902  4.31137  0.61958  0.77255  0.48576  0.95510
     34   2.65769  4.80830  2.58356  2.32243  4.06519  3.28722  3.32886  3.50236  2.07061  3.08186  3.93585  2.73037  3.75636  2.64932  2.46752  2.67333  2.85486  3.18780  5.26806  3.95600     34 k - - -
          2.68618  4.42225  2.77519  2.73123  3.46354  2.40513  3.72494  3.29354  2.67741  2.69355  4.24690  2.90347  2.73739  3.18146  2.89801  2.37887  2.77519  2.98518  4.58477  3.61503
          0.04191  3.58902  4.31137  0.61958  0.77255  0.48576  0.95510
     35   2.80493  4.40706  3.46499  3.15335  1.99865  3.66638  3.54933  2.71869  3.08723  2.27662  3.42304  3.42803  4.06926  3.35882  3.36194  3.00611  3.05762  2.58670  4.02743  2.22474     35 f - - -
          2.68618  4.42225  2.77519  2.73123  3.46354  2.40513  3.72494  3.29354  2.67741  2.69355  4.24690  2.90347  2.73739  3.18146  2.89801  2.37887  2.77519  2.98518  4.58477  3.61503
          0.04191  3.58902  4.31137  0.61958  0.77255  0.48576  0.95510
     36   2.14001  4.18352  3.44572  3.02210  3.56316  3.24394  3.97855  2.43414  2.86399  2.35961  3.50224  3.31195  3.82382  3.27442  3.08282  2.64073  2.72464  2.07401  5.13282  3.87615     36 v - - -
          2.68618  4.42225  2.77519  2.73123  3.46354  2.40513  3.72494  3.29354  2.67741  2.69355  4.24690  2.90347  2.73739  3.18146  2.89801  2.37887  2.77519  2.98518  4.58477  3.61503
          0.04191  3.58902  4.31137  0.61958  0.77255  0.48576  0.95510
     37   2.33029  4.38694  2.63746  2.46092  3.88939  3.02964  3.71704  3.36363  2.58922  3.04538  3.92425  2.78010  3.65039  2.89471  2.95463  2.06449  2.75028  2.99650  5.24188  3.82566     37 s - - -
          2.68618  4.42225  2.77519  2.73123  3.46354  2.40513  3.72494  3.29354  2.67741  2.69355  4.24690  2.90347  2.73739  3.18146  2.89801  2.37887  2.77519  2.98518  4.58477  3.61503
          0.04191  3.58902  4.31137  0.61958  0.77255  0.48576  0.95510
     38   2.32913  4.30523  2.88727  2.59211  3.81986  3.04401  3.59287  3.28818  2.53932  2.91495  3.84938  2.90986  3.65553  2.97562  2.81349  2.09598  2.58718  2.92852  5.17311  3.86184     38 s - - -
          2.68618  4.42225  2.77519  2.73123  3.46354  2.40513  3.72494  3.29354  2.67741  2.69355  4.24690  2.90347  2.73739  3.18146  2.89801  2.37887  2.77519  2.98518  4.58477  3.61503
          0.04191  3.58902  4.31137  0.61958  0.77255  0.48576  0.95510
     39   2.78354  4.35493  3.87187  3.38911  2.82324  3.77512  4.10066  2.13930  3.23626  1.61375  3.12207  3.69520  4.18501  3.56769  3.50054  3.09537  3.06457  1.97536  4.77518  3.37933     39 l - - -
          2.68618  4.42225  2.77519  2.73123  3.46354  2.40513  3.72494  3.29354  2.67741  2.69355  4.24690  2.90347  2.73739  3.18146  2.89801  2.37887  2.77519  2.98518  4.58477  3.61503
          0.04191  3.58902  4.31137  0.61958  0.77255  0.48576  0.95510
     40   2.42489  3.97039  2.93365  2.52958  3.70548  3.21398  3.53617  3.10494  2.45808  2.73679  3.63451  2.97732  3.44924  2.67854  2.80919  2.55348  2.72595  2.81420  5.05451  3.77238     40 a - - -
          2.68618  4.42225  2.77519  2.73123  3.46354  2.40513  3.72494  3.29354  2.67741  2.69355  4.24690  2.90347  2.73739  3.18146  2.89801  2.37887  2.77519  2.98518  4.58477  3.61503
          0.04191  3.58902  4.31137  0.61958  0.77255  0.48576  0.95510
     41   2.51980  4.46447  2.96251  2.51775  3.61183  3.15176  3.46565  3.09186  2.39876  2.75111  3.56050  2.86847  3.76449  2.81348  2.78118  2.57347  2.73696  2.77285  4.98085  3.38713     41 k - - -
          2.68618  4.42225  2.77519  2.73123  3.46354  2.40513  3.72494  3.29354  2.67741  2.69355  4.24690  2.90347  2.73739  3.18146  2.89801  2.37887  2.77519  2.98518  4.58477  3.61503
          0.04191  3.58902  4.31137  0.61958  0.77255  0.48576  0.95510
     42   2.56342  4.61292  2.80361  2.31520  3.83141  3.09939  3.49944  3.25458  2.30962  2.88372  3.74026  2.79505  3.63822  2.70696  2.70696  2.58564  2.80470  2.96408  4.82629  3.78224     42 k - - -
          2.68618  4.42225  2.77519  2.73123  3.46354  2.40513  3.72494  3.29354  2.67741  2.69355  4.24690  2.90347  2.73739  3.18146  2.89801  2.37887  2.77519  2.98518  4.58477  3.61503
          0.04975  3.58902  3.86754  0.61958  0.77255  0.48576  0.95510
     43   2.36698  4.68131  2.39293  2.20470  4.02833  3.09939  3.61217  3.40610  2.37089  3.05533  3.91860  2.77839  3.63575  2.76145  2.87131  2.59902  2.84555  3.04449  5.31391  3.98524     43 e - - -
          2.68618  4.42225  2.77519  2.73123  3.46354  2.40513  3.72494  3.29354  2.67741  2.69355  4.24690  2.90347  2.73739  3.18146  2.89801  2.37887  2.77519  2.98518  4.58477  3.61503
          0.04223  3.58150  4.30385  0.61958  0.77255  0.48256  0.96024
     44   2.61755  4.83318  2.19641  1.91849  4.15829  3.02438  3.60781  3.49600  2.49925  3.19685  4.06171  2.69793  3.53236  2.79285  2.96141  2.61444  2.90361  3.22465  5.42713  4.05436     44 e - - -
          2.68618  4.42225  2.77519  2.73123  3.46354  2.40513  3.72494  3.29354  2.67741  2.69355  4.24690  2.90347  2.73739  3.18146  2.89801  2.37887  2.77519  2.98518  4.58477  3.61503
          0.04191  3.58902  4.31137  0.61958  0.77255  0.48576  0.95510
     45   2.42206  4.41687  2.90153  2.50753  3.48336  3.33220  3.60421  2.94924  2.50553  2.56798  3.50649  3.00361  3.77001  2.87808  2.85235  2.60026  2.67665  2.69369  5.00230  3.71165     45 a - - -
          2.68618  4.42225  2.77519  2.73123  3.46354  2.40513  3.72494  3.29354  2.67741  2.69355  4.24690  2.90347  2.73739  3.18146  2.89801  2.37887  2.77519  2.98518  4.58477  3.61503
          0.06888  3.58902  3.24574  0.61958  0.77255  0.48576  0.95510
     46   2.42907  4.48728  2.66063  2.37481  3.90318  2.91577  3.33720  3.35147  2.45094  2.99394  3.86500  2.86439  3.68508  2.81402  2.80628  2.39444  2.70081  3.01460  5.21587  3.90490     46 e - - -
          2.68617  4.42226  2.77521  2.73123  3.46355  2.40512  3.72496  3.29354  2.67742  2.69355  4.24681  2.90348  2.73741  3.18147  2.89798  2.37887  2.77521  2.98513  4.58478  3.61504
          0.16771  2.23780  3.04260  0.56595  0.83892  0.48975  0.94876
     47   2.41101  4.30727  3.08161  2.67480  3.62763  3.21713  3.76179  2.76577  2.55784  2.42330  3.60654  3.09352  3.67824  2.97305  2.86101  2.57153  2.60050  2.55680  5.07779  3.79310     49 a - - -
          2.68618  4.42225  2.77519  2.73123  3.46354  2.40513  3.72494  3.29354  2.67741  2.69355  4.24690  2.90347  2.73739  3.18146  2.89801  2.37887  2.77519  2.98518  4.58477  3.61503
          0.04400  3.54139  4.26373  0.61958  0.77255  0.51229  0.91410
     48   2.57045  4.53969  2.93388  2.51472  3.74903  3.30974  3.45985  3.14093  2.22513  2.75687  3.71770  2.96402  3.69952  2.62891  2.54035  2.61609  2.77314  2.88607  5.06153  3.76607     50 k - - -
          2.68618  4.42225  2.77519  2.73123  3.46354  2.40513  3.72494  3.29354  2.67741  2.69355  4.24690  2.90347  2.73739  3.18146  2.89801  2.37887  2.77519  2.98518  4.58477  3.61503
          0.04351  3.55223  4.27458  0.61958  0.77255  0.48279  0.95988
     49   2.39357  4.29226  3.24056  2.76485  3.44221  3.32464  3.67952  2.70320  2.63532  2.38828  3.46920  3.15351  3.34190  3.03704  2.96445  2.65413  2.76160  2.40150  4.92846  3.53847     51 l - - -
          2.68618  4.42225  2.77519  2.73123  3.46354  2.40513  3.72494  3.29354  2.67741  2.69355  4.24690  2.90347  2.73739  3.18146  2.89801  2.37887  2.77519  2.98518  4.58477  3.61503
          0.04223  3.58149  4.30384  0.61958  0.77255  0.49497  0.94056
     50   2.59392  4.76661  2.28976  2.05970  4.06942  3.15099  3.49301  3.51098  2.47273  3.13146  3.99113  2.68732  3.69986  2.79310  2.91313  2.43559  2.84463  3.12150  5.35344  3.99164     52 e - - -
          2.68618  4.42225  2.77519  2.73123  3.46354  2.40513  3.72494  3.29354  2.67741  2.69355  4.24690  2.90347  2.73739  3.18146  2.89801  2.37887  2.77519  2.98518  4.58477  3.61503
          0.04223  3.58149  4.30384  0.61958  0.77255  0.48005  0.96430
     51   2.72661  4.47721  2.95776  2.80650  2.70517  3.40740  3.57210  2.99036  2.80010  2.61446  3.67886  3.18265  3.90223  3.16158  3.10629  2.85901  3.00927  2.78970  4.29045  1.94745     53 y - - -
          2.68618  4.42225  2.77519  2.73123  3.46354  2.40513  3.72494  3.29354  2.67741  2.69355  4.24690  2.90347  2.73739  3.18146  2.89801  2.37887  2.77519  2.98518  4.58477  3.61503
          0.04165  3.59495  4.31729  0.61958  0.77255  0.48576  0.95510
     52   2.56368  4.24399  3.51675  2.97511  3.19681  3.53243  3.78609  2.22866  2.84559  2.16439  3.07930  3.34692  3.83077  3.17188  3.15847  2.79327  2.79510  2.21818  4.83914  3.57034     54 l - - -
          2.68618  4.42225  2.77519  2.73123  3.46354  2.40513  3.72494  3.29354  2.67741  2.69355  4.24690  2.90347  2.73739  3.18146  2.89801  2.37887  2.77519  2.98518  4.58477  3.61503
          0.04165  3.59495  4.31729  0.61958  0.77255  0.48576  0.95510
     53   2.72796  4.28642  3.93714  3.45223  3.32075  3.75992  4.30146  1.81370  3.28387  1.90222  3.21713  3.75393  4.20232  3.64891  3.55265  3.12967  2.93036  1.65917  5.13714  3.88351     55 v - - -
          2.68618  4.42225  2.77519  2.73123  3.46354  2.40513  3.72494  3.29354  2.67741  2.69355  4.24690  2.90347  2.73739  3.18146  2.89801  2.37887  2.77519  2.98518  4.58477  3.61503
          0.04165  3.59495  4.31729  0.61958  0.77255  0.48576  0.95510
     54   2.50018  4.43355  3.03506  2.54298  3.66499  3.30376  3.34241  3.02842  2.39851  2.73426  3.53002  2.97666  3.76149  2.85729  2.70243  2.50671  2.56907  2.80225  5.01853  3.72754     56 k - - -
          2.68618  4.42225  2.77519  2.73123  3.46354  2.40513  3.72494  3.29354  2.67741  2.69355  4.24690  2.90347  2.73739  3.18146  2.89801  2.37887  2.77519  2.98518  4.58477  3.61503
          0.04783  3.59495  3.95072  0.61958  0.77255  0.48576  0.95510
     55   2.40359  4.26982  2.92731  2.53542  3.72895  3.16690  3.59096  3.13769  2.46600  2.75662  3.67089  2.97270  3.23276  2.87377  2.80646  2.41978  2.71955  2.83400  5.07839  3.70938     57 a - - -
          2.68618  4.42225  2.77519  2.73123  3.46354  2.40513  3.72494  3.29354  2.67741  2.69355  4.24690  2.90347  2.73739  3.18146  2.89801  2.37887  2.77519  2.98518  4.58477  3.61503
          0.04191  3.58902  4.31137  0.61958  0.77255  0.48984  0.94862
     56   2.50194  4.28828  3.39422  2.90386  3.52341  3.42041  3.86851  2.34198  2.60361  2.31237  3.44573  3.27709  3.89473  3.14514  3.01209  2.75939  2.58918  2.16842  5.05507  3.80111     58 v - - -
          2.68618  4.42225  2.77519  2.73123  3.46354  2.40513  3.72494  3.29354  2.67741  2.69355  4.24690  2.90347  2.73739  3.18146  2.89801  2.37887  2.77519  2.98518  4.58477  3.61503
          0.08185  3.58902  2.97655  0.61958  0.77255  0.48322  0.95918
     57   2.56528  4.69482  2.39174  2.16042  3.99772  3.16904  3.49698  3.42367  2.44123  3.05105  3.91292  2.73094  3.31649  2.76178  2.86158  2.59699  2.79226  3.04350  5.28897  3.94799     59 e - - -
          2.68618  4.42225  2.77519  2.73123  3.46354  2.40513  3.72494  3.29354  2.67741  2.69355  4.24690  2.90347  2.73739  3.18146  2.89801  2.37887  2.77519  2.98518  4.58477  3.61503
          0.04330  3.55690  4.27925  0.61958  0.77255  0.47014  0.98060
     58   2.27811  4.25896  2.86723  2.60529  3.87229  2.49544  3.75799  3.21563  2.61955  2.93802  3.70472  2.98153  3.63887  2.99472  2.90495  2.38533  2.57140  2.80474  5.22271  3.94762     60 a - - -
          2.68618  4.42225  2.77519  2.73123  3.46354  2.40513  3.72494  3.29354  2.67741  2.69355  4.24690  2.90347  2.73739  3.18146  2.89801  2.37887  2.77519  2.98518  4.58477  3.61503
          0.04165  3.59495  4.31729  0.61958  0.77255  0.48576  0.95510
     59   2.38336  4.52513  2.63220  2.38788  4.00655  2.67762  3.58148  3.42898  2.35184  3.06078  3.92242  2.75965  3.68530  2.78792  2.80655  2.50244  2.77750  3.07655  5.28880  3.98691     61 k - - -
          2.68619  4.42226  2.77520  2.73122  3.46355  2.40513  3.72495  3.29355  2.67730  2.69356  4.24691  2.90348  2.73740  3.18146  2.89802  2.37888  2.77519  2.98519  4.58478  3.61504
          0.15885  2.01334  4.31729  0.41017  1.08926  0.48576  0.95510
     60   2.96058  4.47019  3.84347  3.44953  1.75799  3.80627  3.61714  2.59161  3.33909  2.02016  3.31107  3.63872  4.20426  3.58096  3.55528  3.19701  3.22464  2.54538  3.96913  2.23495     63 f - - -
          2.68618  4.42225  2.77519  2.73123  3.46354  2.40513  3.72494  3.29354  2.67741  2.69355  4.24690  2.90347  2.73739  3.18146  2.89801  2.37887  2.77519  2.98518  4.58477  3.61503
          0.04783  3.59495  3.95072  0.61958  0.77255  0.48576  0.95510
     61   2.51636  4.30423  3.28520  2.78463  3.44141  3.40049  3.74534  2.49805  2.61210  2.43722  3.43406  3.13880  3.84534  2.94089  2.89477  2.71301  2.65127  2.33736  4.92114  3.55271     64 v - - -
          2.68618  4.42225  2.77519  2.73123  3.46354  2.40513  3.72494  3.29354  2.67741  2.69355  4.24690  2.90347  2.73739  3.18146  2.89801  2.37887  2.77519  2.98518  4.58477  3.61503
          0.04191  3.58902  4.31137  0.61958  0.77255  0.48984  0.94862
     62   1.95054  2.86391  3.66108  3.25686  3.61022  2.99275  4.08690  2.58360  3.10638  2.53113  3.60193  3.35436  3.67633  3.45126  3.34945  2.40633  2.61513  2.31237  5.14056  3.90153     65 a - - -
          2.68618  4.42225  2.77519  2.73123  3.46354  2.40513  3.72494  3.29354  2.67741  2.69355  4.24690  2.90347  2.73739  3.18146  2.89801  2.37887  2.77519  2.98518  4.58477  3.61503
          0.04191  3.58902  4.31137  0.61958  0.77255  0.48984  0.94862
     63   2.58579  4.62214  2.79485  2.19976  3.84965  3.31378  3.59138  3.06774  2.32129  2.85498  3.67914  2.91156  3.76773  2.69704  2.63170  2.65471  2.77585  2.92166  5.15648  3.85851     66 e - - -
          2.68618  4.42225  2.77519  2.73123  3.46354  2.40513  3.72494  3.29354  2.67741  2.69355  4.24690  2.90347  2.73739  3.18146  2.89801  2.37887  2.77519  2.98518  4.58477  3.61503
          0.04191  3.58902  4.31137  0.61958  0.77255  0.48984  0.94862
     64   2.65921  4.26121  3.83654  3.35519  3.23598  3.65315  4.21331  1.96442  3.21547  1.98565  3.25050  3.65587  4.12126  3.56707  3.49657  3.02007  2.81755  1.68517  5.08332  3.80738     67 v - - -
          2.68618  4.42225  2.77519  2.73123  3.46354  2.40513  3.72494  3.29354  2.67741  2.69355  4.24690  2.90347  2.73739  3.18146  2.89801  2.37887  2.77519  2.98518  4.58477  3.61503
          0.04191  3.58902  4.31137  0.61958  0.77255  0.48984  0.94862
     65   2.56943  4.31675  3.36510  2.85734  3.38334  3.46803  3.77410  2.31547  2.59420  2.28063  3.39959  3.18218  3.89752  3.01209  2.87553  2.78538  2.82922  2.32019  4.89801  3.60628     68 l - - -
          2.68618  4.42225  2.77519  2.73123  3.46354  2.40513  3.72494  3.29354  2.67741  2.69355  4.24690  2.90347  2.73739  3.18146  2.89801  2.37887  2.77519  2.98518  4.58477  3.61503
          0.04191  3.58902  4.31137  0.61958  0.77255  0.48984  0.94862
     66   2.85918  4.42004  3.93477  3.45002  3.05374  3.84764  4.20623  2.11614  3.19051  1.44331  2.87241  3.76821  4.24175  3.59288  3.43227  3.22168  3.13685  2.06654  4.92148  3.60970     69 l - - -
          2.68618  4.42225  2.77519  2.73123  3.46354  2.40513  3.72494  3.29354  2.67741  2.69355  4.24690  2.90347  2.73739  3.18146  2.89801  2.37887  2.77519  2.98518  4.58477  3.61503
          0.05131  3.58902  3.79923  0.61958  0.77255  0.48984  0.94862
     67   2.54429  4.66461  2.35139  2.13280  3.99550  3.10219  3.61789  3.26696  2.48784  3.03556  3.90257  2.78364  3.70326  2.81089  2.92509  2.50564  2.79271  2.96638  5.30240  3.96050     70 e - - -
          2.68618  4.42225  2.77519  2.73123  3.46354  2.40513  3.72494  3.29354  2.67741  2.69355  4.24690  2.90347  2.73739  3.18146  2.89801  2.37887  2.77519  2.98518  4.58477  3.61503
          0.04229  3.58001  4.30236  0.61958  0.77255  0.49597  0.93900
     68   2.31412  4.37463  2.90065  2.56307  3.86867  3.02876  3.69063  3.15813  2.29082  2.87344  3.80523  2.96918  3.69181  2.91548  2.74177  2.31094  2.74709  2.88089  5.18933  3.91274     71 k - - -
          2.68618  4.42225  2.77519  2.73123  3.46354  2.40513  3.72494  3.29354  2.67741  2.69355  4.24690  2.90347  2.73739  3.18146  2.89801  2.37887  2.77519  2.98518  4.58477  3.61503
          0.04229  3.58001  4.30236  0.61958  0.77255  0.49597  0.93900
     69   2.08381  3.33582  3.44447  3.09735  3.72802  2.83495  4.00065  3.02180  2.98016  2.86404  3.80304  3.20884  3.55473  3.33968  3.23718  1.80550  2.54979  2.64561  5.17248  3.90571     72 s - - -
          2.68618  4.42225  2.77519  2.73123  3.46354  2.40513  3.72494  3.29354  2.67741  2.69355  4.24690  2.90347  2.73739  3.18146  2.89801  2.37887  2.77519  2.98518  4.58477  3.61503
          0.04229  3.58001  4.30236  0.61958  0.77255  0.49597  0.93900
     70   2.77332  4.30882  3.99733  3.53348  3.24451  3.80696  4.34625  1.72331  3.35701  1.84334  3.17378  3.82183  4.24626  3.71936  3.61116  3.19433  3.07532  1.68046  5.10252  3.82084     73 v - - -
          2.68618  4.42225  2.77519  2.73123  3.46354  2.40513  3.72494  3.29354  2.67741  2.69355  4.24690  2.90347  2.73739  3.18146  2.89801  2.37887  2.77519  2.98518  4.58477  3.61503
          0.04229  3.58001  4.30236  0.61958  0.77255  0.49597  0.93900
     71   2.60787  4.60977  2.96995  2.54126  3.95227  3.30240  3.57590  3.33351  2.00253  2.89608  3.85022  2.94724  3.77726  2.76795  2.22958  2.57994  2.81790  3.03500  5.17014  3.90661     74 k - - -
          2.68618  4.42225  2.77519  2.73123  3.46354  2.40513  3.72494  3.29354  2.67741  2.69355  4.24690  2.90347  2.73739  3.18146  2.89801  2.37887  2.77519  2.98518  4.58477  3.61503
          0.04229  3.58001  4.30236  0.61958  0.77255  0.49597  0.93900
     72   2.16186  3.89618  3.24946  2.83071  3.75786  2.65185  3.83641  3.07914  2.73759  2.84253  3.46546  3.04176  3.60672  3.11076  3.05547  2.16092  2.56054  2.71877  5.14686  3.89696     75 s - - -
          2.68618  4.42225  2.77519  2.73123  3.46354  2.40513  3.72494  3.29354  2.67741  2.69355  4.24690  2.90347  2.73739  3.18146  2.89801  2.37887  2.77519  2.98518  4.58477  3.61503
          0.04229  3.58001  4.30236  0.61958  0.77255  0.49597  0.93900
     73   2.34831  3.82353  3.40213  2.87912  3.07107  3.32578  3.67132  2.66234  2.77925  2.41039  3.37254  3.22549  3.80220  3.04510  3.10170  2.61454  2.67066  2.35450  4.81604  3.52842     76 a - - -
          2.68618  4.42225  2.77519  2.73123  3.46354  2.40513  3.72494  3.29354  2.67741  2.69355  4.24690  2.90347  2.73739  3.18146  2.89801  2.37887  2.77519  2.98518  4.58477  3.61503
          0.04229  3.58001  4.30236  0.61958  0.77255  0.49597  0.93900
     74   2.40803  4.11606  3.21228  2.62359  3.58419  3.28391  3.70380  2.80313  2.55480  2.61203  3.28177  3.09738  3.69778  2.96263  2.85310  2.41712  2.69155  2.59363  4.98912  3.73221     77 a - - -
          2.68618  4.42225  2.77519  2.73123  3.46354  2.40513  3.72494  3.29354  2.67741  2.69355  4.24690  2.90347  2.73739  3.18146  2.89801  2.37887  2.77519  2.98518  4.58477  3.61503
          0.04229  3.58001  4.30236  0.61958  0.77255  0.49597  0.93900
     75   2.54704  4.57713  2.74395  2.34037  3.86878  3.22481  3.61207  3.28934  2.19463  2.95841  3.83289  2.85975  3.73456  2.81224  2.64833  2.50309  2.64168  2.98395  5.21104  3.92233     78 k - - -
          2.68618  4.42225  2.77519  2.73123  3.46354  2.40513  3.72494  3.29354  2.67741  2.69355  4.24690  2.90347  2.73739  3.18146  2.89801  2.37887  2.77519  2.98518  4.58477  3.61503
          0.04229  3.58001  4.30236  0.61958  0.77255  0.49597  0.93900
     76   2.23405  4.19995  3.10248  2.72764  3.73758  3.06486  3.79286  3.00646  2.65555  2.70345  3.69422  3.06788  3.20827  2.98568  2.98127  2.33983  2.63241  2.52528  5.14149  3.87692     79 a - - -
          2.68618  4.42225  2.77519  2.73123  3.46354  2.40513  3.72494  3.29354  2.67741  2.69355  4.24690  2.90347  2.73739  3.18146  2.89801  2.37887  2.77519  2.98518  4.58477  3.61503
          0.04229  3.58001  4.30236  0.61958  0.77255  0.49597  0.93900
     77   2.46672  4.66409  2.67173  2.39551  3.82986  3.22978  3.27709  3.41416  2.29569  3.01061  3.90871  2.82657  3.74957  2.41903  2.61792  2.66284  2.88819  3.10784  5.14227  3.77938     80 k - - -
          2.68618  4.42225  2.77519  2.73123  3.46354  2.40513  3.72494  3.29354  2.67741  2.69355  4.24690  2.90347  2.73739  3.18146  2.89801  2.37887  2.77519  2.98518  4.58477  3.61503
          0.04229  3.58001  4.30236  0.61958  0.77255  0.49597  0.93900
     78   2.53579  4.53382  2.93491  2.53566  3.93984  3.23548  3.60706  3.32445  2.14051  2.92675  3.84132  2.96281  3.62434  2.80575  2.29384  2.44258  2.78388  3.01035  5.18432  3.91824     81 k - - -
          2.68618  4.42225  2.77519  2.73123  3.46354  2.40513  3.72494  3.29354  2.67741  2.69355  4.24690  2.90347  2.73739  3.18146  2.89801  2.37887  2.77519  2.98518  4.58477  3.61503
          0.04229  3.58001  4.30236  0.61958  0.77255  0.49597  0.93900
     79   2.41471  4.41904  2.77711  2.49609  3.94181  3.07940  3.67763  3.38695  2.42832  3.03494  3.90650  2.72602  3.67014  2.83422  2.62214  2.22391  2.67096  3.02476  5.23919  3.93943     82 s - - -
          2.68618  4.42225  2.77519  2.73123  3.46354  2.40513  3.72494  3.29354  2.67741  2.69355  4.24690  2.90347  2.73739  3.18146  2.89801  2.37887  2.77519  2.98518  4.58477  3.61503
          0.04229  3.58001  4.30236  0.61958  0.77255  0.49597  0.93900
     80   2.70854  4.68061  2.89612  2.55585  3.99053  3.27273  3.59709  3.41126  1.66429  3.02030  3.97713  2.98577  3.78359  2.80106  2.29263  2.77118  2.97748  3.13017  5.17755  3.92539     83 k - - -
          2.68618  4.42225  2.77519  2.73123  3.46354  2.40513  3.72494  3.29354  2.67741  2.69355  4.24690  2.90347  2.73739  3.18146  2.89801  2.37887  2.77519  2.98518  4.58477  3.61503
          0.04229  3.58001  4.30236  0.61958  0.77255  0.49597  0.93900
     81   2.47487  4.44771  3.13457  2.72801  3.48852  3.37012  3.73701  2.79405  2.48854  2.20920  3.47101  3.13674  3.85384  2.66098  2.78121  2.74648  2.87571  2.62366  5.00140  3.68262     84 l - - -
          2.68618  4.42225  2.77519  2.73123  3.46354  2.40513  3.72494  3.29354  2.67741  2.69355  4.24690  2.90347  2.73739  3.18146  2.89801  2.37887  2.77519  2.98518  4.58477  3.61503
          0.04229  3.58001  4.30236  0.61958  0.77255  0.49597  0.93900
     82   2.45285  4.40203  2.92083  2.57804  3.61904  3.35040  3.70644  2.79458  2.55373  2.34620  3.50547  3.06289  3.80805  2.95018  2.87946  2.67115  2.73573  2.52965  5.04589  3.76502     85 l - - -
          2.68618  4.42225  2.77519  2.73123  3.46354  2.40513  3.72494  3.29354  2.67741  2.69355  4.24690  2.90347  2.73739  3.18146  2.89801  2.37887  2.77519  2.98518  4.58477  3.61503
          0.04114  3.60704  4.32939  0.61958  0.77255  0.49597  0.93900
     83   2.75371  4.75915  3.06089  2.59730  4.08875  3.37593  3.54906  3.49114  1.78003  3.05735  3.97044  3.01728  3.82766  2.72768  1.90023  2.80417  2.98459  3.20237  5.20082  3.97145     86 k - - -
          2.68618  4.42225  2.77519  2.73123  3.46354  2.40513  3.72494  3.29354  2.67741  2.69355  4.24690  2.90347  2.73739  3.18146  2.89801  2.37887  2.77519  2.98518  4.58477  3.61503
          0.04114  3.60704  4.32939  0.61958  0.77255  0.49597  0.93900
     84   2.41232  3.30009  3.40125  2.86798  3.44593  3.14523  3.78217  2.73057  2.74235  2.48457  3.06203  3.21798  3.79727  2.89648  3.06188  2.63151  2.61152  2.49071  4.89573  3.66120     87 a - - -
          2.68618  4.42225  2.77519  2.73123  3.46354  2.40513  3.72494  3.29354  2.67741  2.69355  4.24690  2.90347  2.73739  3.18146  2.89801  2.37887  2.77519  2.98518  4.58477  3.61503
          0.03891  3.66162  4.38396  0.61958  0.77255  0.48599  0.95474
     85   2.00279  4.17970  2.98014  2.71946  3.97355  2.92571  3.87643  3.35204  2.77564  3.02205  3.95772  2.82702  3.60793  3.13195  3.10945  1.86869  2.65397  2.93211  5.33254  4.05202     88 s - - -
          2.68618  4.42225  2.77519  2.73123  3.46354  2.40513  3.72494  3.29354  2.67741  2.69355  4.24690  2.90347  2.73739  3.18146  2.89801  2.37887  2.77519  2.98518  4.58477  3.61503
          0.03859  3.66993  4.39227  0.61958  0.77255  0.48984  0.94862
     86   2.01909  4.24715  3.55545  3.10568  3.49799  3.40623  4.04649  2.25050  2.96709  2.11830  3.43164  3.41819  3.94004  3.35417  3.26493  2.78345  2.80476  2.16585  5.12454  3.86440     89 a - - -
          2.68618  4.42225  2.77519  2.73123  3.46354  2.40513  3.72494  3.29354  2.67741  2.69355  4.24690  2.90347  2.73739  3.18146  2.89801  2.37887  2.77519  2.98518  4.58477  3.61503
          0.03859  3.66993  4.39227  0.61958  0.77255  0.48984  0.94862
     87   1.60239  4.06518  3.29558  3.02487  3.93188  2.91853  4.07254  2.95089  3.00915  2.88567  3.87331  3.21358  3.63621  3.36287  3.29177  2.38365  2.27403  2.61420  5.38626  4.15898     90 a - - -
          2.68618  4.42225  2.77519  2.73123  3.46354  2.40513  3.72494  3.29354  2.67741  2.69355  4.24690  2.90347  2.73739  3.18146  2.89801  2.37887  2.77519  2.98518  4.58477  3.61503
          0.03810  3.68245  4.40480  0.61958  0.77255  0.48984  0.94862
     88   2.73658  4.33899  3.69119  3.19892  2.16205  3.69033  3.80417  2.51642  3.08858  2.02442  3.21520  3.50943  4.07916  3.17258  3.36298  3.00452  2.98796  2.25035  4.43607  2.89993     91 l - - -
          2.68618  4.42225  2.77519  2.73123  3.46354  2.40513  3.72494  3.29354  2.67741  2.69355  4.24690  2.90347  2.73739  3.18146  2.89801  2.37887  2.77519  2.98518  4.58477  3.61503
          0.03810  3.68245  4.40480  0.61958  0.77255  0.48984  0.94862
     89   2.58983  5.06348  2.06932  1.82630  4.35238  3.17077  3.60304  3.78221  2.34397  3.35865  4.20384  2.66613  3.72508  2.76791  2.97411  2.65789  2.97413  3.42132  5.56505  4.15838     92 e - - -
          2.68618  4.42225  2.77519  2.73123  3.46354  2.40513  3.72494  3.29354  2.67741  2.69355  4.24690  2.90347  2.73739  3.18146  2.89801  2.37887  2.77519  2.98518  4.58477  3.61503
          0.03810  3.68245  4.40480  0.61958  0.77255  0.48322  0.95918
     90   2.14498  4.37259  2.77961  2.59250  3.77159  3.15050  3.72560  2.96556  2.61137  2.78785  3.53367  3.02619  3.74096  2.94835  3.01409  2.55541  2.60269  2.58162  5.15099  3.87150     93 a - - -
          2.68618  4.42225  2.77519  2.73123  3.46354  2.40513  3.72494  3.29354  2.67741  2.69355  4.24690  2.90347  2.73739  3.18146  2.89801  2.37887  2.77519  2.98518  4.58477  3.61503
          0.06377  3.68785  3.30352  0.61958  0.77255  0.48576  0.95510
     91   2.40078  2.72316  3.30727  2.59237  3.56076  3.13013  3.82926  2.76789  2.74710  2.54781  3.54591  3.20248  3.77476  3.13794  3.05453  2.60777  2.72973  2.51207  5.00072  3.75159     94 a - - -
          2.68618  4.42225  2.77519  2.73123  3.46354  2.40513  3.72494  3.29354  2.67741  2.69355  4.24690  2.90347  2.73739  3.18146  2.89801  2.37887  2.77519  2.98518  4.58477  3.61503
          0.03886  3.66294  4.38529  0.61958  0.77255  0.50427  0.92621
     92   2.68392  4.26431  3.74910  3.18773  3.25068  3.73802  4.02205  2.01607  2.98844  1.92423  3.04269  3.55023  4.09445  3.38564  3.34534  3.02243  2.86071  1.97656  4.91354  3.54576     95 l - - -
          2.68618  4.42225  2.77519  2.73123  3.46354  2.40513  3.72494  3.29354  2.67741  2.69355  4.24690  2.90347  2.73739  3.18146  2.89801  2.37887  2.77519  2.98518  4.58477  3.61503
          0.03886  3.66294  4.38529  0.61958  0.77255  0.50427  0.92621
     93   2.51780  4.57603  2.85413  2.38630  3.78356  3.35651  3.54885  3.14481  2.27752  2.70831  3.67827  2.88342  3.77237  2.74555  2.76950  2.63275  2.78666  2.70008  5.10162  3.77374     96 k - - -
          2.68619  4.42226  2.77521  2.73123  3.46355  2.40513  3.72496  3.29340  2.67742  2.69356  4.24691  2.90347  2.73741  3.18148  2.89802  2.37882  2.77519  2.98520  4.58478  3.61504
          0.12523  2.25148  4.38529  0.61338  0.77984  0.50427  0.92621
     94   2.54224  4.42156  3.00721  2.55010  3.59654  3.13116  3.68854  2.81038  2.56817  2.17229  3.44460  3.05839  3.83590  2.93719  2.98475  2.68769  2.75108  2.68703  4.99120  3.72486     99 l - - -
          2.68618  4.42225  2.77519  2.73123  3.46354  2.40513  3.72494  3.29354  2.67741  2.69355  4.24690  2.90347  2.73739  3.18146  2.89801  2.37887  2.77519  2.98518  4.58477  3.61503
          0.05111  3.84894  3.55700  0.61958  0.77255  0.50427  0.92621
     95   2.31157  4.67125  2.89326  2.37908  3.83620  3.28326  3.53803  3.03672  2.31806  2.79080  3.71206  2.95901  3.79349  2.78185  2.60957  2.61669  2.78829  2.97310  5.18777  3.82042    100 a - - -
          2.68618  4.42225  2.77519  2.73123  3.46354  2.40513  3.72494  3.29354  2.67741  2.69355  4.24690  2.90347  2.73739  3.18146  2.89801  2.37887  2.77519  2.98518  4.58477  3.61503
          0.02936  3.93866  4.66101  0.61958  0.77255  0.52006  0.90260
     96   2.58349  4.60141  2.88739  2.21479  4.17223  2.82178  3.57992  3.60868  2.11116  3.17004  3.88362  2.70410  3.73062  2.68556  2.69632  2.46426  2.81410  3.24976  5.00265  3.96777    101 k - - -
          2.68618  4.42225  2.77519  2.73123  3.46354  2.40513  3.72494  3.29354  2.67741  2.69355  4.24690  2.90347  2.73739  3.18146  2.89801  2.37887  2.77519  2.98518  4.58477  3.61503
          0.05378  4.02932  3.36456  0.61958  0.77255  0.50624  0.92321
     97   2.71412  5.26744  2.88225  2.33870  4.60542  3.14337  3.48621  3.93863  1.70997  3.47455  4.11802  2.66413  3.44296  2.76827  2.40945  2.50472  2.94532  3.30083  5.70429  4.13295    102 k - - -
          2.68618  4.42225  2.77519  2.73123  3.46354  2.40513  3.72494  3.29354  2.67741  2.69355  4.24690  2.90347  2.73739  3.18146  2.89801  2.37887  2.77519  2.98518  4.58477  3.61503
          0.01780  4.73399  4.72682  0.61958  0.77255  0.53839  0.87631
     98   2.41224  5.26304  2.67354  2.46244  4.58200  1.78642  3.72813  3.94646  2.30167  3.55734  4.31142  2.98083  3.94588  2.82802  2.93270  2.51708  2.69893  3.20106  5.71221  4.31754    103 g - - -
          2.68618  4.42225  2.77519  2.73123  3.46354  2.40513  3.72494  3.29354  2.67741  2.69355  4.24690  2.90347  2.73739  3.18146  2.89801  2.37887  2.77519  2.98518  4.58477  3.61503
          0.01178  4.84342  5.56577  0.61958  0.77255  0.53539  0.88054
     99   2.46246  5.33639  2.42353  2.28296  4.20825  2.59995  3.67527  3.97884  2.15123  3.18427  4.19978  3.03356  3.49007  2.82578  2.38671  2.62492  2.84305  3.59215  5.77398  3.80553    104 k - - -
          2.68618  4.42225  2.77519  2.73123  3.46354  2.40513  3.72494  3.29354  2.67741  2.69355  4.24690  2.90347  2.73739  3.18146  2.89801  2.37887  2.77519  2.98518  4.58477  3.61503
          0.04598  4.92509  3.27874  0.61958  0.77255  0.52455  0.89605
    100   2.62378  5.07141  2.39441  2.10886  3.97663  2.94918  3.66718  3.33888  2.45551  2.86212  4.11017  2.67577  3.16209  2.72505  3.00539  2.51348  2.84296  3.37613  5.73693  4.25657    105 e - - -
          2.68618  4.42225  2.77519  2.73123  3.46354  2.40513  3.72494  3.29354  2.67741  2.69355  4.24690  2.90347  2.73739  3.18146  2.89801  2.37887  2.77519  2.98518  4.58477  3.61503
          0.01431  4.90773  4.98764  0.61958  0.77255  0.61304  0.78024
    101   2.52722  5.29263  2.42905  2.35350  4.27530  2.83659  3.38049  3.44827  2.45941  3.06205  4.34021  2.54718  3.37192  2.84410  2.93167  2.66525  2.55522  2.83491  5.74123  4.20332    106 e - - -
          2.68618  4.42225  2.77519  2.73123  3.46354  2.40513  3.72494  3.29354  2.67741  2.69355  4.24690  2.90347  2.73739  3.18146  2.89801  2.37887  2.77519  2.98518  4.58477  3.61503
          0.01935  4.92617  4.43026  0.61958  0.77255  0.49654  0.93811
    102   2.69895  4.10990  2.82059  1.54872  4.52922  3.35467  3.67045  3.46150  2.31242  3.29507  4.21634  2.96633  3.73090  2.82442  2.86661  2.71385  2.84796  2.94130  5.74432  3.96914    107 e - - -
          2.68618  4.42225  2.77519  2.73123  3.46354  2.40513  3.72494  3.29354  2.67741  2.69355  4.24690  2.90347  2.73739  3.18146  2.89801  2.37887  2.77519  2.98518  4.58477  3.61503
          0.01054  4.95406  5.67641  0.61958  0.77255  0.53220  0.88506
    103   2.77705  5.06307  1.33264  2.43262  4.36831  3.31932  3.69526  3.29439  2.66660  3.49022  4.13478  3.06707  3.76898  3.03397  3.01718  2.77736  2.96555  2.99778  5.74670  3.93361    108 d - - -
          2.68618  4.42225  2.77519  2.73123  3.46354  2.40513  3.72494  3.29354  2.67741  2.69355  4.24690  2.90347  2.73739  3.18146  2.89801  2.37887  2.77519  2.98518  4.58477  3.61503
          0.00912  5.09738  5.81973  0.61958  0.77255  0.50277  0.92849
    104   1.62296  4.59542  4.37097  3.22105  3.34554  3.25002  4.52053  2.17147  3.63134  2.13131  3.31703  3.88405  3.70294  3.95304  4.00711  3.17577  3.06200  1.84060  5.00821  3.76604    109 a - - -
          2.68618  4.42225  2.77519  2.73123  3.46354  2.40513  3.72494  3.29354  2.67741  2.69355  4.24690  2.90347  2.73739  3.18146  2.89801  2.37887  2.77519  2.98518  4.58477  3.61503
          0.03280  5.39968  3.58447  0.61958  0.77255  0.50699  0.92207
    105   2.88338  5.64068  1.42640  1.60434  4.82891  3.39961  3.93411  4.08475  2.55520  3.58406  4.25632  3.20085  3.96690  2.86305  3.09016  2.88179  3.21062  3.69419  6.07409  4.12639    110 d - - -
          2.68618  4.42225  2.77519  2.73123  3.46354  2.40513  3.72494  3.29354  2.67741  2.69355  4.24690  2.90347  2.73739  3.18146  2.89801  2.37887  2.77519  2.98518  4.58477  3.61503
          0.00938  5.53544  5.22305  0.61958  0.77255  0.58316  0.81674
    106   2.80342  5.71336  2.46906  2.36129  4.87284  1.67180  3.85170  4.00047  2.59153  3.62065  4.66115  3.30054  1.89018  3.06681  3.16016  2.86931  3.25449  3.86419  6.14770  4.16406    111 g - - -
          2.68618  4.42225  2.77519  2.73123  3.46354  2.40513  3.72494  3.29354  2.67741  2.69355  4.24690  2.90347  2.73739  3.18146  2.89801  2.37887  2.77519  2.98518  4.58477  3.61503
          0.02263  5.67042  3.96682  0.61958  0.77255  0.47614  0.97069
    107   2.69865  5.33536  1.98789  1.98073  4.52916  3.26926  3.23520  3.92953  2.44570  3.67384  4.43789  3.02170  3.60410  3.02833  2.01003  2.75909  3.02540  3.26777  5.54561  4.70568    112 e - - -
          2.68618  4.42225  2.77519  2.73123  3.46354  2.40513  3.72494  3.29354  2.67741  2.69355  4.24690  2.90347  2.73739  3.18146  2.89801  2.37887  2.77519  2.98518  4.58477  3.61503
          0.01411  5.72364  4.53317  0.61958  0.77255  0.47270  0.97635
    108   2.52549  5.75580  2.74186  2.11482  4.34452  3.42306  3.84424  3.44478  2.20390  2.10951  3.91280  3.27294  2.87801  2.73334  2.93757  2.94636  3.10933  2.99150  5.90055  3.96831    113 l - - -
          2.68623  4.42253  2.77545  2.73147  3.46350  2.40536  3.72511  3.29144  2.67765  2.69304  4.24671  2.90369  2.73736  3.18162  2.89816  2.37908  2.77545  2.98459  4.58493  3.61514
          0.37772  1.17420  5.20035  0.04444  3.13565  0.51925  0.90378
    109   2.36974  5.57120  2.14060  1.79799  4.17955  3.00569  3.89415  3.32667  2.62227  2.92910  3.67732  3.44459  3.14022  3.10466  3.19774  2.85576  2.73774  3.03863  6.24294  4.26453    115 e - - -
          2.68618  4.42225  2.77519  2.73123  3.46354  2.40513  3.72494  3.29354  2.67741  2.69355  4.24690  2.90347  2.73739  3.18146  2.89801  2.37887  2.77519  2.98518  4.58477  3.61503
          0.01617  5.86403  4.32774  0.61958  0.77255  0.50764  0.92109
    110   2.49458  5.40789  1.72635  1.75859  4.53156  3.40862  3.94717  4.41502  2.47937  3.62233  4.48868  2.98212  2.54180  3.03281  3.01987  2.75384  3.15539  4.03639  5.23106  4.60009    116 d - - -
          2.68635  4.42285  2.77551  2.73154  3.46390  2.40535  3.72539  3.29328  2.67746  2.69379  4.24674  2.90385  2.73789  3.18156  2.89807  2.37818  2.77498  2.98298  4.58537  3.61544
          0.29461  1.38401  5.38042  0.75785  0.63238  0.50226  0.92927
    111   2.84894  5.47569  2.08841  1.41159  4.11799  3.60814  3.66345  4.03944  2.35908  3.97227  4.59882  3.27356  4.07545  2.56627  2.29155  3.04034  3.37997  3.34274  6.14060  4.81728    124 e - - -
          2.68618  4.42225  2.77519  2.73123  3.46354  2.40513  3.72494  3.29354  2.67741  2.69355  4.24690  2.90347  2.73739  3.18146  2.89801  2.37887  2.77519  2.98518  4.58477  3.61503
          0.00784  6.41025  5.08900  0.61958  0.77255  0.48513  0.95611
    112   3.18893  5.16440  4.53884  4.04643  2.97652  4.06989  4.64295  2.05703  3.72185  1.22007  3.34194  4.86446  3.77306  4.11588  4.00368  3.96483  3.20810  1.59538  4.74272  3.56106    125 l - - -
          2.68618  4.42225  2.77519  2.73123  3.46354  2.40513  3.72494  3.29354  2.67741  2.69355  4.24690  2.90347  2.73739  3.18146  2.89801  2.37887  2.77519  2.98518  4.58477  3.61503
          0.00301  6.45107  6.54952  0.61958  0.77255  0.47471  0.97303
    113   2.87099  5.77194  3.42447  2.79710  4.57675  3.04802  3.74791  3.90249  2.17871  3.04474  4.33417  3.50778  1.19821  2.78177  2.94544  3.04146  3.03181  4.10521  5.20413  4.94739    126 p - - -
          2.68604  4.42560  2.77291  2.72894  3.46534  2.40748  3.72556  3.28843  2.67820  2.69004  4.22927  2.90616  2.73942  3.18290  2.90052  2.38095  2.77686  2.97974  4.58841  3.61769
          1.11762  0.39785  6.74083  1.27152  0.32907  0.46370  0.99143
    114   1.84556  5.41555  1.89658  1.25122  5.43888  3.51653  4.33694  4.41574  2.73061  3.87708  4.81226  3.38644  4.48490  2.92790  3.44250  3.04602  3.32729  3.69249  5.73087  5.12317    142 e - - -
          2.68612  4.42230  2.77511  2.73117  3.46351  2.40518  3.72500  3.29359  2.67730  2.69356  4.24695  2.90346  2.73745  3.18151  2.89801  2.37892  2.77521  2.98523  4.58482  3.61489
          0.22039  4.18559  1.70056  0.66625  0.72079  0.49106  0.94669
    115   3.13187  6.14909  2.63021  2.47070  5.18051  3.15978  3.84442  4.58814  1.62887  3.75543  1.73730  2.97379  4.12104  3.12762  3.16859  3.03273  2.38982  4.09123  6.19041  4.54186    145 k - - -
          2.68618  4.42225  2.77519  2.73123  3.46354  2.40513  3.72494  3.29354  2.67741  2.69355  4.24690  2.90347  2.73739  3.18146  2.89801  2.37887  2.77519  2.98518  4.58477  3.61503
          0.02537  6.32288  3.76121  0.61958  0.77255  1.63635  0.21653
    116   3.01308  5.55123  3.57950  3.13575  4.80118  4.10911  4.11164  3.98619  3.06945  2.76618  4.09922  3.85297  4.59418  2.88721  0.70488  3.37745  3.12888  3.79812  6.04117  5.08788    146 r - - -
          2.68661  4.42205  2.77545  2.73165  3.46407  2.40557  3.72537  3.29400  2.67787  2.69405  4.24743  2.89620  2.73783  3.18193  2.89840  2.37932  2.77541  2.98570  4.58530  3.61556
          0.44348  1.03866  5.45584  0.02386  3.74749  1.17126  0.37103
    117   1.07472  5.38560  3.08500  2.70385  5.24924  3.55301  4.23371  4.68525  2.72833  3.97991  4.85240  3.74833  1.88088  3.43971  3.43327  2.59415  3.30221  3.44812  6.59330  4.98328    148 a - - -
          2.68618  4.42225  2.77519  2.73123  3.46354  2.40513  3.72494  3.29354  2.67741  2.69355  4.24690  2.90347  2.73739  3.18146  2.89801  2.37887  2.77519  2.98518  4.58477  3.61503
          0.02827  6.34864  3.64482  0.61958  0.77255  1.55551  0.23709
    118   2.32941  6.15244  3.22515  3.00513  5.20925  2.11684  3.24122  4.42273  2.58198  3.13660  4.91468  3.32188  3.35284  3.09079  2.20183  1.48820  3.36405  4.32079  6.58459  5.17310    149 s - - -
          2.68618  4.42225  2.77519  2.73123  3.46354  2.40513  3.72494  3.29354  2.67741  2.69355  4.24690  2.90347  2.73739  3.18146  2.89801  2.37887  2.77519  2.98518  4.58477  3.61503
          0.00266  6.32674  7.04909  0.61958  0.77255  1.65541  0.21197
    119   3.45619  4.90704  3.79483  3.06767  3.13301  4.79544  4.93654  2.25420  3.94662  0.94987  2.43831  5.06764  4.73168  4.80465  4.65048  4.09106  2.43222  2.53177  5.02502  4.49906    150 l - - -
          2.68618  4.42233  2.77528  2.73125  3.46353  2.40516  3.72502  3.29346  2.67740  2.69354  4.24679  2.90355  2.73716  3.18145  2.89809  2.37888  2.77518  2.98516  4.58449  3.61511
          0.03133  3.80562  4.75646  0.84519  0.56120  0.28576  1.39208
    120   1.18033  5.02396  5.15490  3.68916  4.40579  4.13043  5.35219  2.48748  4.25698  2.27236  3.46148  4.99491  4.28626  4.58513  4.36995  3.56147  3.07778  1.34927  5.64226  4.61431    154 a - - -
          2.68627  4.42219  2.77544  2.73149  3.46355  2.40541  3.72366  3.29352  2.67738  2.69363  4.24699  2.90377  2.73711  3.18165  2.89764  2.37860  2.77542  2.98542  4.58510  3.61396
          0.35503  3.05590  1.37924  1.31325  0.31327  0.74005  0.64835
    121   2.82938  5.45477  2.61589  1.71730  4.75239  4.11809  4.07230  3.38556  2.26441  2.84991  3.84345  2.87113  3.09051  2.44291  2.99825  2.43775  2.76600  3.82846  5.03566  4.87344    160 e - - -
          2.68618  4.42225  2.77519  2.73123  3.46354  2.40513  3.72494  3.29354  2.67741  2.69355  4.24690  2.90347  2.73739  3.18146  2.89801  2.37887  2.77519  2.98518  4.58477  3.61503
          0.00604  6.20714  5.51899  0.61958  0.77255  0.14847  1.98067
    122   3.01708  4.15254  5.87193  4.58564  4.29426  4.56668  5.16718  1.91343  4.92952  2.19252  4.01133  4.79638  4.12267  4.74351  4.52312  3.78151  3.22822  0.71308  5.91420  4.73806    161 v - - -
          2.68649  4.42266  2.77484  2.73171  3.46401  2.40549  3.72534  3.29392  2.67776  2.69368  4.24725  2.90318  2.73771  3.18170  2.89835  2.37696  2.77454  2.98560  4.58524  3.61551
          0.31506  1.35351  4.42921  0.02666  3.63772  0.59870  0.79746
    123   2.55359  4.65066  3.04209  2.33233  5.05231  3.94550  3.49469  4.40716  2.77627  3.37483  3.97346  2.85023  3.21427  2.97143  2.47892  1.38438  2.74891  3.67661  5.90509  4.74869    163 s - - -
          2.68618  4.42225  2.77519  2.73123  3.46354  2.40513  3.72494  3.29354  2.67741  2.69355  4.24690  2.90347  2.73739  3.18146  2.89801  2.37887  2.77519  2.98518  4.58477  3.61503
          0.15277  6.49972  1.96491  0.61958  0.77255  0.46979  0.98119
    124   2.71365  6.18392  3.08925  1.82690  5.36972  2.82940  3.87925  3.78837  1.70318  3.27800  4.37352  2.70799  2.36856  2.95986  3.39439  2.63345  3.41278  3.60606  6.61596  4.98642    164 k - - -
          2.68736  4.42370  2.77411  2.73067  3.46720  2.40756  3.72692  3.29580  2.67233  2.69635  4.22323  2.90386  2.73975  3.18172  2.89763  2.38023  2.77562  2.98693  4.58729  3.60077
          0.38161  1.15072  7.09154  2.04679  0.13828  1.52372  0.24577
    125   3.51436  4.27022  4.20934  3.37688  4.03809  4.34380  4.36171  3.09870  2.64572  2.16183  4.13276  4.12659  3.71857  1.32679  1.80049  3.14943  2.98994  3.34080  5.21751  4.44755    193 q - - -
          2.68618  4.42225  2.77519  2.73123  3.46354  2.40513  3.72494  3.29354  2.67741  2.69355  4.24690  2.90347  2.73739  3.18146  2.89801  2.37887  2.77519  2.98518  4.58477  3.61503
          0.00331  6.37053  6.44101  0.61958  0.77255  1.53793  0.24185
    126   3.62212  4.51346  4.46725  4.38684  2.32201  4.49099  3.73920  1.99806  4.21884  1.67561  2.27671  4.46099  4.49936  4.25407  3.68081  3.18730  2.68670  2.44415  3.15775  2.74232    194 l - - -
          2.68618  4.42225  2.77519  2.73123  3.46354  2.40513  3.72494  3.29354  2.67741  2.69355  4.24690  2.90347  2.73739  3.18146  2.89801  2.37887  2.77519  2.98518  4.58477  3.61503
          0.00465  6.36977  5.83263  0.61958  0.77255  0.18475  1.77972
    127   3.66762  5.84979  1.27948  3.26841  5.39102  4.55448  4.41187  5.12782  1.58076  4.53604  5.19958  1.69375  4.94799  3.09369  3.13518  2.61941  3.62583  4.46964  6.72660  4.79587    195 d - - -
          2.68640  4.42226  2.77476  2.73145  3.46376  2.40535  3.72493  3.29363  2.67756  2.69368  4.24712  2.90351  2.73694  3.18158  2.89799  2.37909  2.77533  2.98528  4.58066  3.61413
          0.03532  3.38179  7.23853  1.18313  0.36574  0.56465  0.84063
    128   3.13508  5.59381  4.80496  4.63841  4.50107  4.94503  5.00833  3.97368  4.56860  3.80499  4.56767  4.56797  0.31034  4.83439  4.84180  3.43374  4.05909  3.46923  6.28301  5.07578    200 P - - -
          2.68618  4.42225  2.77519  2.73123  3.46354  2.40513  3.72494  3.29354  2.67741  2.69355  4.24690  2.90347  2.73739  3.18146  2.89801  2.37887  2.77519  2.98518  4.58477  3.61503
          0.00339  6.51799  6.26035  0.61958  0.77255  0.58084  0.81968
    129   3.47220  6.01586  2.91656  2.66443  3.59661  4.32609  4.52825  4.81747  3.04302  3.98929  4.62363  3.40729  4.66383  3.56350  3.66211  2.73981  3.55169  4.38835  0.72267  3.93758    201 w - - -
          2.68618  4.42225  2.77519  2.73123  3.46354  2.40513  3.72494  3.29354  2.67741  2.69355  4.24690  2.90347  2.73739  3.18146  2.89801  2.37887  2.77519  2.98518  4.58477  3.61503
          0.00287  6.51680  6.57725  0.61958  0.77255  0.54800  0.86299
    130   2.46688  4.18120  4.08336  3.52851  2.48231  3.13036  3.45428  2.14432  3.22235  2.28792  3.62455  4.18699  3.21287  3.11734  3.16345  2.95286  2.55433  2.16353  5.99858  3.89517    202 i - - -
          2.67837  4.42471  2.77349  2.73059  3.46669  2.40605  3.72738  3.28982  2.68072  2.69404  4.24370  2.90644  2.73834  3.18166  2.89970  2.37970  2.77675  2.98120  4.57879  3.61868
          3.07736  0.33935  1.42012  1.27277  0.32858  0.57592  0.82596
    131   2.99730  4.64040  2.69506  2.18732  5.24819  3.22694  3.38734  4.45163  2.11504  3.36394  4.52545  2.98802  3.41578  2.11435  2.04814  2.75278  2.85542  3.65093  6.06342  3.82960    230 r - - -
          2.68618  4.42225  2.77519  2.73123  3.46354  2.40513  3.72494  3.29354  2.67741  2.69355  4.24690  2.90347  2.73739  3.18146  2.89801  2.37887  2.77519  2.98518  4.58477  3.61503
          0.02427  6.24270  3.81542  0.61958  0.77255  1.85550  0.17005
    132   1.69979  4.48176  3.19041  2.76218  5.16373  3.48537  3.90125  3.89984  2.85565  1.78569  4.21738  3.21699  4.23254  2.68763  3.05880  2.19377  3.00633  3.32183  4.99252  4.46775    231 a - - -
          2.68623  4.42169  2.77498  2.73073  3.46376  2.40511  3.72506  3.29372  2.67761  2.69354  4.24699  2.90381  2.73756  3.18140  2.89810  2.37890  2.77516  2.98479  4.58506  3.61515
          0.11283  2.43533  3.95681  1.17877  0.36767  0.14562  1.99865
    133   3.73684  4.94301  5.14380  4.23454  3.57269  4.74221  3.91850  3.74156  4.41327  3.38644  4.39664  4.89874  4.76348  3.60085  3.66859  4.01602  3.82601  3.52138  0.42702  3.94075    240 W - - -
          2.68618  4.42225  2.77519  2.73123  3.46354  2.40513  3.72494  3.29354  2.67741  2.69355  4.24690  2.90347  2.73739  3.18146  2.89801  2.37887  2.77519  2.98518  4.58477  3.61503
          0.16927  6.49592  1.86946  0.61958  0.77255  0.47912  0.96581
    134   2.45532  4.78434  2.94201  2.41779  3.66961  3.10814  3.66577  4.12277  2.19840  3.36312  4.05328  3.09613  4.54822  2.30612  2.98969  1.90734  2.98378  3.92467  3.25903  3.65013    241 s - - -
          2.68827  4.41933  2.77403  2.72673  3.46867  2.40407  3.72534  3.29563  2.68041  2.69545  4.25015  2.90649  2.73334  3.17953  2.89734  2.37852  2.77046  2.98683  4.58875  3.62042
          1.65496  0.21428  6.33463  1.74501  0.19194  0.19005  1.75401
    135   3.09452  3.38049  5.89258  4.94965  3.13417  4.25010  5.17653  2.41402  3.21135  1.07258  3.13633  5.13410  4.23789  4.87489  3.36985  3.02879  3.59547  2.11533  3.22839  3.39146    269 l - - -
          2.68618  4.42225  2.77519  2.73123  3.46354  2.40513  3.72494  3.29354  2.67741  2.69355  4.24690  2.90347  2.73739  3.18146  2.89801  2.37887  2.77519  2.98518  4.58477  3.61503
          0.01913  6.51791  4.04697  0.61958  0.77255  0.63168  0.75864
    136   3.42367  4.38067  4.70698  4.23030  2.10665  4.89322  1.57144  3.48098  3.88498  3.62149  4.33790  3.69199  5.26916  3.48165  3.56548  2.76516  3.13764  3.50830  2.81523  1.52331    270 y - - -
          2.68618  4.42225  2.77519  2.73123  3.46354  2.40513  3.72494  3.29354  2.67741  2.69355  4.24690  2.90347  2.73739  3.18146  2.89801  2.37887  2.77519  2.98518  4.58477  3.61503
          0.00223  6.50101  7.22336  0.61958  0.77255  0.71252  0.67414
    137   2.14886  4.97043  3.65186  2.28769  4.60171  3.73055  4.47335  3.29850  2.81299  2.37382  3.96358  3.93889  2.78849  2.22799  2.26308  2.94175  3.09429  2.38684  6.25040  4.62500    271 a - - -
          2.68618  4.42225  2.77519  2.73123  3.46354  2.40513  3.72494  3.29354  2.67741  2.69355  4.24690  2.90347  2.73739  3.18146  2.89801  2.37887  2.77519  2.98518  4.58477  3.61503
          0.13148  6.50558  2.10616  0.61958  0.77255  0.73254  0.65525
    138   3.01817  4.16251  5.57299  4.67483  3.80523  4.84482  2.81878  2.51842  4.17399  2.64979  3.38780  3.90126  5.18324  4.68912  2.83981  2.46843  1.31117  2.19410  5.20676  2.69462    272 t - - -
          2.68618  4.42225  2.77519  2.73123  3.46354  2.40513  3.72494  3.29354  2.67741  2.69355  4.24690  2.90347  2.73739  3.18146  2.89801  2.37887  2.77519  2.98518  4.58477  3.61503
          0.00310  6.37814  6.57245  0.61958  0.77255  1.52795  0.24460
    139   3.02570  4.62798  3.87829  2.71743  4.12752  4.08280  3.60303  2.52435  2.97328  2.26917  4.13009  3.93574  3.78178  3.35648  2.23794  2.32949  2.42013  1.97276  5.55996  3.47389    273 v - - -
          2.68618  4.42225  2.77519  2.73123  3.46354  2.40513  3.72494  3.29354  2.67741  2.69355  4.24690  2.90347  2.73739  3.18146  2.89801  2.37887  2.77519  2.98518  4.58477  3.61503
          0.00253  6.37756  7.09991  0.61958  0.77255  0.24056  1.54265
    140   3.80284  5.29785  5.54091  5.09064  2.87045  5.09639  5.15249  1.24191  4.80774  1.12866  3.28050  5.07836  5.45986  5.19748  4.87458  4.40834  4.08661  1.81518  5.92007  4.02618    274 l - - -
          2.68618  4.42225  2.77520  2.73123  3.46354  2.40513  3.72495  3.29354  2.67741  2.69355  4.24690  2.90347  2.73740  3.18146  2.89801  2.37887  2.77520  2.98514  4.58477  3.61503
          0.17624  5.93327  1.83925  0.56092  0.84556  0.65149  0.73662
    141   2.68082  4.53387  2.71935  2.19451  4.67035  3.81630  3.54656  3.57940  2.48290  3.18227  4.31672  3.47008  4.53312  2.78458  2.32373  2.20041  1.97202  2.95662  5.79525  4.55634    276 t - - -
          2.68618  4.42225  2.77519  2.73123  3.46354  2.40513  3.72494  3.29354  2.67741  2.69355  4.24690  2.90347  2.73739  3.18146  2.89801  2.37887  2.77519  2.98518  4.58477  3.61503
          0.00262  6.34262  7.06496  0.61958  0.77255  1.26636  0.33109
    142   3.57589  4.11031  4.57630  5.17026  2.17571  4.97911  5.15317  1.60024  4.95176  1.20404  3.70221  4.85380  4.40344  5.08015  4.72076  4.03054  3.89791  1.69440  4.87043  4.18099    277 l - - -
          2.68707  4.42118  2.77134  2.73034  3.46575  2.40658  3.72448  3.29435  2.67805  2.69501  4.24834  2.90388  2.73526  3.18105  2.89718  2.37771  2.77533  2.98666  4.58677  3.61684
          1.52859  0.28710  3.41962  0.92689  0.50382  0.18605  1.77331
    143   2.63480  5.22644  1.81337  1.80927  5.16596  2.54944  3.54772  4.34784  2.80884  4.07468  4.32723  2.48038  2.75033  2.94239  3.39799  2.70600  3.02448  3.83358  6.06787  4.98372    288 e - - -
          2.68618  4.42225  2.77519  2.73123  3.46354  2.40513  3.72494  3.29354  2.67741  2.69355  4.24690  2.90347  2.73739  3.18146  2.89801  2.37887  2.77519  2.98518  4.58477  3.61503
          0.00791  6.49356  5.05712  0.61958  0.77255  0.41455  1.08069
    144   2.45543  5.10737  2.58908  2.65448  4.42728  1.05255  3.85890  4.74615  3.04906  3.76946  4.92432  2.93936  3.50857  3.13077  3.24059  2.73179  3.36021  4.17192  6.21022  4.48604    289 g - - -
          2.68847  4.42102  2.77448  2.72939  3.46598  2.40610  3.72066  3.29460  2.67979  2.68886  4.24614  2.90690  2.73567  3.18241  2.89329  2.37932  2.77703  2.98516  4.58811  3.61666
          2.90025  0.06011  5.70574  1.11019  0.39972  0.60942  0.78452
    145   2.73044  3.25742  3.33460  3.28308  3.84917  3.23017  3.93845  3.07873  3.16047  2.33657  3.60241  3.89782  1.95467  2.44229  2.25378  2.89216  2.99109  2.85012  5.55200  4.68340    302 p - - -
          2.68618  4.42225  2.77519  2.73123  3.46354  2.40513  3.72494  3.29354  2.67741  2.69355  4.24690  2.90347  2.73739  3.18146  2.89801  2.37887  2.77519  2.98518  4.58477  3.61503
          0.17371  6.51544  1.84531  0.61958  0.77255  0.65875  0.72877
    146   2.93050  3.91568  2.98845  2.04586  4.67640  3.71248  3.69868  4.40969  2.62914  3.84821  4.55101  3.54907  1.48028  3.17174  2.65229  2.21158  2.97285  4.03178  6.59567  3.73504    303 p - - -
          2.68618  4.42225  2.77519  2.73123  3.46354  2.40513  3.72494  3.29354  2.67741  2.69355  4.24690  2.90347  2.73739  3.18146  2.89801  2.37887  2.77519  2.98518  4.58477  3.61503
          0.00664  6.34435  5.32667  0.61958  0.77255  0.22716  1.59354
    147   3.22441  4.69259  5.89665  5.28025  2.41016  5.08921  4.84361  2.17988  4.56889  1.20474  1.80746  5.04860  5.30518  5.02475  4.23873  3.61099  3.05677  2.34107  5.12704  3.13486    304 l - - -
          2.68401  4.42173  2.77554  2.73150  3.46344  2.40530  3.72529  3.29322  2.67775  2.69354  4.24499  2.90381  2.73774  3.18176  2.89835  2.37909  2.77540  2.98505  4.58512  3.61524
          0.18960  1.76518  6.46544  0.12941  2.10874  0.68051  0.70594
    148   2.24373  3.41901  2.82946  2.58694  3.88292  1.95099  3.75722  2.82207  3.20640  2.46216  4.12844  3.36448  5.00604  3.13451  2.53098  3.06011  3.15007  2.78657  5.18439  4.00980    307 g - - -
          2.68618  4.42225  2.77519  2.73123  3.46354  2.40513  3.72494  3.29354  2.67741  2.69355  4.24690  2.90347  2.73739  3.18146  2.89801  2.37887  2.77519  2.98518  4.58477  3.61503
          0.00532  6.50890  5.56806  0.61958  0.77255  0.69835  0.68797
    149   3.06903  5.48501  6.11218  5.50032  2.97431  5.00211  5.65789  2.15888  5.28845  0.73858  1.83787  5.48763  5.66285  5.40220  5.28874  4.52589  4.23615  2.62241  6.11577  4.95474    308 l - - -
          2.68618  4.42225  2.77519  2.73123  3.46354  2.40513  3.72494  3.29354  2.67741  2.69355  4.24690  2.90347  2.73739  3.18146  2.89801  2.37887  2.77519  2.98518  4.58477  3.61503
          0.00222  6.50719  7.22954  0.61958  0.77255  0.62534  0.76589
    150   3.25245  4.16329  5.90334  5.17528  2.47481  4.56193  5.14664  2.04171  5.06826  1.07373  3.77167  5.16549  5.45884  5.19654  4.72072  3.10665  2.93629  1.72209  4.50426  3.72486    309 l - - -
          2.68618  4.42225  2.77519  2.73123  3.46354  2.40513  3.72494  3.29354  2.67741  2.69355  4.24690  2.90347  2.73739  3.18146  2.89801  2.37887  2.77519  2.98518  4.58477  3.61503
          0.00221  6.51325  7.23560  0.61958  0.77255  0.59464  0.80243
    151   3.35853  3.61177  5.88036  5.26575  3.55264  4.04877  5.27116  3.15494  4.89791  1.42424  3.84627  4.57632  5.30772  5.18616  5.06485  2.68075  0.88663  3.04014  5.92535  4.74915    310 t - - -
          2.68763  4.42292  2.77856  2.73226  3.46483  2.40637  3.72660  3.29448  2.67808  2.68659  4.24447  2.90606  2.73555  3.18093  2.88773  2.38127  2.77485  2.98680  4.58881  3.61855
          0.79786  0.59967  7.23998  1.38165  0.28923  0.61015  0.78367
    152   3.42360  5.04006  4.32501  4.09390  4.48110  4.73618  4.76569  3.32866  4.20330  3.37805  4.41855  4.50145  0.47331  4.15522  4.00974  2.92494  3.54082  3.13181  6.12925  4.69564    317 P - - -
          2.68536  4.41692  2.77579  2.73066  3.46410  2.40701  3.72505  3.29288  2.67838  2.69423  4.24656  2.90496  2.73702  3.17802  2.89780  2.37927  2.77512  2.98254  4.58506  3.61654
          2.70915  0.26256  1.80591  0.49864  0.93485  0.58236  0.81776
    153   3.45441  3.86116  5.47883  4.89310  1.99583  4.48203  5.29184  1.81911  4.47697  1.09661  2.79599  5.12464  4.07803  4.97914  4.52892  3.75283  3.36294  2.49813  3.92248  4.25688    325 l - - -
          2.68589  4.42281  2.77314  2.72916  3.46371  2.40471  3.72539  3.29436  2.67835  2.69387  4.24583  2.90368  2.73778  3.18170  2.89872  2.37911  2.77543  2.98608  4.58454  3.61608
          0.17795  1.81916  7.06479  1.46331  0.26327  0.21288  1.65158
    154   2.70848  4.66741  3.11379  2.97134  5.03604  3.90936  4.22530  4.25883  3.38691  3.27876  4.82446  3.73258  0.67025  3.74729  3.69143  3.05022  3.35450  4.05280  6.36618  4.81948    333 P - - -
          2.68903  4.42395  2.77600  2.73121  3.45002  2.41045  3.72801  3.28411  2.68059  2.69251  4.24032  2.90698  2.72657  3.18259  2.89967  2.38135  2.77370  2.98435  4.58908  3.62031
          2.80048  0.06424  6.54560  1.35720  0.29757  0.66814  0.71879
    155   3.40429  5.17759  5.90521  5.08844  3.70082  4.67204  5.43330  1.86282  5.07092  0.64416  3.35415  4.99100  4.82275  5.19954  5.07422  4.10416  3.89068  2.14261  5.92284  4.74717    348 L - - -
          2.68618  4.42225  2.77519  2.73123  3.46354  2.40513  3.72494  3.29354  2.67741  2.69355  4.24690  2.90347  2.73739  3.18146  2.89801  2.37887  2.77519  2.98518  4.58477  3.61503
          0.00468  6.51256  5.74950  0.61958  0.77255  0.68937  0.69694
    156   3.69052  4.46831  4.39594  4.50186  1.49486  4.93365  2.33317  3.45873  3.97225  3.39174  3.89996  4.11300  4.42227  3.60818  3.97401  3.84713  3.54938  2.82720  4.13681  1.17766    349 y - - -
          2.68618  4.42225  2.77519  2.73123  3.46354  2.40513  3.72494  3.29354  2.67741  2.69355  4.24690  2.90347  2.73739  3.18146  2.89801  2.37887  2.77519  2.98518  4.58477  3.61503
          0.01158  6.51009  4.60265  0.61958  0.77255  0.64189  0.74717
    157   3.32892  3.70714  4.34849  4.04230  2.35670  4.03520  3.49193  2.69856  4.41716  1.71459  3.82653  4.82414  3.38399  4.67768  3.24234  3.31401  3.19137  2.68883  1.46922  3.95185    350 w - - -
          2.68631  4.42263  2.77470  2.73146  3.46325  2.40527  3.72409  3.29386  2.67751  2.69367  4.24693  2.90380  2.73742  3.18165  2.89784  2.37906  2.77471  2.98525  4.58484  3.61429
          0.08711  2.66683  4.27207  1.07209  0.41900  0.77063  0.62124
    158   3.24937  5.38940  1.41170  2.48976  5.09862  2.26826  4.16098  4.63881  3.14511  4.22392  5.13709  2.05746  2.56026  3.37811  2.99666  2.56679  3.13343  4.22832  6.70751  5.07287    358 d - - -
          2.68619  4.42226  2.77520  2.73124  3.46355  2.40508  3.72474  3.29355  2.67742  2.69356  4.24691  2.90348  2.73741  3.18147  2.89802  2.37887  2.77520  2.98519  4.58478  3.61504
          0.18530  4.87485  1.82321  0.40408  1.10139  0.45490  1.00652
    159   2.54973  5.87579  2.42669  2.14175  4.28287  2.67257  3.22059  4.44205  2.60737  3.78296  4.30231  2.39962  3.64911  2.82111  2.73182  2.00510  3.38243  3.68095  4.96871  3.62906    360 s - - -
          2.68637  4.42201  2.77538  2.73136  3.46338  2.40534  3.72401  3.29367  2.67712  2.69361  4.24684  2.90371  2.73763  3.18105  2.89725  2.37903  2.77531  2.98530  4.58494  3.61460
          0.22869  1.81680  3.17300  0.05068  3.00752  0.22278  1.61090
    160   3.05589  4.31578  2.14450  2.31160  5.04392  1.49982  3.55919  4.81740  2.77343  4.20104  5.16129  2.65441  3.65445  2.82621  3.10916  2.49625  2.93351  3.89609  5.11273  4.42553    364 g - - -
          2.68618  4.42225  2.77519  2.73123  3.46354  2.40513  3.72494  3.29354  2.67741  2.69355  4.24690  2.90347  2.73739  3.18146  2.89801  2.37887  2.77519  2.98518  4.58477  3.61503
          0.12252  6.47564  2.17355  0.61958  0.77255  0.90800  0.51639
    161   3.04076  4.36641  3.37862  2.89461  4.80625  3.47706  3.56140  2.90428  2.34437  3.28854  4.14919  2.90875  3.62497  2.96167  2.31793  2.48917  1.69063  2.69559  6.25113  4.54528    365 t - - -
          2.68620  4.42228  2.77522  2.73118  3.46356  2.40515  3.72497  3.29319  2.67743  2.69357  4.24692  2.90349  2.73738  3.18149  2.89803  2.37889  2.77522  2.98521  4.58479  3.61487
          0.21928  3.99494  1.72319  0.27313  1.43128  0.37358  1.16561
    162   2.70523  5.45173  3.67418  2.03135  5.09312  3.85927  3.48866  3.76926  2.49013  4.02462  4.36392  3.35770  2.51698  2.84538  2.55474  2.36026  1.66997  3.45387  6.57493  4.51100    367 t - - -
          2.68620  4.42227  2.77519  2.73123  3.46346  2.40515  3.72480  3.29356  2.67743  2.69345  4.24692  2.90349  2.73741  3.18148  2.89803  2.37889  2.77521  2.98514  4.58479  3.61505
          0.01862  4.20522  5.64677  0.31700  1.30316  0.94333  0.49320
    163   3.42546  3.34489  4.86185  4.90860  2.19809  3.52318  4.69992  2.76693  4.13750  2.18522  3.33764  4.65376  4.76136  4.38125  4.16840  1.93167  2.46526  2.55331  2.42365  2.31979    369 s - - -
          2.68618  4.42225  2.77519  2.73123  3.46354  2.40513  3.72494  3.29354  2.67741  2.69355  4.24690  2.90347  2.73739  3.18146  2.89801  2.37887  2.77519  2.98518  4.58477  3.61503
          0.00390  6.38283  6.11820  0.61958  0.77255  0.42718  1.05654
    164   3.00425  5.31670  2.91716  2.33149  4.00443  3.91961  3.41440  3.45217  2.38102  3.39906  4.20289  2.87017  3.48758  2.81341  2.48926  2.29891  1.86611  3.05843  6.21410  4.10334    370 t - - -
          2.68618  4.42225  2.77519  2.73123  3.46354  2.40513  3.72494  3.29354  2.67741  2.69355  4.24690  2.90347  2.73739  3.18146  2.89801  2.37887  2.77519  2.98518  4.58477  3.61503
          0.00389  6.48283  6.05312  0.61958  0.77255  0.78375  0.61008
    165   2.16105  4.93309  5.88289  5.26658  3.76414  4.98211  5.27583  1.98024  4.88274  2.08300  3.53004  5.24331  5.21527  4.64984  4.75016  4.18397  3.19126  0.82915  5.68483  4.61474    371 v - - -
          2.68618  4.42225  2.77519  2.73123  3.46354  2.40513  3.72494  3.29354  2.67741  2.69355  4.24690  2.90347  2.73739  3.18146  2.89801  2.37887  2.77519  2.98518  4.58477  3.61503
          0.01115  6.49049  4.64894  0.61958  0.77255  0.89423  0.52581
    166   2.95012  3.92668  3.22401  1.95260  4.59979  4.11662  3.27185  3.20264  2.41611  3.43111  4.80473  3.43751  4.92524  2.85527  2.11513  2.11108  2.34893  2.79832  6.00935  4.26922    372 e - - -
          2.68618  4.42225  2.77519  2.73123  3.46354  2.40513  3.72494  3.29354  2.67741  2.69355  4.24690  2.90347  2.73739  3.18146  2.89801  2.37887  2.77519  2.98518  4.58477  3.61503
          0.02297  6.48162  3.85498  0.61958  0.77255  0.94584  0.49160
    167   3.45523  2.57514  5.86095  5.24455  2.09720  4.62206  4.93509  1.87652  5.02605  1.53434  3.31621  5.11304  4.28081  4.99982  5.02897  2.50403  2.55529  2.12379  4.72636  4.44306    373 l - - -
          2.68618  4.42225  2.77519  2.73123  3.46354  2.40513  3.72494  3.29354  2.67741  2.69355  4.24690  2.90347  2.73739  3.18146  2.89801  2.37887  2.77519  2.98518  4.58477  3.61503
          0.00452  6.46196  5.82664  0.61958  0.77255  0.32893  1.27186
    168   3.15388  4.92132  2.71131  2.48758  4.24145  2.35846  3.39534  3.18211  2.73630  3.11774  4.60441  3.09052  4.13929  2.92146  2.35207  2.08506  2.40540  2.87767  5.62721  4.37594    374 s - - -
          2.68525  4.41704  2.77701  2.73110  3.46724  2.40628  3.72534  3.29421  2.68020  2.69401  4.24592  2.90731  2.73175  3.18051  2.89614  2.37709  2.77387  2.98443  4.58900  3.61870
          2.55172  0.09446  4.40729  1.38703  0.28744  0.63615  0.75359
    169   2.35570  4.34319  3.31837  2.64903  4.41695  3.06198  4.15650  3.63544  2.92438  2.84307  4.37074  3.69994  1.92426  2.75907  2.75207  2.21934  2.59647  2.76613  5.48273  4.45454    399 p - - -
          2.68618  4.42225  2.77519  2.73123  3.46354  2.40513  3.72494  3.29354  2.67741  2.69355  4.24690  2.90347  2.73739  3.18146  2.89801  2.37887  2.77519  2.98518  4.58477  3.61503
          0.08371  6.50593  2.54072  0.61958  0.77255  0.75563  0.63434
    170   2.92420  4.24585  5.55176  4.34200  2.88693  4.71908  4.55354  1.79246  4.75529  1.27819  2.67140  5.04199  4.38154  4.43064  4.30528  3.75189  3.09374  1.74527  4.95747  3.80677    400 l - - -
          2.68617  4.42227  2.77518  2.73116  3.46356  2.40515  3.72496  3.29356  2.67743  2.69352  4.24692  2.90348  2.73733  3.18148  2.89800  2.37889  2.77521  2.98520  4.58479  3.61505
          0.01581  4.32497  6.00983  0.31899  1.29786  0.42075  1.06872
    171   2.70363  5.01766  2.61970  2.35918  4.41517  3.67569  3.63473  3.77428  2.72849  3.37817  4.59661  3.15776  2.69546  2.80701  2.74055  1.89706  2.17837  2.99283  5.27551  4.67083    402 s - - -
          2.68667  4.42041  2.77611  2.73211  3.45909  2.40606  3.72561  3.29205  2.67853  2.69143  4.24638  2.90449  2.73778  3.18235  2.89907  2.37955  2.77587  2.98082  4.58139  3.61558
          0.79675  0.61799  4.58732  0.24448  1.52838  0.53062  0.88731
    172   2.28700  5.02842  1.84774  2.53815  5.09910  3.30734  3.31487  4.15903  3.11026  3.64707  4.36567  3.00106  3.10445  3.48744  3.57038  1.73869  2.17529  3.67509  6.71467  4.82302    415 s - - -
          2.68600  4.42317  2.77412  2.72881  3.46436  2.40557  3.72586  3.29441  2.67806  2.69407  4.24727  2.90412  2.73618  3.18158  2.89859  2.37848  2.77530  2.98583  4.58528  3.61568
          0.66256  0.86621  2.74999  0.36886  1.17610  0.51324  0.91268
    173   2.51336  5.49595  1.71248  1.45097  4.89797  3.19855  3.68784  3.79095  2.85555  3.73590  4.75954  3.06603  3.45362  2.85500  3.50919  2.64764  3.17127  3.63057  6.07093  4.95915    427 e - - -
          2.68618  4.42225  2.77519  2.73123  3.46354  2.40513  3.72494  3.29354  2.67741  2.69355  4.24690  2.90347  2.73739  3.18146  2.89801  2.37887  2.77519  2.98518  4.58477  3.61503
          0.00959  6.45439  4.83140  0.61958  0.77255  0.84775  0.55928
    174   2.79875  4.86883  2.07365  1.23582  4.54291  3.39404  3.76000  3.61423  2.99755  3.58523  3.76323  3.31226  4.38920  2.67967  3.18622  2.81445  3.01333  3.26805  6.68332  4.36864    428 e - - -
          2.68739  4.42300  2.77674  2.73184  3.46458  2.40716  3.72518  3.28828  2.67868  2.68771  4.24629  2.90502  2.73887  3.18029  2.89538  2.38001  2.77637  2.98329  4.58009  3.61656
          1.81104  0.37166  1.91780  0.71376  0.67295  1.05046  0.43044
    175   2.46659  5.28984  1.94000  1.56028  4.93459  3.52711  3.93894  4.42885  2.65653  3.71137  4.49321  3.35953  3.62646  2.48759  2.40268  2.81052  3.08043  3.64694  5.92708  4.36576    447 e - - -
          2.68620  4.42228  2.77517  2.73125  3.46313  2.40516  3.72498  3.29357  2.67744  2.69357  4.24693  2.90325  2.73743  3.18150  2.89804  2.37890  2.77523  2.98522  4.58470  3.61506
          0.14966  4.23199  2.08367  0.60642  0.78811  0.97867  0.47130
    176   2.44940  4.86568  3.31267  3.02704  4.40817  3.10351  3.43718  2.48997  2.72952  1.78318  3.11831  3.43767  4.40994  2.52149  3.01365  2.74029  3.00768  2.85445  5.31116  3.85754    450 l - - -
          2.68618  4.42225  2.77519  2.73123  3.46354  2.40513  3.72494  3.29354  2.67741  2.69355  4.24690  2.90347  2.73739  3.18146  2.89801  2.37887  2.77519  2.98518  4.58477  3.61503
          0.00286  6.25403  6.97638  0.61958  0.77255  0.16324  1.89303
    177   2.43763  3.57271  4.42885  4.09627  3.23675  3.95442  4.50369  2.36613  4.20611  1.10947  1.94740  4.63537  4.41181  4.73141  4.55796  3.13449  3.76583  2.49858  5.93021  4.36834    451 l - - -
          2.68039  4.42341  2.77589  2.73163  3.46550  2.40686  3.72603  3.29524  2.67767  2.69289  4.24592  2.90488  2.73952  3.17727  2.89354  2.37924  2.77604  2.98676  4.58689  3.61736
          0.71899  0.67010  6.81263  0.96487  0.47970  0.68719  0.69914
    178   2.42287  4.22166  3.16225  2.45409  4.74490  4.21803  3.68463  2.85490  2.79743  3.36868  4.91995  2.64342  2.87517  2.53153  2.22493  2.94332  2.06697  2.90975  5.50721  5.01265    459 t - - -
          2.68618  4.42225  2.77519  2.73123  3.46354  2.40513  3.72494  3.29354  2.67741  2.69355  4.24690  2.90347  2.73739  3.18146  2.89801  2.37887  2.77519  2.98518  4.58477  3.61503
          0.23834  6.51173  1.55788  0.61958  0.77255  0.59766  0.79873
    179   2.62691  4.92795  1.63918  1.80088  5.36487  3.80465  3.87085  4.10866  2.28153  3.85977  5.08607  2.95849  4.58766  2.73928  2.68341  2.88323  2.54230  3.58982  6.55311  4.72426    460 d - - -
          2.68618  4.42225  2.77519  2.73123  3.46354  2.40513  3.72494  3.29354  2.67741  2.69355  4.24690  2.90347  2.73739  3.18146  2.89801  2.37887  2.77519  2.98518  4.58477  3.61503
          0.00364  6.28256  6.33856  0.61958  0.77255  1.69905  0.20194
    180   3.62117  4.94105  3.02710  3.55859  1.14602  4.39297  2.71965  2.96041  4.00441  3.29754  4.48991  4.38415  4.66465  2.90398  3.89535  3.23688  3.41404  3.29388  4.80630  1.83096    461 f - - -
          2.68618  4.42225  2.77519  2.73123  3.46354  2.40513  3.72494  3.29354  2.67741  2.69355  4.24690  2.90347  2.73739  3.18146  2.89801  2.37887  2.77519  2.98518  4.58477  3.61503
          0.00276  6.29048  7.01283  0.61958  0.77255  0.15366  1.94884
    181   3.71667  5.21555  5.27317  4.69738  4.17098  4.61708  5.32583  3.82611  4.59644  3.63671  3.57570  3.95608  5.37631  4.56376  4.81954  2.59137  0.37515  3.69734  5.83466  4.88794    462 T - - -
          2.68618  4.42225  2.77519  2.73123  3.46354  2.40513  3.72494  3.29354  2.67741  2.69355  4.24690  2.90347  2.73739  3.18146  2.89801  2.37887  2.77519  2.98518  4.58477  3.61503
          0.00220  6.51820  7.24055  0.61958  0.77255  0.61612  0.77661
    182   2.47024  5.33980  3.44172  2.98756  3.32353  4.04408  3.10713  4.34987  2.46245  1.78427  3.80414  3.40712  4.11738  3.35644  1.87873  2.31017  3.36205  4.35328  3.88001  3.29374    463 l - - -
          2.68618  4.42225  2.77519  2.73123  3.46354  2.40513  3.72494  3.29354  2.67741  2.69355  4.24690  2.90347  2.73739  3.18146  2.89801  2.37887  2.77519  2.98518  4.58477  3.61503
          0.00391  6.51877  6.02204  0.61958  0.77255  0.60912  0.78489
    183   2.25770  3.84549  4.19003  3.42238  3.89724  4.52359  3.80628  3.23606  2.72613  1.89379  2.91098  3.79186  4.98331  3.50122  1.57702  3.27367  2.35899  3.00624  5.58955  4.47338    464 r - - -
          2.68596  4.42072  2.77550  2.73152  3.46384  2.40334  3.72525  3.29385  2.67771  2.69362  4.24720  2.90374  2.73770  3.18177  2.89831  2.37904  2.77544  2.98497  4.58508  3.61534
          0.18203  1.80180  6.55684  0.04035  3.23032  0.63396  0.75605
    184   3.53771  5.06238  5.90806  5.29167  3.22389  4.93237  5.43448  1.35903  4.88927  0.96690  3.02121  5.26750  5.46350  5.20134  4.81453  4.11411  3.87388  2.17569  5.92367  3.33287    466 l - - -
          2.68618  4.42225  2.77519  2.73123  3.46354  2.40513  3.72494  3.29354  2.67741  2.69355  4.24690  2.90347  2.73739  3.18146  2.89801  2.37887  2.77519  2.98518  4.58477  3.61503
          0.00220  6.51696  7.23930  0.61958  0.77255  0.64173  0.74735
    185   3.87772  4.80929  4.38784  4.94326  1.24269  5.09333  5.17792  2.94395  4.32029  1.14963  3.70168  4.86314  5.45724  3.82727  3.94697  4.00804  4.15851  3.33665  2.66612  2.95915    467 l - - -
          2.68618  4.42225  2.77519  2.73123  3.46354  2.40513  3.72494  3.29354  2.67741  2.69355  4.24690  2.90347  2.73739  3.18146  2.89801  2.37887  2.77519  2.98518  4.58477  3.61503
          0.00411  6.51696  5.94167  0.61958  0.77255  0.63574  0.75405
    186   2.18436  5.18952  2.76254  2.86175  3.57241  3.86445  3.16732  4.29054  2.38843  3.22322  4.66219  3.42597  4.95108  2.37350  2.49896  2.34454  3.49749  3.92729  2.14186  3.28506    468 w - - -
          2.68618  4.42225  2.77519  2.73123  3.46354  2.40513  3.72494  3.29354  2.67741  2.69355  4.24690  2.90347  2.73739  3.18146  2.89801  2.37887  2.77519  2.98518  4.58477  3.61503
          0.00551  6.51533  5.51833  0.61958  0.77255  0.62428  0.76711
    187   2.24282  2.93126  1.67075  3.52539  4.56627  3.67504  4.29018  4.20734  3.59861  2.39115  3.38827  3.79619  3.65520  3.67359  2.94453  1.69026  2.82770  3.60066  6.52350  4.92551    469 d - - -
          2.68618  4.42225  2.77519  2.73123  3.46354  2.40513  3.72494  3.29354  2.67741  2.69355  4.24690  2.90347  2.73739  3.18146  2.89801  2.37887  2.77519  2.98518  4.58477  3.61503
          0.00274  6.51375  6.68581  0.61958  0.77255  0.67631  0.71028
    188   2.15788  5.07211  5.80959  4.66617  3.79659  4.18879  3.51467  1.68149  5.00086  2.14561  3.64563  3.28888  3.42480  4.80868  4.31284  3.73418  2.98118  1.25839  5.92905  4.64068    470 v - - -
          2.68618  4.42225  2.77519  2.73123  3.46354  2.40513  3.72494  3.29354  2.67741  2.69355  4.24690  2.90347  2.73739  3.18146  2.89801  2.37887  2.77519  2.98518  4.58477  3.61503
          0.00221  6.51351  7.23586  0.61958  0.77255  0.54363  0.86902
    189   3.73039  4.51194  5.12106  4.44284  1.17307  4.07686  2.75604  3.78512  4.50383  2.69863  4.25047  2.96420  5.03747  4.81372  3.20460  2.86596  2.30432  3.61003  4.97380  1.93412    471 f - - -
          2.68617  4.42389  2.77715  2.73380  3.46597  2.40067  3.71315  3.29600  2.67951  2.69619  4.24953  2.90258  2.73947  3.18180  2.89625  2.37452  2.77619  2.98759  4.58704  3.61682
          3.09377  0.04791  6.53370  0.46160  0.99499  0.59676  0.79983
    190   3.42102  5.02468  3.85939  3.41369  5.28666  4.56170  3.45842  4.96980  1.35968  4.15851  5.07726  3.70339  4.33328  3.18984  0.92586  3.09540  3.77806  4.18319  5.33684  4.51978    478 r - - -
          2.68893  4.42348  2.77211  2.72994  3.46494  2.40839  3.72693  3.29156  2.67872  2.69432  4.22175  2.90452  2.73685  3.18166  2.89716  2.38126  2.77627  2.98434  4.55541  3.61718
          1.15768  0.38215  5.68477  1.53581  0.24243  0.60846  0.78567
    191   3.30081  5.85353  1.13416  1.87182  5.28806  3.57510  4.27508  4.17308  2.82787  3.76129  5.21246  3.21334  3.75790  3.20326  3.01036  2.99390  2.46499  3.34656  5.66387  4.92173    498 d - - -
          2.68722  4.42429  2.77519  2.72791  3.44645  2.40965  3.72063  3.29615  2.67830  2.69160  4.23345  2.90699  2.73756  3.18030  2.89942  2.38144  2.77739  2.98850  4.59062  3.60357
          3.16561  0.04632  5.78472  1.30559  0.31610  0.63859  0.75085
    192   2.17490  4.60992  5.53026  4.76450  4.30904  4.27057  5.15832  2.88580  4.30612  2.40101  3.87009  4.62988  1.64800  4.94970  4.56326  1.85049  2.61409  1.72396  5.79917  3.99007    513 p - - -
          2.68619  4.42226  2.77521  2.73124  3.46337  2.40514  3.72496  3.29355  2.67742  2.69353  4.24691  2.90342  2.73738  3.18147  2.89802  2.37888  2.77521  2.98519  4.58478  3.61504
          0.01758  4.80722  4.68212  0.38811  1.13426  0.64696  0.74157
    193   2.44616  2.54854  5.89698  5.01077  2.71634  5.09032  4.18940  2.53580  5.06236  2.32191  3.83968  4.39640  4.66072  5.05621  5.06563  3.98620  3.41852  2.15789  3.60944  1.18812    515 y - - -
          2.68618  4.42225  2.77519  2.73123  3.46354  2.40513  3.72494  3.29354  2.67741  2.69355  4.24690  2.90347  2.73739  3.18146  2.89801  2.37887  2.77519  2.98518  4.58477  3.61503
          0.00414  6.50744  5.93637  0.61958  0.77255  0.74371  0.64502
    194   3.83113  4.61391  5.54155  4.47043  1.95691  4.74401  3.31769  3.11268  3.28000  1.08399  3.64464  5.09839  4.86910  3.74987  3.13246  4.12115  4.14569  3.36878  2.24097  2.70968    516 l - - -
          2.68618  4.42225  2.77519  2.73123  3.46354  2.40513  3.72494  3.29354  2.67741  2.69355  4.24690  2.90347  2.73739  3.18146  2.89801  2.37887  2.77519  2.98518  4.58477  3.61503
          0.00354  6.50552  6.19385  0.61958  0.77255  0.70770  0.67880
    195   3.89350  4.98956  5.48671  5.29373  1.20718  5.10248  5.43660  2.23159  5.07528  1.10270  3.42506  5.26999  5.46491  4.87375  4.88683  4.41462  4.02901  2.28729  4.75003  4.47425    517 l - - -
          2.68617  4.42228  2.77509  2.73125  3.46357  2.40516  3.72492  3.29357  2.67744  2.69355  4.24693  2.90341  2.73743  3.18150  2.89804  2.37884  2.77510  2.98522  4.58480  3.61506
          0.19064  3.87858  1.87801  0.23094  1.57885  0.62545  0.76576
    196   1.40937  4.82154  5.09405  3.65466  3.61699  3.29278  4.32207  2.61763  4.86028  1.96152  3.92764  4.75044  5.31350  4.53543  4.60620  3.29360  3.03600  1.36607  4.74794  4.26201    519 v - - -
          2.68618  4.42225  2.77519  2.73123  3.46354  2.40513  3.72494  3.29354  2.67741  2.69355  4.24690  2.90347  2.73739  3.18146  2.89801  2.37887  2.77519  2.98518  4.58477  3.61503
          0.01720  6.34931  4.17968  0.61958  0.77255  0.20268  1.69575
    197   3.38124  4.82955  4.62252  4.20115  4.31781  4.78070  4.59667  3.09440  3.90756  3.16274  4.41379  4.61434  0.51662  3.70155  3.53709  3.14211  3.70889  3.35103  4.58101  4.78332    520 P - - -
          2.68555  4.41649  2.76709  2.73099  3.46702  2.40972  3.72070  3.28979  2.68271  2.69061  4.24690  2.90648  2.73691  3.18486  2.90290  2.37630  2.77255  2.98310  4.58822  3.61946
          3.05538  0.05422  5.17170  1.85410  0.17031  0.59384  0.80342
    198   2.47176  5.53297  2.09809  1.89185  4.14371  2.93795  3.56413  4.33282  2.80294  3.40368  4.71824  3.19258  2.91478  2.87325  2.27972  2.58886  2.78109  3.76574  6.72001  4.65855    558 e - - -
          2.68618  4.42225  2.77519  2.73123  3.46354  2.40513  3.72494  3.29354  2.67741  2.69355  4.24690  2.90347  2.73739  3.18146  2.89801  2.37887  2.77519  2.98518  4.58477  3.61503
          0.02748  6.50832  3.66474  0.61958  0.77255  0.52069  0.90167
    199   2.58910  5.62598  1.73299  2.06727  4.51548  3.22138  3.21197  4.30780  2.91971  3.41743  4.45825  3.09489  3.27902  2.70393  3.44317  2.08141  2.56822  3.93002  5.76135  4.70501    559 d - - -
          2.68729  4.41934  2.77738  2.73235  3.46557  2.40704  3.72643  3.28000  2.67974  2.68645  4.24133  2.90560  2.73714  3.18122  2.89963  2.38008  2.77687  2.98320  4.58711  3.61744
          1.69526  0.23290  3.72082  0.83211  0.57116  0.67748  0.70907
    200   2.97229  5.65597  1.15424  2.56444  3.58408  3.67543  3.98081  3.66936  2.81620  2.77055  3.93368  3.26314  4.00894  3.03812  2.91534  2.74163  3.19702  3.23474  6.15117  4.78179    568 d - - -
          2.68618  4.42225  2.77519  2.73123  3.46354  2.40513  3.72494  3.29354  2.67741  2.69355  4.24690  2.90347  2.73739  3.18146  2.89801  2.37887  2.77519  2.98518  4.58477  3.61503
          0.18905  6.48108  1.76772  0.61958  0.77255  0.54782  0.86325
    201   3.64624  4.80491  5.50621  4.35911  2.08355  4.15821  5.02436  3.42601  4.67746  3.03345  3.30232  4.83925  4.85500  4.42723  4.04332  3.95594  3.92745  3.16771  0.66202  3.39701    569 W - - -
          2.68541  4.42106  2.77136  2.72456  3.46884  2.41475  3.72620  3.29054  2.68486  2.68806  4.23722  2.90637  2.74239  3.18098  2.89325  2.38402  2.77552  2.98053  4.52036  3.61548
          2.62688  0.08175  5.08432  2.45019  0.09023  0.20977  1.66480
    202   2.55259  5.11957  2.27791  2.34216  5.14647  3.08246  3.52310  4.30089  2.65141  3.25847  4.65904  2.91221  2.15198  3.05641  2.95505  2.09117  2.55170  3.85621  5.45521  4.87132    606 s - - -
          2.68618  4.42225  2.77519  2.73123  3.46354  2.40513  3.72494  3.29354  2.67741  2.69355  4.24690  2.90347  2.73739  3.18146  2.89801  2.37887  2.77519  2.98518  4.58477  3.61503
          0.01495  6.51005  4.31601  0.61958  0.77255  0.64163  0.74746
    203   2.43851  4.78705  2.20019  1.90830  4.97511  3.38945  3.11379  4.16209  2.77301  3.17499  4.24781  3.14297  2.82488  2.41129  2.73809  2.51269  2.97927  3.56035  6.71617  4.87057    607 e - - -
          2.68805  4.42365  2.76898  2.72822  3.45651  2.40753  3.71972  3.29529  2.67834  2.69197  4.24836  2.90294  2.74169  3.18220  2.89580  2.38112  2.77712  2.98688  4.58832  3.61202
          1.65735  0.22389  4.60942  1.55101  0.23830  0.78661  0.60767
    204   3.11995  4.83508  3.78110  3.07318  1.83149  3.79739  3.41151  2.32392  3.67200  1.71917  3.01447  4.02319  4.79989  3.48641  3.56362  2.75338  3.24987  2.79064  5.86235  2.81616    633 l - - -
          2.68429  4.42356  2.76818  2.73441  3.45639  2.41066  3.72289  3.29139  2.68233  2.69417  4.23616  2.90122  2.73795  3.18455  2.89726  2.38253  2.77765  2.97801  4.56957  3.61519
          0.95318  0.50867  4.32835  1.80513  0.17967  0.49898  0.93433
    205   2.91450  5.03521  3.51201  3.20090  4.89849  0.57880  3.64180  4.62578  3.25619  3.63653  4.22504  3.70796  4.53898  3.84583  3.44278  3.10917  3.71420  3.99163  5.88020  5.06159    648 G - - -
          2.68618  4.42225  2.77519  2.73123  3.46354  2.40513  3.72494  3.29354  2.67741  2.69355  4.24690  2.90347  2.73739  3.18146  2.89801  2.37887  2.77519  2.98518  4.58477  3.61503
          0.01967  6.51830  4.01731  0.61958  0.77255  0.69306  0.69324
    206   2.66200  3.95565  3.38913  2.68761  4.96210  2.51388  3.40145  4.61814  2.53120  3.95949  4.86214  3.23259  4.19721  2.56611  1.72282  1.80374  2.85383  3.83820  5.64951  4.23347    649 r - - -
          2.68604  4.42291  2.77545  2.73137  3.45971  2.40497  3.72400  3.29400  2.67773  2.69408  4.24708  2.90376  2.73797  3.18115  2.89802  2.37875  2.77574  2.98556  4.58519  3.61382
          0.37769  1.95479  1.75468  1.00988  0.45297  0.69024  0.69607
    207   3.28681  4.33436  3.48022  2.67084  3.46550  4.10492  3.36034  3.26137  2.68743  3.12738  4.49338  3.53797  4.54217  2.67886  1.34952  3.10221  3.14323  3.04987  5.54984  2.31702    653 r - - -
          2.68618  4.42225  2.77519  2.73123  3.46354  2.40513  3.72494  3.29354  2.67741  2.69355  4.24690  2.90347  2.73739  3.18146  2.89801  2.37887  2.77519  2.98518  4.58477  3.61503
          0.00511  6.33510  5.70519  0.61958  0.77255  0.23995  1.54491
    208   2.66665  5.03976  3.28363  2.95182  4.94968  4.03686  4.17764  3.29247  2.07237  3.69225  4.67043  3.47598  1.47078  3.31234  2.13468  2.36840  2.92546  3.69144  5.82815  5.05826    654 p - - -
          2.68582  4.42087  2.77124  2.73397  3.44940  2.40764  3.72195  3.28779  2.68539  2.68336  4.24155  2.90927  2.74356  3.18387  2.90043  2.38090  2.77649  2.98377  4.58495  3.60359
          3.06801  0.04838  7.24106  2.12904  0.12664  0.72197  0.66514
    209   2.89565  3.97768  3.63542  3.35842  3.33945  2.56954  3.79795  2.47025  2.73570  1.40786  3.55030  3.49286  4.41947  3.75328  2.33359  3.29409  3.60528  2.92650  4.17503  4.46346    691 l - - -
          2.68618  4.42225  2.77519  2.73123  3.46354  2.40513  3.72494  3.29354  2.67741  2.69355  4.24690  2.90347  2.73739  3.18146  2.89801  2.37887  2.77519  2.98518  4.58477  3.61503
          0.02756  6.55821  3.65880  0.61958  0.77255  0.70004  0.68631
    210   3.06156  4.82691  5.56693  5.27704  3.81381  4.90266  4.67747  1.28117  3.72093  2.27245  4.12871  4.28338  4.64582  4.85841  3.69918  3.97380  3.64079  1.02840  5.21846  4.38721    692 v - - -
          2.68618  4.42225  2.77519  2.73123  3.46354  2.40513  3.72494  3.29354  2.67741  2.69355  4.24690  2.90347  2.73739  3.18146  2.89801  2.37887  2.77519  2.98518  4.58477  3.61503
          0.00302  6.53649  6.46116  0.61958  0.77255  0.97041  0.47631
    211   2.92008  4.71236  2.92389  3.06186  5.21447  4.42888  3.73229  4.62912  2.94794  3.62387  4.61606  3.15891  4.96527  3.25476  0.76201  2.81657  3.02963  3.78572  6.44543  4.67936    693 r - - -
          2.68676  4.42212  2.77522  2.73147  3.46413  2.40574  3.72224  3.29433  2.67707  2.69429  4.24779  2.90377  2.73394  3.18182  2.89804  2.37907  2.77494  2.98602  4.58528  3.61531
          0.64105  0.76227  5.01215  0.01457  4.23601  0.90584  0.51786
    212   3.32254  5.24051  1.01854  2.51500  4.91678  3.03098  3.28301  4.47505  3.07452  3.72124  4.93743  2.84421  3.99381  3.11905  3.15987  2.61567  2.90378  3.40599  6.16377  4.81340    695 d - - -
          2.68805  4.42462  2.77789  2.73404  3.46251  2.40625  3.72498  3.29387  2.67606  2.68665  4.24456  2.90515  2.73528  3.18103  2.89838  2.37864  2.77437  2.98659  4.58639  3.61620
          1.79801  0.18895  5.02877  0.85527  0.55368  0.55605  0.85208
    213   3.32401  4.38776  1.53501  2.95287  4.42690  3.24317  3.73174  4.41208  2.45335  3.45269  4.81974  2.79311  3.61651  2.67847  2.56310  2.32109  2.24100  3.97554  5.36693  4.67591    700 d - - -
          2.68724  4.42310  2.77740  2.73323  3.46262  2.40420  3.72598  3.29571  2.67992  2.69370  4.24281  2.90332  2.73088  3.18148  2.89926  2.37619  2.77610  2.98723  4.58831  3.61301
          2.87283  0.06212  5.60216  0.82081  0.57995  0.82412  0.57736
    214   2.85490  3.85227  3.69452  2.79837  4.49875  4.26944  3.55156  3.00736  2.03504  3.00914  4.50833  3.66399  2.85281  3.04240  2.08638  2.81667  2.63354  1.96939  6.69256  4.29640    714 v - - -
          2.68618  4.42225  2.77519  2.73123  3.46354  2.40513  3.72494  3.29354  2.67741  2.69355  4.24690  2.90347  2.73739  3.18146  2.89801  2.37887  2.77519  2.98518  4.58477  3.61503
          0.00788  6.55053  5.04903  0.61958  0.77255  0.75540  0.63455
    215   2.92512  5.54712  4.92427  4.14672  3.50590  4.10243  4.66322  3.72941  3.18065  2.76703  4.31206  4.26972  0.61359  4.28773  3.71213  3.42823  3.60106  3.18553  5.37144  3.80502    715 P - - -
          2.68536  4.41538  2.77712  2.72845  3.46283  2.41005  3.71924  3.28606  2.67978  2.69647  4.23641  2.90622  2.73360  3.18588  2.89085  2.38106  2.77792  2.98842  4.58383  3.60643
          0.64157  0.75145  6.29187  2.85506  0.05928  0.64958  0.73870
    216   3.73887  4.33569  4.68474  4.66287  1.69052  4.77175  2.92872  3.82086  4.68742  2.51605  3.87472  4.71344  5.04978  4.04924  4.08235  3.69945  3.99598  3.59004  3.80161  0.86111    755 y - - -
          2.68618  4.42225  2.77519  2.73123  3.46354  2.40513  3.72494  3.29354  2.67741  2.69355  4.24690  2.90347  2.73739  3.18146  2.89801  2.37887  2.77519  2.98518  4.58477  3.61503
          0.02254  6.55985  3.86922  0.61958  0.77255  0.76809  0.62343
    217   3.53601  3.86314  5.11995  4.21188  2.36693  4.22583  3.61059  2.13720  3.68357  2.30288  3.45901  4.53832  5.18804  3.48873  2.67627  1.86197  2.70391  2.45747  3.24299  2.87409    756 s - - -
          2.68618  4.42225  2.77519  2.73123  3.46354  2.40513  3.72494  3.29354  2.67741  2.69355  4.24690  2.90347  2.73739  3.18146  2.89801  2.37887  2.77519  2.98518  4.58477  3.61503
          0.01623  6.53946  4.22298  0.61958  0.77255  0.82620  0.57573
    218   3.23942  3.55548  3.36601  3.22329  1.42765  4.84169  4.97163  2.62410  3.75965  2.20878  3.91063  3.09591  3.69055  4.25174  4.36798  3.60980  3.22951  2.12312  5.59137  2.40342    757 f - - -
          2.68692  4.42264  2.77565  2.73026  3.46440  2.40522  3.72378  3.29252  2.67706  2.69340  4.24750  2.90390  2.73839  3.18013  2.89818  2.37963  2.77575  2.98238  4.58555  3.61582
          1.10095  0.60251  2.12021  0.01250  4.38790  0.53025  0.88784
    219   2.87200  4.72886  3.20400  2.55052  4.53991  2.46708  3.87902  4.01950  2.19930  4.09868  4.62913  3.40398  4.04698  3.01502  2.05926  1.43770  3.31716  3.53177  5.63183  4.53874    759 s - - -
          2.68890  4.42672  2.77797  2.73021  3.46342  2.41054  3.72608  3.29230  2.67661  2.68582  4.24541  2.90694  2.73582  3.18398  2.89798  2.38065  2.77599  2.98635  4.52459  3.61353
          2.77714  0.13015  2.81638  1.58988  0.22809  1.50050  0.25234
    220   2.50131  4.95936  2.89717  1.92748  4.33466  3.38813  3.68942  4.62192  2.62712  3.90901  4.63327  3.01007  3.72363  3.17889  3.35042  1.45345  2.20510  3.82896  5.99384  4.80613    777 s - - -
          2.68592  4.42256  2.77545  2.73137  3.46373  2.40552  3.72489  3.29311  2.67760  2.69256  4.24653  2.90370  2.73782  3.18043  2.89786  2.37910  2.77552  2.98482  4.58511  3.61532
          0.16104  2.26817  3.09585  1.08787  0.41088  0.23711  1.55543
    221   3.36959  5.20496  3.57438  2.03678  5.21569  3.79385  3.83587  4.51422  1.65825  2.78733  4.15042  3.63342  4.59028  3.12295  1.19585  3.27794  3.63570  4.05169  5.98478  5.06643    782 r - - -
          2.68629  4.42204  2.77531  2.73129  3.46348  2.40521  3.72433  3.29365  2.67747  2.69349  4.24701  2.90345  2.73751  3.18125  2.89745  2.37895  2.77531  2.98530  4.58488  3.61492
          0.10314  2.77753  3.32955  0.09719  2.37928  0.76797  0.62353
    222   2.39010  4.48442  2.96611  2.34690  5.19844  2.95565  3.94037  4.31978  2.00450  3.48407  4.31227  3.11424  1.96008  2.77760  2.65005  2.71037  3.37547  3.95460  3.37034  4.77398    784 p - - -
          2.68843  4.41469  2.77655  2.72862  3.45535  2.41249  3.72712  3.28962  2.67660  2.69115  4.23580  2.90818  2.73816  3.17975  2.89221  2.38233  2.77710  2.98072  4.58851  3.61213
          2.07205  0.14161  5.09698  1.96261  0.15139  0.65184  0.73623
    223   3.24467  5.52959  3.14248  2.98655  2.91641  3.42394  3.67595  3.79580  3.00433  3.07975  4.46920  3.65489  3.40457  3.18639  2.71838  2.88439  3.05975  3.10444  2.00585  1.75249    819 y - - -
          2.68440  4.42550  2.76941  2.72686  3.46479  2.40785  3.72641  3.29022  2.67994  2.69381  4.24855  2.90568  2.73771  3.18162  2.89748  2.38020  2.77689  2.98244  4.58726  3.61801
          2.45636  0.16022  2.77587  1.29069  0.32170  0.91683  0.51047
    224   2.59434  5.56539  2.67098  2.24446  4.92692  2.91030  3.89337  4.25513  3.07604  3.23365  4.89322  3.53410  1.25614  2.97504  3.49723  2.47601  3.08177  3.85686  6.27158  4.74018    847 p - - -
          2.68673  4.42409  2.77341  2.72869  3.46452  2.40678  3.72540  3.29276  2.67858  2.69280  4.24630  2.90402  2.73661  3.18137  2.89931  2.37965  2.77442  2.98369  4.58473  3.61641
          1.02331  0.48876  3.60413  1.01547  0.44978  0.30514  1.33567
    225   3.48290  6.38675  1.19079  1.70106  5.73308  3.04627  3.66644  4.06253  3.09027  4.12241  5.24282  2.53971  3.99252  3.05003  3.54422  2.61223  3.10671  3.88335  6.10532  5.10320    860 d - - -
          2.68758  4.42289  2.77337  2.72840  3.46637  2.40636  3.72721  3.28869  2.67995  2.69188  4.24703  2.90520  2.73991  3.17351  2.90039  2.38029  2.77530  2.98347  4.58758  3.61208
          1.81888  0.20443  3.78619  0.90644  0.51745  0.74287  0.64578
    226   3.25363  5.01502  2.13841  2.91965  4.72962  3.90423  4.63861  3.89424  3.59624  2.99649  4.66879  3.79892  0.82548  3.59682  3.67264  3.45756  3.10223  3.27248  6.68029  4.79354    875 p - - -
          2.68618  4.42225  2.77519  2.73123  3.46354  2.40513  3.72494  3.29354  2.67741  2.69355  4.24690  2.90347  2.73739  3.18146  2.89801  2.37887  2.77519  2.98518  4.58477  3.61503
          0.01013  6.64142  4.73555  0.61958  0.77255  0.64919  0.73913
    227   2.50397  3.65845  5.47456  3.09827  3.61853  4.57937  3.25974  2.97951  4.08587  1.66998  3.15181  4.74760  5.38036  3.96136  4.16010  3.29041  3.15055  1.55679  3.19835  2.41480    876 v - - -
          2.68618  4.42225  2.77519  2.73123  3.46354  2.40513  3.72494  3.29354  2.67741  2.69355  4.24690  2.90347  2.73739  3.18146  2.89801  2.37887  2.77519  2.98518  4.58477  3.61503
          0.00287  6.65448  6.44964  0.61958  0.77255  0.79199  0.60320
    228   3.59442  4.94522  6.04644  5.43075  3.33747  5.23978  5.57534  1.57193  5.21287  1.04808  3.51611  5.40736  5.60200  4.99184  5.21577  4.20012  4.21967  1.38095  6.06286  4.08244    877 l - - -
          2.68618  4.42225  2.77519  2.73123  3.46354  2.40513  3.72494  3.29354  2.67741  2.69355  4.24690  2.90347  2.73739  3.18146  2.89801  2.37887  2.77519  2.98518  4.58477  3.61503
          0.00228  6.66068  6.91063  0.61958  0.77255  0.85280  0.55551
    229   2.72745  5.37295  3.62026  1.34816  4.83044  4.31307  3.96660  2.71576  2.80203  2.99714  4.27899  3.51248  4.79050  2.66862  3.00380  3.00025  3.38248  1.86636  5.98166  4.23270    878 e - - -
          2.68618  4.42225  2.77519  2.73123  3.46354  2.40513  3.72494  3.29354  2.67741  2.69355  4.24690  2.90347  2.73739  3.18146  2.89801  2.37887  2.77519  2.98518  4.58477  3.61503
          0.00801  6.66174  5.00618  0.61958  0.77255  0.85412  0.55453
    230   1.47898  2.86066  6.00312  4.91395  3.71880  3.24569  5.54590  2.85189  4.80300  1.92780  4.02013  5.37360  5.57632  2.66790  5.09513  4.04295  3.31186  1.35723  6.04093  4.51695    879 v - - -
          2.68618  4.42225  2.77519  2.73123  3.46354  2.40513  3.72494  3.29354  2.67741  2.69355  4.24690  2.90347  2.73739  3.18146  2.89801  2.37887  2.77519  2.98518  4.58477  3.61503
          0.00191  6.65797  7.38031  0.61958  0.77255  0.83332  0.57023
    231   3.44050  5.70760  2.04737  1.55116  4.73186  4.29535  3.83139  3.39531  2.23339  3.52588  4.79148  3.79062  4.84343  2.96204  2.47046  2.77054  2.29453  2.90785  5.33233  4.47170    880 e - - -
          2.68593  4.42287  2.77508  2.73207  3.46430  2.40571  3.72438  3.29312  2.67786  2.69411  4.24643  2.90323  2.73837  3.18179  2.89561  2.37920  2.77550  2.98390  4.57876  3.61487
          0.20379  1.77562  4.20042  1.01974  0.44736  0.70952  0.67704
    232   3.02844  5.90627  3.34487  2.25374  4.17319  4.45196  4.08242  4.08311  1.90329  2.59422  4.64807  3.19605  2.13623  3.22201  1.89978  2.91001  3.27084  3.22605  6.83319  3.41935    884 r - - -
          2.68618  4.42225  2.77519  2.73123  3.46354  2.40513  3.72494  3.29354  2.67741  2.69355  4.24690  2.90347  2.73739  3.18146  2.89801  2.37887  2.77519  2.98518  4.58477  3.61503
          0.00521  6.66059  5.54214  0.61958  0.77255  0.68031  0.70616
    233   3.36691  4.85204  5.51430  5.21148  1.81254  4.39517  4.16979  2.13785  4.63259  1.29279  3.47023  4.58365  5.12899  4.79459  3.96730  3.74628  3.62277  2.22896  2.37258  3.52697    885 l - - -
          2.68618  4.42225  2.77519  2.73123  3.46354  2.40513  3.72494  3.29354  2.67741  2.69355  4.24690  2.90347  2.73739  3.18146  2.89801  2.37887  2.77519  2.98518  4.58477  3.61503
          0.00493  6.66999  5.61367  0.61958  0.77255  0.67865  0.70786
    234   3.42363  4.86154  3.70903  3.27190  4.65306  3.77000  4.00491  3.87295  3.25224  3.00949  4.90351  3.69061  1.10756  3.67728  2.68490  2.16743  1.97997  3.83829  6.16323  5.26308    886 p - - -
          2.68695  4.42379  2.77673  2.73276  3.46318  2.40663  3.72221  3.29421  2.67241  2.69139  4.24829  2.90464  2.73771  3.18219  2.89268  2.38003  2.77631  2.98663  4.58599  3.61641
          1.08874  0.41337  6.24457  0.06474  2.76957  0.66921  0.71767
    235   3.82049  5.30725  4.22751  3.61418  4.24043  3.87902  4.46762  4.86015  2.66740  4.14367  4.58968  3.48765  4.81672  3.50086  0.43599  3.68711  3.81664  4.47503  6.76756  4.99079    894 R - - -
          2.68618  4.42225  2.77519  2.73123  3.46354  2.40513  3.72494  3.29354  2.67741  2.69355  4.24690  2.90347  2.73739  3.18146  2.89801  2.37887  2.77519  2.98518  4.58477  3.61503
          0.04767  6.67963  3.09445  0.61958  0.77255  0.71033  0.67626
    236   2.45780  5.02760  3.57476  3.33474  4.85917  4.06850  3.45785  4.23121  2.95516  2.93387  4.08930  3.51157  4.49922  2.85189  1.01204  2.62309  2.55535  3.70681  5.81219  4.48256    895 r - - -
          2.68632  4.42173  2.77528  2.73207  3.46355  2.40478  3.72492  3.29400  2.67812  2.69408  4.24638  2.90366  2.73743  3.18156  2.89787  2.37734  2.77462  2.98559  4.58528  3.61559
          0.32435  1.90107  2.05893  1.04806  0.43173  0.98846  0.46545
    237   3.06830  5.90908  1.42397  3.05264  4.90272  3.66323  4.28630  4.43505  3.26088  3.29349  4.88437  1.01862  4.88115  3.70928  3.84379  3.16615  3.32016  3.87533  6.69999  5.08512    905 n - - -
          2.68618  4.42225  2.77519  2.73123  3.46354  2.40513  3.72494  3.29354  2.67741  2.69355  4.24690  2.90347  2.73739  3.18146  2.89801  2.37887  2.77519  2.98518  4.58477  3.61503
          0.00901  6.50882  4.89591  0.61958  0.77255  0.19611  1.72553
    238   3.73298  4.45924  5.72264  5.41470  0.96972  5.22959  3.63154  3.73181  5.19785  1.80470  3.62907  4.33984  5.44361  4.63221  4.95326  4.35513  4.03788  3.38982  3.91344  1.57549    906 f - - -
          2.68753  4.42280  2.77211  2.73248  3.46150  2.40759  3.72277  3.29317  2.67881  2.69304  4.24802  2.90597  2.73872  3.18140  2.89191  2.38071  2.77669  2.97864  4.58789  3.61480
          0.32536  1.34079  4.12931  1.75092  0.19069  0.77312  0.61910
    239   3.79915  4.86240  5.16898  4.74152  3.40217  5.21900  4.77349  2.98113  4.87698  0.37497  3.20101  5.38421  5.08582  4.85363  4.92166  4.28536  3.96250  3.05859  5.66252  4.35524    915 L - - -
          2.68618  4.42225  2.77519  2.73123  3.46354  2.40513  3.72494  3.29354  2.67741  2.69355  4.24690  2.90347  2.73739  3.18146  2.89801  2.37887  2.77519  2.98518  4.58477  3.61503
          0.01659  6.66353  4.18787  0.61958  0.77255  0.67505  0.71158
    240   2.75465  4.52952  1.90221  3.15018  5.30875  4.31281  1.52414  3.49227  3.12833  3.22395  5.24046  2.97631  4.23300  2.91960  3.05673  2.53551  2.42674  3.48239  6.02216  4.52449    916 h - - -
          2.68759  4.42442  2.77564  2.73211  3.46560  2.40734  3.72566  3.29317  2.67748  2.69287  4.24073  2.90516  2.72883  3.18146  2.89853  2.37741  2.77724  2.98541  4.58697  3.61733
          0.32931  1.27312  7.38400  1.48040  0.25818  0.65112  0.73702
    241   2.82344  5.02305  2.30721  2.37789  5.40148  3.02712  3.71408  4.55048  2.25925  4.22952  5.05992  3.28158  1.54861  3.16615  2.54322  2.81303  2.73435  3.75920  6.41931  4.86536    924 p - - -
          2.68472  4.42451  2.77412  2.73214  3.46236  2.40897  3.72738  3.29234  2.68007  2.69262  4.24157  2.90358  2.73241  3.18152  2.90020  2.37865  2.77479  2.98160  4.58901  3.61838
          2.72164  0.07465  5.08821  1.23554  0.34345  0.81092  0.58780
    242   2.45643  5.70544  2.46068  2.06546  5.08306  2.99215  3.98792  3.91727  2.59286  3.48778  4.76073  3.33232  2.90036  2.75946  2.16122  2.41289  2.72885  2.86247  6.60048  4.89482    953 e - - -
          2.68618  4.42225  2.77519  2.73123  3.46354  2.40513  3.72494  3.29354  2.67741  2.69355  4.24690  2.90347  2.73739  3.18146  2.89801  2.37887  2.77519  2.98518  4.58477  3.61503
          0.13271  6.67097  2.09549  0.61958  0.77255  0.76610  0.62515
    243   2.76585  5.03956  2.34189  1.64409  5.10654  3.12161  3.74768  4.22348  2.30313  3.92404  4.89254  2.43281  3.05351  2.77175  3.26071  2.29328  2.82339  3.77535  6.74894  5.22903    954 e - - -
          2.68628  4.42227  2.77528  2.73133  3.46328  2.40504  3.72492  3.29298  2.67751  2.69337  4.24700  2.90350  2.73748  3.18156  2.89811  2.37892  2.77527  2.98507  4.58487  3.61505
          0.05577  2.93389  6.85834  0.10892  2.27107  0.18476  1.77968
    244   2.08151  5.08510  2.62382  1.61377  4.59009  3.19227  3.85507  3.97673  2.69051  3.37096  4.05805  3.15390  2.83265  2.86818  3.50869  2.45823  2.75472  3.33206  5.51749  4.65171    956 e - - -
          2.68474  4.43042  2.78253  2.73197  3.46158  2.41517  3.72611  3.29028  2.67650  2.68514  4.25333  2.91281  2.72443  3.18591  2.89893  2.37906  2.77285  2.98036  4.59220  3.60342
          3.28849  0.04275  5.39576  2.19264  0.11836  0.63916  0.75021
    245   1.70700  4.88156  3.38318  2.85590  4.38002  3.99742  3.85972  3.13663  2.90618  2.19797  3.75016  3.14802  2.26968  2.60869  3.05357  2.91855  3.23077  2.79523  5.52870  4.68520   1003 a - - -
          2.68618  4.42225  2.77519  2.73123  3.46354  2.40513  3.72494  3.29354  2.67741  2.69355  4.24690  2.90347  2.73739  3.18146  2.89801  2.37887  2.77519  2.98518  4.58477  3.61503
          0.02741  6.68923  3.65779  0.61958  0.77255  0.68192  0.70450
    246   2.55112  5.45514  2.50577  1.95521  5.23803  3.22851  3.51270  4.88856  2.51493  3.67478  4.58314  3.25720  3.36209  2.61971  2.49691  1.82253  2.60368  3.83916  5.91525  4.86502   1004 s - - -
          2.68618  4.42225  2.77519  2.73123  3.46354  2.40513  3.72494  3.29354  2.67741  2.69355  4.24690  2.90347  2.73739  3.18146  2.89801  2.37887  2.77519  2.98518  4.58477  3.61503
          0.00190  6.66403  7.38638  0.61958  0.77255  0.79431  0.60128
    247   2.86586  3.69758  2.71611  2.66129  2.73732  3.86457  3.45537  3.63334  2.47995  2.75787  3.60079  3.51254  4.56268  3.07556  2.39165  2.63640  3.01178  3.79217  3.60717  2.15673   1005 y - - -
          2.68618  4.42225  2.77519  2.73123  3.46354  2.40513  3.72494  3.29354  2.67741  2.69355  4.24690  2.90347  2.73739  3.18146  2.89801  2.37887  2.77519  2.98518  4.58477  3.61503
          0.00808  6.67142  4.99429  0.61958  0.77255  0.80615  0.59163
    248   2.11155  0.83325  5.66998  5.02421  3.24272  5.02196  4.89021  3.35406  5.15551  3.09020  4.26008  5.09895  5.58054  4.55396  4.75522  2.50840  2.84922  2.97663  5.87540  2.83475   1006 c - - -
          2.68618  4.42225  2.77519  2.73123  3.46354  2.40513  3.72494  3.29354  2.67741  2.69355  4.24690  2.90347  2.73739  3.18146  2.89801  2.37887  2.77519  2.98518  4.58477  3.61503
          0.00411  6.66876  5.86652  0.61958  0.77255  0.88585  0.53165
    249   3.08501  4.79023  4.34352  3.05825  2.70952  3.72543  4.00845  3.64061  2.18354  2.74347  4.04941  3.91499  5.02415  3.41522  2.05889  2.78992  1.85878  2.90211  4.62678  2.43562   1007 t - - -
          2.68618  4.42225  2.77519  2.73123  3.46354  2.40513  3.72494  3.29354  2.67741  2.69355  4.24690  2.90347  2.73739  3.18146  2.89801  2.37887  2.77519  2.98518  4.58477  3.61503
          0.00509  6.66774  5.57108  0.61958  0.77255  0.86088  0.54955
    250   2.57937  5.27099  4.60429  3.82345  3.64250  4.40563  5.36103  1.56770  3.83033  2.32410  3.32302  4.65151  4.43667  3.98614  3.72263  3.48485  3.74109  1.27496  2.63742  4.56146   1008 v - - -
          2.68693  4.40755  2.77622  2.73248  3.46359  2.40642  3.72537  3.29098  2.67819  2.69261  4.24777  2.90463  2.73559  3.18247  2.89484  2.38004  2.77628  2.98356  4.58550  3.61612
          0.37439  1.16724  6.84201  0.67991  0.70656  0.68753  0.69879
    251   3.03895  5.52580  1.36815  1.68780  3.77237  3.88563  3.90859  3.74429  2.30455  3.45367  4.62831  3.62614  4.49582  2.85935  3.52586  2.98488  3.04313  3.08734  6.84871  4.53290   1011 d - - -
          2.68806  4.41996  2.77709  2.73299  3.46363  2.40668  3.72629  3.28892  2.67813  2.68928  4.24670  2.90507  2.73504  3.18359  2.89811  2.37663  2.77628  2.98397  4.58729  3.61699
          0.38140  1.15048  7.40070  1.27536  0.32757  0.80553  0.59213
    252   2.20057  4.99133  3.08963  3.16583  2.47010  3.13606  3.61937  4.55425  2.47981  2.30649  4.00614  2.72728  2.71191  3.54872  2.57394  2.85531  2.68691  3.33394  5.84069  3.61758   1018 a - - -
          2.68684  4.42219  2.77483  2.72942  3.46408  2.40445  3.72411  3.29376  2.67719  2.69389  4.24749  2.90371  2.73804  3.18133  2.89830  2.37944  2.77539  2.98510  4.58420  3.61558
          0.18879  1.76357  7.40128  0.88914  0.52935  0.68295  0.70345
    253   3.53747  3.73712  5.21150  5.25099  3.33104  5.10635  5.38829  1.59941  5.20741  0.81316  2.84984  5.24357  4.74938  5.06791  5.02956  4.24829  3.70265  2.30618  5.72340  4.37579   1023 l - - -
          2.68665  4.42262  2.77289  2.73145  3.46412  2.40578  3.72496  3.29392  2.67673  2.69380  4.24722  2.90303  2.73750  3.18110  2.89805  2.37923  2.77499  2.98557  4.58520  3.61541
          0.18059  1.80637  6.93699  0.69145  0.69485  0.57288  0.82988
    254   3.30380  5.31856  2.89954  2.88585  4.85380  3.98254  3.68611  5.06580  3.46138  4.02476  4.32421  3.59114  0.87451  3.70684  3.90770  1.73447  3.51677  4.68232  5.71923  3.95375   1028 p - - -
          2.68618  4.42225  2.77519  2.73123  3.46354  2.40513  3.72494  3.29354  2.67741  2.69355  4.24690  2.90347  2.73739  3.18146  2.89801  2.37887  2.77519  2.98518  4.58477  3.61503
          0.00398  6.68834  5.90401  0.61958  0.77255  0.65845  0.72909
    255   1.96110  5.87389  2.89560  2.58563  3.05465  4.28019  3.70595  2.93259  2.90458  2.95915  3.89207  3.11622  2.84340  3.42926  2.85342  2.60398  2.59992  2.50150  4.17009  3.82874   1029 a - - -
          2.68618  4.42225  2.77519  2.73123  3.46354  2.40513  3.72494  3.29354  2.67741  2.69355  4.24690  2.90347  2.73739  3.18146  2.89801  2.37887  2.77519  2.98518  4.58477  3.61503
          0.00186  6.68622  7.40856  0.61958  0.77255  0.64004  0.74924
    256   2.74825  5.75737  2.06953  2.18376  5.35199  3.72364  3.61602  4.01430  2.53924  4.21242  4.61430  3.24114  3.16437  2.00228  2.51274  2.12558  2.86182  3.53462  6.86025  4.39955   1030 q - - -
          2.68618  4.42225  2.77519  2.73123  3.46354  2.40513  3.72494  3.29354  2.67741  2.69355  4.24690  2.90347  2.73739  3.18146  2.89801  2.37887  2.77519  2.98518  4.58477  3.61503
          0.00853  6.68809  4.92768  0.61958  0.77255  0.59539  0.80150
    257   3.42369  5.06219  3.58942  2.73669  2.53642  4.89960  3.70603  2.48831  3.58469  2.68863  3.27009  3.85487  2.26290  3.67198  4.46712  3.89624  3.05208  1.78154  5.25874  1.98457   1031 v - - -
          2.68618  4.42225  2.77519  2.73123  3.46354  2.40513  3.72494  3.29354  2.67741  2.69355  4.24690  2.90347  2.73739  3.18146  2.89801  2.37887  2.77519  2.98518  4.58477  3.61503
          0.00286  6.68421  6.43510  0.61958  0.77255  0.71006  0.67651
    258   1.56518  3.69122  6.03848  5.04674  3.20960  3.67882  4.87363  2.49942  4.69497  2.11560  3.22732  5.40118  5.27511  5.07107  4.00988  2.41681  3.12866  1.57674  4.25894  3.10971   1032 a - - -
          2.68618  4.42225  2.77519  2.73123  3.46354  2.40513  3.72494  3.29354  2.67741  2.69355  4.24690  2.90347  2.73739  3.18146  2.89801  2.37887  2.77519  2.98518  4.58477  3.61503
          0.00241  6.68321  6.76312  0.61958  0.77255  0.57898  0.82205
    259   2.38075  5.08450  3.58538  2.39201  3.96919  4.57183  3.42774  2.17092  2.77255  2.56864  4.06698  3.81999  5.01001  2.12993  2.04830  2.94587  3.27329  2.88772  6.21835  3.66546   1033 r - - -
          2.68618  4.42225  2.77519  2.73123  3.46354  2.40513  3.72494  3.29354  2.67741  2.69355  4.24690  2.90347  2.73739  3.18146  2.89801  2.37887  2.77519  2.98518  4.58477  3.61503
          0.00185  6.68888  7.41123  0.61958  0.77255  0.63720  0.75241
    260   2.41690  3.69172  4.98946  2.43411  1.54923  4.72114  4.21330  3.48746  4.41445  2.28830  2.22207  4.97239  5.45088  3.72168  4.17901  2.88182  2.63427  2.88023  5.29661  2.76287   1034 f - - -
          2.68618  4.42225  2.77519  2.73123  3.46354  2.40513  3.72494  3.29354  2.67741  2.69355  4.24690  2.90347  2.73739  3.18146  2.89801  2.37887  2.77519  2.98518  4.58477  3.61503
          0.00239  6.68946  6.77204  0.61958  0.77255  0.64396  0.74488
    261   1.27325  2.69184  6.03986  5.33106  2.35093  1.82635  5.57390  3.38797  5.20752  3.08818  3.66579  4.51984  5.60369  5.33755  5.21351  2.86357  3.61036  1.95773  5.74046  3.84995   1035 a - - -
          2.68618  4.42225  2.77519  2.73123  3.46354  2.40513  3.72494  3.29354  2.67741  2.69355  4.24690  2.90347  2.73739  3.18146  2.89801  2.37887  2.77519  2.98518  4.58477  3.61503
          0.00185  6.68892  7.41127  0.61958  0.77255  0.65099  0.73716
    262   2.69783  4.91100  3.76278  2.88113  2.83828  3.88195  3.97492  3.51356  3.54985  1.37180  2.50642  4.05067  5.06838  3.45173  2.80174  2.56212  3.08363  3.33324  6.04184  2.56058   1036 l - - -
          2.68618  4.42225  2.77519  2.73123  3.46354  2.40513  3.72494  3.29354  2.67741  2.69355  4.24690  2.90347  2.73739  3.18146  2.89801  2.37887  2.77519  2.98518  4.58477  3.61503
          0.00185  6.68892  7.41127  0.61958  0.77255  0.51770  0.90607
    263   2.56937  4.08157  5.44503  5.17875  1.95035  4.77092  4.31885  2.57120  3.21978  1.30212  3.26311  3.66549  4.52992  4.38887  2.86307  4.08118  3.20810  2.26959  4.53348  3.55295   1037 l - - -
          2.68618  4.42225  2.77519  2.73123  3.46354  2.40513  3.72494  3.29354  2.67741  2.69355  4.24690  2.90347  2.73739  3.18146  2.89801  2.37887  2.77519  2.98518  4.58477  3.61503
          0.00214  6.69465  7.00750  0.61958  0.77255  0.56744  0.83697
    264   2.98301  4.74670  5.55687  5.20061  1.99752  5.24665  5.58103  1.37821  5.21987  1.28926  3.37234  5.41420  5.61018  5.34808  5.22245  4.35146  3.69163  1.98524  4.09496  4.67869   1038 l - - -
          2.68618  4.42225  2.77519  2.73123  3.46354  2.40513  3.72494  3.29354  2.67741  2.69355  4.24690  2.90347  2.73739  3.18146  2.89801  2.37887  2.77519  2.98518  4.58477  3.61503
          0.00184  6.69460  7.41695  0.61958  0.77255  0.57444  0.82786
    265   3.28287  6.06473  4.05522  3.60072  5.59451  4.49596  4.49839  4.89097  3.24060  4.08722  4.82647  4.11667  0.41727  3.83344  3.60290  2.90703  3.86806  4.52031  6.76990  5.03939   1039 P - - -
          2.68618  4.42225  2.77519  2.73123  3.46354  2.40513  3.72494  3.29354  2.67741  2.69355  4.24690  2.90347  2.73739  3.18146  2.89801  2.37887  2.77519  2.98518  4.58477  3.61503
          0.00184  6.69460  7.41695  0.61958  0.77255  0.57444  0.82786
    266   1.60758  4.13384  3.92669  3.25285  4.78935  3.71004  3.73769  4.48713  2.78758  4.08847  4.77118  3.78312  3.33813  3.47643  2.95013  1.07375  3.47836  3.07573  6.55431  4.72143   1040 s - - -
          2.68618  4.42225  2.77519  2.73123  3.46354  2.40513  3.72494  3.29354  2.67741  2.69355  4.24690  2.90347  2.73739  3.18146  2.89801  2.37887  2.77519  2.98518  4.58477  3.61503
          0.00184  6.69460  7.41695  0.61958  0.77255  0.57444  0.82786
    267   3.47807  5.32820  6.05305  4.99751  3.50781  4.91639  5.57984  0.73093  5.21815  1.79377  3.32854  4.76138  4.96516  5.34655  4.78795  4.19367  3.65286  1.95895  5.48664  4.57777   1041 i - - -
          2.68618  4.42225  2.77519  2.73123  3.46354  2.40513  3.72494  3.29354  2.67741  2.69355  4.24690  2.90347  2.73739  3.18146  2.89801  2.37887  2.77519  2.98518  4.58477  3.61503
          0.00474  6.69404  5.65761  0.61958  0.77255  0.57444  0.82786
    268   3.45090  3.00539  5.43069  4.91088  3.85323  4.75054  5.18895  1.39236  4.72504  1.33298  2.16662  4.50820  5.21238  4.34289  3.70357  3.70596  2.65388  2.66291  5.23165  4.43783   1042 l - - -
          2.68618  4.42225  2.77519  2.73123  3.46354  2.40513  3.72494  3.29354  2.67741  2.69355  4.24690  2.90347  2.73739  3.18146  2.89801  2.37887  2.77519  2.98518  4.58477  3.61503
          0.00185  6.69114  7.41349  0.61958  0.77255  0.61422  0.77885
    269   3.60996  6.12215  3.03813  3.50163  4.20108  3.99159  1.11901  5.24851  3.51626  4.72622  5.46347  2.12093  5.08607  3.06994  1.85255  2.94612  3.52000  4.68926  4.96774  2.86637   1043 h - - -
          2.68618  4.42225  2.77519  2.73123  3.46354  2.40513  3.72494  3.29354  2.67741  2.69355  4.24690  2.90347  2.73739  3.18146  2.89801  2.37887  2.77519  2.98518  4.58477  3.61503
          0.00209  6.69114  7.07973  0.61958  0.77255  0.60535  0.78940
    270   3.09198  5.11176  3.95537  2.59394  3.41480  4.40547  2.38748  4.63484  2.66645  3.32686  3.36169  3.33294  5.10026  3.03294  1.06930  3.13267  3.80716  4.02800  4.34029  3.26800   1044 r - - -
          2.68618  4.42225  2.77519  2.73123  3.46354  2.40513  3.72494  3.29354  2.67741  2.69355  4.24690  2.90347  2.73739  3.18146  2.89801  2.37887  2.77519  2.98518  4.58477  3.61503
          0.00185  6.69126  7.41361  0.61958  0.77255  0.58141  0.81896
    271   3.39345  4.66580  6.05452  5.43810  2.85906  4.99308  5.58070  1.42222  5.21945  0.89212  3.08116  5.41382  5.60972  4.90707  4.80540  4.55827  4.00317  2.23921  6.06974  3.97091   1045 l - - -
          2.68618  4.42225  2.77519  2.73123  3.46354  2.40513  3.72494  3.29354  2.67741  2.69355  4.24690  2.90347  2.73739  3.18146  2.89801  2.37887  2.77519  2.98518  4.58477  3.61503
          0.00341  6.69254  6.13492  0.61958  0.77255  0.57617  0.82565
    272   3.07250  5.23531  2.42136  1.05385  4.99135  3.03330  3.50318  4.62272  3.44365  4.52544  4.62889  2.94706  4.98818  2.43979  4.07684  2.56097  2.38871  4.46699  4.96884  4.36689   1046 e - - -
          2.68618  4.42225  2.77519  2.73123  3.46354  2.40513  3.72494  3.29354  2.67741  2.69355  4.24690  2.90347  2.73739  3.18146  2.89801  2.37887  2.77519  2.98518  4.58477  3.61503
          0.01455  6.68925  4.32724  0.61958  0.77255  0.60605  0.78855
    273   2.68937  4.48125  2.31158  3.50121  5.30984  3.77132  4.57483  2.59645  3.36495  3.11327  3.30788  3.39692  2.16495  3.62674  3.41386  1.91832  2.79298  1.96436  6.32316  5.26133   1047 s - - -
          2.68618  4.42225  2.77519  2.73123  3.46354  2.40513  3.72494  3.29354  2.67741  2.69355  4.24690  2.90347  2.73739  3.18146  2.89801  2.37887  2.77519  2.98518  4.58477  3.61503
          0.00951  6.67449  4.80350  0.61958  0.77255  0.73962  0.64873
    274   2.00426  4.19431  4.82844  3.91573  3.60347  3.86004  2.98033  3.15866  3.87959  2.60925  3.03929  3.39847  5.42426  3.31293  3.47346  2.63227  2.55026  2.26788  5.57773  1.73716   1048 y - - -
          2.68618  4.42225  2.77519  2.73123  3.46354  2.40513  3.72494  3.29354  2.67741  2.69355  4.24690  2.90347  2.73739  3.18146  2.89801  2.37887  2.77519  2.98518  4.58477  3.61503
          0.00579  6.66419  5.40516  0.61958  0.77255  0.83606  0.56813
    275   2.99907  4.46701  5.60338  4.75509  3.17134  4.99263  4.27026  2.84559  4.99257  0.83142  2.43903  4.61148  4.10097  4.61533  5.02699  2.98891  3.48907  2.84804  3.95817  2.58714   1049 l - - -
          2.68618  4.42225  2.77519  2.73123  3.46354  2.40513  3.72494  3.29354  2.67741  2.69355  4.24690  2.90347  2.73739  3.18146  2.89801  2.37887  2.77519  2.98518  4.58477  3.61503
          0.00190  6.66031  7.38266  0.61958  0.77255  0.39094  1.12831
    276   3.37907  5.15998  4.98337  4.41654  4.56093  3.90403  4.01440  1.33449  3.20918  2.43670  3.73865  4.24282  4.88488  3.85188  1.94867  3.72577  2.13351  1.97767  6.20302  4.69828   1050 i - - -
          2.68352  4.42467  2.77686  2.73184  3.46462  2.40770  3.72626  3.29525  2.67463  2.69505  4.24564  2.90521  2.73374  3.18193  2.89732  2.37939  2.77336  2.98600  4.58646  3.61216
          0.17037  1.85763  7.40821  2.43445  0.09173  0.55056  0.85950
    277   0.75767  5.11373  6.01944  5.12808  3.98721  4.31984  5.56876  3.23318  4.98323  2.17085  3.96519  5.21315  5.48056  5.12102  4.97108  3.10308  2.74062  1.83213  6.06608  4.88985   1080 a - - -
          2.68618  4.42225  2.77519  2.73123  3.46354  2.40513  3.72494  3.29354  2.67741  2.69355  4.24690  2.90347  2.73739  3.18146  2.89801  2.37887  2.77519  2.98518  4.58477  3.61503
          0.00236  6.68686  6.80743  0.61958  0.77255  0.56093  0.84555
    278   2.83893  5.15102  2.74220  2.37905  5.22027  3.81542  3.26853  2.30980  2.83714  2.03702  3.95898  3.32491  4.83125  2.49369  2.42885  2.72046  2.85100  2.92469  5.08858  4.87889   1081 l - - -
          2.68618  4.42225  2.77519  2.73123  3.46354  2.40513  3.72494  3.29354  2.67741  2.69355  4.24690  2.90347  2.73739  3.18146  2.89801  2.37887  2.77519  2.98518  4.58477  3.61503
          0.00278  6.68636  6.48142  0.61958  0.77255  0.54414  0.86831
    279   2.92677  4.32901  2.38491  1.07253  4.69713  4.16888  3.58315  4.13371  3.05036  3.96461  4.79630  3.66202  5.08045  2.89694  2.55052  2.11159  2.96588  4.42258  6.40442  5.36394   1082 e - - -
          2.68618  4.42225  2.77519  2.73123  3.46354  2.40513  3.72494  3.29354  2.67741  2.69355  4.24690  2.90347  2.73739  3.18146  2.89801  2.37887  2.77519  2.98518  4.58477  3.61503
          0.00236  6.68641  6.80749  0.61958  0.77255  0.56729  0.83716
    280   1.45568  4.23367  6.03733  4.33479  3.15059  3.86620  5.57135  3.22818  5.05407  0.78384  3.14993  5.16635  5.31615  5.23936  4.61561  4.36798  3.75156  3.03781  6.06335  4.47088   1083 l - - -
          2.68618  4.42225  2.77519  2.73123  3.46354  2.40513  3.72494  3.29354  2.67741  2.69355  4.24690  2.90347  2.73739  3.18146  2.89801  2.37887  2.77519  2.98518  4.58477  3.61503
          0.00248  6.68591  6.70181  0.61958  0.77255  0.56092  0.84556
    281   3.09934  1.14732  4.41766  3.92572  3.98382  4.62564  4.42794  4.06111  3.47815  3.35917  4.30905  3.51955  5.04598  2.98507  1.58005  2.25543  3.59902  3.61226  5.87732  4.23584   1084 c - - -
          2.68521  4.42202  2.77555  2.73153  3.46363  2.40531  3.72430  3.29385  2.67750  2.69362  4.24646  2.90376  2.73773  3.18103  2.89782  2.37899  2.77530  2.98511  4.58383  3.61465
          0.17581  1.83055  7.01216  0.03540  3.35863  0.57538  0.82666
    282   2.86101  5.50027  2.39645  2.16451  3.88931  3.90787  3.99577  3.97606  1.83144  3.33447  4.14809  2.62765  5.07884  2.61591  2.46879  2.44731  2.47950  3.72033  5.85805  4.61589   1086 k - - -
          2.68618  4.42225  2.77519  2.73123  3.46354  2.40513  3.72494  3.29354  2.67741  2.69355  4.24690  2.90347  2.73739  3.18146  2.89801  2.37887  2.77519  2.98518  4.58477  3.61503
          0.21787  6.68408  1.63722  0.61958  0.77255  0.53099  0.88679
    283   3.15137  3.42784  3.28241  2.39854  3.06367  2.94875  3.79181  4.69109  3.05062  3.61683  4.95514  3.04040  4.91827  3.28287  2.97919  2.32851  1.24697  3.97745  6.67717  3.32496   1087 t - - -
          2.68652  4.42233  2.77558  2.73160  3.46320  2.40551  3.72533  3.29392  2.67779  2.69392  4.24715  2.90377  2.73596  3.18185  2.89828  2.37884  2.77282  2.98542  4.58444  3.61542
          0.25188  1.52986  5.10067  0.03259  3.43989  0.10876  2.27251
    284   3.54525  5.14665  5.77370  4.06872  3.52665  4.76566  4.50450  1.46368  3.71970  0.98787  3.23935  5.08958  4.93507  4.83620  4.17342  3.44162  3.72994  2.08059  6.06651  4.70173   1089 l - - -
          2.68633  4.42177  2.77542  2.73178  3.46395  2.40423  3.72474  3.29420  2.67724  2.69410  4.24756  2.90388  2.73556  3.18188  2.89772  2.37845  2.77572  2.98584  4.58543  3.61569
          0.35495  1.21004  7.40668  0.01951  3.94676  0.46292  0.99276
    285   1.98614  5.31318  5.55513  5.42090  2.32594  4.68565  5.02184  3.28127  4.90282  0.62796  3.87785  5.40304  5.24214  4.70591  4.90164  3.68937  3.58615  3.18593  5.56903  4.37762   1091 L - - -
          2.68741  4.42460  2.77545  2.73422  3.45996  2.40546  3.72675  3.28850  2.68024  2.68802  4.25155  2.90762  2.73177  3.18333  2.90059  2.37522  2.77772  2.98305  4.59145  3.62086
          3.33063  0.03736  7.01053  1.34588  0.30152  0.49103  0.94674
    286   2.93695  5.77064  1.64446  2.81098  4.22494  3.65451  3.48641  3.65316  3.07299  3.61150  4.43531  2.17743  2.80274  3.19763  3.00241  2.56703  2.54400  2.54858  6.85632  4.67101   1123 d - - -
          2.68830  4.42305  2.77556  2.73341  3.46184  2.40752  3.72602  3.27983  2.67893  2.69258  4.24700  2.90545  2.73538  3.18222  2.89389  2.38007  2.77731  2.98383  4.58611  3.61477
          0.97871  0.47569  5.89576  0.69146  0.69484  0.49117  0.94652
    287   3.11240  5.65998  2.88345  3.71684  3.61089  4.82614  4.50701  2.52540  4.20069  1.38673  3.14133  4.15001  1.99911  4.08136  3.61684  2.92028  2.07115  3.06045  5.27962  4.53989   1126 l - - -
          2.68618  4.42225  2.77519  2.73123  3.46354  2.40513  3.72494  3.29354  2.67741  2.69355  4.24690  2.90347  2.73739  3.18146  2.89801  2.37887  2.77519  2.98518  4.58477  3.61503
          0.00809  6.68776  4.98889  0.61958  0.77255  0.50250  0.92891
    288   2.05381  5.62392  1.65921  2.31535  5.43788  3.02778  3.74451  4.92547  3.29750  3.41803  4.53214  3.06055  2.76570  2.85445  3.27903  1.88922  3.47672  3.95322  5.80696  5.18678   1127 d - - -
          2.68618  4.42225  2.77519  2.73123  3.46354  2.40513  3.72494  3.29354  2.67741  2.69355  4.24690  2.90347  2.73739  3.18146  2.89801  2.37887  2.77519  2.98518  4.58477  3.61503
          0.00186  6.68255  7.40489  0.61958  0.77255  0.60048  0.79528
    289   3.79230  5.06519  5.24290  4.95274  3.55839  5.13692  2.91339  3.33193  4.87001  0.58751  3.04690  4.64141  5.24907  3.57792  3.31835  3.63967  3.57388  3.23160  4.34060  3.27927   1128 L - - -
          2.68618  4.42225  2.77519  2.73123  3.46354  2.40513  3.72494  3.29354  2.67741  2.69355  4.24690  2.90347  2.73739  3.18146  2.89801  2.37887  2.77519  2.98518  4.58477  3.61503
          0.00186  6.68255  7.40489  0.61958  0.77255  0.43311  1.04552
    290   1.69028  5.12498  5.39815  5.43393  3.85137  4.34386  5.57679  2.14346  5.21534  1.16414  3.17325  5.40982  5.60599  5.09820  5.21811  4.50995  4.01804  1.51619  4.68694  4.76654   1129 l - - -
          2.68618  4.42225  2.77519  2.73123  3.46354  2.40513  3.72494  3.29354  2.67741  2.69355  4.24690  2.90347  2.73739  3.18146  2.89801  2.37887  2.77519  2.98518  4.58477  3.61503
          0.00228  6.68991  6.87686  0.61958  0.77255  0.49518  0.94022
    291   2.87473  4.46898  5.62911  4.86316  4.10555  5.23629  5.04467  1.73892  4.26902  1.07972  3.48275  5.39075  5.60023  3.76719  3.03092  3.41203  2.86597  1.88348  5.89954  4.81817   1130 l - - -
          2.68618  4.42225  2.77519  2.73123  3.46354  2.40513  3.72494  3.29354  2.67741  2.69355  4.24690  2.90347  2.73739  3.18146  2.89801  2.37887  2.77519  2.98518  4.58477  3.61503
          0.00185  6.68948  7.41183  0.61958  0.77255  0.49426  0.94166
    292   3.36482  6.16455  3.70605  1.15059  5.75349  4.69328  4.57441  3.57635  3.50867  4.35789  4.49216  3.78572  2.07448  2.73230  3.54028  3.50823  1.54294  3.63923  6.85038  5.44294   1131 e - - -
          2.68618  4.42225  2.77519  2.73123  3.46354  2.40513  3.72494  3.29354  2.67741  2.69355  4.24690  2.90347  2.73739  3.18146  2.89801  2.37887  2.77519  2.98518  4.58477  3.61503
          0.00220  6.68978  6.95172  0.61958  0.77255  0.49714  0.93717
    293   0.23623  4.52286  4.99543  7.02405  7.26676  4.67076  7.42346  6.78261  6.87418  5.69843  7.20070  6.11395  6.03590  6.89502  6.78658  1.87492  4.67527  5.32710  8.61269  7.63663   1132 A - - -
          2.68618  4.42225  2.77519  2.73123  3.46354  2.40513  3.72494  3.29354  2.67741  2.69355  4.24690  2.90347  2.73739  3.18146  2.89801  2.37887  2.77519  2.98518  4.58477  3.61503
          0.00185  6.68943  7.41178  0.61958  0.77255  0.50246  0.92897
    294   3.67685  5.04234  6.04992  5.43346  2.81390  5.03204  5.22138  0.99590  5.21481  1.41414  2.71484  5.29364  5.60533  5.24516  4.94474  3.78743  2.95741  2.40815  6.06542  4.04928   1133 i - - -
          2.68618  4.42225  2.77519  2.73123  3.46354  2.40513  3.72494  3.29354  2.67741  2.69355  4.24690  2.90347  2.73739  3.18146  2.89801  2.37887  2.77519  2.98518  4.58477  3.61503
          0.00185  6.68943  7.41178  0.61958  0.77255  0.50246  0.92897
    295   3.70156  3.33259  5.54327  5.26155  4.18307  5.21551  5.22355  3.47904  4.78815  2.66076  2.79347  4.14310  5.58087  5.10286  4.25787  1.90776  0.68341  3.50029  5.68469  4.90532   1134 T - - -
          2.68618  4.42225  2.77519  2.73123  3.46354  2.40513  3.72494  3.29354  2.67741  2.69355  4.24690  2.90347  2.73739  3.18146  2.89801  2.37887  2.77519  2.98518  4.58477  3.61503
          0.00185  6.68943  7.41178  0.61958  0.77255  0.49451  0.94127
    296   1.42201  4.44197  4.63004  3.85437  3.83154  4.83026  4.03375  3.39942  1.76368  2.33765  4.12167  4.14711  3.43579  3.72495  3.15252  2.23276  2.47304  3.85582  4.97226  4.09834   1135 a - - -
          2.68618  4.42225  2.77519  2.73123  3.46354  2.40513  3.72494  3.29354  2.67741  2.69355  4.24690  2.90347  2.73739  3.18146  2.89801  2.37887  2.77519  2.98518  4.58477  3.61503
          0.00474  6.68975  5.65995  0.61958  0.77255  0.49762  0.93643
    297   3.53071  6.42619  1.81689  3.40260  5.77196  3.47969  3.96309  5.02515  3.21209  4.55721  5.14593  3.64653  1.17823  3.90308  2.04552  2.11302  3.29027  4.68949  6.13089  5.44708   1136 p - - -
          2.68618  4.42225  2.77519  2.73123  3.46354  2.40513  3.72494  3.29354  2.67741  2.69355  4.24690  2.90347  2.73739  3.18146  2.89801  2.37887  2.77519  2.98518  4.58477  3.61503
          0.00185  6.68687  7.40921  0.61958  0.77255  0.46297  0.99267
    298   2.10010  3.81783  3.89528  3.60953  4.77059  2.95335  4.52968  3.55526  3.79866  2.97712  4.51940  3.24311  4.87371  4.07406  3.95458  0.90508  3.32397  2.38630  6.03927  5.08152   1137 s - - -
          2.68817  4.42630  2.76671  2.72394  3.46648  2.40734  3.71199  3.29677  2.68159  2.69193  4.24954  2.89987  2.74200  3.18110  2.89926  2.38057  2.77509  2.98627  4.58986  3.61868
          0.35041  1.22382  6.50751  2.22063  0.11490  0.49228  0.94478
    299   0.95452  5.13437  3.53862  2.33168  5.15886  3.55467  4.58935  3.89848  3.33996  4.12876  4.60591  3.79984  4.58804  3.30328  3.85343  2.22351  2.58098  2.66160  6.69903  4.49997   1161 a - - -
          2.68618  4.42225  2.77519  2.73123  3.46354  2.40513  3.72494  3.29354  2.67741  2.69355  4.24690  2.90347  2.73739  3.18146  2.89801  2.37887  2.77519  2.98518  4.58477  3.61503
          0.26984  6.56593  1.44779  0.61958  0.77255  0.48547  0.95558
    300   2.76712  3.58778  2.79063  2.77035  4.28168  2.18024  3.40889  4.20967  3.26257  2.99838  4.21871  2.35719  4.68563  1.82787  2.31121  2.58296  3.34493  3.77768  6.55545  4.71986   1162 q - - -
          2.68618  4.42225  2.77519  2.73123  3.46354  2.40513  3.72494  3.29354  2.67741  2.69355  4.24690  2.90347  2.73739  3.18146  2.89801  2.37887  2.77519  2.98518  4.58477  3.61503
          0.00358  6.29989  6.35295  0.61958  0.77255  0.22470  1.60326
    301   1.96949  5.26484  3.05961  0.99629  4.47601  3.29518  3.71983  4.59434  3.29415  3.58501  3.94656  3.95270  4.30440  3.02097  3.39372  3.18535  2.75302  3.67651  4.03185  4.70995   1163 e - - -
          2.68618  4.42225  2.77519  2.73123  3.46354  2.40513  3.72494  3.29354  2.67741  2.69355  4.24690  2.90347  2.73739  3.18146  2.89801  2.37887  2.77519  2.98518  4.58477  3.61503
          0.00545  6.53235  5.52640  0.61958  0.77255  0.46858  0.98320
    302   2.54091  4.94467  3.18713  2.77154  5.51959  2.42012  3.60604  4.48075  2.57417  3.18009  4.77457  3.47156  2.02019  1.85624  2.60181  2.70955  2.94979  3.53326  6.25601  4.77463   1164 q - - -
          2.68876  4.42544  2.77778  2.73404  3.45837  2.39932  3.72409  3.28967  2.67943  2.69594  4.22233  2.90266  2.73986  3.17638  2.89687  2.38118  2.77788  2.98538  4.58816  3.61811
          0.27730  1.43286  5.64154  2.01615  0.14291  0.52902  0.88960
    303   3.13965  5.03420  3.12486  2.99370  2.42117  4.22395  3.95128  4.09452  2.29274  3.58309  4.27395  2.59261  3.40628  3.68253  3.09396  2.34812  1.83132  2.64746  3.75109  3.08909   1174 t - - -
          2.68618  4.42225  2.77519  2.73123  3.46354  2.40513  3.72494  3.29354  2.67741  2.69355  4.24690  2.90347  2.73739  3.18146  2.89801  2.37887  2.77519  2.98518  4.58477  3.61503
          0.00221  6.50970  7.23205  0.61958  0.77255  0.44004  1.03285
    304   4.70573  7.36785  1.78538  3.57116  6.66293  5.02585  3.35729  6.20364  4.34460  5.65262  6.00899  0.46263  5.62319  4.57589  4.87190  2.92448  3.89167  5.73970  7.78904  6.26405   1175 N - - -
          2.68618  4.42225  2.77519  2.73123  3.46354  2.40513  3.72494  3.29354  2.67741  2.69355  4.24690  2.90347  2.73739  3.18146  2.89801  2.37887  2.77519  2.98518  4.58477  3.61503
          0.00219  6.51929  7.24164  0.61958  0.77255  0.47163  0.97812
    305   6.74413  6.25402  7.37598  7.43529  3.07363  7.04272  5.25255  6.28107  7.19120  4.92323  6.75865  2.17333  7.28039  6.72076  6.90677  6.46888  6.92216  6.25248  5.60373  0.21391   1176 Y - - -
          2.68618  4.42225  2.77519  2.73123  3.46354  2.40513  3.72494  3.29354  2.67741  2.69355  4.24690  2.90347  2.73739  3.18146  2.89801  2.37887  2.77519  2.98518  4.58477  3.61503
          0.00219  6.52110  7.24345  0.61958  0.77255  0.48576  0.95510
    306   4.61963  7.48514  3.58464  0.95744  6.78636  5.07857  5.58670  6.32831  4.54485  5.76221  6.59382  3.57616  5.69075  0.76106  3.65162  4.67411  4.49364  5.86241  7.88667  6.36210   1177 q - - -
          2.68618  4.42225  2.77519  2.73123  3.46354  2.40513  3.72494  3.29354  2.67741  2.69355  4.24690  2.90347  2.73739  3.18146  2.89801  2.37887  2.77519  2.98518  4.58477  3.61503
          0.00147  6.52038        *  0.61958  0.77255  0.00000        *
//
