# Supplementary material for: Clade-wide fungal proteome analysis reveals structure–function conservation in divergent Dicer proteins
Source: Comput Struct Biotechnol J. 2025 Nov 6;27:5020–35. doi: 10.1016/j.csbj.2025.11.009 (PMC12663654; doi:10.1016/j.csbj.2025.11.009)
Supplement: Supplementary file 3 — Supplementary material [file mmc11.zip › Mi1_aligned.fasta]

>TBU06048.1/1-1241
MNSI-IDNNSNNIRNEIFLE--NEFTTSEIKKYIHDFDRILLIVEQTSTE
KYDEEVIDLRTTSVYDIIYQNTIFPKIMITPLKFFYLSKHGILTTEMFDI
LIIRLDEIKKEFSSIFKHFY-------Y---LKIRDCILNGIPNITRPLV
VRSFLRKINYLDPIYLHSKINN-----SNVSNNKPSIKLYILESVIDENV
LKYIELKKIFESAIKKETHPEKIFKF------------VEIIKNISFLEK
IS-YKLSMDLLNNGHN-LDNIDVN--------------------------
----------------------------------------KIKENKYIED
SKYLTIGNQNDNNTYNIL--NNNKNTEEN--NILAIN--ERKYQKLKDIL
KDNSNLDFYISTTNKFVVEILSK--------TYKNIFYLDEK--------
-------------------------------------IS-----------
------NINF--------ENSILVFYEYINIEMAAKPFKEIFVFNRSDAP
LKKFIEIKYLRNSCINKESDEDLNNN-LMSNDKKLELF-NYLKSIEPELY
IPPTSAYVSLDSAFLILTNFFYLLKNVFDDNFLFIRNLSIQSKYES-QPS
GFVCIIILPRIHNHFIFSNIHISKVYPTKKESQKDAALNILQSLYDEKLI
NDYLLPITTRFINENFVYFDLVKKIYRIDISNDILDLRNKLNEIREESFQ
LFSKDPIMKPEMFSLAFKKKYSINLEINNSSERTCDISTFHQLQPKCLSF
YPTIYFLYVFNEGSESDDDVGICCGESFIESVNFKGIEIKFLKSVRFSSE
DLFYLLFYQIAIFSLYFKKTTTSSEITKDYCYYYVPIKNGSVNMNFIYNF
SRNFLRKNVYECELLN-LKEEIFFNPFSGFFYTFKNFCNFSIHSKKNFTS
LDKYES--------------------------------------------
--------------LDDKSISFYKYFQQKYDIKLKNDPEDMKLLFDGTLY
SLKGETSVINTLSSELVRNTGIKKSEFFKFQKFKKYFYAFESVSLAFELK
NKLGICINSQLMSQCLSLRSSSFGNRGVEYDYERLEFLGDSVLKFIVSKH
LLLVANENLKYIVTKKDSFISNDHLFEIAKKLSIPYYFSFIPYCDKLFQA
PNIFMYLKDCVNP-EYTNKLFELLKIFKTESIFQNNDQSFYLNRLLNKKN
ANEKEIGK-FILSKKTCADILEAIIGAHFIEFGIKRASDFIYKINIIEPL
HNLP----EKN---------------------------------------
------------SLIEEICLYKEILKEYEIENVEKILNYKFKNKGLIEKA
LIHPSSYSNVLGSIHFNKLELLGDCILDLCITRKIFNENKNLDPSGLHSL
RKSFVNNYSLARALFKSNLVWHTHTHFSKDDLHQISLGLIKDGNKVNKMF
GDLFEAVCGAIAIDMNIDFDIFETYFNKNFYDVLNVCVDSSR--
>TBU06446.1/1-1241
MNSI-IDNNSNNIRNEIFLE--NEFTTSEIKKYIHDFDRILLIVEQTSTE
KYDEEVIDLRTTSVYDIIYQNTIFPKIMITPLKFFYLSKHGILTTEMFDI
LIIRLDEIKKEFSSIFKHFY-------Y---LKIRDCILNGIPNITRPLV
VRSFLRKINYLDPIYLHSKINN-----SNVSNNKPSIKLYILESVIDENV
LKYIELKKIFESAIKKETHPQKIFKF------------VEIIKNISFLEK
IS-YKLSMDLLNNGHN-LDNVDVN--------------------------
----------------------------------------KIKENKYIED
SKYLTIGNQNDNNTYNIL--NNNKNTEEN--NILAIN--ERKYQKLKDIL
KDNSNLDFYISTTNKFVVEILSK--------TYKNIFYLDEK--------
-------------------------------------IS-----------
------NINF--------ENSILVFYEYINIEMAAKPFKEIFVFNRSDAP
LKKFIEIKYLRNSCINKESDEDLNNN-LMSNDKKLELF-NYLKSIEPELY
IPPTSAYVSLDSAFLILTNFFYLLKNVFDDNFLFIRNLSIQSKYES-QPS
GFVCIIILPRIHNHFIFSNIHISKVYPTKKESQKDAALNILQSLYDEKLI
NDYLLPITTRFINENFVYFDLVKKIYRIDISNDILDLRNKLNEIREESFQ
LFSKDPIMKPEMFSLAFKKKYSINLEINNSSERTCDISTFHQLQPKCLSF
YPTIYFLYVFNEGSESDDDVGICCGESFIESVNFKGIEIKFLKSVRFSSE
DLFYLLFYQIAIFSLYFKKTTTSSEITKDYCYYYVPIKNGSVNMNFIYNF
SRNFLRKNVYECELLN-LKEEIFFNPFSGFFYTFKNFCNFSIHSKKNFTS
LDKYES--------------------------------------------
--------------LDDKSISFYKYFQQKYDIKLKNDPEDMKLLFDGTLY
SLKGETSVINTLSSELVRNTGIKKSEFFKFQKFKKYFYAFESVSLAFELK
NKLGICINSQLMSQCLSLRSSSFGNRGVEYDYERLEFLGDSVLKFIVSKH
LLLVANENLKYIVTKKDSFISNDHLFEIAKKLSIPYYFSFIPYCDKLFQA
PNIFMYLKDCVNP-EYTNKLFELLKIFKTESIFQNNDQSFYLNRLLNKKN
ANEKEIGK-FILSKKTCADILEAIIGAHFIEFGIKRASDFIYKINIIEPL
HNLP----EKN---------------------------------------
------------SLIEEICLYKEILKEYEIENVEKILNYKFKNKGLIEKA
LIHPSSYSNVLGSIHFNKLELLGDCILDLCITRKIFNENKNLDPSGLHSL
RKSFVNNYSLARALFKSNLVWHTHTHFSKDDLHQISLGLIKDGNKVNKMF
GDLFEAVCGAIAIDMNIDFDIFETYFNKNFYDVLNVCVDSSR--
>EOB15391.1/1-1047
MLDH-A--------KSLLKKKEH---------------------------
--------------K-IIIER-----------------------------
---------------------------Y---LKEGNVVV-----------
---------------HG---------------------------------
-----------QSVGFEDNP-KVFILL-----------KNKKDKIKDMAN
LS-TLLIMDELQCISN-CPDCEFNE-------------------------
--------------------------------------------------
---------------NFV--KSVKNNSEI--NLVDIN--LSHSPN-----
-----SKTVDSTRICLIHEILSF--------KFKNIVYF-----------
--------------------------------------------------
--------------------------------------------KYS---
----------------NDFPVDFLRNVISNSKKDLKGFVKYCTKSREEYL
TNPKGSIIALDFSVLFFEHVLYLINKCFEKHFLFFKSPKATRTFENSEDE
KFVCIFELPKFADDEIFNSKIRSDKHVLKKDACKEASYKALITLHKAGYL
DHRLCPVPEKFIHKNGLYFERIRSKYGIES-RDFEEIRVKIDEMLLG---
-IKED----YNLALEKFKKSNFIDLK--E-TKATVSVDEILRKQPECMKN
FKDIFCIYQFN-----EGSIGIACSDGFKESVNFKSIKITYLGTKKFTEE
EIELILFYQIVFFSINFRRVLSIQSTSREYCYFALPLRNKEIDFMRIKTL
YPKFLRGSVFETKDENILIDHLLFNPVLRTFYNYIGPSSIKF---SDPVP
SSLLSRMFKGKSNIKESHNEPKNHDQKNIDDYLIN---NIKKYNSEIFED
KYD---LGISIKKKASVNNYTYLQYFEKIYGAKLRNKKDERNSIIEVQTY
CSKEKIKSLEVHSGEVFFVTGVKNSTKKEYQDFLQYFNIFEHCAVAFEFI
KDKNLNITLGSIATALSQREINSENQVSDLGYERLEFIGDSVLKFSISKF
LFKERGYDLCKIVSTKDNLICNNYLYEVSKEMNLKKYISLIKFSENTFQP
PAIKKFN----EV-DLNSKLDKYIEIFKGMGAFKNNNQEYFAFKYSLKQA
SE----SK-TVANKKVFADIIEALIGAHYVEHGFDEAWNYIKKIGIPGLI
SQEKKESPEKRAVFKE-------E-----------IVNVLDFLGLSSNNT
SKVDLSGKVDFNNQYDEIYSYDEVLPRTRIEQIQNLIGYKFKNVGLLEKA
VIHPSFENNIFGSERFQKLELIGDCFLDLKVSDYIYKNYTEASPFDLHTL
RKSLVNNFTFATILFKSGLNDLVETGLRGEYS-------NFTHHKVSKVY
SDLFEAIAGAVVLDSDFCLIKTNDFFLK----MLKMMKENSRDC
>KAF9764913.1/1-1302
MKII-V--------NKIYEDKEGEDYTKVIENLYNATERVLFIKDERDDT
NYNIENIEMASLKYF-SLMKKLNSPKCVIPATKFTLLAWQGFISSTNYDL
IIIRLLDLKPEFIHSFRIFY-------F---KTDVMCLE-------KPK-
VLTFLKTIKDGANVYLQSIIDENYTKHSSPDKNDSGLRCISCIPFISQGV
LNYIKVRNVVKEKKKSSDAYKKIDDFLVETEKKSLEKAIEYINKQVDLSK
LSAIEVTKDMLNMAKQ-LLKTNEHKRIIERFLKEGNVVLHTKIFDFKESQ
KLFDIKKTSKDKIRDISTLSTLIIVDEIPKEPKCEDCGFNE---------
---------------SFLKMQTKDMPDEV--KIVPIDVDLN-YEHTE---
-----EIEYDEKNKCFIHEILNF--------RFKNVIYV-----------
--------------------------------------------------
--------------------------------------------KDE---
----------------EEYPVDFMRNVMMSNKRDLKGFIKYCAKDRDEYI
THTKGAVVAKDFSLYFLEHVLYLINKCFERHFMFFNSPKAVRSFENSEDG
SFICVLELPRFADTDVFNMKIRSKSYVLKKDACKEATFLALIKLHENGYL
DDNFCPIEHRFIHQNALYFERIKNIYGIDS-KDLDEIFGKINEILPT---
-YNSD----LSIALEKFKKSHYIDLK--EPVKYKVSIDDILRKQPECFKT
YGEEFCIYKFG-----DSGIGLACSGGFDESLSFKSVKIDYIYTTKFTDR
ERELLIFYQIVFFSINFKRIINIQSKEREYCYFMLPMVDRSINFEYIESL
YTKFLLGSVYEIKDENMLKNYLLFNPIARTFHNFINSPPLKL---TDFVS
NSHYEKISKGFKKDKPE--EMP-YVERGV-SYTANINKKIKIEGENVILD
ECLEIDDSKEFKKKVPTKKYTYYEYFRKLYGIELVNLVDDRNIIITASVY
CSKERQRSTEVHSGEVLFVTAVKDTIKQDYQNFLNYFNIFEHCAVANEFR
RDMNLNVSLEAVANALSQSEVTSE-AKTDLGYERLEFIGDSVLKFSISKF
LFIERGYNLSRIVSTKDNLINNSYLYTVAQEMNLQKYISLIKFSENMFQP
PAIKKCK----ELKDENNKLNKYIESLKGTGAFKNNNQEYFAVRFNQKQT
PE----SK-NITGKKVYADIIEALIGVHYVEEGYDAAWEYIKSIGIPDLV
SKEKTE-VEKAPLLDISKIADKEELKMDPIRSCKSLAKVKDLLSILGYTK
-ADEIPTTPISQEKHYLICAYENILSLSKAEKIEHIIGYKFKNIGLLEKA
VIHPSYRNNIFGSEKFQKLELVGDCFLDLKVSDYIYKTYTNANPCDLHTF
RKSFVNNYTFATILFKSGLSDLIETGLSGKHV-------DFDKQRVSKVY
SDIFEAIAGAVVLDNDFCLEKTNDFFLK----MLVLMKENARDC
>KCZ79869.1/1-1217
MIHQMMTLNKNQTLYGIYFS-EEECNKALMHKLLTQSKNIMFVFDEDYNS
AYEMD--NLASASIYKIIKEKMISNYCQLPFNKFLSLSQLGAFNFDIYEY
VIFYLNKITKPMALIYSFLKIKKKSLCFLKETKKEDAIVLGLPFRTNEKI
IKSYNCSDKYL-----------------NKNKEKIKYRLIIIESPSDKKI
EQYFILKNRVKD--------------------------IDILKRIKLIED
IS-FMLAYQYLKSFTR-ENNLN----------------------------
---------------------------------------------RTI--
-----------------------KQVDQNEMEGLLKN-E-IKFKNLVKIL
S-NSKQNFVIICRNEEIFKLLKLFNFQCSIFSYKTFFYGEKETINNDSSS
ELTKNEFSFLNIKELCDYKNLCVLKEKPKYKNIFEEKINKENTAGVSENN
DALSGDDISFEMDIN-ENIKTTLIYFDFLEIEYKREQFDDIIIFHEIKSS
FQNFLKLK---------------------KNKIETEFI-NYKMEM-----
-----QNEDENFNVQRLRIHFYLLKKYFDDHLLYFNMMELKFIYEG-NND
TYICLVNLPSVHEHRLFSQLHKSNIFPTKKIAQENVCKEIISKLKKEGFA
DENLFPTN-KYLQE--MYKAYIKNIYNLNSFEEAEEYKNFF-IMNKC---
---SNSLVNEYTAYHQFKTKHSIDLI--DKERQE-----IKVCYPNCLTY
YPKKFSIYVYEEGIHEDFDLGLCCARSFTC--EIKQLKIKFLYEKEFTND
ELMLIFFFQLIFFGLHFKKLKISLNQTK-SCYFILPIRKQKVDFKYLTNF
YQNFITKNVLESN-EN-FHDNLLFNPITKLFYVYKGESDKSILE--NIVP
CSKPQG--------------------------------------------
----NEEAKYFVAQEITHYISYAEYFETKYNLELKYKSDDRRLLFLGGIY
TGKNENNNLSILPSEIMQVTCIKKNLGSKFDLVLKFIYEFQNLAMANELK
ENLNLKLNLENIKICLTPNKGT-----GETNYERFEFLGDAFLKFYCSKE
QFFRYN-TLKELVLNKCSLISNDNLCRIAEELKIPNYFSLVSLPAKSFQP
PNLLKFIGS-YEF-KDTEILKNYINYFKADKIFQSGRIDLFCSEMKNKI-
------GE-IPFSRKVYADIIEALIGMHYYEFGYQEAFKFISKLNLTGNL
SEEMNSL--NDN--------------------------------------
-------------FLDIIKNNTNSLTEDEIYDIENKLNYTFNNKGIIEKV
IFHPSYERNHFGSQYFQALELLGDCSLDLIVTVYIFYKYPSFQPNKLHCV
RKGMVNNFSLARVLKYLNLFPNIKTSVQENKLEEIKEILNSDGLKVNKMF
ADIFEAFCGAILVDCDFNIYKFESFV-KNILHILEECADFTR--
>RVD93022.1/1-1216
MLNNELHLSNNKYPKGIYIN-KGGCYDFLISKLIAETKNVLFIYDDNYSS
TYELN--DLSSHSVYKILKENLLTYECQMPLNKFIVLAHLNAIDFGGYSF
VIFRLDKIFNNFALTYANLKLEKKSYFFLKETKKEDPILLGLPYFNTENS
VCVYKNAEKYV-----------------KINNEFINYRVIIVEPAFDKKI
DEYLPLKSCIKD--------------------------EKILETLEFFES
VS-YMIGLEYIKKKKLKTKKID----------------------------
---------------------------------------------KQ---
-----------------------IEIDEKNVKSLLVS-E-MKFRNLLIIL
S-KFKQNFVIVCENENLFEILKKFDFSERIFSYQSYFFGDKKSIKYQNTG
EDS-ELLSFLKPNTFLPLKKE--EKSISRYSNVFEQKIMNEKIYSKRQKI
KKEST-ESSFSEDTQSEKEEFILIFYDYKNISFCKKSFSKIFYFKEITEN
FNNFIKMK---------------------RNEEEGKFL-VYKKEK-----
-----ENFKEDSSVLILRTHFYLLKKYFEDYYLFFNNIELVFSYET-IGS
DYICQIILPYVHENVFFSEKHSSKTFNNKKSARNDLCLKIIKKLKEENFM
DDKFLPTE-KYFQK--RYLDYLKKIYNLDSYEEVKEFRELF-IKDKC---
---KNFTITEQTAKKDFKTKYSIDLI--KETEEK-----IKVCYPHCLTY
YPEEYNVYLYEETLFDDFNLGLCCAPNSLQ--NISKPKISFLFKKTFKKE
ELILIFFFQMIFFGLHFKKLKVTQDQTK-SCYLILPIKNRKIDFNFLKNF
YHNFTKESVYETK-EN-FENFLLFNPINKLFYMYKEKCNNSILE--KIVP
CSKTIE--------------------------------------------
----DEETKYFVNKEITHYVSFADFFEEKYNLKLRHKNDDPNLLFVGSVY
VGKEDSTMISTLSSEILYVTCVRKDLAYKFEAVTKFVYEFQNLALAQELK
DSLNLKLKTENIKICLTPNKGT-----GEENYERFEFLGDSFLKFLCSKE
NFFKSN-TLKEMVLKKDELISNDNLCKIAHKLNIPDYYSIIGLTEKTFQP
PNLFSFIN----K-IKIKGLDEYISYFKFEKTFQSARIDTFCKEMKNKL-
------GENVPYSKKVYADIIEALIGMHYHEFGIQSACDFIFSLKIFDTQ
NESISKEDDKNNH-------------------------------------
------------ILLTDLLNNSGSLSDEEINEIEQKINYKFNNKGILEKV
ILHPSYQNNKFGSKFFQSLELLGDCSLDLIVTIYIFKKYPLLEPAKLHCV
RKGMVNNFTLARVLNQLGLFSKIKTSFSNEYIEKIKTKLETDGSKINKLF
ADVFEALCGAILVDCNFELDKFELFV-KQIISNLEECADFTR--
