# Supplementary material for: Clade-wide fungal proteome analysis reveals structure–function conservation in divergent Dicer proteins
Source: Comput Struct Biotechnol J. 2025 Nov 6;27:5020–35. doi: 10.1016/j.csbj.2025.11.009 (PMC12663654; doi:10.1016/j.csbj.2025.11.009)
Supplement: Supplementary file 4 — Supplementary material [file mmc12.zip › Mu1_aligned.fasta]

>KAF7758773.1/1-1327
MANA----------------------------------------------
--------------------------------------------------
--------------------------------------------------
--------------------------------------------------
--------------------------------------------------
--------------------------------------------------
--------------------------------------------------
--------------------------------------------------
--------------------------------------------------
--------------------------------------------------
--------------------------------------------------
--------------------------------------------------
--------------------------------------------------
--------------------------------------------------
--------------------------------------------------
--------------------------------------------------
--------------------------------------------------
--------------------------------------------------
--------------------------------------------------
--------------------------------------------------
--------------------------------------------------
--------------------------------------------------
--------------------------------------------------
--------------------------------------------------
--------------------------------------------------
--------------------------------------------------
--------------------------------------------------
--------------------------------------------------
--------------------------------------------------
--------------------------------------------------
--------------------------------------------------
--------------------------------------------------
--------------------------------------------------
--------------------------------------------------
--------------------------------------------------
--------------------------------------------------
--------------------------------------------------
--------------------------------------------------
--------------------------------------------------
--------------------------------------------------
--------------------------------------------------
--------------------------------------------------
--------------------------------------------------
--------------------------------------------------
--------------------------------------------------
--------------------------------------------------
--------------------------------------------------
--------------------------------------------------
--------------------------------------------------
--------------------------------------------------
--------------------------------------------------
--------------------------------------------------
-----------------------EHLGGLIPRDYQVEVYQRARE------
GNSLLVLETGAGKTLIAVMLIKDAVEKERNR-------------------
---------------------------------------I----------
--------------------------------------------------
------AK----------------EASSKKFVVYL-VNNVHLAKQQSKVI
QDFAPDI-PVGLLYSDCG-IS-FGSKEAWQGYAHSIEVLVLTAQIFLNVL
RHGFLRITQ-----T------SLLIFDECHHARKNHPFNMIMHEFYRHA-
---------NPRPQIFGMTASPTNSN-QA-----LDLA------------
------------QYELTHNLDSTIIVPT-PTEQLEDNT--STPEHRFIEY
LPP----------------------Q--HQ-P---TV-----PA------
------------------------------------------------LS
ALSPYCEGFKALERVQVI----T--ETILSDLGWWAANWILLELMTEMIH
NHK-Q---------------------------HL-SD-------------
----A-------TEE--------------KL---SIQLEAFT--------
---------------------VWE------EHRPSI--VANV--------
E-EDI-TL------EPRHVTPKVITLIGQLTGL--LE--HHGDKFRGIIF
VPMRSVALMLDLLIKKLISG-----------VEGLKPGILLGHGSSK---
--------------------------------------------------
-S-----LKHRKQESVIQ-----DLNLLIATRVAEEGLDIQPCNVVIC--
-------LDTIDTIVAYIQSRGRARAKDSTFIVMYDSSK-------DCRR
VHEIIKIEKSLPKMIRNPI--Q--------------------G-------
-QC-N--------QH--------S-A-NDLPEYEVQSTGAKITFNSAVEL
VMFYCSHLQ-SDAYT--SNQPEWLFDC-----------------------
----L------E---SGFRCHLVLPSSCSVRF-IDGDIWSSKARAKQSAA
WKGCVDLHRSNAINDNLLPTCEFPD-EFG----PDLN-PS----------
------------------DFH-H-LGTQQASHCYTS--------------
------------------------------------------------KA
PALWELAAK--------------------E--L-----------------
--------------------------------------------------
--------------------------------------------------
--------------------------------------------------
--------------------------------------------------
--------------------------------------------------
--------------------------------------------------
--------------------------------------------------
--------------------------------------------------
----------------------PTHL---FVNH-----------------
--------------------------------------------------
--------------------------------------------------
--------------------------------------VEHA--------
-------------------------------------------IP-----
------------------------------------------GRRYFAIA
TRRPLPT-LPPIQLISKSF-T-DN--IIL---Q--P--AL-FTTAFTA-Q
QILLLAKYAEFVFSASLRKRLTCP--ADAVVYFFIPFLPNS---------
----------------------------------KDIDWAAIHNTVPSC-
P------HP----------ESLH-----------ALEGCIVSHSL-D--N
NR-LHLVTKVRSDLNANSPIELN----T-K--------------------
--------------------------------------------------
-------------------------------GESASLAQYIMAR-F----
N-----RKVK---SP-Q-LPVLETTHVP---LTTNYLFLQPNVSA-----
----SS-KA-K-RTLYKP-LLLLPENCMLYPIPYDIFLSVLLLPSLLSRV
DAFLLAAEVKEEFGLW-DVCDKQIAEALTLPSASLPLDYERLELLG----
-----------------DAFLKFMVTVYLYVTRPKDD-----CHRVRKIC
NKTLFQKCRQFNLTQYFNWKPL-DKAKWRPPNF-I-NPD-----------
--------------------------------------------------
------------------------------A----LED-H----------
------------------------------------A----LSEVRLNDK
CLADVMEALLGAAVASG---------GEVAGLRCLMNLGLCFDDAASWEY
IRNMYFVPKTP---------------------------------------
--------------------------S-SP-SGLGFDLEAIQK-TL-GYK
FHTPQLLYEALTHPSSRKF----GTKNYQRLEFLGDAVLDYLVVRGLTNN
FPAMPPGYLSDLKGLLVDNPTLARISVQVDLPRHLVHSSDPLASAIVKFL
AHHEDGF-------------------------------------------
---------------------ANDRALWAN--GMPKAFSDIIESIIGAVF
VDSGLDLKVASKVVRRVSLVTYSQIITTA----SPPISRPNK-HL-E-AG
CRGLRFT---------YSSLPE----------------------------
--------------------------------------------------
--------------------------------------------------
------------------------GDLSPGVACELYIHDQLMIVG--R--
G-P-TETAARNAASSSLLGKI--NA-NPRFLER-CDCTTMVSCS------
-----A--------------------------------------------
--------------------------------------------------
-----------
>KAI0241525.1/1-1429
MVDLD---------------------------------------------
--------------------------------------------------
--------------------------------------------------
--------------------------------------------------
--------------------------------------------------
--------------------------------------------------
--------------------------------------------------
--------------------------------------------------
--------------------------------------------------
--------------------------------------------------
--------------------------------------------------
--------------------------------------------------
--------------------------------------------------
--------------------------------------------------
--------------------------------------------------
--------------------------------------------------
--------------------------------------------------
--------------------------------------------------
--------------------------------------------------
--------------------------------------------------
--------------------------------------------------
--------------------------------------------------
--------------------------------------------------
--------------------------------------------------
--------------------------------------------------
--------------------------------------------------
--------------------------------------------------
--------------------------------------------------
--------------------------------------------------
--------------------------------------------------
--------------------------------------------------
--------------------------------------------------
--------------------------------------------------
--------------------------------------------------
--------------------------------------------------
--------------------------------------------------
--------------------------------------------------
--------------------------------------------------
--------------------------------------------------
--------------------------------------------------
--------------------------------------------------
--------------------------------------------------
--------------------------------------------------
--------------------------------------------------
--------------------------------------------------
--------------------------------------------------
--------------------------------------------------
--------------------------------------------------
--------------------------------------------------
--------------------------------------------------
--------------------------------------------------
--------------------------------------------------
---------------------PSQPLALITPRDYQLEIYELARKGQNPNP
NNYLLVLDTGAGKTLIAAMLIKDFLLEARLR-------------------
---------------------------------------LKGGDFGLGSL
SVGLSVTEGGMSLYYHPCVSTRAYFVKLLPRFFAIRFGLVTQEGLRAGGR
NPVGLAQT----------------QTCGRKFIVYL-VNNVHLVHQQSKAI
SQAIPDA-AIQQFYGDVG-ID-LRSKATWAEVGESAEVLVMTAQIFLNVL
RHGFLRMSQ-----V------GFLVFDECHHARKDHPFNLIMVEFYTDA-
---------EPRPQIFGMTASPSNSK-QP-----LEVT------------
------------QYELSHNLHATIVAPT-PTRQLAEAT--GIPDHLFVSY
LPT----------------------K--PS-Q---LP-----AL------
-------------------------------------------------S
ALEPYWEADKVLGRVQRI----V--ETVLVELGPWAAHWILLELMADISN
RRR-R---------------------------GLLGA-------------
----L-------GEE--------------EA---ALLLEAFR--------
---------------------VWE------DYRPSV--VAAV--------
E-QAP-VP------DGKFVTPKALTLLHQLTGQ--LE--RHGAEFRGIVF
VSARSVALMLDLLLKKLLRD-----------TDALRSGILLGHGGAK---
--------------------------------------------------
-SFPIFQMNHQKQDAILQAFKAGQLNLLIATRVAEEGLDIQPCNAVIC--
-------YDATRTLVSYIQARGRARAKNSTFVVMYDATNA-----QQRQR
VHAVMELEKSLLSLIRSPV--N--------------------S-------
-PS-G--------AR--------V-P-TGFPEYEVASTGAKITFNSAVAL
IMFYCSHLR-VDAYT--SNWPEWRFDQ-----------------------
----L------E---SGFRCHLTLPSSCSVRF-ICGDVYPSKTRAKQSAA
FKGCVDLHTSKAIDDHLLPVCEFPE-EFG----SDLN-PI----------
------------------EFD-V-LGTHKVERSYLT--------------
------------------------------------------------KV
PELWQADPQ--------------------A--GG----------------
--------------------------------------------------
--------------------------------------------------
--------------------------------------------------
--------------------------------------------------
--------------------------------------------------
--------------------------------------------------
--------------------------------------------------
------------------H-----------------------------Q-
------------L---------PVEL---FVNW-----------------
--------------------------------------------------
--------------------------------------------------
--------------------------------------VDLA--------
-------------------------------------------IP-----
------------------------------------------GRRPFAIA
TRRPLPA-LPPIQLMATGF-S-AD--AVV---R--P--AL-GTTDFSA-D
QIIQLGKYSEFIFSAVLRKRLACP--AHLMAYFFIPRLPDS---------
----------------------------------ELIDWAAIQNVALQT-
V------------------GEVD-----------GLEGRIVSHVL-D--N
HR-LHLVKAVRHDLDADSCVVAD----T-R--------------------
--------------------------------------------------
-------------------------------GEPVTLANYILAR-F----
K-----RKVK---MP-H-LPVLDAEHVP---LTTNYLFFQPSPCV-----
----KA-KP-K-RILYSP-LHLLPENCMLYPIAYDIFLAALVLPSLLSRV
DALLLAGEVKQRFHLV-DVGDRHIAEALTLPSASLPQDYERLELLG----
-----------------DSFLKFMATVHLYIARPKDDEGKLHCHRIRKIC
NKALFQKCTQFGLAQYFNWRPL-DKAKWRPPNF-V-NLD-----------
--------------------------------------------------
------------------------------N----PED-L----------
------------------------------------A----LTEVRLSDK
CLADVMEALLGAAVASG---------GELAGLRCLMNLGLCFNDVATWNS
IRNMYLVPKPY---------------------------------------
----------------------------CS-ERTLPGLGAIQE-TL-GYK
FRDPHLLYEALTHPSAQ-V----AGRSYQRLEFLGDAVLDYLVVRFLERR
CPVMPPGYLTDLKGLLVDNPTLAKVSEQAGLPHHLVHASDPLGNVIALLA
ADP--G--------------------------------------------
---------------------PRDHALWAG--TVPKAFSDILESVIGAVF
VDSGLDLQAAASVMRRLALPTYRDTLSAAASPVSRPYKHLIR-CFNL-AG
CRGLTLA---------YTTGGV-S--------------------------
E-------------------------------------------------
--------------------------------------------------
-----------------------LGPAHAGVGCQLYIHRRLAAVG--Q--
G-A-SETAARNSAACSLLHRV--NS-DPRILDG-CECWTPIACP--N-K-
VA--WF--------------------------------------------
--------------------------------------------------
-----------
>GJJ70535.1/1-1600
MTKGES--------------------------------------------
--------------------------------------------------
--------------------------------------------------
--------------------------------------------------
--------------------------------------------------
--------------------------------------------------
--------------AV----------------------------------
--------------------------------------------------
--------------------------------------------------
D---LL----------LW--GDE---D-S---------------------
--------------------------------------------------
-LA-A--RSL--------------PPPLPP--------------------
--------------------------------------------------
------------------------------------------------S-
--I--PR-----------P---P---A-----------A--A--V-----
-------------------------------PV-----------------
--------------------------------------------------
----------------------------P---------------------
------------------------------V-------------------
--------------------------------------------------
----------------------G---------------------------
--------------------------------------------------
--------------------------------------------------
--------------------------------------------------
--------------------------------------------------
--------------------------------------------------
--------------------LTAASLGSNSNK-NI---NNDCLWTDPIP-
----PLSSA----------------------VLVPQ-------RVATSVA
ALTSPVHPSLP-----Q---------------------------------
---------IP-------------------------------------I-
------------------HN-S----------------------------
--------------------------------------------------
--------------------------------------------------
--------------------------------------------------
--------------------------------------------------
--------------------------------------------------
--------------------------------------------------
----------------------------------Q-I-------------
--------------------------------------------------
--------------------------------------------------
--------------------------------------------------
--------------------------------------------------
--------------------------------------------------
--------------------------------------------------
--------------------------------------------------
--------------------------------------------------
--------------------------------------------------
--------------------------------------------------
--------------------------------------------------
-----------PSA--------------------------F---------
-PT---NR----------------------------P--ITM-------L
TN----TH--------------------AS-PATIPL-S-PSPI------
---EPP-VQ----N-AVVPK--TSEGFEMTPRQYQKELFAKARD------
GNVIAVMDTGSGKTLVSVMLIKEMLDRERA--------------------
---------------------------------------A----------
--------------------------------------------------
------QR----------------PKEEKKLCFFV-VNNVPLVYQQAAVI
RA-NCGM-KVLELSGEKIADK-KFSNTLWEKVYETTDVVVLTAQILLDLL
FHGFIQMSK-----I------HLLIFDECHHARKGHPFARIMRDFYHSRR
DG----VN-ASRPKIFGMTASPSSDI-GS---K-LHTS------------
------------AEDLERLLNSKVFTVD--STKVKMHV--EKPHELVVQY
NSA----------------------L--KY-Q--R-T-----AL------
------------------------------------------------TA
KLHDECGMITKISQLFGG----M--VTNLGHLGPWCVDRLWKATVLGMKR
GPT-A--A------------------------L-DTM-------------
------------------------------A---EDCSIAID--------
---------------------IVS------F----------W-P------
F-LPP-KV------DIRYMSPKVMKLIQLLRAS--GK--ALKDDFCGIIF
VQTRDTATALYLLLSEMEEFQ-----------DKLRVMVLAGHSNDG---
--------------------------------------------------
-D-ALLKMSFHQQNAIISGFREKDYNLLVATSVAEEGLDIQPCNVVIR--
-------FDPATTTISHIQSRGRARRKNSRYIMMQDIDSR-----AEETT
LGKLKFGEESMKEWCHSLT--SDRLMSDPV-D--------D-CD---Y--
------------DN---SL----DD--LSYQIYKVESTGALLTIHSAISL
LNHYCNTLT-RDEYC--TPRPEFEIIS-----------------------
----SD-----D---AGFICDLTLPANAPIRL-LQSDRTSTKSMAKKSAA
YKACELLHQLGALDDNLLPIVFKNE-E-D----N-I--------------
------EN----------VS--P-TDKENKNVFYPL--------------
------------------------------------------------SS
PQLWQDTPS-----------------------------------------
--------------------------------------------------
--------------------------------------------------
--------------------------------------------------
--------------------------------------------------
--------------------------------------------------
--------------------------------------------------
--------------------------------------------------
--------------------------------------------------
------------T---------PDTL---FGST-----------------
--------------------------------------------------
--------------------------------------------------
--------------------------------------IELCAE------
--------------------------GLE---------HL-GGSE-----
------------------------------------------RYRTLCLL
TRQPLPCAVEAFSLYIDGA-A-RQ--VSV---K--A--VQ-SVVSVGR-D
QVEYLRLFTLTTFKRICRKPFDCE--AETMPYFIAPLKKNSDS-S-----
---------------KDL---------------GDMISWTDVILGLTTD-
T------SP----------LT------D----DHNLLGSVISLKT-D--H
GR-EFFIRKVLRQYKAHDLMPEE----T-FS-FAL-D-ELKASETKTSG-
--------------------------------------------------
----------------------GS---LAAGGSGQTFAAYFQSK-F----
H-----VAAT----Q-D-DVILQVERVR---KMRNHL--QPAVRK---E-
-----E-ES-RKD--KGS-LALPLSQCVRSSVGADVLRMCQLLPSVLFSL
DSTLLVHEVSERLGLR-SIRLTLLQEAFTTSSANRDFQYERLELLG----
-----------------DSFLKFSSTIRLYIVNPVKDEGQLHANRIRIIS
NRALLGIAKKQQLYRYACSTPF-HRKSWRPARF-V-VDN-----------
--------------------------------------------------
------------------------------K----T-W-D----------
------------------------------------S----EQQHMLSNK
TLADFVEAILGAAYLCG---------GVTNGLAAAKALGVPFEEFELWED
FHAVYMNGRATDKV------------------------------------
-------------------------LT-TT-PHQIQSLNAVER-TI-GYK
FKNPDLFFEAMTHASHIRA----DSVCYQRLEFLGDAVLDFQVVRYYYHK
YSTAPPGVITLIKDASVNNQILGALCLQWELHPYLVHYSPSLIHAIARAA
VTVEAKKE------------------------------------------
-------------------RGETSGEYWSDI-IMPKVLGDLVESTLGAVF
VDSGFNFEVVSDLFDRLIRPFLDKHVNF-ESIVVHPNKLLLE-TLQA-LG
CLSFEFE---------HSKSAT-L-----------------S--------
Q----------------------------SDQVLKKLG---L--DKPVR-
-------------------------------------------------N
HG-------------PLLLPSLTMDNDLPEMMCKFKIHGETMASA--K--
G-V-HIEDLRKEVSVATLARL--KE-DPKLLSSLCICPKIRKPR--H-E-
SL--LSRY-KG------------D---------------------ERLVG
LV---------------------------DLM------ER-----TSIVS
EESSVG----A
>KAF8932138.1/1-1566
MRPDND--------------------------------------------
---------------------------------E----------------
--------------------------------------------------
--------------------------------------------------
--------------------------------------------------
--------------------------------------------------
---------------G----------------------------------
--------------------------------------------------
--------------------------------------------------
D---LL----------VF--EDE---P-F---------------------
--------------------------------------------------
-LP----A------------------------------------------
-----------------VVTA-----------------------------
-----------------------------------------------PF-
--S--Y---------------------SK---------V--P--------
--------------------------------------------------
--------------------------------------------------
--------------------------------------------------
--------------------------------------------------
--------------------------------------------------
----------------------DLLSSSCQGL--P---------------
--------------------------------------------------
---------------------------------LLPA-------------
--------------------------------------------------
--------------------------------------------------
--------------------------------------------------
--------------------------------------------------
--------A----------------------LTP----------AV----
-----NAFPHRTASPP----------------------------------
------------------------------------------------V-
------------------VA-T----------------------------
--------------------------------------------------
--------------------------------------------------
--------------------------------------------------
--------------------------------------------------
--------------------------------------------------
--------------------------------------------------
--------------------------P-------SSN-------------
--------------------------------------------------
--------------------------------------------------
--------------------------------------------------
--------------------------------------------------
--------------------------------------------------
--------------------------------------------------
--------------------------------------------------
--------------------------------------------------
--------------------------------------------------
--------------------------------------------------
--------------------------------------------------
-----------ART-----G-----VNTSSPTTSFATSNAA---------
-TS---AR----------------------------P--QPR-------A
SD--TLI--------------------------DTP----VSST------
---AAH-LS----E-VVVPE--VARDPFLVPRQYQLELFRKALK------
SNIIAVMDTGSGKTLVAVMLIREMMQREQD--------------------
---------------------------------------A----------
--------------------------------------------------
------QR----------------SPAERKICFFV-VNNVPLVMQQASVI
RA-NSAA-EVIGLCGPKE-AN-NLSQDLWAYVLDEVDVVVLTAQILLDVL
LHGFLTMSK-----I------HLLIFDECHHTRKNHPFCRIMKERYYTT-
------PD-HERPKIFGMTASPSLES-GS---R-MESS------------
------------AKELESLMDAKVYTVD--QGQVLAFI--ERPREFIIQF
HPS----------------------P--QY-Q--T-T-----IL------
------------------------------------------------TH
RLREQCSMVDRLELLFTS----A--ADVLQHLGPWCINRLWQLQVEKLVE
VKD-----------------------------N-GPL-------------
------------------------------S---AATMVAAN--------
---------------------IVK------A----------M-P------
L-PPP-KY------SEAYLSPKVLKLIQLLRVA--AV--GLDDDFCGIVF
VKRRDTAIALCLLLQEIEEFR-----------GIFRVQILAGHNNES---
--------------------------------------------------
-E-KVMRMSYRDQTAIISHFRNKTYNLLVATSVAEEGLDIQPCNFVIR--
-------FDPATSIISYIQSRGRARKSDSRYITMQELDNR-----TEEAT
FEKIKRAEATMKEWCHNLD--EDRVMRNPVDG--------D-D----D--
------------SALE-------K-L-MPSQTYSVASTGALLTLDSAIAI
VHYYCSTLA-GDEFC--SLRPDFNVMS-----------------------
----NG-----S---SGFICDLTLPPNAPIRL-VQSDRTSTKSMAKKSAA
FKACEKLHTLGALNDNLLPIIPDRP-K-D----EGT--------------
------GE----------IR--A-LDVKGENKSYPV--------------
------------------------------------------------AS
PKFWAQVPR--------------------R--P-----------------
--------------------------------------------------
--------------------------------------------------
--------------------------------------------------
--------------------------------------------------
--------------------------------------------------
--------------------------------------------------
--------------------------------------------------
------------------------------------------------G-
------------E---------DVSL---FGCV-----------------
--------------------------------------------------
--------------------------------------------------
--------------------------------------IELASK------
--------------------------DLE---------LL-GGKE-----
------------------------------------------RYRTICLL
THRPLPCDIPPFNLYVDGA-R-RL--MTL---R--R--IP-MPVVVDE-E
RLILLQQFTLMIFQRMCRKTFECL--LEDTPYFVAPLALNYCA-P-----
---------------QSL---------------QTGISWNDVLLGQSPD-
P------LP----------ILDE-E-KT----EQSIRKAVLTLRY-D--H
GR-DFFVKGIMREFRMCDIMPQD----R-FK-NEL-A-AWDAAIAKGKAK
DEQ-----------------------------------------------
---------------------GSG---GTPGNSSRTFASYFKWK-Y----
V-----GDFG----D-D-DIILSVDRVR---KMRNHL--QEAVRS---E-
-----D-QP-D-E--RST-TIVPIGVCMRCSVLSDVLRASQLIPSVLQSL
DSTLLVQEVREKVGLL-EVHLDYLQEAFTTSSANRDFQYERLELLG----
-----------------DSFLKFTSTIRLYIVNPSKDEGHLHANRIRVIS
NKALLGHSTKLELYRYVSSTPF-PRKSWRPTRF-I-VGK-----------
--------------------------------------------------
------------------------------D----P-W-K----------
------------------------------------E----GKSHELSNK
TLADIVESSLGAAYLSG---------GVTTGFLAAKALLIPFDEFANWDD
FCRVYYRDKAAKE-SL---------------DG-----------------
------RST----------------LV-LR-PSHLSGVREIGE-LF-GYK
FKDPLLFLEAMTHASHIRS----DAICYQRLEFLGDAVLDFQVIQYYYEK
YHNASPGVITLIKDASVNNSILGALSIKWGLYKYLNHFSPTLIGAISRAV
TALEEKKDK-------------------S---------------------
------------------PTNTLDGEYWHDV-AMPKVLGDLVESTLGAIF
VDSGFDFEVISGVFKRMMRPFLDEHVNF-ESINIHPTKRLLE-LLQS-QG
CCKFGFE---------TDNAVQ-S-----------------S--------
I----------------------------GTKLLRRLG---L--GVRST-
-------------------------------------------------H
-N------HQTPQQ-------QNAEEGNVIMRCDFKIHDKVMATA--T--
G-D-HVEDMRKQVAIETMVLL--KD-DPQLLGGLCTCPKRRRPQ--H-M-
SV--LDRY-M----------------------------------------
--------------------------------------------------
----------Q
>KAF8946410.1/1-1622
MTSTTA--------------------------------------------
---------------------------------A----------------
--------------------------------------------------
--------------------------------------------------
--------------------------------------------------
--------------------------------------------------
---------------Y----------------------------------
--------------------------------------------------
--------------------------------------------------
D---LL----------QW--EGV-D-D-L---------------------
--------------------------------------------------
-LG-S--VAA--------------L-------------------------
-----------------SPIL-----------------------------
-----------------------------------------------PS-
--N--P-----------SP---KP---S----------T--P--TQP---
------T-------------------------------------------
--------------------------------------------------
--------------------------------------------------
----------------------------------------NAAPV-----
--------------------------------------------------
---------------TQP------QQGHFSLL--E---------------
-----------------------------------D--------------
--------------------------------------------------
--------------------------------------------------
-----------------------GP-------------------------
--------------------------------------------------
-----------------------------------------------LP-
----ILDQP----------------------VLS----------MA----
-----STLPLP-----L---------------------------------
---------IP-------------------------------------M-
------------------QT-L----------------------------
--------------------------------------------------
--------------------------------------------------
--------------------------------------------------
--------------------------------------------------
--------------------------------------------------
--------------------------------------------------
--------------------------S-------L-S-------------
--------------------------------------------------
--------------------------------------------------
--------------------------------------------------
--------------------------------------------------
--------------------------------------------------
--------------------------------------------------
--------------------------------------------------
--------------------------------------------------
--------------------------------------------------
--------------------------------------------------
--------------------------------------------------
-----------PRF--------------------------G---------
-TS---FR----------------------------P--VSS-------F
SV----AF--------------------PI-A-S------SSTV------
---SES-SH----E-VKVPS--VEQDPFLIPRQYQTELFRKAEA------
GNVIAVMDTGSGKTLVAVMLIREMLRREKE--------------------
---------------------------------------A----------
--------------------------------------------------
------QR----------------GPKERKISFFI-VNNVPLVFQQAAVI
RA-NCDA-EVTMLCGAMD-TK-KFSDELWGETYKKVDVVVVTAQILLDLF
RHGFVQMSR-----V------NLLIFDECHHARKDHPFCCIMKEFYHVHE
-L----DR-SQRPKVFGMTASPSSDI-GS---K-LYHT------------
------------ASELENLMDAKVFTVD--QEEVKQYV--ERPLEFVVQY
NPA----------------------P--GY-R--T-T-----KL------
------------------------------------------------TS
ALRSKCFIVPRLNPIFES----V--QFNLSHLGSWCVDSLWRINVENMAR
KDG-G---------------------------I-KQL-------------
------------------------------P---EEIRTALD--------
---------------------VVK------A----------W-T------
F-PTP-VV------DIKQMSPKVMKLIQILRVA--GK--SWTEDFCGIIF
VQRRDTAIALCLLLQELEEFR-----------EIFRVQVLAGHSDES---
--------------------------------------------------
-D-SVLKMNFQEQNDIISNFRSKVYNLLVSTSVAEEGLDIQPCNVVIR--
-------FDPVTTTISYIQSRGRARQKNSRYIMMMEYDNR-----GEEAA
LEKIQIGEKSMREWCHSLD--SERLMQKPASI--------D-ED------
------------EGTE-LM----DML-TPSQSYRVPTTGALLTLDSAIPL
LHYYCSSLT-GDEFC--SLRPEFSVTA-----------------------
----NG-----S---SGFICDLTLPPNAPVRI-VQSDRASTKQMARKSAA
FKACELLHSLKALNDNLLPVVVEEV-I-G----DSP--------------
------VE----------SG--P-VEVIEKNRVYPY--------------
------------------------------------------------TC
PEIWKQDSM--------------------D--T-----------------
--------------------------------------------------
--------------------------------------------------
--------------------------------------------------
--------------------------------------------------
--------------------------------------------------
--------------------------------------------------
--------------------------------------------------
------------------------------------------------E-
------------V---------PVTL---HKCV-----------------
--------------------------------------------------
--------------------------------------------------
--------------------------------------IEMDEH------
--------------------------DVE---------RL-GGKR-----
------------------------------------------RFRLMCIL
TRQPLPNAIASLRLYLEGA-G-RV--VNI---K--S--HL-EPVTVQK-E
QLLLFQKYTLLLFQRICRKSFECS--LETMPYFVVPLCTRNTSSKSDS--
-----TL--------AEA---------------DLDISWEDVESGQKMQ-
P------DP----------VPIP-ETED----EQALQATLLALRK-D--P
TR-EFFLKKIVTDYKMQDLMPPD----A-FH-QEL-A-AWDESLIKVRNH
TKRLAAKA-A-------AP--TSSP------PNASTIN-TSPS-SSSPS-
-DPVTE--------------EVTT---PAPAPAPRTFAAYFKWK-F----
Q-----VDCE----D-G-DVILMVDRVR---KMRNHL--QPAVRE---E-
-----E-AK-E-E--AGA-MVMPMKACIRGTVKADVLRMAQLVPSILFSL
DQTLLVYEARNSIGLG-QIRLDYLQEAFTASSSNRDYQYERLELLG----
-----------------DSFLKFSSTIRLYIVNPAKDEGQLHASRIRIIS
NKALLGHATSLELYRFISSTPF-HRKSWRPPHF-T-VDK-----------
--------------------------------------------------
------------------------------K----E-W-E----------
------------------------------------S----VQKHQLSNK
TLADVIEATLGAAFLSG---------GYTVAFQAAKALRIPFDEFATWRD
FERVFLEAKAAKEAAR---------------RG---------EEGLTSS-
-----LLMP----------------AP-LS-MANLAAIQEVQK-IL-GYE
FKDPSLFFEAMTHASHIRA----DAVCYQRLEFLGDAVLDFQVIRYYYEK
YYDAPPGAITLIKDASVNNGILGAMSLKWGLQKFLNHYSPSLIGAISRAM
VSLEERASK-------------------S---------------------
------------------PTGELEKEYWVDI-YMPKVLGDLVESTLGAVF
VDSGFDFELITDLFRRLIMPFLEKHVNF-EGMVLHPNKVLLE-SLQY-QG
CNNFKFE---------TEAAEK-V-----------------S--------
S----------------------------SEKLLKKLG---L--GMRSS-
-------------------------------------------------N
-G-----------S-------RNHDDGDLVLKCHFKIHERIMATA--V--
G-K-HIEDLRKEVAVTTLATL--KK-EPELMATLCTCPKKRGAR--H-V-
SM--LDRY-RQ---------------------------------------
--------------------------------------------------
----------A
>KAF8951776.1/1-1447
MTNAQD--------------------------------------------
--------------------------------------------------
--------------------------------------------------
--------------------------------------------------
--------------------------------------------------
--------------------------------------------------
--------------------------------------------------
--------------------------------------------------
--------------------------------------------------
--------------------------------------------------
--------------------------------------------------
--------------------------------------------------
--------------------------------------------------
--------------------------------------------------
--------------------------------------------------
--------------------------------------------------
--------------------------------------------------
--------------------------------------------------
--------------------------------------------------
--------------------------------------------------
--------------------------------------------------
--------------------------------------------------
--------------------------------------------------
--------------------------------------------------
--------------------------------------------------
--------------------------------------------------
--------------------------------------------------
--------------------------------------------------
--------------------------------------------------
--------------------------------------------------
--------------------------------------------------
--------------------------------------------------
--------------------------------------------------
--------------------------------------------------
--------------------------------------------------
--------------------------------------------------
--------------------------------------------------
--------------------------------------------------
--------------------------------------------------
--------------------------------------------------
--------------------------------------------------
--------------------------------------------------
--------------------------------------------------
--------------------------------------------------
--------------------------------------------------
--------------------------------------------------
--------------------------------------------------
--------------------------------------------------
--------------------------------------------------
--------------------------------------------------
--------------------------------------------------
--------------------------------------------------
-----------------------DHTEVLSPRSYQVKMFERALA------
ENTIAVMDTGTGKTLVAAMLVKEMMQREKE--------------------
---------------------------------------Y----------
--------------------------------------------------
------GD------------------SPRKLNFFV-VNNVPLVRQQASVI
RD-FCDA-EVVELCGASN-TK-KLEETLWTEIAKYAHVVVLTAQILLDVL
HQGFWHMHQ-----I------NLLIFDECHHARKSHPYNYIMTEFYHNKT
-M----AK-PQKPLIFGMTASPTTNA-GS---K-DQYS------------
------------ASDLERVLDSNVYSID--VNELQEYV--ERPTESVVVY
DNS----------------------ARSSL-R--S-S-----DL------
------------------------------------------------TR
QMEAACRHNPILEQTLTN----V--DAVHFQLGPWCTEQIWIHTVENLEA
ASR-A--N--------------------------G-A-------------
------------------------------N---GDLREAKA--------
---------------------ITD------R----------W-I------
S-PPL-ACSSKDATHSNDITPKVQALLQILREA--HA--DLKDEFCGIIF
VERRDVVAGLTILLQEMEEFR-----------DAFRVLALVGHNKK----
--------------------------------------------------
-D-VLLRMTLKEQNDVITMFRHKEFNLLVATSVAEEGLDIQACNVVIR--
-------FDPINTTTSYMQSRGRARKKNSRYIIMRDKYSQ-----SQLDT
LEKIHAAEQKMREWCQISN--EVRHRRDLT--------------------
------------DAKD-------L-S-IQAQEYLVPETEALLTPSSAIPL
LYRYCASLA-KDEYC--ETRPQFDVGQ-----------------------
----DG-----L---AYYFCRLTLPALAPIQETVQSDQATSKDMARRSAA
FKACKLLHELGALDDHFEPFVEKID-V-E----EEHV-------------
------EE------------L-D-SPKADQNNCYPR--------------
------------------------------------------------NT
PQLWSRKYA--------------------D--Q-----------------
--------------------------------------------------
--------------------------------------------------
--------------------------------------------------
--------------------------------------------------
--------------------------------------------------
--------------------------------------------------
--------------------------------------------------
------------------------------------------------G-
------------R---------PTTF---FRCT-----------------
--------------------------------------------------
--------------------------------------------------
--------------------------------------ISLVN-------
--------------------------DG----------H--RRRH-----
------------------------------------------QYRTMSII
AKGPFPFANNTINVYINGE-S-RK--LSL---S--A--SP-SPLNLTA-N
QVSRLEQFTSVLFSRIARKRFECP---EDMPFFVAPMVDA----------
-----------------F---------------ETTISWDEVELGQSLT-
T------LP----------IAGE-S-LT----NTSIKELVVTITG-DYGH
TQ-SFFVQEVIQGCHINDPMPET----F--N-AEL-V-AWRAA-------
--------------------------------------------------
---------------------------HGEEGSHPTYKQYFGWK-Y----
E-----IEYPDNDND-N-ETLLLARRVK---KIRNHL--QPAVLD---V-
-----N-EQ-D-S--ALV-TLLPLSACTRSTISASVLRMAQLVPSAHFHL
DSLLLAHEAQTSLGLPQDVQPELLQVALTTSATNRDHNYERLEILG----
-----------------DSFLKVSSAIRMFILHPTKNEGLLTMTQVGMVS
NTALLRHALRKELYRYVTSAPF-HRKGWRPVRF-V-VDG-----------
--------------------------------------------------
------------------------------K----E-Y-EQQQQQQQQQQ
---------------------QQQQQQQQQEQEQEQE----QQGYMLSNK
TLADFVEATLGAAFLSG---------GVGTALGAAKALGIPFQEFNGWID
FWRVYNEARTTTTQT-P--TP-------TIT-------------------
-----------------------TQDD-GN-EDGMDRVRNLEE-TL-GYR
FNHPHLVQEAMTHASAIQGDG--MGRTYERLEYLGDAVHDFLVTKYYFEQ
YQDAPPGVLSQLKTTAVNNGILSALAIEWGLHELLIHGSDALTEDIAGAV
AGVQA---------------------------------------------
--------------------STGTGEYWAKV-KMPKVLGDLVESTVGAVF
VDSGFSFETVLELFQRKVQPFLESHLNL-DSILIHPTKAVLE-YLQA-RG
CSKFTFE---------RRESEE-T-----------------A--------
R----------------------------KPSILGRSS---L--GF----
--------------------------------------------------
----------------------GGAKVDPVFVCDFQIHGTTVASA--T--
G-Y-RMAELKKQVATEALQRV--RE-EDGLLEKLCLCPLSKKKRA-G-A-
TL--LDKY-QE------------A---------------------Q----
---------------------------------------K----------
-----------
>KAF8981523.1/1-1602
MADAN---------------------------------------------
--------------------------------------------------
--------------------------------------------------
--------------------------------------------------
--------------------------------------------------
--------------------------------------------------
--------------------------------------------------
--------------------------------------------------
--------------------------------------------------
D---LL----------LF--EEE---D-F---------------------
--------------------------------------------------
-ST-K---------------------------------------------
--------------------------------------------------
--------------------------------------------RILPV-
--S--M-----------------S---LQ---------V--P--------
--------------------------------------------------
--------------------------------------------------
--------------------------------------------------
--------------------------------------------------
--------------------------------------------------
----------------------DLLTDSFQN--MR---------------
--------------------------------------------------
---------------------------------LSSEL--YPALTIAPIK
PTIS---------------------------HNVTGTMLPITLDSTPSLA
PLAPFAPLAP----------------------------------------
--------------------------------------------------
--------------------------------------------------
----TIPAL----------------------IPS----------IA----
-----PTI-----PP-L---------------------------------
---------IP-------------------------------------S-
------------------IA-P----------------------------
--------------------------------------------------
--------------------------------------------------
-----------------------------------------------SIP
AL------------------------------------------------
--------------------------------------------------
------------------------------------------VPTI----
--------------------------APTA---CP-S-------------
--------------------------------------------------
--------------------------------------------------
--------------------------------------------------
--------------------------------------------------
--------------------------------------------------
--------------------------------------------------
--------------------------------------------------
--------------------------------------------------
--------------------------------------------------
--------------------------------------------------
--------------------------------------------------
-----------PIWS-----------------------------------
-SS---VR------------------------------SDVS-------S
PF----TPS--PTP--------------AS-S-N----L-SPQV------
----TS-SE----N-KDIVQ--KPKIQYLIPRDYQEEMYRKALE------
TNIISVMDTGSGKTLVAVMLIREMLRLERQ--------------------
---------------------------------------A----------
--------------------------------------------------
------NR----------------SFSERKVCFFI-VPTVPLVSQQATFI
RN-NSEC-EVIELSGSRQ-KK-KKDVKLWEDILEKADVVVVTAQILLDLF
RHGFVKMSR-----V------HLLVFDECHHARRDHPYCGILREFYHDT-
------PS-KERPKIFGMTASPTQDS-GS---K-LFHS------------
------------ANKLERIMDSIIFTVS--RNHLQRYI--ELPSEFVIQY
HSS----------------------P--NY-F--T-T-----AL------
------------------------------------------------TT
QLQDHCSTIPQLGLAFAS----EKKDLHLQHLGPWCIDRYWKELVESLAR
PRN-----------------------------K-NII-------------
------------------------------T---DDIKLASN--------
---------------------IIK------S----------F-Q------
L-RPP-TL------TEDDLSPKVLKLIQLLQVA--AE--GLSNEFCGIVF
VQRRDTAISLCLLLQEMEILQ-----------GCLRVQVFTGHGDDQ---
--------------------------------------------------
-E-KILRMTQREQQEIIEKFKKGEYNLLISTSVAEEGIDIQPCNLVVR--
-------FDPATSSTGYIQSKGRARKRDSRYIIMQEFENR-----SEEAT
FEKIRYTDNAMREWYQGLD--PDRELWNPTDA--------E-DV------
-------------YAA-------D-L-TLTQSFKVNTTGALLTLDSAVPL
LHYYCSTLA-TDEYS--MIQPELNIFP-----------------------
----SG---------SFFVCDLTLPANAPFRT-IQSDLASTKAIAKKSAA
FKACEELHKRGALDDHLLPVSYSRA-E-E----ESF--------------
------EA----------EA--V-VDAKDKNNQYPM--------------
------------------------------------------------SS
PKFWKSEPT--------------------I--S-----------------
--------------------------------------------------
--------------------------------------------------
--------------------------------------------------
--------------------------------------------------
--------------------------------------------------
--------------------------------------------------
--------------------------------------------------
------------------------------------------------T-
------------K---------DAQL---YGCV-----------------
--------------------------------------------------
--------------------------------------------------
--------------------------------------IEFTEN------
--------------------------DLQ---------RL-GGKH-----
------------------------------------------RYRTMCLL
TYQRLPCTFEPFNLYVEGA-A-RH--IVM---S--N--IL-AEVYLER-D
QLESLRNFTLSIFQRICRKTFECS--LQDMPYFIAPLTRGYHK-D-----
---------------QES---------------EVKISWEDVALGQPNS-
L------PP----------KTEV-S-RD----DKSILENVLTFRN-D--P
NR-DFFVREILQGQRVHDIMPHD----R-FK-NEL-K-SWDDAIAKGKAS
A----------------------PE--------------------PI-S-
-GFS-------------------D---LEAKSTNRTFAQYFKYK-Y----
N-----ADCP----D-D-DIILLVDRVR---KMRNHL--QPATRE---E-
-----D-RR-D-E--GAT-AILPLSVSVRCPVRADVLRMTQLVPSVLYNL
ESTLLVQEVREKLGLE-NIRLDYLQVAFTTAAANRDFHYERLETLG----
-----------------DSFLKFSSTIRLYIVNPAKDEGQLHSHRIRIIS
NRALLRHAIDLGLFQYVNSTPF-HRRSWRPTRF-I-VDG-----------
--------------------------------------------------
------------------------------K----K-W-N----------
------------------------------------E----SQSQELSNK
TLADVIEASLGAAYLSG---------GVRVGFMAAKALLIPFDEFKDWDD
FYNVYINSKVTRDAAN----------------D-----------------
------RSK----------------VG-LT-PLLLAGVSEVEK-TL-GYR
FKDPLLFFEAMTHASYIRE----DSVCYQRLEFLGDAILDFQVIQYYYQK
YPDAPPGAITIIKDASVNNAILGAISLRWGLQKYLNHSSQALNPAIERAI
MSIEQKRSK-------------------S---------------------
------------------ATRSLDGEYWNDI-SMPKVLGDLVESTLGAVF
VDSGFNFDVVKDLFWRLIRPFLDDHVNF-ESIIIHPNKLLLE-GLQA-AG
CNNFRFE---------NISPQG-D--------------------------
-----------------------------KIDVLRKLG---L--GRTS--
--------------------------------------------------
---------------------QQKDENNTTLKCNFWIHDEIVSTA--T--
G-D-YIDDLRKEVSIETLAKI--KS-DPGLLSRLCDCPKRRGPR--H-V-
SM--LDQY-RQ------------G--------------------------
--------------------------------------------------
-----------
>KAF9019412.1/1-1114
--------------------------------------------------
--------------------------------------------------
--------------------------------------------------
--------------------------------------------------
--------------------------------------------------
--------------------------------------------------
--------------------------------------------------
--------------------------------------------------
--------------------------------------------------
--------------------------------------------------
--------------------------------------------------
--------------------------------------------------
--------------------------------------------------
--------------------------------------------------
--------------------------------------------------
--------------------------------------------------
--------------------------------------------------
--------------------------------------------------
--------------------------------------------------
--------------------------------------------------
--------------------------------------------------
--------------------------------------------------
--------------------------------------------------
--------------------------------------------------
--------------------------------------------------
--------------------------------------------------
--------------------------------------------------
--------------------------------------------------
--------------------------------------------------
--------------------------------------------------
--------------------------------------------------
--------------------------------------------------
--------------------------------------------------
--------------------------------------------------
--------------------------------------------------
--------------------------------------------------
--------------------------------------------------
--------------------------------------------------
--------------------------------------------------
--------------------------------------------------
--------------------------------------------------
--------------------------------------------------
--------------------------------------------------
--------------------------------------------------
--------------------------------------------------
--------------------------------------------------
--------------------------------------------------
--------------------------------------------------
--------------------------------------------------
--------------------------------------------------
--------------------------------------------------
--------------------------------------------------
--------------------------------------------------
--------------------------------------------------
--------------------------------------------------
--------------------------------------------------
--------------------------------------------------
--------------------------------------------------
--------------------------------------------------
--------------------------------------------------
--------------------------------------------------
--------------------------------------------------
--------------------------------------------------
--------------------------------------------------
--------------------------------------------------
--------------------------------------------------
--------------------------------------------------
-------------------MPKVQKLIQILRVT--AR--LFKDEFCGIIF
VQRRDTAAALTLLLQEYEPFR-----------EIFRVQVLAGHTDNK---
--------------------------------------------------
-D-PVLRMSFKDQSTVINKFRDGEYNLLVSTCVAEEGLDIQPCNIVIC--
-------FDPVATTTSYVQSRGRARKTNSRYFMLQERHPDERVRNLEDTS
LMRLHRGEQIMRDWCSKQD--LGSLRNNAH-V--------H-ES------
------------TPAG-------V-S-HLERFYRVPSTQALLTLDAAIPL
LNQFCIKFA-QDEYS--EWKPVYDVFP-----------------------
----SG---------SSWSCILTLPPNAGIRE-VQSDRTPTKDMARMHAA
FKACEVLHKAGALDDHLEPFSKNVL-T-E----DD-S-------------
------EV----------T-T-P-IFKPDQTNPYPH--------------
------------------------------------------------NL
PSFWNDGLP--------------------K--KP----------------
--------------------------------------------------
--------------------------------------------------
--------------------------------------------------
--------------------------------------------------
--------------------------------------------------
--------------------------------------------------
--------------------------------------------------
------------------------------------------------V-
------------G---------FRKV---FLCT-----------------
--------------------------------------------------
--------------------------------------------------
--------------------------------------VALKD-------
--------------------------T-----------S--AYAL-----
------------------------------------------RYQPMYLI
TAKRLPFSKHSFNVYVRGE-V-HN--MTL---A--V--SE-EPLVLSS-K
RLDLLRQYTLVLLKRITGKKVECL---DDMPFMLAPISDAD---------
----------------LF---------------DPVIDWREVQMGQSLE-
A------KP----------VASN-V-QT----EEALKELVVVIKK-E--H
PC-DYFILNVVKH-TLDDIIPAA----R-FK-KEV-V-EWVASH------
--------------------------------------------------
----------------------------EGTTQGPTFKQFFEWK-L----
K-----VACN----NDK-DTILQVQQIY---HFRNHL--QPELSM-----
--------P-H-Q--KAP-TLAPLSACLQGTVSARVLRIAQLVPSVICDL
DELLLVQEVRQKLRLQTSIKLDILQEALTTSSLNRDYNYERLELLG----
-----------------DVFLKFSSTIRLYI-------GELHQQRTKIIS
NAALREHALRLELFRYVANCKF-QRTSWTPVKM-V-MDG-----------
--------------------------------------------------
------------------------------K----S-R-D----------
------------------------------------E----QQQHLLSNK
TLSDFVESTMGAALVSK---------GVEAAFVCAKALGIPFSEFHVWAD
FKRVHSKLTQDSG-G-D--D-Y----------------------------
------------------------RIA-KS-EAFKDRLHGLES-LL-RYT
FEHPSLAQEAMTHHSAATH-Q--DACDYQRLEFLGDAVLDYLIVWHYYQK
YPDAPPGAITLIKDASVNNQILGAMAVAWGLSGFLIHMSEPLAGEIQRVI
ATIEAIKEN-------------------S---------------------
------------------DKGQLEAEYWVDL-KMPKVLSDIVESMLGAVF
VDCGFNVARVTQVFEHLVWPFLEKHVNL-DNIVIHPMKALTE-YLQMVQG
CSDSRME---------QVGETR-EGEEGGETGKGEEESREPV--------
V----------------------------KPSMLRRLG---L--GR----
--------------------------------------------------
----------------------EGHRDLPALTYRFVVHGNVVASR--G--
G-E-QREEVRKQVAMEALWRL--KT-EPGLLETLCSCPKRKKQG--R-G-
TM--LDKY-RQ------------A---------------------HSMVS
-------------------------------Q------MD----------
-----------
>KAF9019472.1/1-1288
--------------------------------------------------
--------------------------------------------------
--------------------------------------------------
--------------------------------------------------
--------------------------------------------------
--------------------------------------------------
--------------------------------------------------
--------------------------------------------------
--------------------------------------------------
--------------------------------------------------
--------------------------------------------------
--------------------------------------------------
--------------------------------------------------
--------------------------------------------------
--------------------------------------------------
--------------------------------------------------
--------------------------------------------------
--------------------------------------------------
--------------------------------------------------
--------------------------------------------------
--------------------------------------------------
--------------------------------------------------
--------------------------------------------------
--------------------------------------------------
--------------------------------------------------
--------------------------------------------------
--------------------------------------------------
--------------------------------------------------
--------------------------------------------------
--------------------------------------------------
--------------------------------------------------
--------------------------------------------------
--------------------------------------------------
--------------------------------------------------
--------------------------------------------------
--------------------------------------------------
--------------------------------------------------
--------------------------------------------------
--------------------------------------------------
--------------------------------------------------
--------------------------------------------------
--------------------------------------------------
--------------------------------------------------
--------------------------------------------------
--------------------------------------------------
--------------------------------------------------
--------------------------------------------------
--------------------------------------------------
--------------------------------------------------
--------------------------------------------------
--------------------------------------------------
--------------------------------------------------
--------------------------------------------------
--------------------------------------------------
--------------------------------------------------
--------------------------------------------------
--------------------------------------------------
--------------------------------------------------
--------------I------DLLVFDECHHAHKSHPYCFIMNEFYHITA
-SG---AK-TDKPRIFGMTASPTTD-------------------------
-------------VELERTMDCKLYTIE--PQVLQDYV--ERPVQVVALY
NPP----------------------P--RY-N--R-T-----LL------
------------------------------------------------SW
RMRNTCYFDPKLLQVWND----A--NVILAHLGPWCVDQIWRLAIKNLLA
ASK-S--T--------------------------AAA-------------
------------------------------T---NHLEVAKA--------
---------------------VIA------E----------S-V------
S-MPP-EL------QSESLTPKVQKLIQTLRVT--GK--MLGDKFCGIIF
VQRRDTAVALTILLQEYRPFR-----------DMFRVQVLAGHSEGH---
--------------------------------------------------
-H-LLLNMTSKDQSIIINKFRDKDYNLIVSTNVAEEGLDIQPCNVVIR--
-------FDPVNTTTSYIQSRGRARKKDSRYIMLQECSNH-----QEEAM
LAKLQRGEQNMREWCNNLE--NNRTDTTLDII--------E-IP------
------------KTRK-------S-T-SYEQQYLVASTQALITLSSAIPL
VYRFCNVLS-GDAYC--EWRPIFELRR-----------------------
----SG-----M---SGYYCDLILPIHAPIRI-FQSDRASCKDTARMSAA
FRACETLHRMGALDDHLEPVVPRTV-A-K----KEKE-------------
------KE----------ISV-K-LFRAEQNHDYPH--------------
------------------------------------------------NT
PVFWTNSLF--------------------Q--DQ----------------
--------------------------------------------------
--------------------------------------------------
--------------------------------------------------
--------------------------------------------------
--------------------------------------------------
--------------------------------------------------
--------------------------------------------------
------------------------------------------------N-
------------R---------SRQV---FMCS-----------------
--------------------------------------------------
--------------------------------------------------
--------------------------------------ITLM--------
--------------------------DG----------A--SRDH-----
------------------------------------------GYRTSCFI
TSKPLPFESHLFNVYINGE-V-RQ--MIL---R--T--SP-TPLQLKK-N
QFSLLQQYTLTLLRRISRKQFEYS---GGIPFLVAPIDQNP---------
-----------------A---------------GSTVAWHEVELGQTLD-
P------QP----------IVSK-R-LS----NAAIKELVMKVTN-D--R
FR-DYFVHEVLREHALDEIMPKR------FK-AEI-D-AMRNNK------
--------------------------------------------------
----------------------------GNRFLEPTFRQYFLWK-F----
K-----TECT----DSDDNTMVLLRQVK---RLRNSL--QPMIHG---A-
-----A-EQ-E-D--RAS-TLAPLSICQRSTISASVLRMSLLIPSTLFDL
DALLLAQEVQQQLHLH-AVALDSLQVALTTSSANRDYNYERLELLG----
-----------------DSFLKFSITIRLYIVNPANTEGELHMHRIRVIS
NTALLSHCLQLEFFRRITSAPF-HRKDWRPCQF-L-VDH-----------
--------------------------------------------------
------------------------------T----P-W-D----------
------------------------------------D----ERVHTLSNK
TLADIVEAILGAAFLSG---------GHEVAFNAAKHLGIPFDEFEGWAD
MHRVQSQMMTMTDKQVEHDQRR----------------------------
-----------------------NNAA-LRHSGLYNQIKTLEA-RI-GYT
FKNKNLVHQAMTHASAAAK-D--SGQCYERLEFLGDAVLDFQVIRYYYTK
YHDAPPGAITLIKDASVNNQILGAMAVQLGLGEFLIHNSAALAGEIERAI
VAIETIKEG-------------------S---------------------
------------------PKGVLEGEYWVDI-KMPKVLGDLVESTIGAVF
VDCGFDFREISALFARFIRPFLDKHVNL-DSIVIHPTKALLE-FLQS-KG
CNDSRFN---------REEPTV-AGGS-----------GGGS--------
G----------------------------AHSTLRRLG---L--GH----
--------------------------------------------------
-----------------------GHRVGPTLECRFLVHGSLMASA--K--
G-T-NMEELRKEVAVETMHRL--KN-EPELLELLCTCPRKRQAG--Q-A-
TM--LDRY-QG------------E---------------------HYGTG
---------------------------------------A----------
-----------
>KAF9084442.1/1-1597
MDL-----------------------------------------------
--------------------------------------------------
--------------------------------------------------
--------------------------------------------------
--------------------------------------------------
--------------------------------------------------
--------------------------------------------------
--------------------------------------------------
--------------------------------------------------
-----L----------QW--DGE---D-L---------------------
--------------------------------------------------
-LG-S--SAS--------------S-------------------------
-----------------SSAL-----------------------------
-----------------------------------------------SS-
--S--S-----------SS---RP---S----------L--P--NQA---
------T-------------------------------------------
--------------------------------------------------
--------------------------------------------------
----------------------------------------KNAPA-----
--------------------------------------------------
---------------AQ-------RQDPLSLL--E---------------
--------------------------------------------------
--------------------------------------------------
--------------------------------------------------
-----------------------DP-------------------------
--------------------------------------------------
-----------------------------------------------LP-
----ILDLP----------------------VLP----------LA----
-----SSLPLP-----L---------------------------------
---------IP-------------------------------------M-
------------------QT-L----------------------------
--------------------------------------------------
--------------------------------------------------
--------------------------------------------------
--------------------------------------------------
--------------------------------------------------
--------------------------------------------------
--------------------------S-------L-S-------------
--------------------------------------------------
--------------------------------------------------
--------------------------------------------------
--------------------------------------------------
--------------------------------------------------
--------------------------------------------------
--------------------------------------------------
--------------------------------------------------
--------------------------------------------------
--------------------------------------------------
--------------------------------------------------
-----------PRV--------------------------G---------
-TS---FR----------------------------P--VAN-------L
PF----AS--------------------AS----------PYLA------
---PQT-SH----E-VKVPA--IKEDPYLVPRQYQVELYHKAVK------
GNVIAVMDTGSGKTLVAVMLIREMLRRERE--------------------
---------------------------------------A----------
--------------------------------------------------
------QR----------------GPDKRKISFFI-VNNVPLVYQQAAVI
RA-NCDA-EVMMLSGATD-TK-KFSGGLWEKAFETVDVVVLTAQILLDLF
RHGFVQMTR-----V------SLLIFDECHHARKDHPFCCIMKEFYHIHG
-L----DR-NQRPKVFGMTASPSSDI-GS---K-LYHT------------
------------ASELEDLMDSTVFTVD--RDVVKQFV--ERPLEFVVQY
NPA----------------------P--KY-R--T-T-----KL------
------------------------------------------------TT
AMRSKCLMVQRLNPIFEN----V--QFNLSHLGPWCVDSLWRIYVENMAS
KDS-S---------------------------I-NQL-------------
------------------------------P---EEIKSAHD--------
---------------------VVK------A----------W-P------
F-SNP-DV------AIDKMSPKVMKLVQLLRMA--AK--SLAENLCGIIF
VQRRDTAIALCLLLQELEEFR-----------DVLRVQVLAGHSDES---
--------------------------------------------------
-D-KVLKMSFQEQNNIISNFRSKVYNLLVSTSVAEEGLDIQPCNVVIR--
-------FDPAATTISYIQSRGRARQKHSRFISMLEHDNR-----TEEAA
LDKIRIGEQSMRTWCMNLD--SERLMRRPSSF--------D-ED------
------------EGTE-LM----DLL-TPTQSYRVPSTGALLTLDSAVPL
LHYYCSSLT-GDEFC--SLRPEFAVTS-----------------------
----NG-----S---SGFVCDLTLPPNAPIRL-IQSDRTSTKQMAKKSAA
FKACEQLHTLGALNDNLLPVVVEEV-M-G----DSP--------------
------VE----------SR--P-VETIEKTRLYPY--------------
------------------------------------------------TC
PVIWKQDPI--------------------N--T-----------------
--------------------------------------------------
--------------------------------------------------
--------------------------------------------------
--------------------------------------------------
--------------------------------------------------
--------------------------------------------------
--------------------------------------------------
------------------------------------------------E-
------------V---------PVIL---YGCV-----------------
--------------------------------------------------
--------------------------------------------------
--------------------------------------IEMRER------
--------------------------DVE---------RL-GGRD-----
------------------------------------------RFRSMCLL
TRQPLPNAIAPIRLYLEGA-A-RL--VEI---R--G--HP-SSVTVNE-D
ELLLLQKFTLLLFQRMCRKTFDCA--LDVMPYFVVPLRPRSSSTA--E--
-----TS--------PNT---------------GLNISWDDVRSGQEVR-
P------DP----------QSTL-ETED----EQVLQTTLLALRK-D--P
TR-EFFLKKVLRDYQMQDLMPQD----T-FR-QEL-A-AWEESLAKQKAQ
ARQKAQAD-QAA----FNPSPPSPQ------PTS-----PQPP-SPSPP-
-SPT------------------PP---ESETPVAKTFAAYFKWK-F----
Q-----VDCE----D-G-DTILMVDRVR---KMRNHL--QPAVRD---E-
-----D-VK-D-E--GGA-MIIPLRACVRGTMKADVLRMSQLVPSILFSL
DSTLLVYEARDLIGLS-QVRLDYLQEAFTTSSSNRDYQYERLELLG----
-----------------DSFLKFSSTIRLYIVNPAKDEGQLHGSRIRIIS
NRALLGHATGLKLYRFISSTPF-HRKSWRPPFF-T-VDG-----------
--------------------------------------------------
------------------------------K----P-W-E----------
------------------------------------S----VQKHHLSNK
TLADVIEASLGAAYLSG---------GYSSAFKAAKSLNIPFNEFDTWSD
FERVYLEAKAAKQAQS---------------EN-----------------
-----GPSM----------------ST-LS-IANRTAIQEVQK-TL-GYE
FKDPLLFFEAMTHASHIRA----DAVCYQRLEFLGDAVLDFQVIRYYYEK
YHNAPPGAITLIKDASVNNSILGAISIKWGLQKFLNHYSPSLIGAIARAI
VSLEERKEK-------------------S---------------------
------------------PTGELEGEYWMDI-YMPKVLGDLVESTLGAVF
VDCGFDYGVVTDLFQRMIRPFLDRHVNF-ETMVLHPNKVLLE-SLQF-KG
CNNFKFD---------TEQAEK-V-----------------S--------
R----------------------------QEKLLKKLG---L--GLRST-
-------------------------------------------------N
-G-----------A-------RANEDGEPLMKCHFVIHDRIMATA--T--
G-R-HMEDLRKEVSLATLAIM--RA-EPDLLLTLCTCPKKRGAR--H-V-
SM--LDKY-R----------------------------------------
--------------------------------------------------
----------Q
>KAF9091392.1/1-1593
MDL-----------------------------------------------
--------------------------------------------------
--------------------------------------------------
--------------------------------------------------
--------------------------------------------------
--------------------------------------------------
--------------------------------------------------
--------------------------------------------------
--------------------------------------------------
-----L----------QW--DGE---D-L---------------------
--------------------------------------------------
-LG-S--SAS--------------S-------------------------
-----------------SSAL-----------------------------
-----------------------------------------------SS-
--S--S-----------SS---RP---S----------L--P--NQA---
------T-------------------------------------------
--------------------------------------------------
--------------------------------------------------
----------------------------------------KNAPA-----
--------------------------------------------------
---------------AQ-------RQDPLSLL--E---------------
--------------------------------------------------
--------------------------------------------------
--------------------------------------------------
-----------------------DP-------------------------
--------------------------------------------------
-----------------------------------------------LP-
----ILDLP----------------------VLP----------LA----
-----SSLPLP-----L---------------------------------
---------IP-------------------------------------M-
------------------QT-L----------------------------
--------------------------------------------------
--------------------------------------------------
--------------------------------------------------
--------------------------------------------------
--------------------------------------------------
--------------------------------------------------
--------------------------S-------L-S-------------
--------------------------------------------------
--------------------------------------------------
--------------------------------------------------
--------------------------------------------------
--------------------------------------------------
--------------------------------------------------
--------------------------------------------------
--------------------------------------------------
--------------------------------------------------
--------------------------------------------------
--------------------------------------------------
-----------PRV--------------------------G---------
-TS---FR----------------------------P--VAN-------L
PF----AS--------------------AS----------PYLA------
---PQT-SH----E-VKVPA--IKEDPYLVPRQYQVELYHKAVK------
GNVIAVMDTGSGKTLVAVMLIREMLRRERE--------------------
---------------------------------------A----------
--------------------------------------------------
------QR----------------GPDKRKISFFI-VNNVPLVYQQAAVI
RA-NCDA-EVMMLSGATD-TK-KFSGGLWEKAFETVDVVVLTAQILLDLF
RHGFVQMTR-----V------SLLIFDECHHARKDHPFCCIMKEFYHIHG
-L----DR-NQRPKVFGMTASPSSDI-GS---K-LYHT------------
------------ASELEDLMDSTVFTVD--RDVVKQFV--ERPLEFVVQY
NPA----------------------P--KY-R--T-T-----KL------
------------------------------------------------TT
AMRSKCLMVQRLNPIFEN----V--QFNLSHLGPWCVDSLWRIYVENMAS
KDS-S---------------------------I-NQL-------------
------------------------------P---EEIKSAHD--------
---------------------IVK------A----------W-P------
F-SNP-DV------AIDKMSPKVMKLVQLLRMA--AK--SLAENFCGIIF
VQRRDTAIALCLLLQELEEFR-----------DVLRVQVLAGHSDES---
--------------------------------------------------
-D-KVLKMSFQEQNNIISNFRSKVYNLLVSTSVAEEGLDIQPCNVVIR--
-------FDPAATTISYIQSRGRARQKHSRFISMLEHDNR-----TEEAA
LDKIRIGEQSMRTWCMNLD--SERLMRRPSSF--------D-ED------
------------EGTE-LM----DLL-TPTQSYRVPSTGALLTLDSAVPL
LHYYCSSLT-GDEFC--SLRPEFAVTS-----------------------
----NG-----S---SGFVCDLTLPPNAPIRL-IQSDRTSTK----QMAA
FKACEQLHTLGALNDNLLPVVVEEV-M-G----DSP--------------
------VE----------SR--P-VETIEKTRLYPY--------------
------------------------------------------------TC
PVIWKQDPI--------------------N--T-----------------
--------------------------------------------------
--------------------------------------------------
--------------------------------------------------
--------------------------------------------------
--------------------------------------------------
--------------------------------------------------
--------------------------------------------------
------------------------------------------------E-
------------V---------PVIL---YGCV-----------------
--------------------------------------------------
--------------------------------------------------
--------------------------------------IEMRER------
--------------------------DVE---------RL-GGRD-----
------------------------------------------RFRSMCLL
TRQPLPNAIAPIRLYLEGA-A-RL--VEI---R--G--HP-SSVTVNE-D
ELLLLQKFTLLLFQRMCRKTFDCA--LDVMPYFVVPLRPRSSSTA--E--
-----TS--------PNT---------------GLNISWDDVRSGQEVR-
P------DP----------QSTL-ETED----EQVLQTTLLALRK-D--P
TR-EFFLKKVLRDYQMQDLMPQD----T-FR-QEL-A-AWEESLAKQKAQ
ARQKAQAD-QAA----FNPSPPSPQ------PTS-----PQPP-SPSPP-
-SPT------------------PP---ESETPVAKTFAAYFKWK-F----
Q-----VDCE----D-G-DTILMVDRVR---KMRNHL--QPAVRD---E-
-----D-VK-D-E--GGA-MIMPLRACVRGTMKADVLRMSQLVPSILFSL
DSTLLVYEARDLIGLS-QVRLDYLQEAFTTSSSNRDYQYERLELLG----
-----------------DSFLKFSSTIRLYIVNPAKDEGQLHGSRIRIIS
NRALLGHATGLKLYRFISSTPF-HRKSWRPPFF-T-VDG-----------
--------------------------------------------------
------------------------------K----P-W-E----------
------------------------------------S----VQKHHLSNK
TLADVIEASLGAAYLSG---------GYSSAFKAAKSLNIPFNEFDTWSD
FERVYLEAKAAKQAQS---------------EN-----------------
-----GPSM----------------ST-LS-IANRTAIQEVQK-TL-GYE
FKDPLLFFEAMTHASHIRA----DAVCYQRLEFLGDAVLDFQVIRYYYEK
YHNAPPGAITLIKDASVNNSILGAISIKWGLQKFLNHYSPSLIGAIARAI
VSLEERKEK-------------------S---------------------
------------------PTGELEGEYWMDI-YMPKVLGDLVESTLGAVF
VDCGFDYGVVTDLFQRMIRPFLDRHVNF-ETMVLHPNKVLLE-SLQF-KG
CNNFKFD---------TEQAEK-V-----------------S--------
R----------------------------QEKLLKKLG---L--GLRST-
-------------------------------------------------N
-G-----------A-------RANEDGEPLMKCHFVIHDRIMATA--T--
G-R-HMEDLRKEVSLATLAIM--RA-EPDLLLTLCTCPKKRGAR--H-V-
SM--LDKY-R----------------------------------------
--------------------------------------------------
----------Q
>KAF9112474.1/1-1526
MTSPMR--------------------------------------------
--------------------------------------------------
--------------------------------------------------
--------------------------------------------------
--------------------------------------------------
--------------------------------------------------
--------------------------------------------------
--------------------------------------------------
--------------------------------------------------
D---LL----------LF--EEE---A-I---------------------
--------------------------------------------------
-FP-G--P------------------------------------------
------------------TLE-----------------------------
--------------------------------------------PLMPL-
--S--S-----------------A---TS-LH------A--P--S-----
--------------------------------------------------
--------------------------------------------------
--------------------------------------------------
--------------------------------------------------
--------------------------------------------------
----------------------DLLSGPFQE--LK---------------
--------------------------------------------------
---------------------------------LLPVL------------
--------------------------------------------------
--------------------------------------------------
--------------------------------------------------
--------------------------------------------------
---------------------------------A----------PA----
------VAP--AVVPAV---------------------------------
---------AP-------------------------------------A-
------------------VV-P----------------------------
--------------------------------------------------
--------------------------------------------------
--------------------------------------------------
--------------------------------------------------
--------------------------------------------------
--------------------------------------------------
--------------------------AV--------A-------------
--------------------------------------------------
--------------------------------------------------
--------------------------------------------------
--------------------------------------------------
--------------------------------------------------
--------------------------------------------------
--------------------------------------------------
--------------------------------------------------
--------------------------------------------------
--------------------------------------------------
--------------------------------------------------
-----------PA-------------------------------------
---------------------------------------VAP-------A
LV-----------P------------------------------------
-------------E-PASSP--DPEAQYLVPRDYQVEMYEKALQ------
RNIIAVMDTGSGKTLVAVMLINEMIKRERE--------------------
---------------------------------------S----------
--------------------------------------------------
------P------------------RTERRISFFI-VNNVPLVSQQAAVI
RD-NSKC-GVIELSGPKN-TK-KYDMNLWNDIYEKADVVVLTAQILLDLF
RHGFVKMSR-----A------HLLVFDECHHARKDHPFCCIMKEFYHDT-
------PT-HERPKIFGMTASPSLDT-GS---K-LLHS------------
------------ANKLERLMDALIFTVD--RDQLRPYI--ELPTEFIVQY
NSP----------------------P--QY-L--A-T-----AL------
------------------------------------------------SL
DLREQCSTISRLDSLYTS----E--SFNLQHLGPWCVDRLWKLFVEDLVG
PRS-----------------------------K-SSI-------------
------------------------------S---EDIMNALN--------
---------------------IVE------L----------S-H------
F-TPP-IC------KEDYLSPKVLKLIQLLRVA--TE--TLSSEFCGIVF
VQRRDTAIALCLLLQELESLQ-----------GCIRVQVLAGHNND----
--------------------------------------------------
-E-KVMRMTTNEQNAIISNFRNKVYNLLIATSVAEEGIDIQPCNFVIR--
-------FDPATTSTSNIQSRGRARKKDSRYIIMQELDNR-----SEEAT
FEKIKYSEKTIREWYETLD--PDRPLASPADM--------E-DG------
------------GAVD-------K-L-TVTLFYKVESTGALLTLDSSIAL
LHYYCSTLA-ADEFS--MVNPDFDVKP-----------------------
----NG-----S---SGFVCDLTLPANAAFGY-IQSDRASTKNMARKSAA
FKACEELHKRGALNDNLLPIITSRI-E-E----EDL--------------
------ED----------FG--E-VDTKDKNKPYPM--------------
------------------------------------------------AS
PAFWKSEPI--------------------K--E-----------------
--------------------------------------------------
--------------------------------------------------
--------------------------------------------------
--------------------------------------------------
--------------------------------------------------
--------------------------------------------------
--------------------------------------------------
------------------------------------------------I-
------------E---------SAQL---FGCV-----------------
--------------------------------------------------
--------------------------------------------------
--------------------------------------IKLTEK------
--------------------------DLE---------EL-GGKH-----
------------------------------------------RYRTMCLL
TYRRIPCTLAPFNLYIGGS-P-RP--VAM---T--N--TP-SSVCVEK-N
RLELLRHFTLSMFNRMCRKPFECP--LQDIPYFIAPLVMGYHE-K-----
---------------QDL---------------QVAISWEDVALSLSQT-
P------LP----------IPKD-I-SD----DQVILGSVLAVRN-D--H
NR-DFFVKKVLREYRVHDVMPQG----Q-FE-HEL-K-SWNDAISKGKTI
A----------------------PE--------------------RL-A-
-GSS------------------DN---TPNMGSARTFVQYFRWK-Y----
N-----VDCP----R-D-DTILLVERIR---KMRNHL--QPAVRE---E-
-----D-KR-E-E--GATFTILPLSACLLCPVLADVLRMSQLVPSVLFSL
DSILLVQEAREKLRIE-DTRLDHLQVAFTTSSANRDFHYERLETLG----
-----------------DSFLKFVSTIRLYIVNPAKDEGQLHSHRIRIIS
NKALLRHANGLELYRYVSSTPF-HRKSWRPTRF-I-VDG-----------
--------------------------------------------------
------------------------------K----K-W-S----------
------------------------------------E----SQSHQLSNK
TLADVIESSLGAAYLSG---------GVKVGFQVAKTLRIPFDEFASWDD
FYNVYYNGKIAKESAE----------------S-----------------
------RSG----------------VI-LS-PLNRAGVSEVEE-VL-GYK
FKDPLLFFEAMTHASYIRT----ESVCYQRLEFLGDAILDFQVVQYYYQK
YPKAPPGALTIIKDASVNNSILGAISIRWGLYKYLNHSSQALGPAIEKTM
RTIEEKKNR-------------------S---------------------
------------------ATKALDGEYWNDI-TMPKVLGDLVESTLGAVF
VDSGFNFAIITDLFSRLIRPFLDDHIDF-GNIILHPNKVLLE-KLQA-DG
CNNFGFE---------SGNGQV-N--------------------------
-----------------------------KSNVLRRLG---L--EARSS-
--------------------------------------------------
-------------H-------QRQQESDTTLKCSFKIHDKIVATA--T--
G-D-HIDDLRKEVAIMTLAII--KN-NPDFLLTLCDCPKRNGVQ--H-V-
SV--LDRY-RN------------E--------------------------
--------------------------------------------------
-----------
>KAF9126572.1/1-1622
MTTTTA--------------------------------------------
---------------------------------S----------------
--------------------------------------------------
--------------------------------------------------
--------------------------------------------------
--------------------------------------------------
--------------AF----------------------------------
--------------------------------------------------
--------------------------------------------------
D---LL----------EW--EGV-D-D-L---------------------
--------------------------------------------------
-P------------------------------------------------
-----------------SRVL-----------------------------
-----------------------------------------------PS-
--N--P-----------LP---KP---F----------T--P--TQL---
------T-------------------------------------------
--------------------------------------------------
--------------------------------------------------
----------------------------------------KTAAT-----
--------------------------------------------------
---------------A--------QQDLLSLL--E---------------
-----------------------------------E--------------
--------------------------------------------------
--------------------------------------------------
-----------------------NP-------------------------
--------------------------------------------------
-----------------------------------------------LP-
----ILDQP----------------------LRS----------VA----
-----SNLPLP-----L---------------------------------
---------IP-------------------------------------M-
------------------QT-L----------------------------
--------------------------------------------------
--------------------------------------------------
--------------------------------------------------
--------------------------------------------------
--------------------------------------------------
--------------------------------------------------
--------------------------S-------L-S-------------
--------------------------------------------------
--------------------------------------------------
--------------------------------------------------
--------------------------------------------------
--------------------------------------------------
--------------------------------------------------
--------------------------------------------------
--------------------------------------------------
--------------------------------------------------
--------------------------------------------------
--------------------------------------------------
-----------PRM--------------------------G---------
-TS---FR----------------------------P--VPS-------F
SF----AS--------------------ST-A-SQ-----PLTV------
---TES-SQ----E-VKVPP--VQQDPFLVPRQYQIELFRKAEA------
GNVIAVMDTGSGKTLVAVMLIREMLRREKE--------------------
---------------------------------------A----------
--------------------------------------------------
------QR----------------GPTKSKISFFI-VNNVPLVFQQAAVI
RA-NCDA-EVAMLCGAMD-TK-KFSDDLWGETYKKVDVVVVTAQILLDLF
RHGFVQMSR-----V------NLLIFDECHHARKEHPFCCIMKEFYHVHD
-L----DR-SQRPKVFGMTASPSSDI-GS---K-LYHT------------
------------ASELENLMDAKVFTVD--KEEVKQFV--ERPLEFVVQY
NPA----------------------P--GY-R--T-T-----NL------
------------------------------------------------TS
ALRSKCFMVPRLNPIFES----V--QFNLSHLGSWCVDSLWRVYVENMAR
KDG-G---------------------------I-KQL-------------
------------------------------P---EEIKTALD--------
---------------------VVK------A----------W-T------
Y-PAP-AV------DIKQMSPKVMKLIQILRVA--GK--SWTEDFCGIIF
VQRRDTAIALCLLLQELGEFR-----------EIFRVQVLAGHSDES---
--------------------------------------------------
-D-SVLKMNFQEQNDIISNFRSKAYNLLVSTSVAEEGLDIQPCNVVIR--
-------FDPVTTTISYIQSRGRARQKNSRYIMMMEYDNR-----GEEAA
LEKIQIGEKSMRDWCHSLD--SERLMRKPASI--------D-ED------
------------EETE-LM----DMQ-TPDQSYRVPATGALLTLDSAIPL
LHYYCSSLT-GDEFC--SLRPEFSVTA-----------------------
----NG-----S---SGFICDLTLPPNASIRI-VQSDRTSTKLMARKSAA
FKACEMLHSLKALNDNLLPVVVREV-I-D----DSP--------------
------VE----------SG--P-VETIEKNRVYPY--------------
------------------------------------------------TC
PEIWKQDQM--------------------D--T-----------------
--------------------------------------------------
--------------------------------------------------
--------------------------------------------------
--------------------------------------------------
--------------------------------------------------
--------------------------------------------------
--------------------------------------------------
------------------------------------------------E-
------------A---------PIIL---HRCA-----------------
--------------------------------------------------
--------------------------------------------------
--------------------------------------IEMDER------
--------------------------DVE---------CL-GGKH-----
------------------------------------------RFRLMCIL
TRQPLPNAIAPIRLYLEGA-G-RL--VNI---K--G--YP-EPVTVTK-E
QLLLFQKYTLLLFQRMCRKSFECS--LETMPYFVVPLCKRNASSKLDS--
-----TL--------AET---------------ELDISWEDIESGQKVQ-
P------DP----------VPIP-ETED----VHALQTTLLALHK-D--P
TR-EFFLKKIVTDYKMQDLMPPG----T-FQ-QEL-A-AWDESLTKLRNH
AKRSAAEA-S-------AA--TSPS------PDASTGN-SSPS-SYSAS-
-DLSAE--------------GVAT---PAPTPAPRTFAAYFKWK-F----
H-----VDCE----D-S-DKILMVDRVR---KMRNHL--QPAVRE---E-
-----E-AK-E-E--TGA-MVVPLKACMRGTVKADVLRMAQLVPSILFSL
DQTLLVYEARELVGLR-QIRLDYLQEAFTTSSSNRDYQYERLELLG----
-----------------DSFLKFSSTIRLYIVNPAKDEGQLHASRIRIIS
NKALLGHAMSLELYRFISSTPF-HRKSWRPPHF-T-VDK-----------
--------------------------------------------------
------------------------------K----E-W-E----------
------------------------------------S----VQKHQLSNK
TLADVIEASLGAAFLSG---------GYNVAFQAAKALRIPFDEFSTWAD
FERVFLEAKANKEAAW---------------RG---------EEGLSSSS
STTLSLMTP----------------AP-LS-MANMAAIQEVQK-VL-GYE
FKDPSLFFEAMTHASHIRA----DAVCYQRLEFLGDAVLDFQVIRYYYEK
YYDAPPGAITLIKDASVNNGILGAISLKWGLQKFLNHYSPSLIGAISRAM
VSLEERASK-------------------S---------------------
------------------PTGELEKEYWVDI-YMPKVLGDLVESTLGAVF
VDSGFDFDLITDLFRRLLKPFLDKHVNF-EGMVLHPNKVLLE-SLQH-QG
CHSFKFE---------TEAAEK-V-----------------S--------
D----------------------------SERLLKKLG---L--GMRSS-
-------------------------------------------------N
-G-----------S-------RNQDNGEPVLKCHFQIHGRTMATA--V--
G-K-HMEDLRKEVSLTTLTIL--KR-EPELMATLCTCPKRRGAR--H-V-
SM--LDRY-RQ---------------------------------------
--------------------------------------------------
----------E
>KAF9129876.1/1-1581
MGGSSA--------------------------------------------
---------------------------------PT---------------
--------------------------------------------------
--------------------------------------------------
--------------------------------------------------
--------------------------------------------------
-------------Q-H----------------------------------
--------------------------------------------------
--------------------------------------------------
--------------------T-----------------------------
--------------------------------------------------
--------------------------------------------------
--------------------------------------------------
--------------------------------------------------
--------------------------------------------------
--------------------------------------------------
--------------------------------------------------
--------------------------------------------------
----------------------------------------NNSAP-----
--------------------------------------------------
---------------PQ-------SQNIMSLL--D---------------
-----------------------E-----------I--------------
--------------------------------------------------
--------------------------------------------------
-----------------------DP-------------------------
--------------------------------------------------
-----------------------------------------------LP-
----ILDQP----------------------ILS----------IA----
-----SNLPLP-----L---------------------------------
---------IP-------------------------------------M-
------------------QT-L----------------------------
--------------------------------------------------
--------------------------------------------------
--------------------------------------------------
--------------------------------------------------
--------------------------------------------------
--------------------------------------------------
--------------------------S-------L-S-------------
--------------------------------------------------
--------------------------------------------------
--------------------------------------------------
--------------------------------------------------
--------------------------------------------------
--------------------------------------------------
--------------------------------------------------
--------------------------------------------------
--------------------------------------------------
--------------------------------------------------
--------------------------------------------------
-----------PRI--------------------------G---------
-TS---FR----------------------------P--VSS-------I
SF----AS--------------------ST-V-T------SPII------
---SET-SY----E-VKVPS--VEQDPYLVPRQYQFELFHKAVD------
GNVIAVMDTGSGKTLVAVMLIREMLRREKE--------------------
---------------------------------------A----------
--------------------------------------------------
------QR----------------GPNERKISFFI-VNNVPLVFQQAAVI
GA-NCAA-EVTMLCGAMD-TK-KFSSDLWGETYKKVDVVVVTAQILLDLF
RHGFVQMSR-----V------NLLIFDECHHARKDHPFCCIMKEFYHVHD
-L----PR-NQRPKVFGMTASPSSDI-GS---K-LYHT------------
------------ASELENLMDAKVFTVD--QEEVRQYV--ERPLEFVVQY
NPA----------------------P--SY-R--A-T-----AL------
------------------------------------------------TN
ALKAKCPFVSRLMPIFES----T--QFNLSHLGPWCIDCLWRTYIDNMSR
RDG-S---------------------------V-KQL-------------
------------------------------P---EEIKATVD--------
---------------------VVN------A----------W-P------
I-PTP-VV------DIKQMSPKVMKLIQILRVA--GR--SWTKDFCGIIF
VQRRDTAIALCLLLQELEEFH-----------DIFRVQVLAGHSDES---
--------------------------------------------------
-D-SVLKMKFQEQNDIISHFRNKTYNLLVSTSVAEEGLDIQPCNVVIR--
-------FDPVTTTISYIQSRGRARQKNSRYIMMMEYDNR-----SEEAA
LEKIQIGEKSMRDWCHSLD--SERLMQKPASI--------D-ED------
------------EGPE-LM----DTL-TLVQSYRVPATGALLTLDSAIPL
LHYYCSSLT-GDEFC--SLRPEFAVTA-----------------------
----NG-----A---SGFICDLTLPPNAPIRL-IQSDRTSTKQMARKSAA
FKACEILHGLEALNDNLLPVVVKEV-I-G----DAP--------------
------VE----------FG--P-VEKVEKNKLYSF--------------
------------------------------------------------YC
PKIWDQEPI--------------------N--I-----------------
--------------------------------------------------
--------------------------------------------------
--------------------------------------------------
--------------------------------------------------
--------------------------------------------------
--------------------------------------------------
--------------------------------------------------
------------------------------------------------E-
------------V---------PITL---YGCV-----------------
--------------------------------------------------
--------------------------------------------------
--------------------------------------VEMAER------
--------------------------DVE---------RP-GGKD-----
------------------------------------------QFRLMCIL
TRQPLPNAITPIRLYLEGA-A-RL--VKL---Q--S--HP-SPVIVNK-E
KLLLFQKFTLLLFQRMCRKNFDCA--LETMPYFVVPLCSWNSSST--S--
-----TL--------NVP---------------GLDISWDDIQLGQKVQ-
P------EP----------QSIP-ETED----EQVLHTTLLALRK-D--P
TR-EFFLKKIVTDYKMQDLMPPD----V-FR-QEL-A-AWDESVAKHRAH
TTRVTVNAT-LTNA--SAPTSSTPI-------------PSRPS-SPSVN-
-PPS-E--------------GDAA---PPTAPAPRTFAAYFKWG-F----
Q-----VDCE----D-G-DRILMVDRVR---KMRNHL--QPAVRD---E-
-----E-VK-E-G--TGA-MIMPLKACIRGTVKADVLRMAQLIPSILFSL
DQTLLVYEVRDLVGLG-QIRMDYLQEAFTTSSSNRDFQYERLELLG----
-----------------DSFLKFSSTIRLYIVNPAKDEGQLHASRIRIIS
NRALLGHATDLKLYKYISSTPF-HRKSWRPPYF-T-VDN-----------
--------------------------------------------------
------------------------------K----A-W-E----------
------------------------------------R----VQKHSLSNK
TLADVIEATLGAAYLSG---------GHKVALNTAKALKIPFDEFATWTD
FNRVFLEAKAAKEAAR---------------RE---------E-GT----
-----FAPQ----------------PT-PS-FANLSAIQTVQK-VL-GYE
FKDPSLFFEAMTHASHIRA----DAICYQRLEFLGDAVLDFQVIRYYYEK
YHDAPPGAITLIKDASVNNSILGAISIKWGLQKFLNHYSPSLIGAIARAM
VSLEERQNN-------------------S---------------------
------------------PNGELEGEYWVDI-YMPKVLGDLVESTLGAVF
VDSGFDFEVVTSLFQRLIRPFLDRHVNF-ESMILHPNKVLLE-QLQF-QG
CNNFKFD---------TEAAEK-V-----------------S--------
D----------------------------SEKLLKRLG---L--GMRSA-
-------------------------------------------------N
-G-----------T-------RSHDDGEPVLKCHFKIHDRTMATA--I--
G-K-HMEDLRKEVSVATLSIL--KN-EPDLLLTLCTCPKKRGAR--H-V-
SM--LDRY-R----------------------------------------
--------------------------------------------------
----------R
>KAF9148519.1/1-1621
MTSTAA--------------------------------------------
--------------------------------------------------
--------------------------------------------------
--------------------------------------------------
--------------------------------------------------
--------------------------------------------------
---------------Y----------------------------------
--------------------------------------------------
--------------------------------------------------
D---LL----------QW--EGV-D-D-L---------------------
--------------------------------------------------
-LG-S--VAT--------------P-------------------------
-----------------SQLL-----------------------------
-----------------------------------------------PS-
--N--P-----------SP---KL---S----------T--P--TQP---
------T-------------------------------------------
--------------------------------------------------
--------------------------------------------------
----------------------------------------NVASA-----
--------------------------------------------------
---------------TQP------QQGHFSLL--E---------------
-----------------------------------D--------------
--------------------------------------------------
--------------------------------------------------
-----------------------DP-------------------------
--------------------------------------------------
-----------------------------------------------LP-
----ILDQP----------------------VLS----------MA----
-----STLPLP-----L---------------------------------
---------IP-------------------------------------M-
------------------QT-L----------------------------
--------------------------------------------------
--------------------------------------------------
--------------------------------------------------
--------------------------------------------------
--------------------------------------------------
--------------------------------------------------
--------------------------S-------L-S-------------
--------------------------------------------------
--------------------------------------------------
--------------------------------------------------
--------------------------------------------------
--------------------------------------------------
--------------------------------------------------
--------------------------------------------------
--------------------------------------------------
--------------------------------------------------
--------------------------------------------------
--------------------------------------------------
-----------PRF--------------------------G---------
-TS---FR----------------------------P--VSS-------F
SS----AS--------------------ST-A-S------SSTV------
---SES-SR----E-VKVPS--VKQDPFLVPRQYQTELFHKAEA------
GNVIAVMDTGSGKTLVAVMLIREMLRREKE--------------------
---------------------------------------A----------
--------------------------------------------------
------QR----------------GPKERKLSFFI-VNNVPLVFQQAAVI
RA-NCDA-EVTMLCGAMD-TK-KFSDELWGETYKKVDVVVVTAQILLDLF
RHGFVQMSR-----V------NLLIFDECHHARKDHPFCCIMKEFYHVHE
-L----DH-SQRPKVFGMTASPSSDI-GS---K-LYHT------------
------------ASELENLMDAKVFTVD--QEEVKQFV--ERPLEFVVQY
NPA----------------------P--GY-R--T-T-----KL------
------------------------------------------------TS
VLRSKCFMIPRLNSIFES----V--QFNLSHLGSWCVDSLWRINVENMVR
RDG-G---------------------------I-KQL-------------
------------------------------P---EEIRMAYD--------
---------------------VVK------A----------W-T------
F-PTP-TV------DIKQMSPKVMKLIQILRVA--GK--SWTEDFCGIIF
VQRRDTAIALCLLLQELEEFR-----------EIFRVQVLAGHSDES---
--------------------------------------------------
-D-SVLKMKFQEQNDIISNFRSKVYNLLVSTSVAEEGLDIQPCNVVIR--
-------FDPVTTTISYIQSRGRARQKNSRYIMMMEYDNR-----GEEAA
LEKIQIGEKSMRDWCHSLD--SERLMRKPASI--------D-ED------
------------EGTE-LM----DML-TPSQSYRVPTTGALLTLDSAIPL
LHYYCSSLT-GDEFC--SLRPEFSVTA-----------------------
----NG-----S---SGFICDLTLPPNAPVRI-VQSDRTSTKQMARKSAA
FKACELLHSLKALNDNLLPVVVEEV-I-G----DSP--------------
------VQ----------SG--P-VEVIEKNRVYPY--------------
------------------------------------------------SC
PEIWKQDSM--------------------D--T-----------------
--------------------------------------------------
--------------------------------------------------
--------------------------------------------------
--------------------------------------------------
--------------------------------------------------
--------------------------------------------------
--------------------------------------------------
------------------------------------------------E-
------------A---------PVTL---HKCV-----------------
--------------------------------------------------
--------------------------------------------------
--------------------------------------IEMDER------
--------------------------DVE---------RL-GGKH-----
------------------------------------------RFRLMCIL
TRQPLPNAIAPIRLYLEGA-G-RL--VNI---K--S--HL-DPVTVEK-E
QLLHFQKYTLLLFQRMCRKSFECS--LESMPYFVVPLCIRNTSLRVNA--
-----TL--------AEA---------------DLDISWEDVKSGQKMQ-
P------DP----------VPIP-ETED----EQVLQTTLLALRK-D--P
TR-EFFFKKIVTDYKMQDLMPPD----A-FR-QEL-A-AWDESLIKIRNH
TKRLAAKA-TA-----VTS--SSLE------PSTT--T-TSPS-SPSLS-
-DPVTE--------------EITT---PAPAPAPRTFAAYFKWK-F----
Q-----VDCE----D-G-DKILMVDRVR---KMRNHL--QPAVRE---E-
-----E-AK-E-E--AGA-MMMPLKACIRGTVKADILRMAQLVPSILFSL
DQTLLVYEARDLIGLR-QIRLDYLQEAFTTSSSNRDYQYERLELLG----
-----------------DSFLKFSSTIRLYIVNPAKDEGQLHASRIRIIS
NKALLDHATSLELYRFISSTPF-HRKSWRPPYF-T-VDK-----------
--------------------------------------------------
------------------------------R----E-W-E----------
------------------------------------S----VQKHQLSNK
TLADVIEATLGAAFLSG---------GYTVAFQAAKALRIPFDEFATWGD
FGRVFLEAKAAKEASR---------------RG---------EEGLASS-
-----LLMS----------------TP-LS-MANLAAIQEVQK-IL-GYE
FKDPSLFFEAMTHASHIRA----DAVCYQRLEFLGDAVLDFQVIRYYYEK
YYDAPPGAITLIKDASVNNGILGAISLKWGLQKFLNHYSPSLIGAISRAM
VSLEERASK-------------------S---------------------
------------------PTGELEKEYWVDI-CMPKVLGDLVESTLGAVF
VDSGFNFELITDLFRRLIMPFLDKHVNF-EGMVLHPNKVLLE-SLQH-QG
CSNFKFE---------TETTEK-V-----------------S--------
S----------------------------SEKLLKKLG---L--GMRSS-
-------------------------------------------------N
-G-----------S-------RNHDDGEPVLKCHFKIHERTMATA--V--
G-K-HMEDLRKEVSLATLAIL--KK-EPELMVTLCTCPKKRGAR--H-V-
SM--LDRY-RQ---------------------------------------
--------------------------------------------------
----------E
>KAF9169710.1/1-1544
MTNTD---------------------------------------------
--------------------------------------------------
--------------------------------------------------
--------------------------------------------------
--------------------------------------------------
--------------------------------------------------
--------------------------------------------------
--------------------------------------------------
--------------------------------------------------
D---LL----------LF--EEE---A-F---------------------
--------------------------------------------------
-LH-K---------------------------------------------
--------------------------------------------------
--------------------------------------------PLQPL-
--R--P-----------------T---LQ---------V--P--------
--------------------------------------------------
--------------------------------------------------
--------------------------------------------------
--------------------------------------------------
--------------------------------------------------
----------------------DLLSDSLQH--LQ---------------
--------------------------------------------------
---------------------------------LTPAL------------
--------------------------------------------------
--------------------------------------------------
--------------------------------------------------
--------------------------------------------------
---------------------------------A----------PA----
-----TIVP--TILP-L---------------------------------
---------AP-------------------------------------V-
------------------QV-R----------------------------
---------------------------------QD---------------
--------------------------------------------------
-----------------------------------------------AAP
GLA-----------------------------------------------
--------------------------------------------------
-------RRITG----------------------G-----RVLPT-----
--------------------------DPAPVPQNT-V-------------
--------------------------------------------------
--------------------------------------------------
--------------------------------------------------
--------------------------------------------------
--------------------------------------------------
--------------------------------------------------
--------------------------------------------------
--------------------------------------------------
--------------------------------------------------
--------------------------------------------------
--------------------------------------------------
-----------PQMLKSSET------------------------------
-GD---IQ------------------------------PITP-------V
SV-----------P---------------Q---D----T-PPE-------
--------A----V-GDDDG--DAEARYLVPRAYQDKMYKKALQ------
RNIIAVMDTGTGKTLVSVMLIKEMARRECE--------------------
---------------------------------------A----------
--------------------------------------------------
------R-----------------GSAERKICFFI-VNNVPLVKQQASAI
RN-NSKL-EVIEMSGPNN-TK-KFEKKLWDGVFEKADVVVLTAQILLDLF
RHAFVKMSR-----A------HLLVFDECHHARKDHPFCLIMREFYHDS-
------PI-QERPKIFGMTASPSLDT-VS---K-LLHS------------
------------ANKLERIMDALIFTAD--EEELRPFI--ERPTEFVVQY
NQS----------------------P--EY-L--T-T-----EL------
------------------------------------------------SI
RLNELRSSLPKLESTLAS----E--AYNLKHLGPWCTDRLLKAAVESLAE
SGS-----------------------------R-KNA-------------
------------------------------L---EDAKVALD--------
---------------------IVN------Y----------S-R------
A-TPL-EC------KEGYLSPKVLKLVQLLRVA--AE--GMSNEFCGIVF
VERRDTATALCLLLQELECVQ-----------DCLRVQVLVGHRDDN---
--------------------------------------------------
-D-RILRMSMREQNDIISNFRDNTYNLLIATSVAEEGLDVQPCNFVIR--
-------FDPTPSTTSYIQSKGRARKKDSRYVIMQESESI-----AEEAT
FEKIKFTEKTIREYFRALD--PDRSLSTPD-P--------D-D-------
--------------AN-------G-L-IVTQSYKVPSTGALLTLDSSIAL
LHYYCSTLA-ADEFS--RVKPDLEITS-----------------------
----NG-----T---SGFVCDLTLPANAPFRV-IQSDRTSTKSMAKKSAA
FKACEELHMLGSLNDNLLPIVKRRD-D-E----VFI--------------
------EE----------DG--D-SSNKEKNSDYPK--------------
------------------------------------------------AS
PAFWKGESP--------------------T--------------------
--------------------------------------------------
--------------------------------------------------
--------------------------------------------------
--------------------------------------------------
--------------------------------------------------
--------------------------------------------------
--------------------------------------------------
--------------------------------------------------
------------E---------GARL---FGCV-----------------
--------------------------------------------------
--------------------------------------------------
--------------------------------------VELAEK------
--------------------------DLE---------NL-GGKH-----
------------------------------------------RYRTICLL
TYKQIPCILAPFNLYVEGA-A-RK--AMV---S--D--IF-SSIVLER-G
QLELLQHFTLSMFQRLCRKTFECP--LQNMPYFIAPLVKDYHK-S-----
---------------QKL---------------EDAVSWQDIALSQSHV-
P------LP----------FE-D-I-ND----DQVIMESVLTLRN-D--H
NR-DFFVKKVLRELRVNDVMLRG----Q-FE-AEH-R-SWDNAILKGKIV
A-------------------------------------------------
-----------------------------PQSGERTFAQYFKWK-Y----
N-----VSCP----D-D-DIILAAERVH---KMRNHL--QPAVSE---E-
-----E--K-R-D--EIA-TIIPLSACMRCPVLSDVLRMSQMIPSVLYNL
DSTLLVQEVREKLGMT-GINLDHLQVALTTSSANRDYQYERLETLG----
-----------------DSFLKFASTIRLYIVNPAKDESQLHNHRIRIIS
NNALRKHAIGLELFRYVSSTPF-HRKSWRPTRF-I-VDG-----------
--------------------------------------------------
------------------------------K----E-W-N----------
------------------------------------E----SQTQMLSDK
TLADFIEATLGAAYLSG---------GAKVGFETAKILRIPFDEFESWED
FHKVYTNAKAKKDSDK----------------E-----------------
------RSE----------------VK-LK-SLHLAEVQEVEK-VL-GYK
FKDPLLFFEAMTHASYIRN----EATCYQRLEFLGDAILDFQVIQYYYKK
YSDAPPGAITLIKDASVNNTILGAISLRWGLYKYVKHSSEALGPAIEKSF
RSVEEKRSQ-------------------S---------------------
------------------ATKTLDGEYWNDI-NMPKVLGDLVESTLGAVF
VDSGFDFDVITDLFSRLIRPFLDDHINF-ENLTLHPSKLLLE-GLQK-EG
CNNFKFE---------SINSQG-N--------------------------
-----------------------------KVDVLRKLG---L--GRSSQ-
--------------------------------------------------
-------------Q-------KQQEEGSGILKCNFKIHDTIVATA--T--
G-D-HIEDLKKEVSFATLAKL--NS-DPEFLSALCNCPKRRRPQ--H-V-
SM--LDRY-RQ------------E--------------------------
--------------------------------------------------
-----------
>KAF9207251.1/1-1596
MADAN---------------------------------------------
--------------------------------------------------
--------------------------------------------------
--------------------------------------------------
--------------------------------------------------
--------------------------------------------------
--------------------------------------------------
--------------------------------------------------
--------------------------------------------------
D---LL----------LF--EEE---D-F---------------------
--------------------------------------------------
-ST-K---------------------------------------------
--------------------------------------------------
--------------------------------------------RILPV-
--S--M-----------------S---LQ---------V--P--------
--------------------------------------------------
--------------------------------------------------
--------------------------------------------------
--------------------------------------------------
--------------------------------------------------
----------------------DLLTDSFQN--MR---------------
--------------------------------------------------
---------------------------------LSSEL--YPAPTIAPIK
PTIS---------------------------HNVTGTMLPITLDSTPSLA
TLAP----------------------------------------------
--------------------------------------------------
--------------------------------------------------
----TIPAL----------------------IPS----------IA----
-----PTI-----PP-L---------------------------------
---------IP-------------------------------------S-
------------------IA-P----------------------------
--------------------------------------------------
--------------------------------------------------
-----------------------------------------------SIP
AL------------------------------------------------
--------------------------------------------------
------------------------------------------VPTI----
--------------------------APTA---CP-S-------------
--------------------------------------------------
--------------------------------------------------
--------------------------------------------------
--------------------------------------------------
--------------------------------------------------
--------------------------------------------------
--------------------------------------------------
--------------------------------------------------
--------------------------------------------------
--------------------------------------------------
--------------------------------------------------
-----------PIWS-----------------------------------
-SS---VR------------------------------SDVS-------S
PF----TPS--PTP--------------AS-S-N----L-SPQV------
----TS-SE----N-KDIVQ--KPKIQYLIPRDYQEEMYRKALE------
TNIISVMDTGSGKTLVAVMLIREMLRLERQ--------------------
---------------------------------------A----------
--------------------------------------------------
------NR----------------SFSERKICFFI-VPTVPLVSQQATFI
RN-NSEC-EVIELSGSRQ-KK-KKDVKLWEDILEKADVVVVTAQILLDLF
RHGFVKMSR-----V------HLLVFDECHHARRDHPYCGILREFYHDA-
------PS-KERPKIFGMTASPTQDS-GS---K-LFHS------------
------------ANKLERIMDSIIFTVS--RNHLQRYI--ELPSEFVIQY
HSS----------------------P--NY-F--T-T-----AL------
------------------------------------------------TT
QLQDHCSTIPQLGLAFAS----EKKDLHLQHLGPWCIDRYWKELVESLAR
PRN-----------------------------K-NIV-------------
------------------------------T---DDIKLASN--------
---------------------IIK------S----------F-Q------
L-RPP-AL------TEDDLSPKVLKLIQLLQVA--AE--GLSNEFCGIVF
VQRRDTAISLCLLLQEMEILQ-----------GCLRVQVFTGHGDDQ---
--------------------------------------------------
-E-KILRMTQREQQEIIEKFKKGEYNLLISTSVAEEGIDIQPCNLVVR--
-------FDPATSSTGYIQSKGRARKRDSRYIIMQEFENR-----SEEAT
FEKIRYTDNAMREWYQGLD--PDRELWSPTDA--------E-DV------
-------------YAA-------D-L-TLTQSFKVNTTGALLTLDSAVPL
LHYYCSTLA-TDEYS--MIQPELNIFP-----------------------
----SG---------SFFVCDLTLPANAPFRT-IQSDLASTKAIAKKSAA
FKACEELHKRGALDDHLLPVSYSRA-E-E----ESF--------------
------EA----------EA--V-VDAKDKNNQYPM--------------
------------------------------------------------SS
PKFWKSEPT--------------------I--S-----------------
--------------------------------------------------
--------------------------------------------------
--------------------------------------------------
--------------------------------------------------
--------------------------------------------------
--------------------------------------------------
--------------------------------------------------
------------------------------------------------T-
------------K---------GAQL---YGCV-----------------
--------------------------------------------------
--------------------------------------------------
--------------------------------------IEFIEN------
--------------------------DLQ---------RL-GGKH-----
------------------------------------------RYRTMCLL
TYQRLPCTFEPFNLYVEGA-A-RH--IVM---S--N--IL-AEVYLER-D
QLESLRNFTLSIFQRICRKTFECS--LQDMPYFIAPLTRGYHK-D-----
---------------QDS---------------EVKISWEDVALGQPNS-
L------PP----------NTEV-S-RD----DKSILENVLTFRN-D--P
NR-DFFVREILQGQRVHDIMPQD----R-FK-NEL-K-SWDDAIAKGKAS
A----------------------PE--------------------PI-S-
-GFS-------------------D---LEAKSTSRTFAQYFKYK-Y----
N-----ADCP----D-D-DIILLVDRVR---KMRNHL--QPATRE---E-
-----D-RR-D-E--GTT-AILPLSASVRCPVCADVLRMTQLVPSVLYNL
ESTLLVQEVREKLGLE-NTRLDYLQVAFTTAAANRDFHYERLETLG----
-----------------DSFLKFSSTIRLYIVNPAKDEGQLHSHRIRIIS
NRALLRHAIDLGLFQYVNSTPF-HRRSWRPTRF-I-VDG-----------
--------------------------------------------------
------------------------------K----K-W-N----------
------------------------------------E----SQSQELSNK
TLADVIEASLGAAYLSG---------GVRVGFMAAKALLIPFDEFKDWDD
FYNVYINSKVTRDAAN----------------D-----------------
------RSK----------------VG-LT-PLLLAGVSEVEK-TL-GYR
FKDPLLFFEAMTHASYIRE----DSVCYQRLEFLGDAILDFQVIQYYYQK
YPDAPPGAITIIKDASVNNAILGAISLRWGLQKYLNHSSQALNPAIERAM
MSIEQKRSK-------------------S---------------------
------------------ATRSLDGEYWNDI-SMPKVLGDLVESTLGAVF
VDSGFNFDVVKDLFWRLIRPFLDDHVNF-ESIIIHPNKLLLE-GLQA-AG
CNNFRFE---------NISPQG-D--------------------------
-----------------------------KIDVLRKLG---L--GRTS--
--------------------------------------------------
---------------------QQKDENNTTLKCNFWIHDEIVSTA--T--
G-D-YIDDLRKEVSIETLAKI--KS-DPGLLSRLCDCPKRRGPR--H-V-
SM--LDQY-RQ------------G--------------------------
--------------------------------------------------
-----------
>KAF9315344.1/1-1430
MTTHHV--------------------------------------------
--------------------------------------------------
--------------------------------------------------
--------------------------------------------------
--------------------------------------------------
--------------------------------------------------
--------------------------------------------------
--------------------------------------------------
--------------------------------------------------
-----Q----------G---DSA---D-------------P---------
--------------------------------------------------
-P------------------------------------------------
--------------------------------------------------
--------------------------------------------------
--------------------------------------------------
--------------------------------------------------
--------------------------------------------------
--------------------------------------------------
--------------------------------------------------
--------------------------------------------------
--------------------------------------------------
--------------------------------------------------
--------------------------------------------------
--------------------------------------------------
--------------------------------------------------
--------------------------------------------------
--------------------------------------------------
--------------------------------------------------
--------------------------------------------------
--------------------------------------------------
--------------------------------------------------
--------------------------------------------------
--------------------------------------------------
--------------------------------------------------
--------------------------------------------------
--------------------------------------------------
--------------------------------------------------
--------------------------------------------------
--------------------------------------------------
--------------------------------------------------
--------------------------------------------------
--------------------------------------------------
--------------------------------------------------
--------------------------------------------------
--------------------------------------------------
--------------------------------------------------
--------------------------------------------------
--------------------------------------------------
--------------------------------------------------
--------------------------------------------------
--------------------------------------------------
--------------------------------------------------
-------GN----T-TDPPG--NATKTPLTPRSYQIKMFERAIG------
ENTIAVMDTGTGKTLVAAMLVKEMMRRELQ--------------------
---------------------------------------N----------
--------------------------------------------------
------TR----------------TMSQRKLNFFV-VNNVPLVRQQASVI
RD-YCDA-EVVELCGASS-TK-KLELTLWTEIAKYAHVVVLTAQILLDVL
HQGFWHIHQ-----I------DLLIFDEAHHARKSHPYNYIMTEFYHNKT
-M----AK-PERPRVFGMTASPVTNA-GP---K-HQYS------------
------------ASDLERVLDSKVFSID--VNELQNFV--ERPTESVVVY
DNS----------------------VHSSL-R--A-S-----NL------
------------------------------------------------TR
MIEPACRHDPILEHTLNN----I--HAVQYQLGPWCTEQVWIHTVENLQI
ASR-T--N--------------------------S-A-------------
------------------------------I---GDLREAKA--------
---------------------IID------R----------W-T------
P-PPL-ICSINDNAPGNDITPKVQALIRILREA--HS--DLKDEFCGIIF
VERRDVVAGLTILLGEMEEFR-----------DAFRVQALVGHNKR----
--------------------------------------------------
-D-VLLRTTLKGQNDVITLFREKVFNLLVATSVAEEGLDIQACNVVIR--
-------FDPITTTTSYMQSRGRARKKDSRYIIMRDKYSQ-----NQLDT
LEKIHAAEQKMREWCQISD--SARHRTDLA--------------------
------------DAKD-------L-S-IQAQEYLVPATEALLTPSSAIPL
LYRYCASLA-MDEYC--ESKPVFHVAQ-----------------------
----DG-----A---AYYVCNLTLPPLAPIQE-VLSDGATSKDMARRSAA
FKACKQLHELGALDDHFEPFVEKAD-I-E----EQ-V-------------
------EE------------L-E-IPKADQNNLYPR--------------
------------------------------------------------NT
PQLWGKICT--------------------E--Q-----------------
--------------------------------------------------
--------------------------------------------------
--------------------------------------------------
--------------------------------------------------
--------------------------------------------------
--------------------------------------------------
--------------------------------------------------
------------------------------------------------T-
------------F---------PATF---FLCT-----------------
--------------------------------------------------
--------------------------------------------------
--------------------------------------VTFVN-------
--------------------------DG----------H--LRRH-----
------------------------------------------QYGAISIA
TKEPLPFANHTFNVYINGE-I-RK--LSM---S--A--SP-APFRLHA-D
QVSRLQQFTLVLFTQIARKKFECP---EDMPFFVAPMTDWS---------
----------------PL---------------EPTISWDEVELGQSLE-
L------LP----------ISRE-S-LS----DRSIKELVVTLIE-D--H
TL-SFFVQEVIQGCRMDDPMPES----L-CS-AEI-A-AWRAAHG-----
--------------------------------------------------
---------------------------HEEEASNPAFKQYFRWK-Y----
E-----VDCP----D-N-ETMLLARRVK---RIRNHL--QPAVLD---E-
-----S-EQ-D-S--ALL-TLLPLSACAKSTVSASVLRMAQMIPSTLFHL
DSILLAYEAQTVLGLQ-DVQLELLQVALTTSSTNRDHNYERLEILG----
-----------------DSFLKFSSALRMFILNPTKNEGQLTVTQVGMIS
NTALLRHTLRQELYRYVTSAPF-HRKGWRPVGF-T-VDG-----------
--------------------------------------------------
------------------------------K----V-C-E----------
------------------------------------D----RQEYMLSNK
TLADFVEATLGAAFLSG---------GVATALEAAKRLGIPFREFGTWDD
FCRVYSEQQQASAAT-N--GH---------H-------------------
----------------------------AR-DGFEDCILKLEE-TL-GYK
FKHPDLVQEAMTHASAIQRIG--LGRTYERLEYLGDAVHDFLVTKHYFEQ
YLDAPPGVISQIKTTAVNNGILGALAIEWELDELLIHGSEALGTDITDAI
AAVKA---------------------------------------------
--------------------STGTGEYWAKI-KMPKVLGDLVESTLGAVF
VDSGFQFEAILDLFVRKVQPFLERHLNL-DSIMIHPTKAVLE-YLQA-RG
CSKFTFE---------RRESEE-T-----------------A--------
R----------------------------KPNILGRSS---L--GV----
--------------------------------------------------
----------------------G-VRVDPVFVCDFQIHGTTVASA--T--
G-Y-RMSELKKLVATEALRRV--KT-EEGLLEELCSCPCSKKKRG-Q-A-
TL--LDKY-QE------------A---------------------R----
---------------------------------------K----------
-----------
>KAF9321095.1/1-1402
--------------------------------------------------
--------------------------------------------------
--------------------------------------------------
--------------------------------------------------
--------------------------------------------------
--------------------------------------------------
--------------------------------------------------
--------------------------------------------------
--------------------------------------------------
--------------------------------------------------
--------------------------------------------------
--------------------------------------------------
--------------------------------------------------
--------------------------------------------------
--------------------------------------------------
--------------------------------------------------
--------------------------------------------------
--------------------------------------------------
--------------------------------------------------
--------------------------------------------------
--------------------------------------------------
--------------------------------------------------
--------------------------------------------------
--------------------------------------------------
--------------------------------------------------
--------------------------------------------------
--------------------------------------------------
--------------------------------------------------
--------------------------------------------------
--------------------------------------------------
--------------------------------------------------
--------------------------------------------------
--------------------------------------------------
--------------------------------------------------
--------------------------------------------------
--------------------------------------------------
--------------------------------------------------
--------------------------------------------------
--------------------------------------------------
--------------------------------------------------
--------------------------------------------------
--------------------------------------------------
--------------------------------------------------
--------------------------------------------------
--------------------------------------------------
--------------------------------------------------
--------------------------------------------------
--------------------------------------------------
--------------------------------------------------
--------------------------------------------------
--------------------------------------------------
--------------------------------------------------
-------------------------------------MYEKALN------
ENTIAVMDTGSGKTLVAAMLIKKMIHREIM--------------------
---------------------------------------A----------
--------------------------------------------------
------NR----------------DHTQRKLCIFV-VNNVPLVKQQASVI
RT-QSGA-EVAELCGSSR-TK-KLVETLWAQISASTYVVVLTAQILLDVL
RHGYWHMRR-----I------SLLVFDECHHARKDHPFCFIMNEFYHNKR
-TQ---DA-AHKPRIFGMTASPSSDI-GS---K-MNQS------------
------------TSELERVLDSKVFSVQ--LHQLEGFV--EKPMQIVALY
NPP----------------------P--KY-N--P-T-----RL------
------------------------------------------------TL
RMRRACGFEPKLLQTLND----V--STNLSQLGPWCVDHIWSLAVGNLGG
TPK-S--T--------------------------T-S-------------
------------------------------L---DHLATVQR--------
---------------------FIL------D----------T-P------
F-LPP-TC------NDENLTPKVQKLIQILRVT--GN--ALKDEFCGIIF
VQRRDTAAALTILLQELEEFH-----------DLLRVEVLAGHSEGN---
--------------------------------------------------
-H-ALLNMTLKEQDAIITRFRNKEYNLLVSTSVAEEGLDIQPCNIVIR--
-------FDPVTTTTSYMQSRGRARKKNSRYFMMQECNNH-----KDEAT
LEKIQYGEQSMRERYSNMP--IEVT----G-E--------E-DD------
------------QVQD-------K-S-TPEQQYLVPSTQALLTLGSAVPL
LHRYCALLS-TDEYC--DQKPEFDVSA-----------------------
----SG-----A---SGFLCDLTLPPAAPIHF-FQSDRTSTMNMARKSAA
FKACEALHKLGAINDHLEPVIKNAE-S-D----D--K-------------
------DE----------S-T-N-QPKASQNRSYSR--------------
------------------------------------------------NT
PLFWNPDPK--------------------Q--E-----------------
--------------------------------------------------
--------------------------------------------------
--------------------------------------------------
--------------------------------------------------
--------------------------------------------------
--------------------------------------------------
--------------------------------------------------
--------------------------------------------------
----------------------PKRL---FACT-----------------
--------------------------------------------------
--------------------------------------------------
--------------------------------------VTIAK-------
--------------------------DV----------F--HHRH-----
------------------------------------------SYHNMCIL
TQQPLPFSDHNLNVFVKGK-A-RQ--VIM---R--T--SS-ANLQFSH-D
QIVLLRKFTLVLFQRMCRKDFNCK--PDRMPYYIAPLTGID---------
---------------------------------NVDVSWDDVQMGQSTA-
V------TP----------LDEQ-L-LD----EKAILDLVVMVKN-D--R
SS-DYFVHDIVRDSKMSVVMPPN----R-FK-AEI-E-SYGASQ------
--------------------------------------------------
----------------------------GDALLEPTFGDYFRWK-F----
K-----QECA----E-D-ETILLVQKVR---RMKNHL--QPAPID---E-
-----K-EH-D-D--GAL-TLVPLSACRKSSVCASVLRVSQVIPSALFDL
DSFLLVQEAQERVGLK-DVQIDLLQVALTTSSANREYHYERLELLG----
-----------------DSFLKFSSTIRLFIVNPAKNEGQLHLNRTRIIS
NTALLKHAEQLELYRYISSTPF-HRRHWHPIHF-V-VDG-----------
--------------------------------------------------
------------------------------K----P-W-D----------
------------------------------------N----RQQHMLSNK
TMADVIEAALGAAFLSG---------GSIVAFHAAKLLRVPFDEFDNWED
FARVYQESLVIQDST-N--S-T--------S-------------------
-----------------------SIIF-LS-GEHQRHIDKVQK-IL-GYT
FKNPHLFTEAMTHGSMAHN-----SSCYERLEFLGDAVLDFQVIKYYYHK
YRDAPPGAITLIKDASVNNQILGALSIQWGLGEFLIHNSEPLADEIQRAI
ATLEMQRES-------------------S---------------------
------------------PTNTLEGEYWVNV-KMPKVLGDLVESTLGAVF
VDCGFDFTVICDVFDRLIRPFLDDHINL-EQIVIHPIKALME-FVQS-AG
CTEARFK---------REEHET-E-----------------N--------
R----------------------------SKSTMRRLG---L--GGR---
--------------------------------------------------
---------------------RGGLDANPTQVCKFTVHGELIATA--T--
G-A-DMEKLRKQVAEEAMRKM--QA-DPELMDGKCNCPKKRRAG--H-R-
TM--LDKY-HE------------G---------------------RFANG
LL---------------------------VPP------LV----------
-----------
>KAF9321770.1/1-1613
MDLIL---------------------------------------------
--------------------------------------------------
--------------------------------------------------
--------------------------------------------------
--------------------------------------------------
--------------------------------------------------
--------------------------------------------------
--------------------------------------------------
--------------------------------------------------
-----------------F--DDE---C-P-----------S---------
--------------------------------------------------
-PS-TGSNTPPSRPSVQDGDLYDPL-------------------------
-----------------CLFA-----------------------------
-----------------------------------------------PRT
-----PA-----------P---NP----R---------EFA---------
--------------------------------------------------
--------------------------------------------------
--------------------------------------------------
--------------------------------------------------
--------------------------------------------------
--------------------------------------------------
----------------------------EH--PSHP--------------
--------------------------------------------------
--------------------------------------------------
-----------------------AL-------------------------
--------------------------------------------------
-----------------------------------------------LD-
----GLDTK----------------------VCS----------TA----
----L--LPTP------------TRVSTICTPLFAPGPAASSVS------
-SPKFTAGL-----------------VSSAIPDTS----YKPLINLPLVD
TLVCSTPLR-----------------------------------------
--------------------------------------------------
--------------------------------------------------
--------------------------------------------------
--------------------------------------------------
--------------------------------------------------
--------------------------------------------------
--------------------------------------------------
--------------------------------------------------
--------------------------------------------------
--------------------------------------------------
--------------------------------------------------
--------------------------------------------------
--------------------------------------------------
--------------------------------------------------
--------------------------------------------------
--------------------------------------------------
--------------------------------------------------
--------------------------------------------------
--------------------------------------------------
-ES---PV-PV---S-------PAPWQL-T-------------------E
PT----SHL--LIPS-------------REAP-S-S--V-IKP-------
---KDS-SK-DT-P-KDRPK--PVLGPPLVPRLYQQHMYEKALQ------
ENVIAVMDTGSGKTLVATMLIKEMIRQEEE--------------------
---------------------------------------A----------
--------------------------------------------------
------HR----------------KPSKKKISFFV-VANVPLVKQQANAI
RR-DSGA-TVAEISGTRS-HKSKLCGSDWAQVAEVAQVVVVTAQILLDAL
RQGYWTMSR-----I------NVLVFDECHHARKTHPYCLIMNEFYHATP
-AN---LK-AHLPRIFGMSASLTTET-GL---K-MDHS------------
------------ARELQRLLDCQVYTVA--TADLEDVVERQRPQQFVMMY
NPP----------------------P--KY-N--P-T-----RL------
------------------------------------------------TH
HLHEICRFETGLQYVLNN----I--PTMLSQLGPWCVDQLWRLAVENVST
TDS-R--V------------------------S-VSV-------------
------------------------------S---DQLNWAKS--------
---------------------RVS------Q----------W-E------
F-TLP-EL------RDEHLSPKVQKLIQILRMT--AK--LFKEEFCGIIF
VQRRDTAAALAMLLQEYEPFR-----------EIIRVQALAGQHDGK---
--------------------------------------------------
-D-PVLRTSAKDHSTIISKFRDGAYNLLVSTCVAEEGLDIQPCNIVIR--
-------FDPVTTTTSYIQSRGRARKTNSRYFMMQEMVPDESVRDLEDTA
LVRLHRGEQLMRDWCRKQD--IEGFRNDPN-I--------R-ES------
------------TPAG-------I-S-HLKRIYRVPSTQAVLTLDSAIPL
LDRFCILIA-RDDRS--DWKPVFDVFP-----------------------
----SG---------SSFSCVLTLPPNGAVRV-VQSDRTATKDLARMHAA
FKACEALHKAGALDDHLEPIGAKVS-L-G----DD-T-------------
------KV----------T-A-P-SFRPDQTSPYPH--------------
------------------------------------------------YT
PSFWTSGLP--------------------K--DT----------------
--------------------------------------------------
--------------------------------------------------
--------------------------------------------------
--------------------------------------------------
--------------------------------------------------
--------------------------------------------------
--------------------------------------------------
------------------------------------------------I-
------------G---------SRKV---FLCT-----------------
--------------------------------------------------
--------------------------------------------------
--------------------------------------IALEV-------
--------------------------IS----------A--RDAL-----
------------------------------------------RYQPMYLI
TAKRLSFSKHSFNVYVRGE-V-HK--MTL---T--V--SK-APLILAG-K
QLDLLRQYTLTIFQRIMRKKVGCL---EDMPFMLAPISGQD---------
----------------PF---------------EQVIDWNEVEMGQSLE-
P------KA----------IERR-T-NT----DDKIKEMVVTVRN-Q--H
MC-DYFIIHVVREHHLDDIMPAT----R-FK-KEL-E-AWSLGL------
--------------------------------------------------
----------------------------EGDPQEPTFRQYFLWK-F----
K-----VECD----N-D-EVIIQVQQIH---RFRNHL--QPEINQ-----
--------P-K-E--KAL-VLVPLSACRQSTVTANVLRVAQLVPSAIFDL
DDLLLVQEAQKSLHLQSLVKLDILQVALTTSAANRDISYQRLELLG----
-----------------DSFLKFSSTIRLYIIHSVMNEGQLHIQRTKIIS
NAALREHALRLELYKYVANGTF-QRRTWMPVKF-V-VDG-----------
--------------------------------------------------
------------------------------K----V-R-A----------
------------------------------------D----DEEHLLSNK
TLADIVESTLGAALLSG---------GVEAALACAKALGIPFSEFDTWAD
FGRIHSELAQHSDFE-A--D-Q----------------------------
------------------------TIA-RS-EAFQDRLHSLEQ-LL-HYT
FQHPSLAQEAMTHHSAVAQPG--YTLDYQRLEFLGDAVLEFIVVSYYYEK
YPDAPPGAITLIKDSSVNNQILGAMAVAWGLSGFLIHMSESLAGVIERVI
VAIETIKEK-------------------S---------------------
------------------WSGALEGQYWVDL-KMPKVLGDIVESVLGAVF
VDCGFSVARITEIFGRLVHPFLDTHVDL-DRIVLHPVKCISE-HLQA-HG
CSEWRLE---------LVDERE-KG---------------AT--------
V----------------------------KTSTLRRLG---I--GR----
--------------------------------------------------
----------------------ESHRDPPVLAYRFLVHGSVIASG--S--
G-P-HGEEVRKQVAVEAMRRL--KT-EPGLLESLCSCAKCKKQHAGR-G-
TM--LDKY-QE------------A---------------------HSLVS
-------------------------------M------RD----------
-----------
>KAF9321787.1/1-1541
MDAGDL--------------------------------------------
--------------------------------------------------
--------------------------------------------------
--------------------------------------------------
--------------------------------------------------
--------------------------------------------------
--------------------------------------------------
--------------------------------------------------
--------------------------------------------------
-----I----------SF--DDE---F-P-----------D---------
--------------------------------------------------
-WY-A--K--PEGTLLRI--------------------------------
-------------------KS-----------------------------
-----------------------------------------------PRE
SC----S-----------P---TA----CPKGLPASWLSHEP--TQ----
--------------------------------------------------
--------------------------------------------------
--------------------------------------------------
--------------------------------------------------
--------------------------------------------------
------------------------SDEPQGTL--Q---------------
-----------------------ENPVRWDN-GW-E--------------
--------------------------------------------------
--------------------------------------------------
-----------------------DF-------------------------
--------------------------------------------------
-----------------------------------------------FP-
--------------------------------------------------
-----------------------------------------------S--
------ITS-----------------TSSHFP------------------
------P-------------------------------------------
--------------------------------------------------
--------------------------------------------------
--------------------------------------------------
--------------------------------------------------
--------------------------------------------------
--------------------------------------------------
--------------------------------------------------
--------------------------------------------------
--------------------------------------------------
--------------------------------------------------
--------------------------------------------------
--------------------------------------------------
--------------------------------------------------
--------------------------------------------------
--------------------------------------------------
--------------------------------------------------
--------------------------------------------------
--------------------------------------------------
--------------------------------------------------
--I---CNP-----------------------------------------
--------------P-------------LSL--T-HNAR-NNPP------
---PCL-PD----P-PTMPQ--GSEASPLIPRQYQLQIYERALN------
ENTIVVMDTGSGKTLVASMLIKEMRRREAE--------------------
---------------------------------------A----------
--------------------------------------------------
------NR----------------VLAKRKLSFFV-VSNVPLVKQQAEAI
RR-DSSV-EVIEICGASK-TK-KHQESVWAEIAESAQVVVITAQILLDAL
RQGYCQMSR-----I------DLLVFDECHHAHKNHPYCFIMNEFYHNTD
-G----IT-INKPRIFGMTASPTTDV-GS---K-LGHS------------
------------ASELERIMDCKVCTVE--PDVLQDFV--ERPLQFVALY
NPP----------------------P--RY-N--Q-T-----LL------
------------------------------------------------SW
RMRPVCNFEPKLQQVWND----A--AVILEHLGPWCVDQIWRLAVENLLA
ASR-S--T--------------------------TGA-------------
------------------------------T---EHLEAAKA--------
---------------------VIA------E----------T-V------
S-LPP-AL------QHKSLTPKVQKLIQTLRVT--GT--MLGEKFCGIIF
VQRRDTAVALTILLQEHEPFR-----------DMFRAQVLAGHSEGH---
--------------------------------------------------
-H-PLLNMTSKEQSIIINKFRDREYNLLVSTSVAEEGLDIQPCNVVIR--
-------FDPVDTTTSYIQSRGRARRKDSRYIMLQECNNR-----REEAM
LVKMHRGEQNMRTWSNNLE--NDRRDTSLEVI--------E-SP------
------------KTRM-------A-S-MFVQQHLVSSTHALITLASAIPL
VHRFCSVLS-RDVYF--KWRPVFELRR-----------------------
----SG-----M---SGYYCDLILPAHAPVRV-FRSDRASCKDMARMSAA
FRACKTLHRLGYLDDHLEPVVARPF-A-Q----KDKE-------------
------KE----------MSV-K-PFRAEQNHEYPH--------------
------------------------------------------------DT
PSFWTTYQF--------------------G--DQ----------------
--------------------------------------------------
--------------------------------------------------
--------------------------------------------------
--------------------------------------------------
--------------------------------------------------
--------------------------------------------------
--------------------------------------------------
------------------------------------------------S-
------------R---------TRKV---YMCT-----------------
--------------------------------------------------
--------------------------------------------------
--------------------------------------MSLM--------
--------------------------DD----------S--SRNH-----
------------------------------------------RYRTSCII
TSRPLPFESHMFNVYVNGE-V-QQ--MIL---K--T--SS-TPLKLNK-N
KFSLLRQYTLTLLRRISRKKFEYS---EGIPFLVAPMTDHD---------
----------------PA---------------GSAIAWHEVDLGQALD-
P------QP----------IGGE-R-HS----EAAIKELVVMVAN-D--R
FR-DYFVLEVLHEHSLDEIMPKR------FK-AEI-E-AMRSGK------
--------------------------------------------------
----------------------------SNKYLTPTFRQYFLWK-Y----
K-----SECT----D-D-NIMVVLRQAK---RLRNNL--QPVIHG---A-
-----A-EQ-E-D--RAS-TLAPLSICQKSTISASVLRMSQIIPSAIFDL
DALLLAQEVQQQLHLH-KVNLDLLQVALTTSSANRDYNYERLELLG----
-----------------DSFLKFSITICLYIVNPANNEGELHMHRIKVIS
NTALLSHSLRLELFRHITSSPF-HRKDWRPVQF-L-VDT-----------
--------------------------------------------------
------------------------------V----T-W-D----------
------------------------------------R----GHSHILSNK
TLADIVEALLGAAFRSG---------GPEVAFSAAKHLGIPFDEFGAWTD
FHRVHSEMMLNKTEG----GSH----------------------------
-----------------------TVAS-LRNTGFRSQIKKLES-RI-GYT
FQYPHLVHQAMTHASSALK----DGLCYERLEFLGDAVLDFQVIQYYYDK
YHDAPPGAITLIKDASVNNQILGAMAVQLGLGEFLIHSSGALPGEIERAI
VAIETIKGR-------------------S---------------------
------------------AKGELEGEYWVDI-KMPKVLGDLVESTIGAVF
VDCGFDFGTISALFERLIRPFLDKHVNL-DSIVIHPTKVLLE-YLQS-KG
CNDSRFD---------REEPTI-ACG------------GGAS--------
G----------------------------AYSTLRRLG---L--GH----
--------------------------------------------------
-----------------------GQRVGPTLECRFLVHGSLVASA--K--
G-T-NMDELRKEVAVETMHRL--KK-EPELLELLCTCLRKRQSG--Q-A-
TM--LDRY-QG------------G---------------------HYGFG
---------------------------------------A----------
-----------
>KAF9349509.1/1-1405
--------------------------------------------------
--------------------------------------------------
--------------------------------------------------
--------------------------------------------------
--------------------------------------------------
--------------------------------------------------
--------------------------------------------------
--------------------------------------------------
--------------------------------------------------
--------------------------------------------------
--------------------------------------------------
--------------------------------------------------
--------------------------------------------------
--------------------------------------------------
--------------------------------------------------
--------------------------------------------------
--------------------------------------------------
--------------------------------------------------
--------------------------------------------------
--------------------------------------------------
--------------------------------------------------
--------------------------------------------------
--------------------------------------------------
--------------------------------------------------
--------------------------------------------------
--------------------------------------------------
--------------------------------------------------
--------------------------------------------------
--------------------------------------------------
--------------------------------------------------
--------------------------------------------------
--------------------------------------------------
--------------------------------------------------
--------------------------------------------------
--------------------------------------------------
--------------------------------------------------
--------------------------------------------------
--------------------------------------------------
--------------------------------------------------
--------------------------------------------------
--------------------------------------------------
--------------------------------------------------
--------------------------------------------------
--------------------------------------------------
--------------------------------------------------
--------------------------------------------------
--------------------------------------------------
--------------------------------------------------
--------------------------------------------------
--------------------------------------------------
--------------------------------------------------
--------------------------------------------------
--------------------------------------------------
------MDTGSGKTLVAVMLIKEMMERELQ--------------------
---------------------------------------A----------
--------------------------------------------------
------QR----------------SSADRKICFFI-VNNVPLVEQQASVI
RA-NSNA-EVLQFSGASN-TH-KFSQNLWDEVYERANAVVCTAQILLDLL
RHGYVRMNK-----I------HLLIFDECHHARKDHPFCSIMREFYHDT-
------SL-NERPKVFGMTASPSMDI-GS---K-LYHT------------
------------AKELEDLLNCKVFTAD--PEQMRAFV--ERPKEIIVQY
NPS----------------------P--EY-TSST-T-----TL------
------------------------------------------------TL
VLQKQCSMIPKLEKEFSA----Q--VLNIQHLGPWCVNRLWQLYVEKLAD
GGN-----------------------------L-THM-------------
------------------------------G---PEVKLAQG--------
---------------------IIR------S----------S-N------
I-PPP-VC------TERYLSPKVMKLIQLLRVA--GH--GLKDDFCGIIF
VQQRDTAMALCLLIQEFEEFQ-----------DLFRAQVLTGHRDGS---
--------------------------------------------------
-E-RVLRMSFRDQTEIISNFRKKVYNLLIATSVAEEGLDIQPCNFVVR--
-------FDPPTTVISYIQSRGRARKKDSRYIVMHELDNR-----AEEAM
FEKIKYTESTMREWCMSLD--EERIIRSALDL--------D-D----D--
------------SSQE-------K-L-APLQTFRVPSTGALLTLDSAVAL
IHYYCSTLA-GDEYT--SLRPHFNTIP-----------------------
----NG-----S---SGFVCDLTLPPNAPLRV-IQSDYTSTKNMARKSAA
FKACEKLYSLGALTDNLLPLMSGAA-Q-K----DDS--------------
------EE----------TT--A-ADVKDKNRSYPM--------------
------------------------------------------------AT
PEFWSRMPI--------------------S--A-----------------
--------------------------------------------------
--------------------------------------------------
--------------------------------------------------
--------------------------------------------------
--------------------------------------------------
--------------------------------------------------
--------------------------------------------------
------------------------------------------------E-
------------M---------SVQL---YGCV-----------------
--------------------------------------------------
--------------------------------------------------
--------------------------------------IELTED------
--------------------------DLQ---------RL-GGKH-----
------------------------------------------RFRAICLL
THRPLPCQVAPFRLYIEGA-P-RT--VTL---K--S--CP-TPGLMKK-D
RLEKLHGFMLNLFHRMCRKKFQCE--LVDIPYLIAPLIKHFDT-S-----
---------------QAI---------------DTLIAWDDVDQGQKE--
P------SP----------FPDS-N-RD----DETLLNCVATLKN-D--A
GR-DFFIKRVLRECRMDDPMPLH----L-IPAKDI-T-SWDEAIASEKA-
--------------------------------------------------
-----------------------V----PLTDKGRTFEAYFRWK-Y----
R-----VDCP----K-D-DILLSVERVR---KMRNHL--QQAIRE---E-
-----D-KR-E-D--EVT-MVIPLSACMECPIRADVSRMAHLIPSVLYSL
DSTLLVQEVRVRVGLM-DTRLDLLQEAFTSTSANRDYQYERLELLG----
-----------------DSFLKFSSTIRLYIVNPSKDEGQLHGHRIRIIS
NSALLKHAKGLELFQFINTTPF-HRNSWRPTRF-I-VDG-----------
--------------------------------------------------
------------------------------K----A-W-K----------
------------------------------------E----TQTHNLSNK
MLADIVEASLGAAFLSG---------GAKNGLHAAKALGIPFDEFSSWGD
FHKVYMESKAARDR-E---------------ED-----------------
------RSR----------------PS-LT-YTQVDHLRKLEK-VL-GYQ
FKDPLLFVEAMTHASHIRN----DSVCYQRLEFLGDAVLDFQVIRYYYEK
YHDAPPGAITLIKDASVNNAVLGAISINWGLHKFLNHFSPALVGAIARTV
VLIEDKKDK-------------------S---------------------
------------------PNKTLENEYWSDI-MMPKVLGDLVESVLGAVF
VDSGFDVHVVTDLFMRLIRPFLDKHVGF-NSIVLHPNKVLIE-RLQA-NG
CTSFGFK---------NEECTA-S--------------------------
A----------------------------SSPIFRRLG---L--GRPQ--
--------------------------------------------------
--------H----Q-------QQSSEGNTITKCHFLIHGKIMATS--S--
G-E-HLEEVRKEVALATLTKL--NE-DPELFTNLCVCPKRRGAR--H-L-
SV--LERY-RQ------------E---------------------TIV--
--------------------------------------------------
----------Q
>KAF9358444.1/1-1465
MPTIL---------------------------------------------
--------------------------------------------------
--------------------------------------------------
--------------------------------------------------
--------------------------------------------------
--------------------------------------------------
--------------------------------------------------
--------------------------------------------------
--------------------------------------------------
P---I---------------------------------------------
--------------------------------------------------
--------------------------------------------------
--------------------------------------------------
----------------------------------------------APV-
--Q--V-----------------P--RNT---------V--P--------
--------------------------------------------------
--------------------------------------------------
--------------------------------------------------
--------------------------------------------------
--------------------------------------------------
----------------------ELVRSIVEDRVLP---------------
--------------------------------------------------
---------------------------------IAPAL------------
--------------------------------------------------
--------------------------------------------------
--------------------------------------------------
--------------------------------------------------
--------------------------------------------------
--------------------------------------------------
---------VP-------------------------------------Q-
--------------------------------------------------
----------------------------------N---------------
--------------------------------------------------
-----------------------------------------------TVP
GVV-----------------------------------------------
--------------------------------------------------
-------RSSGA----------------------G-----GILPI-----
--------------------------APVSVPQNT-A-------------
--------------------------------------------------
--------------------------------------------------
--------------------------------------------------
--------------------------------------------------
--------------------------------------------------
--------------------------------------------------
--------------------------------------------------
--------------------------------------------------
--------------------------------------------------
--------------------------------------------------
--------------------------------------------------
-----------PEAARSSGE------------------------------
-GI---IL------------------------------PITP-------V
SV-----------P---------------Q---D----T-LPV-------
--------E----E-RSDEV--DAETQYLVPRAYQVEMYEKSLQ------
SNIIAVMETGSGKTLVSVMLIKEMVRRERE--------------------
---------------------------------------A----------
--------------------------------------------------
------LR----------------SPDERKICFFI-VNNVPLVTQQASVI
RD-NSKC-EVIELSGPKQ-TK-KYEKKLWDDIFEKADVVVLTAQILLDLF
RHGFARMNK-----------------------------------------
--------------------------------------------------
-----------------RIMDALIFTVK--DDELKPFI--ELPSEFIVQY
NAS----------------------P--DY-S--T-T-----DL------
------------------------------------------------SI
HLSEHRLALSKLDSTLKA----E--AYNLKHLGPWCADRLLKAAVESLAE
SSS-----------------------------K-KNL-------------
------------------------------P---EDVKLALD--------
---------------------IIK------Y----------S-R------
T-TPL-EC------KEDYLSPKVLKLIQLLRVA--AE--GMSNEFCGIVF
VQRRDTATALCLLLQELECVQ-----------GYLRVQVLAGHRDDN---
--------------------------------------------------
-D-KILRMTMREQTEIISNFRSNIYNLLIATSVAEEGLDIQPCNFVIR--
-------FDPTPSTTSYIQSKGRARKRDSRYVIMQELENK-----TEEAT
FEKIKYTEKTIREYFQALD--PDRSLWTPD-P--------E-DA------
-------------NAD-------R-L-TVTQSYRVQSTGALLTLDSSIAL
LHYYCSTLS-ADEFS--PLQPDFNIIS-----------------------
----NG-----T---SGFVCDLTLPANAPFRV-IQSDRTSTKNMAKKSAA
FKACEELHIRGALNDNLLPVIASRV-E-E----EFL--------------
------EE----------EG--E-PGNKDKNNAYPM--------------
------------------------------------------------AS
PVFWRESAK--------------------A--------------------
--------------------------------------------------
--------------------------------------------------
--------------------------------------------------
--------------------------------------------------
--------------------------------------------------
--------------------------------------------------
--------------------------------------------------
------------------------------------------------A-
------------E---------AARL---YGCV-----------------
--------------------------------------------------
--------------------------------------------------
--------------------------------------IELAQK------
--------------------------DLE---------NL-GGKH-----
------------------------------------------RYRSMCLL
TFQRIPCTLAPFNLYVEGA-A-RQ--AMV---C--D--MP-SSVHLEK-G
QLELLRHFTLSMFRRMCRKTFECP--LQDMPYFIAPLTKDYHK-G-----
---------------QEL---------------EVAISWQDIALSQSHG-
P------LP----------FEGD-S-ND----DQVILESVLTFRH-D--H
NR-DFFVKKVLRGLRVHDVMPRS----Q-FE-PEL-R-SWDDAISKGKTV
A----------------------PQ-------------------------
-----------------------------SISGERTFAQYFKWK-Y----
N-----ADCP----E-D-DTILVAERVR---KMRNHL--QPAVRE---E-
-----E-KR-D-E--GAA-TILPLSTCVRCPVPADVLRMSQMVPSVLFNL
DSTLLVQEARERIGIT-KISLDHLQVAFTTSSANRDYHYERLETLG----
-----------------DSFLKFTSTIRLYIVNPAKDEGQLHSHRIRIIS
NRALLRHATGLELYRYVSSTPF-HRKSWRPTCF-I-VDG-----------
--------------------------------------------------
------------------------------K----K-W-N----------
------------------------------------E----SQTHQLSDK
TLADFIEAALGAAYLSG---------GARVGFEAAKALHVPFDEFESWDD
FHNVYTNAKVTKDSDK----------------E-----------------
------RAG----------------VK-FT-PLHLVGVSEVEK-VL-GYK
FKDPLLFFEAMTHASYIRE----DSVCYQRLEFLGDAVLDFQVIQYYYRK
YPDAPPGAITIIKDASVNNSILGAISLRWGLHKYVNHSSQALNPAIEKTI
MSVEEKRSR-------------------S---------------------
------------------ATKTLDGEYWNDI-SMPKVLGDLVESTLGAVF
VDSGFDFDVITDLFSRLIRPFLDDHVNF-ESIIIHPNKLLLE-RLQA-EG
CNNFAFE---------SINGQG-N--------------------------
-----------------------------KINVLRKLG---L--GRSSQ-
--------------------------------------------------
---------------------QKQEESDAILKCNFKIHDKVVATA--T--
G-D-HIEDLKKEVSLATLATL--KS-DPEFLAALCNCPKRRGPR--H-V-
SM--LDRY-RQ------------E--------------------------
--------------------------------------------------
-----------
>KAF9394116.1/1-1544
MTNTD---------------------------------------------
--------------------------------------------------
--------------------------------------------------
--------------------------------------------------
--------------------------------------------------
--------------------------------------------------
--------------------------------------------------
--------------------------------------------------
--------------------------------------------------
D---LL----------LF--EEE---A-F---------------------
--------------------------------------------------
-LH-K---------------------------------------------
--------------------------------------------------
--------------------------------------------PLQPL-
--R--P-----------------T---LQ---------V--P--------
--------------------------------------------------
--------------------------------------------------
--------------------------------------------------
--------------------------------------------------
--------------------------------------------------
----------------------DLLSDSLQH--LQ---------------
--------------------------------------------------
---------------------------------LTPAL------------
--------------------------------------------------
--------------------------------------------------
--------------------------------------------------
--------------------------------------------------
---------------------------------A----------PA----
-----TIVP--TILP-L---------------------------------
---------AP-------------------------------------V-
------------------QV-R----------------------------
---------------------------------QD---------------
--------------------------------------------------
-----------------------------------------------AAP
GLA-----------------------------------------------
--------------------------------------------------
-------RRITG----------------------G-----RVLPT-----
--------------------------DPAPVPQNT-V-------------
--------------------------------------------------
--------------------------------------------------
--------------------------------------------------
--------------------------------------------------
--------------------------------------------------
--------------------------------------------------
--------------------------------------------------
--------------------------------------------------
--------------------------------------------------
--------------------------------------------------
--------------------------------------------------
-----------PQMLKSSET------------------------------
-GD---IQ------------------------------PITP-------V
SV-----------P---------------Q---D----T-PPE-------
--------A----V-GDDDG--DAEARYLVPRAYQDKMYKKALQ------
RNIIAVMDTGTGKTLVSVMLIKEMARRECE--------------------
---------------------------------------A----------
--------------------------------------------------
------R-----------------GSAERKICFFI-VNNVPLVKQQASAI
RN-NSKL-EVIEMSGPNN-TK-KFEKKLWDGVFEKADVVVLTAQILLDLF
RHAFVKMSR-----A------HLLVFDECHHARKDHPFCLIMREFYHDS-
------PI-QERPKIFGMTASPSLDT-VS---K-LLHS------------
------------ANKLERIMDALIFTAD--EEELRPFI--ERPTEFVVQY
NQS----------------------P--EY-L--T-T-----EL------
------------------------------------------------SI
RLNELRSSLPKLESTLAS----E--AYNLKHLGPWCTDRLLKAAVESLAE
SGS-----------------------------R-KNA-------------
------------------------------L---EDAKVALD--------
---------------------IVN------Y----------S-R------
A-TPL-EC------KEGYLSPKVLKLVQLLRVA--AE--GMSNEFCGIVF
VERRDTATALCLLLQELECVQ-----------DCLRVQVLVGHRDDN---
--------------------------------------------------
-D-RILRMSMREQNDIISNFRDNTYNLLIATSVAEEGLDVQPCNFVIR--
-------FDPTPSTTSYIQSKGRARKKDSRYVIMQESESI-----AEEAT
FEKIKFTEKTIREYFRALD--PDRSLSTPD-P--------D-D-------
--------------AN-------G-L-IVTQSYKVPSTGALLTLDSSIAL
LHYYCSTLA-ADEFS--RVKPDLEITS-----------------------
----NG-----T---SGFVCDLTLPANAPFRV-IQSDRTSTKSMAKKSAA
FKACEELHMLGSLNDNLLPIVKRRD-D-E----VFI--------------
------EE----------DG--D-SSNKEKNSDYPK--------------
------------------------------------------------AS
PAFWKGESP--------------------T--------------------
--------------------------------------------------
--------------------------------------------------
--------------------------------------------------
--------------------------------------------------
--------------------------------------------------
--------------------------------------------------
--------------------------------------------------
--------------------------------------------------
------------E---------GARL---FGCV-----------------
--------------------------------------------------
--------------------------------------------------
--------------------------------------VELAEK------
--------------------------DLE---------NL-GGKH-----
------------------------------------------RYRTICLL
TYKQIPCILAPFNLYVEGA-A-RK--AMV---S--D--IF-SSIVLER-G
QLELLQHFTLSMFQRLCRKTFECP--LQNMPYFIAPLVKDYHK-S-----
---------------QKL---------------EDAVSWQDIALSQSHV-
P------LP----------FE-D-I-ND----DQVIMESVLTLRN-D--H
NR-DFFVKKVLRELRVNDVMLRG----Q-FE-AEH-R-SWDNAILKGKIV
A-------------------------------------------------
-----------------------------PQSGERTFAQYFKWK-Y----
N-----VSCP----D-D-DIILAAERVH---KMRNHL--QPAVSE---E-
-----E--K-R-D--EIA-TIIPLSACMRCPVLSDVLRMSQMIPSVLYNL
DSTLLVQEVREKLGMT-GINLDHLQVALTTSSANRDYQYERLETLG----
-----------------DSFLKFASTIRLYIVNPAKDESQLHNHRIRIIS
NNALRKHAIGLELFRYVSSTPF-HRKSWRPTRF-I-VDG-----------
--------------------------------------------------
------------------------------K----E-W-N----------
------------------------------------E----SQTQMLSDK
TLADFIEATLGAAYLSG---------GAKVGFETAKILRIPFDEFESWED
FHKVYTNAKAKKDSDK----------------E-----------------
------RSE----------------VK-LK-SLHLAEVQEVEK-VL-GYK
FKDPLLFFEAMTHASYIRN----EATCYQRLEFLGDAILDFQVIQYYYKK
YSDAPPGAITLIKDASVNNTILGAISLRWGLYKYVKHSSEALGPAIEKSF
RSVEEKRSQ-------------------S---------------------
------------------ATKTLDGEYWNDI-NMPKVLGDLVESTLGAVF
VDSGFDFDVITDLFSRLIRPFLDDHINF-ENLTLHPSKLLLE-GLQK-EG
CNNFKFE---------SINSQG-N--------------------------
-----------------------------KVDVLRKLG---L--GRSSQ-
--------------------------------------------------
-------------Q-------KQQEEGSGILKCNFKIHDTIVATA--T--
G-D-HIEDLKKEVSFATLAKL--NS-DPEFLSALCNCPKRRRPQ--H-V-
SM--LDRY-RQ------------E--------------------------
--------------------------------------------------
-----------
>KAF9427987.1/1-1624
MNSEDL--------------------------------------------
--------------------------------------------------
--------------------------------------------------
--------------------------------------------------
--------------------------------------------------
--------------------------------------------------
--------------------------------------------------
--------------------------------------------------
--------------------------------------------------
-----L----------FF--EEV---S-------------L---------
--------------------------------------------------
-VT-S--S------------------------------------------
-------------------SL-----------------------------
-----------------------------------------------PSP
-----SV-----------P---AL----A---------SID---------
--------------------------------------------------
--------------------------------------------------
--------------------------------------------------
--------------------------------------------------
--------------------------------------------------
--------------------------------------------------
----------------------------RL--LW-L--------------
--------------------------------------------------
--------------------------------------------------
-----------------------DP-------------------------
--------------------------------------------------
-----------------------------------------------FP-
----SINAP----------------------ILQ----------------
------PIPAP-----V---------------------------------
---------LK---------------------------------------
-----------------SVTTH----------------------------
------NHTLGFPVTAGGATAVGDTTGAITFGV-----------------
--------------------------------------------------
----------------------------KTNG------------------
----------------------------AYANGASTNGAT----------
------------TAGAYSNGITTA-----------GATT-----------
-------------------------------------VG-----------
--------------------------------------------------
-------------------------------------AAAAG--------
--------------------------------------------------
--------------------------------------------------
--------------------------------------------------
--------------------------------------------------
--------------------------------------------------
--------------------------------------------------
--------------------------------------------------
--------------------------------------------------
-------------------------------------------VT-----
-----------------------------T--------------------
------------AD--------------------------A---------
-TA---TN-GV---------------------------------------
-------------AS-------------LSA--R-VS-T-LESP------
---SSLLSP----S-PLFSP--SATDVQLTPRSYQVQLYERALK------
ENIIAVMDTGSGKTLIAAMLIKELTRREME--------------------
---------------------------------------T----------
--------------------------------------------------
------NK----------------RIDQRKLCFFI-VNNVPLVKQQTKAI
RA-YCGI-EVAELCGSSQ-AN-KLQESLWSQISESTFVVVLTAQILLDVL
RAGFINMDR-----I------SLLVFDECHHARKSHPYCFIMNEFYHNRP
-A----AR-GHNPLVFGMTASPTTDI-GS---K-LDHS------------
------------ARELERVLDCKVVTLK--PEDVAEFV--EKPRQIVILY
HPP----------------------P--KY-N--P-T-----RL------
------------------------------------------------TL
RLRGSCGSEPKLLQTLND----V--GLNLSQLGPWCVDEIWRLAVENLQT
KLR-S--N----------------------------E-------------
------------------------------Q---QHLQVINK--------
---------------------IVN------G----------I-P------
Q-SPP-VC------NNECLSPKVQKLIQILQGT--TT--VLGDEFCGIIF
VQRRDTAAALTILLQELDLFR-----------DSLRVQVLAGHSEGK---
--------------------------------------------------
-H-ALLNVTMKDQDLIISKFRNKEYNLLVSTSVAEEGLDIQPCNVVIR--
-------FDPVTTTISLMQSRGRARSKNSRYFMMQESTNH-----KEEAI
LEKIQYGEQSMRKWCESLD--SERQKILIGSD--------S-DQ------
------------PPEY-------K-S-TPEQQYLVPSTGALLTLGSAVPL
LHRYCSSLT-SDEYC--DWKPIFNVTP-----------------------
----SG-----A---SGFICDLILPHSAPARF-FQSDRTSTMDMARRSAA
FNACEKLHKLGALDDHLVPVVMDKA-A-D----IE-E-------------
------GD----------V-M-S-ESKVSQTNHYPR--------------
------------------------------------------------ST
PLFWDTSSL--------------------T--EQ----------------
--------------------------------------------------
--------------------------------------------------
--------------------------------------------------
--------------------------------------------------
--------------------------------------------------
--------------------------------------------------
--------------------------------------------------
------------------------------------------------Q-
------------G---------ICTL---FAST-----------------
--------------------------------------------------
--------------------------------------------------
--------------------------------------IAYTL-------
--------------------------DS----------R--DSTH-----
------------------------------------------PERTMLLL
THKPLPFSHRTIHVFVKGK-E-RQ--MIL---S--T--TPGRQFSLER-S
RVELLRKFTLVLFRRICRKGFECE--PDKMPYYVAPSTSND---------
----------------EQ---------------NLDIEWNNVELGQTTE-
A------KP----------LPET-H-LS----DTEVMDLIVKVQN-D--Q
ER-DYFVSALARDLCVVDKMEPT----R-FK-AEI-E-AWRVNT------
--------------------------------------------------
---------------------------DNQTGDVPTYAEYFKWK-Y----
K-----ADCP----E-N-DTIVLLQRVQ---QMRNHL--QPAVDQ---E-
-----P-QGKR-R-DGLV-TIAPRSSLKKSTISACVLRTAQMVPSVLFDL
DAFLLAQEAQNRVELH-NVRLDLLQVALTTSSANREYQYERLELLG----
-----------------DSFLKFSSTIRLFIVNPSKNEGQLHAHRIRVIS
NTALLRHALEFELYRYISSTPF-HRKHWRPVHF-V-VDG-----------
--------------------------------------------------
------------------------------K----A-W-N----------
-----------------------------------EQ----PLTHTLSNK
TLADVIEASLGAALLSG---------GTDFAFSAAKALHIPFNEFETWED
FARVYEASRKRGDYNVE--P-QQQQQQQQQQQQ----QHLLDSSAF----
----GLPSKLNLNTSMMTSSALLGTTT-MA-SRALSNISRIES-VL-GYK
FKNPQHFMDAMTHASAMHN----DSISYERLEFLGDAVLDFQVVGYYYQK
YSDAPPGAITLIKDSSVNNQVLGALSIQWGLCEYLNHNSYALEAEIERAI
ASVENLRKS-------------------A---------------------
------------------PNQKLEGEYWVDI-KMPKVLGDLVESTLGAVF
VDCGFDYKVIKDLFMRLIRPFLDEHINL-DTIVINPVKALVE-YIQS-KR
CDQSKFE---------KEEVES-L-----------------T--------
K----------------------------KATVLRRLG---L--GAP---
--------------------------------------------------
---------------------SGRNTSEPTLLLRYSIHGQVMSTS--K--
G-V-HIEDLKKTVASETLRRL--LE-EPDLLDGLCNCPNKQRRA--H-A-
SM--LDKY-RG---------------------------------------
---------------------------------------R----------
-----------
>KAF9438743.1/1-1531
MAHSGN--------------------------------------------
--------------------------------------------------
--------------------------------------------------
--------------------------------------------------
--------------------------------------------------
--------------------------------------------------
--------------------------------------------------
--------------------------------------------------
--------------------------------------------------
D---LL----------LF--EDE---T-F---------------------
--------------------------------------------------
-FS-Q--P------------------------------------------
------------------TFT-----------------------------
-----------------------------------------------PR-
--K--SFPPST------SP---SY----K---------I--P--D-----
--------------------------------------------------
--------------------------------------------------
--------------------------------------------------
--------------------------------------------------
--------------------------------------------------
-----------------------LLSESCQD--LE---------------
--------------------------------------------------
---------------------------------LRPALALE---------
----PA--------------------------------------------
SR------------------------------------------------
--------------------------------------------------
-----------------------------------------------AP-
----I--IP----------------------LTP----------VI----
-----ASLP-------L---------------------------------
---------VP-------------------------------------I-
--------------------------------------------------
--------------------------------------------------
--------------------------------------------------
--------------------------------------------------
--------------------------------------------------
--------------------------------------------------
--------------------------------------------------
------------------------------------A-------------
--------------------------------------------------
--------------------------------------------------
--------------------------------------------------
--------------------------------------------------
--------------------------------------------------
--------------------------------------------------
--------------------------------------------------
--------------------------------------------------
--------------------------------------------------
--------------------------------------------------
--------------------------------------------------
-----------PKV--------------------------D---------
-IP---LR----------------------------T--DLL-------L
SF----LN--------------------D--------------S------
---DQS-TE----ETTTTTT--TKPKVKLEPRNYQNDLYQEALK------
NNIIAVMDTGSGKTLVAAMLISELAKRESE--------------------
---------------------------------------T----------
--------------------------------------------------
------VR----------------NKGERKICFFI-VNNIPLVSQQAAVI
RD-YCEC-VVVEKSGSKN-AK-KYNTNLWDDIMDQADVVVTTAQYLLDLL
RHAFVKMSR-----V------YMLIFDECHHARGDHPYGNLLREFYHHD-
------PQ-GERPKIFGMTASPLLDT-GS---K-LFNN------------
------------TTGLERLMNSLIFSVD--DEKLKPHI--RMPNEFVVEY
NTS----------------------P--KY-S--R-T-----SL------
------------------------------------------------SI
NLRDHCGSFGKLQSTFTA----E--PYLLETVGPWGVDRYWKELVERISN
PNG-----------------------------YTIAQ-------------
------------------------------S---EESLEALN--------
---------------------ILR------R----------S-R------
L-SPL-VN------HENYLSPKIIKLVQLLKVA--TK--SPIENFCGIIF
VQRRSTAVVLCRLLQELEEIR-----------DSLRVQVLAGHSDES---
--------------------------------------------------
-D-AIMRMTAHEQDTIVDNFRSGEYNLLIATSVAEEGLDIQPCNFVLR--
-------FDPATTTISHIQSKGRARKKESRYIVLREYENR-----KEEAT
HEKIKHSEKSLKEWYQSLD--PERPLWSPTDM--------E-DG------
------------AITE-------K-L-TIGQVYKVPSTGALLTFESSTAL
IHQYCTALA-RDEFS--MLQPEYNITS-----------------------
----NG--SNGS---SWFMCELTLPVNAPFRQ-VQSDPASTKAMAKKSAT
FKACEALHAAKALNDHLLPAVATTL-E-E----EES--------------
------EG----------PL--L-DDGKEKSKDYPM--------------
------------------------------------------------AV
PTFWMNESP--------------------V--L-----------------
--------------------------------------------------
--------------------------------------------------
--------------------------------------------------
--------------------------------------------------
--------------------------------------------------
--------------------------------------------------
--------------------------------------------------
------------------------------------------------N-
------------G---------VATL---YGCT-----------------
--------------------------------------------------
--------------------------------------------------
--------------------------------------IELKEN------
--------------------------DSI---------KL-GGKQ-----
------------------------------------------KYRSMCIL
TGVPIPMELWPFNVYIEKA-P-RK--ITM---N--R--IY-SPLVVNK-D
QLEMLRHFTASTFQQVCRRSFECQ--LQDIPYFIAPLARGYAS-G-----
---------------QEL---------------KKAISWEDLLFHANVD-
S------MA----------LSHT---SK----DEEINDSVVSVRN-E--N
NR-IFFVKKVLREYSIGQVMSRE----Q-FK-QEN-D-SCDDSTIKALQG
AS---------------------EL-------------------------
----------------------VE---AEIRSSNRTFAQYFKWK-F----
N-----VDCP----D-N-DVIILGERML---KMKNYL--QPVPNE-----
------------E--AKA-NILPLSACTLCSVRPDVLRMSQIIPSVLYNL
DAILLVHDVQAKLILE-NVSLEHLQVAFTTSSAHREFHYERLETLG----
-----------------DSFLKFVATIRLYIVNPAKDEGQLHCHRIRIIS
NAALLRGATALELYKYVSSQIF-NRKSWRPIRF-I-VDG-----------
--------------------------------------------------
------------------------------K----K-W-S----------
------------------------------------E----SQSHELSNK
TLADVVEATMGAAYLSG---------GVKLGLKAAKALYVPFDEFEGWDD
FYSVYKQQSVTKAMAE----------------E-----------------
------RSR----------------VT-LA-PQYLAGIAEMES-VL-GYV
FKDKLLFFEALTHASYVQS----TSVCYQRLEFLGDAILDFQVVRYYYEK
YYDAPPGAMTIIKDASVNNFILGAMSIKWGLYKYANHTSASLTDSIRTAV
AAVEKKKN------------------------------------------
-------------------TIGLKGEYWNDI-AMPKVLGDLVESTLGAVF
VDSGFDFKVVSDLFDRLIKPTLDEHVNF-DNMIIHPSKQLLE-RIQA-LG
CNKFSFG---------GIDAKK----------------------------
-------------------------------PLLRRLG---L--G-----
--------------------------------------------------
----------------------RQEEVDTQMKCNFKIHDKIVATA--T--
G-T-LMDRIKKEVALTVLAMM--NR-DPEFLSKICDCPKRTKNR--H-V-
SV--LEKY-RQ------------E--------------------------
--------------------------------------------------
-----------
>KAF9545313.1/1-1622
MTTRTA--------------------------------------------
---------------------------------S----------------
--------------------------------------------------
--------------------------------------------------
--------------------------------------------------
--------------------------------------------------
--------------AF----------------------------------
--------------------------------------------------
--------------------------------------------------
D---LL----------EW--EGV-D-D-L---------------------
--------------------------------------------------
-P------------------------------------------------
-----------------SQVL-----------------------------
-----------------------------------------------PS-
--S--P-----------LP---KP---F----------T--P--TQL---
------T-------------------------------------------
--------------------------------------------------
--------------------------------------------------
----------------------------------------KTAAT-----
--------------------------------------------------
---------------P--------QQDLLSLL--E---------------
-----------------------------------E--------------
--------------------------------------------------
--------------------------------------------------
-----------------------SP-------------------------
--------------------------------------------------
-----------------------------------------------LP-
----ILDQP----------------------LRS----------VA----
-----SNLPLP-----L---------------------------------
---------IP-------------------------------------M-
------------------QT-L----------------------------
--------------------------------------------------
--------------------------------------------------
--------------------------------------------------
--------------------------------------------------
--------------------------------------------------
--------------------------------------------------
--------------------------S-------L-S-------------
--------------------------------------------------
--------------------------------------------------
--------------------------------------------------
--------------------------------------------------
--------------------------------------------------
--------------------------------------------------
--------------------------------------------------
--------------------------------------------------
--------------------------------------------------
--------------------------------------------------
--------------------------------------------------
-----------PRM--------------------------G---------
-TS---FR----------------------------P--TPS-------F
SF----PS--------------------ST-A-SQ-----PLIV------
---TES-SQ----E-VKVPP--VQQDPFLVPRQYQVELFRKAEA------
GNVIAVMDTGSGKTLVAVMLIREMLRREKE--------------------
---------------------------------------A----------
--------------------------------------------------
------QR----------------GPTKSKISFFI-VNNVPLVFQQAAVI
RA-NCDA-EVAMLCGAMD-TK-KFSDDLWGETYKKVDVVVVTAQILLDLF
RHGFVQMSR-----V------NLLIFDECHHARKEHPFCCIMKEFYHVHD
-L----DR-SQRPKVFGMTASPSSDI-GS---K-LYHT------------
------------ASELENLMDAKVFTVD--KEEVKQFV--ERPLEFVVQY
NPA----------------------P--GY-R--T-T-----KL------
------------------------------------------------TS
ALRSKCFMVQRLNPIFEN----V--QFNLSHLGSWCVDSLWQVYVENMAR
KDG-G---------------------------I-KQL-------------
------------------------------P---EEIRTALE--------
---------------------VVK------A----------W-T------
Y-PAP-AV------DIKQMSPKVMKLIQILRVA--GK--SWTEDFCGIIF
VQRRDTAIALCLLLQELEEFR-----------EIFRVQVLAGHSDDS---
--------------------------------------------------
-D-SVLKMNFQEQNDIISNFRRRAYNLLVSTSVAEEGLDIQPCNVVIR--
-------FDPVTTTISYIQSRGRARQKNSRYIMMMEYDNR-----GEEAA
LEKIQIGEKSMRDWCHSLD--SERLMRKPASI--------D-ED------
------------EGTE-LM----DML-TPDQSYRVPSTGALLTLDSAIPL
LYYYCSSLT-GDEFC--SLRPEFSVTA-----------------------
----NG-----S---SGFICDLTLPPNASIRI-VQSDRTSTKLMARKSAA
FKACEMLHSLKALNDNLLPVVVREV-I-G----DSP--------------
------VE----------SG--P-VETIEKNRVYPY--------------
------------------------------------------------TC
PEIWKQDPM--------------------D--I-----------------
--------------------------------------------------
--------------------------------------------------
--------------------------------------------------
--------------------------------------------------
--------------------------------------------------
--------------------------------------------------
--------------------------------------------------
------------------------------------------------E-
------------A---------PITL---HRCV-----------------
--------------------------------------------------
--------------------------------------------------
--------------------------------------IEMNER------
--------------------------DVE---------CL-GGKH-----
------------------------------------------RFRLMCIL
TRQPLPNAIAPIRLYLEGA-G-RL--VNI---K--S--YP-ESVTVKK-E
QLLVFQKYTLLLFQRMCRKSFECS--LETMPYFVVPLCKRTASSKLDS--
-----TL--------AET---------------ELDISWEDIESGQKVQ-
P------DL----------GPIP-ETED----EQALQTTLLALHK-D--P
TR-EFFLKKIVTDYKMQDLMPPD----T-FQ-QEL-A-AWDESLAKLRNH
TKRSAAEA-S-------AA--TSPS------PDGSTGN-SSPS-SRSAS-
-DLSAE--------------GVAT---PAPTPAPRTFAAYFKWK-F----
H-----VDCE----G-K-DKILMVDRVR---KMRNHL--QPAVRE---E-
-----E-AK-E-D--TGA-MIVPLKACIRGTIKADVLRMAQLVPSILFSL
DQTLLVYEARELVGLS-QIRLDYLQEAFTTSSSNRDYQYERLELLG----
-----------------DSFLKFSSTIRLYIVNPAKDEGQLHASRIRIIS
NKALLGHAMSLELYRFISSTPF-HRKSWRPPHF-T-VDK-----------
--------------------------------------------------
------------------------------K----E-W-E----------
------------------------------------S----VQKHQLSNK
TLADVIEASLGAAFLSG---------GYKVAFQAAKALRIPFDEFTTWAD
FERVFLEAKMTKEAAW---------------RG---------EEGLSSSS
STALSLMTP----------------AP-LS-LANMAAIQDVQK-IL-GYE
FKDPSLFFEAMTHASHIRA----DAVCYQRLEFLGDAVLDFQVIRYYYEK
YNDAPPGAITLIKDASVNNGILGAISLKWGLQKFLNHYSPSLIGAISRAM
VSLEERASK-------------------S---------------------
------------------PTGELEKEYWVDI-YMPKVLGDLVESTLGAVF
VDSGFDFDLITDLFRRLLKPFLDKHVNF-EGMVLHPNKVLLE-SLQH-QG
CHSFKFE---------TEAAEK-V-----------------S--------
D----------------------------SEKLLKKLG---L--GMRSS-
-------------------------------------------------N
-G-----------S-------RNQDNGDPVLKCHFRIHGRTMATA--V--
G-K-HMEDLRKEVSLATLATL--KR-EPELMATLCTCPKRRGAR--H-V-
SM--LDRY-RQ---------------------------------------
--------------------------------------------------
----------E
>KAF9904462.1/1-1612
MTTKAA--------------------------------------------
---------------------------------TT---------------
--------------------------------------------------
--------------------------------------------------
----------------------------M---------------------
--------------------------------------------------
-------------GTI----------------------------------
--------------------------------------------------
--------------------------------------------------
D---LL----------QW--EGE---D-L---------------------
--------------------------------------------------
-LD-P--V------------------------------------------
-----------------ASLS-----------------------------
-----------------------------------------------PS-
-LV--PT---SHSFTSSTS---RL---S----------A--S--TQS---
------T-------------------------------------------
--------------------------------------------------
--------------------------------------------------
----------------------------------------KSNAP-----
--------------------------------------------------
---------------SQ-------LQNIMSLL--D---------------
-----------------------N-----------D--------------
--------------------------------------------------
--------------------------------------------------
-----------------------DP-------------------------
--------------------------------------------------
-----------------------------------------------LP-
----ILDQP----------------------FVS----------IG----
-----SKLPLP-----L---------------------------------
---------IP-------------------------------------M-
------------------QT-L----------------------------
--------------------------------------------------
--------------------------------------------------
--------------------------------------------------
--------------------------------------------------
--------------------------------------------------
--------------------------------------------------
--------------------------S-------M-S-------------
--------------------------------------------------
--------------------------------------------------
--------------------------------------------------
--------------------------------------------------
--------------------------------------------------
--------------------------------------------------
--------------------------------------------------
--------------------------------------------------
--------------------------------------------------
--------------------------------------------------
--------------------------------------------------
-----------PRT--------------------------G---------
-TS---FR----------------------------P--VSS-------I
SL----TP--------------------SG-V-T------LPSV------
---SET-SQ----E-VKVPP--IEKDPYLVPRQYQYQLFNKALE------
GNVIAVMDTGSGKTLVAVMLIREMLRREKE--------------------
---------------------------------------A----------
--------------------------------------------------
------QR----------------GPKERKISFFV-VNNVPLVAQQAAVI
SA-NCAA-EVAKLNGAMD-TK-KFSDDLWSETYKRVDVVVVTAQILLDLF
RHGFVQMSR-----V------NLLIFDECHHARKDHPFCCIMKEFYHVSD
-L----PR-NQRPKVFGMTASPS---------------------------
--------------ELESLMDAKVFTVD--QEQVRQYV--ERPLEFVVQY
RSA----------------------P--SY-R--T-T-----KL------
------------------------------------------------TN
VLRAKCFMVPRLNPVFES----V--QFNLAHLGPWCVDCLWRTYIDNMSK
RDG-G---------------------------V-KQL-------------
------------------------------P---EEIKVAVD--------
---------------------VVN------T----------W-P------
T-PTP-IY------DSKQLSPKVMKLIQVLRVA--GK--SWTKDFCGIVF
VQRRDTAIALCLLLQELEEFR-----------DIFRVQVLAGHSDES---
--------------------------------------------------
-D-SVLKMKFQEQNDIISHFRNKAYNLLVSTSVAEEGLDIQPCNVVIR--
-------FDPVTTTISYIQSRGRARQKNSRYIMMMEYDNR-----GEEAA
LEKIQIGEKSMRDWCHSLD--SERLMRKPTSI--------D-ED------
------------EGSE-LM----EVL-TPVQTYRVPETGALLTLDSAIPL
LYYYCSSLT-GDEFC--SLRPEFDVTA-----------------------
----NG-----A---SGFICDLTLPPNAPIRM-IQSDRASTKRMARMSAA
FKACEMLHGLKALNDNLLPVVAEKV-V-S----DTP--------------
------VE----------AG--P-VEHVEKNIFYTY--------------
------------------------------------------------FY
PEIWSQEPV--------------------N--T-----------------
--------------------------------------------------
--------------------------------------------------
--------------------------------------------------
--------------------------------------------------
--------------------------------------------------
--------------------------------------------------
--------------------------------------------------
------------------------------------------------E-
------------V---------PVTL---YGCI-----------------
--------------------------------------------------
--------------------------------------------------
--------------------------------------VEMAER------
--------------------------DVE---------RL-GGKD-----
------------------------------------------RFRLMCIL
TRQPLPDAIEPIRLYLEGA-A-RV--VEL---R--N--HP-SPVTFNK-E
KLLLLQKFTISLFQRMCRKTFDCS--LENMPYFVVPLCVRDTSSR--L--
-----SL--------NGS---------------GLNISWEDIQLGQTVQ-
P------EL----------QCIS-ETED----EQVLYTTILALRK-D--S
TR-EFFFKKTVTDYKVQDLMPPD----V-FR-QEL-T-AWDESIAKLRAH
AKRVAVNAA-ST-----DP--SAPA------LSTL--NTSRPS-SPSVN-
-PAS-E--------------EDTV---SSAEPAPKTFAAYFKWK-Y----
Q-----IDCE----G-D-DKILMVDRVR---KMRNHL--QPAVRE---E-
-----V-SK-E-E--ASS-LIIPLKACIRGTVKADVLRMAQLVPSILFSL
DQTLLVHEARDSIGLG-QVRIDYLQEAFTTSSSNRDFQYERLELLG----
-----------------DSFLKFSSTIRLYIVNPSKDEGQLHASRIRIIS
NKALLGHAIDLELYKYISSTPF-HRKSWRPPYF-T-VDN-----------
--------------------------------------------------
------------------------------K----P-W-D----------
------------------------------------R----TQKHNLSNK
TLADVIEASLGAAYLSG---------GHKAAFSTAKALRIPFDEFETWSD
FNRVFMESKATKEAAR---------------RD---------E-RV----
-----PAPQ----------------PS-LS-IANLSAIQAVQE-VL-GYE
FKDQSLFFEAMTHASHIRA----DAICYQRLEFLGDAVLDFQVIRYYYEK
YHNAPPGAITLIKDASVNNSILGAMSIKWGLQKFLNHYSPALIGAIARAI
VSIEEKQNT-------------------S---------------------
------------------PTGELEGEYWVDI-YMPKVLGDLVESTLGAVF
VDSGFDFEVVTSLFQRLIRPFLDRHVNF-ESMVLHPNKVLLE-QLQY-HG
CNSFKFD---------AEAAEK-V-----------------S--------
D----------------------------SERLLKKLG---L--GMRSA-
-------------------------------------------------N
-G-----------V-------RSHDDGDPVLKCHFKIHDRTMATA--V--
G-K-HIDDLRKEVAMATLSIL--KN-EPNLLQTLCTCPKKRGTR--H-A-
SM--LDRY-R----------------------------------------
--------------------------------------------------
----------Q
>KAF9981623.1/1-1390
--------------------------------------------------
--------------------------------------------------
--------------------------------------------------
--------------------------------------------------
--------------------------------------------------
--------------------------------------------------
--------------------------------------------------
--------------------------------------------------
--------------------------------------------------
--------------------------------------------------
--------------------------------------------------
--------------------------------------------------
--------------------------------------------------
--------------------------------------------------
--------------------------------------------------
--------------------------------------------------
--------------------------------------------------
--------------------------------------------------
--------------------------------------------------
--------------------------------------------------
--------------------------------------------------
--------------------------------------------------
--------------------------------------------------
--------------------------------------------------
--------------------------------------------------
--------------------------------------------------
--------------------------------------------------
--------------------------------------------------
--------------------------------------------------
--------------------------------------------------
--------------------------------------------------
--------------------------------------------------
--------------------------------------------------
--------------------------------------------------
--------------------------------------------------
--------------------------------------------------
--------------------------------------------------
--------------------------------------------------
--------------------------------------------------
--------------------------------------------------
--------------------------------------------------
--------------------------------------------------
--------------------------------------------------
--------------------------------------------------
--------------------------------------------------
--------------------------------------------------
--------------------------------------------------
--------------------------------------------------
--------------------------------------------------
--------------------------------------------------
--------------------------------------------------
--------------------------------------------------
--------------------------------------------------
------MDTGSGKTLVAVMLIKEMVERELE--------------------
---------------------------------------A----------
--------------------------------------------------
------KR----------------SPAERKICFFI-VNNVPLVFQQAEVV
RS-NSNL-EVSDMCGEKQTVG-KFSQELWDLAYNRADVVVLTAQILLDLL
RHGFIKMSK-----I------HLLIFDECHHARKDHPFCCIMKEFYHNT-
------PE-NDRPKVFGMTASPSMDV-GT---K-LYHS------------
------------ARELEELLDATIFTIH--PNEVQVYV--ERPKEVIVQY
HEP----------------------K--KY-A--T-T-----QL------
------------------------------------------------TK
RLRKQCSMITKLNASFES----T--THNLAHLGPWCVDRLWKLHVEKLGE
SGD-----------------------------P-ANV-------------
------------------------------T---SEMKLALG--------
---------------------IIK------A----------I-P------
L-PPP-VY------SEKNLSPKVLKLIQLLRVA--A---QLKDEFCGIVF
VQRRDTAMALCMLLQELEEFQ-----------NVFRVQILAGHSDGS---
--------------------------------------------------
-E-RILRMSFRDQTAIISHFRNKVYNLLIATSVAEEGLDIQPCNFVVR--
-------FDPATTIISYIQSRGRARKRNSRYLMMHEVDNR-----GEEAA
FEKIKYSETSMREWCSSLS--EDRLMKSPLE---------D-D----D--
------------SALD-------K-H-DKQQTFKVDSTNALLTLDSAIAL
VPY-------------------FNTMP-----------------------
----TG-----G---TFFVCDLMLPANAPIRA-VQSDYMTTKNMAKKSAA
FKACEQLYRLGALNENLLPVMSGAA-R-K----DEV--------------
------GE----------AT--V-IDNKDKNKSYPV--------------
------------------------------------------------AI
PEFWRRMPM--------------------A--A-----------------
--------------------------------------------------
--------------------------------------------------
--------------------------------------------------
--------------------------------------------------
--------------------------------------------------
--------------------------------------------------
--------------------------------------------------
------------------------------------------------G-
------------R---------PAII---FGCV-----------------
--------------------------------------------------
--------------------------------------------------
--------------------------------------IELTEE------
--------------------------DQE---------HL-GGKD-----
------------------------------------------RYRAMCLL
TYRPIPCHIAPFHLYLDGD-K-RT--VTM---R--N--NP-NPMRMDQ-G
RLGMLRQFTLNIFQKICRKSFDCA--IEDIPYFVAPLRKGFDE-R-----
---------------QAI---------------DTSIAWDDIQLGQGST-
A------QP----------LSDN-D-KD----DQQILNCVTTLRN-D--S
GR-DFFIKKVMREFRMDDPIPEH----L-YGSKEI-D-AWDDAIAKGKT-
--------------------------------------------------
-----------------------P---PLCNIKGRTFAAYFKWK-Q----
N-----CDCP----D-D-DVVLSVDRVR---KMRNNL--QPAVRE---E-
-----E-KR-E-E--RTT-VVMPLSVFMLYPVHADVLRMSQLIPSVLYNL
DSVLLVQEVRDKVKLM-DTRLDYLQEAFTSTSANRGYQYERLELLG----
-----------------DSFLKFSSTIRLYIVNPSKDEGQLHGHRIRIIS
NSALLEHCTKHELYRYLCTTPF-HRTSWRPTRF-I-VDG-----------
--------------------------------------------------
------------------------------K----A-W-N----------
------------------------------------D----SPSHNLSNK
MLADVVEATLGAAYLCG---------GIKNAFYTAKVLGIPFDEFSTWDD
FHKVYSEAKDSREEKA---------------ED-----------------
------RSK----------------PI-LT-QSQLKNVRSAEK-ML-GYQ
FKDPLLFVEAMTHASHIRN----DSVCYQRLEFLGDAVLDFQVVRYYYEK
FPTAQPGVITVVKDASVNNTVLGAISLNWGLHKYLNHYSPALVGAIARTI
VLLEEKKEV-------------------S---------------------
------------------PTQELEHEYWSDM-NMPKVLGDLVESTLGAVF
VDSGFDFEVVTDLFSRLIRPFLDKYVNL-SNIVLHPTKMLIE-LLQA-KG
CSLFSFK---------LEDRSAQV-----------------S--------
T----------------------------GTKMLRKLG---L--GLRP--
--------------------------------------------------
--------L------------QLMEDEDNASKCHFKIHDRIMATV--T--
G-E-DSDDLKKQVAIAALAKL--NS-DPSLLASLCTCPKRRGAR--Q-L-
TV--LDRY-MQ------------D---------------------PNV--
--------------------------------------------------
----------Q
>KAF9989228.1/1-1569
MTEIDL--------------------------------------------
--------------------------------------------------
--------------------------------------------------
--------------------------------------------------
----------------------------------ITWDDAEDA-------
-------------V-VP-------SL------------------------
---------------------------------SQ---------------
--------------------------------------------------
--------------------------------------------------
--------------------------------------------------
--------------------------------------------------
--------------------------------------------------
--------------------------------------------------
----------------------------------------------AGL-
--E-----------------------------------------------
--------------------------------------------------
--------------------------------------------------
--------------------------------------------------
---------------L----------------------------------
--------------------------------------------------
--------------------------------------------------
--------------------------------------------------
--------------------------------------------------
------------------------------SLSLTSTLL---DTHSPTST
--------------------------------------------------
--------------------------------------------------
--------------------------------------------------
------ASP----------------------A-S----------PA----
-----S--------------------------------------------
--------------------------------------------------
--------------------------------------------------
--------------------------------------------------
--------------------------------------------------
-------------LAS----------------------------------
--------------------------------------------------
--------------------------------------------------
--------------------------------------------------
--------------------------------------------------
--------------------------------------------------
--------------------------------------------------
--------------------------------------------------
--------------------------------------------------
--------------------------------------------------
--------------------------------------------------
--------------------------------------------------
--------------------------------------------------
--------------------------------------------------
--------------------------------------------------
------------------------------------FTVPTSPSSS-SSV
VVP---------VA--------------------------A---------
-SP---VR----------------------------T--APS-------T
EF----DK-----SDTISNSSNSHNNNNKN-----KS-N-S---------
---NNN-SN----N-NHAGE--APPDPYLVPRRYQTELFRKAQQ------
GNVIAVMDTGSGKTLVAVMLINEMMRRERD--------------------
---------------------------------------S----------
--------------------------------------------------
------PV----------------QPTERRMCFFV-VNNVPLVFQQASVI
RT-NCDA-TVVELCGTMQ-TY-KFDPQLWEGIFAKADVVVLTAQILLDLL
RHGFVKMHR-----I------HLLIFDECHHARKDHPFCCIMREFYRKKN
-GE---AC-AGMPKIFGMTASPSSDI-GS---R-LIHA------------
------------ATELENLMNSKVFTVE--QDLVKQFV--ERPLELVVQY
NPA----------------------P--EY-P--T-T-----PL------
------------------------------------------------TQ
RMRNDCSMVTKLAAIFES----S--SVNLKHLGPWCVDRLWKIFTENLAN
NTN-----------------------------F-QPL-------------
------------------------------A---EGSQTAVD--------
---------------------IVK------T----------W-P------
F-SPP-IC------DPILMTPKVLKLIQLLRAG--ER--SLGEEFCGIIF
VQRRDTAIALCLLLQELEEFK-----------DTLRVQVLAGHGDET---
--------------------------------------------------
-E-SVLRMSFREQNVIITGFRNKVYNLLVSTSVAEEGLDIQPCNVVIR--
-------FDPVTSTIGYIQSRGRARKKNSRYIMMHEYDNR-----AEEAT
LEKIQYGEQSMKEWCQSLD--EERLMHNPAAD--------D-DD------
------------SSLD-------TMS-GAGQTYRVPSTGALLTMDSAIAL
LHNYCNTLS-GDEFC--SLKPEFNVTP-----------------------
----HG-----T---SGFVCDLTLPPNAPIRL-LQSDHTSTKSMAKKSAA
FKTCEKLHTLGALNDHLLPVLPNAD-N-D----DAA--------------
------DD----------NA--P-VDKNDKNKAYPL--------------
------------------------------------------------AI
PLLWKQEPV--------------------AE-L-----------------
--------------------------------------------------
--------------------------------------------------
--------------------------------------------------
--------------------------------------------------
--------------------------------------------------
--------------------------------------------------
--------------------------------------------------
------------------------------------------------G-
------------E---------STPL---FRCV-----------------
--------------------------------------------------
--------------------------------------------------
--------------------------------------VQLAPE------
--------------------------ELE---------RL-GWQH-----
------------------------------------------RYRSMCIL
TRRPLPCVIAPFYLYVDGG-P-RV--VTM---K--S--NP-VPLNVGE-V
RLEQLHKFTLSLFGRITRKSFECA--LDNMPYFIAPLCRTYDPDD-----
---------------QDL---------------QQGVSWKDVQTGQSLD-
P------LE----------FPIE-A-KD----QQSLAQCVVTLRL-D--R
GR-EFLLKKSLPQFSLQDQMPED----K-FR-HEL-D-MLEELIAKEKKS
PAANGK------------------V----------------------KE-
-GQA-T---------------TTRSDPEPVVYGEKTFGAFFKAR-Y----
R-----TNCP----E-D-DIIVLAERVH---KMRNNL--QPAVRD---E-
-----E-RN-E-D--ASA-VILPLSGCVQCTVQADILRMSQLIPSVLFNL
DSALLVHDVREVIGLQ-GTHLDYLQVAFTSSSANRDHHYERLELLG----
-----------------DSFLKFSSTIRLYIVNPAKDEGQLHGARIRIIS
NKALLRNAIHLELYKYVSSTPF-HRKSWRPTRF-I-VGG-----------
--------------------------------------------------
------------------------------K----A-W-E----------
------------------------------------E----VQYHKLSNK
TLADIIEASLGAAYLSG---------GVRNALKAAKALHIPFGGFDEWDD
FHRVHSAARAEKDRHS---------------ED-----------------
-----PPAT----------------LS-LT-PTQQKRINEIQK-TL-GYT
FKDPRLFFEAMTHASHIRP----DATCYQRLEFLGDAVLDFQVIRYYYSK
YHDAPPGAITLIKDASVNNAILGAISINWGLQRYLEHYSPTLVGAIARAI
VAVESKKEA-------------------A---------------------
------------------GDEGLTGEYWTEV-NMPKVLGDLVESTLGAVF
VDSGFDFEVVTDLFTRLIRPFLDKHVDF-ASIVIHPTKALVE-TLQS-QG
CNNFRFV---------SDAKAP-V-----------------N--------
S----------------------------TLKILRKLA---R--G-----
--------------------------------------------------
-----------------------PESGEPALKCHFQVHDKILYTAMRE--
G-E-NIEELRKEAAVATLALL--KN-DPQLLASLCTCPKKRGAR--H-M-
TM--LDRY-R----------------------------------------
--------------------------------------------------
----------Q
>KAG0001849.1/1-1544
MANAD---------------------------------------------
--------------------------------------------------
--------------------------------------------------
--------------------------------------------------
--------------------------------------------------
--------------------------------------------------
--------------------------------------------------
--------------------------------------------------
--------------------------------------------------
D---LL----------LF--EEE---A-F---------------------
--------------------------------------------------
-FH-K---------------------------------------------
--------------------------------------------------
--------------------------------------------PLQPL-
--K--P-----------------T---LQ---------V--P--------
--------------------------------------------------
--------------------------------------------------
--------------------------------------------------
--------------------------------------------------
--------------------------------------------------
----------------------DLLSDSLQH--LQ---------------
--------------------------------------------------
---------------------------------LTPAL------------
--------------------------------------------------
--------------------------------------------------
--------------------------------------------------
--------------------------------------------------
---------------------------------A----------PA----
-----SIVP--TILP-I---------------------------------
---------AP-------------------------------------V-
------------------QV-R----------------------------
---------------------------------QD---------------
--------------------------------------------------
-----------------------------------------------TAP
GLA-----------------------------------------------
--------------------------------------------------
-------RGIAG----------------------G-----RVLPT-----
--------------------------DPAPIPQNT-M-------------
--------------------------------------------------
--------------------------------------------------
--------------------------------------------------
--------------------------------------------------
--------------------------------------------------
--------------------------------------------------
--------------------------------------------------
--------------------------------------------------
--------------------------------------------------
--------------------------------------------------
--------------------------------------------------
-----------PEMLKSSEA------------------------------
-GD---IQ------------------------------PIAP-------V
SV-----------P---------------Q---D----T-PPE-------
--------A----V-ADDEG--DAEARYLVPRAYQDKMYKKALQ------
RNIIAVMDTGTGKTLVSVMLIKEMARRECE--------------------
---------------------------------------A----------
--------------------------------------------------
------R-----------------GSAERKICFFI-VNNVPLVKQQASVI
RS-NSKL-EVIEMSGPNN-TK-KFEKKLWNDIFEKADVVVLTAQILLDLF
RHAFVKMSR-----A------HLLVFDECHHARKDHPFCLIMREFYHDS-
------PI-QERPKIFGMTASPSLDT-VS---K-LLHS------------
------------ANKLERIMDALIFTAD--EEELRPFI--ERPNEFVVQY
NQS----------------------P--EY-L--T-T-----EL------
------------------------------------------------SI
RLNELRSSLPKLESALAS----E--AYNLKHLGPWCTDRLLKAAVESIVE
SGS-----------------------------R-KNA-------------
------------------------------P---EDAKIALD--------
---------------------IVN------Y----------S-R------
A-TPL-EC------KEDYLSPKVLKLVQLLRVA--AE--GMSSEFCGIVF
VERRDTATALCLLLQELECVQ-----------DCLRVQALVGHRDDN---
--------------------------------------------------
-D-RILRMSMREQNDIISNFRNNDYNLLIATSVAEEGLDVQPCNFVMR--
-------FDPTPSTTSYIQSKGRARKKDSRYVIMQESESI-----AEEAT
FEKIKFTEKTIREYFRALD--PDRSLSTPD-P--------D-D-------
--------------AN-------G-L-TVTQSYKVPSTGALLTLDSSIAL
LHYYCSMLA-ADEFS--RVKPELEITS-----------------------
----NG-----T---SGFVCDLTLPANAPFRV-IQSDRTSTKSMAKKSAA
FKACEELHILGSLNDNLLPIIKRRD-D-E----EFI--------------
------EE----------DG--E-SNNKEKNSDYPK--------------
------------------------------------------------AS
PAFWKGESP--------------------M--------------------
--------------------------------------------------
--------------------------------------------------
--------------------------------------------------
--------------------------------------------------
--------------------------------------------------
--------------------------------------------------
--------------------------------------------------
--------------------------------------------------
------------E---------GARL---FGCV-----------------
--------------------------------------------------
--------------------------------------------------
--------------------------------------IELTEK------
--------------------------DLE---------NL-RGKH-----
------------------------------------------RYRTMCLL
TYRQIPCTLAPFNLYVEGA-A-RK--AMV---S--D--IF-SSIDLER-G
QLELLQHFTLSMFQRLCRKTFECP--LQNMPYFIAPLVKDYHK-S-----
---------------QKL---------------EDAVSWQDIALSQSLV-
P------LP----------FEED-I-ND----DQVIMESVLTLRN-D--H
NR-DFFVKKVLRGFRVNDVMLQD----Q-FE-AEH-R-SWDNAISKGKTV
A-------------------------------------------------
-----------------------------LQSGERTFAQYFKWK-Y----
N-----VSCL----D-D-DIILAAERVH---KMRNHL--QPAVSE---E-
-----E--K-R-D--EVA-TIIPLSACMRCPVLSDVLRMSQMIPSVLYNL
DSTLLVQEAREKLGIT-GVSLDHLQVAFTTSSANRDYQYERLETLG----
-----------------DSFLKFASTIRLYIVNPAKDESQLHNHRIRIIS
NNALRKHAIGLELFRYVSSTPF-HRKSWRPTRF-I-VDG-----------
--------------------------------------------------
------------------------------K----E-W-N----------
------------------------------------E----SQTQMLSDK
TLADFIEAALGAAYLSG---------GTKVGFETAKILRIPFDEFESWED
FHKVYTNAKAKKDSDK----------------E-----------------
------RSE----------------VK-LK-SLHLAEVQEVEK-VL-GYK
FKDPLLFFEAMTHASYIRD----EAVCYQRLEFLGDAILDFQVIQYYYKK
YPDAPPGAITLIKDASVNNTILGAISLRWGLYKYVKHSSEALGPAIEKSF
RSVEEKKCQ-------------------S---------------------
------------------ATKTLDGEYWNDI-YMPKVLGDLVESTLGAVF
VDSGFDFDVITDLFSRLIRPFLDDHINF-ENLTLHPSKLLLE-GLQK-EG
CNNFKFE---------SINSQG-N--------------------------
-----------------------------KVDVLRKLG---L--GRSSQ-
--------------------------------------------------
---------------------QKQEEGSGMLKCHFKIHDTVVATA--T--
G-D-HIEDLKKEVSFATLAKL--NS-DSEFLSTLCNCPKRRGPR--H-V-
SM--LDRY-RQ------------E--------------------------
--------------------------------------------------
-----------
>KAG0034113.1/1-1609
MDLIS---------------------------------------------
--------------------------------------------------
--------------------------------------------------
--------------------------------------------------
--------------------------------------------------
--------------------------------------------------
--------------------------------------------------
--------------------------------------------------
--------------------------------------------------
-----------------F--ADE---C-S-----------P---------
--------------------------------------------------
-PS-TGTSTPPSHPSVQIGSLYDYP-------------------------
-----------------CLLQ-----------------------------
-----------------------------------------------PRK
-----PA-----------L---NP----R---------ESN---------
--------------------------------------------------
--------------------------------------------------
--------------------------------------------------
--------------------------------------------------
--------------------------------------------------
--------------------------------------------------
----------------------------QH--TLQP--------------
--------------------------------------------------
--------------------------------------------------
-----------------------AL-------------------------
--------------------------------------------------
-----------------------------------------------LD-
----SLGTK----------------------VRS----------TV----
----L--LPTS------------TRVGAKATPLLARGTIASRVSSPFHRA
VSLESTAGL-----------------VNSPVPDTL----YKPLIDLPPVD
TPVCSTPLC-----------------------------------------
--------------------------------------------------
--------------------------------------------------
--------------------------------------------------
--------------------------------------------------
--------------------------------------------------
--------------------------------------------------
--------------------------------------------------
--------------------------------------------------
--------------------------------------------------
--------------------------------------------------
--------------------------------------------------
--------------------------------------------------
--------------------------------------------------
--------------------------------------------------
--------------------------------------------------
--------------------------------------------------
--------------------------------------------------
--------------------------------------------------
--------------------------------------------------
-KS---PV-PVSTVS-------PAPPSLPA-------------------E
ST----SHS--LTTT-------------R---------------------
----EA-SS-SLTK-PKDSS--EPLGPPLVPRLYQQHMYGKALQ------
ENVIAVMDTGSGKTLVAAMLIKEMTRREEK--------------------
---------------------------------------A----------
--------------------------------------------------
------HR----------------PPNEKKISFFV-VANVPLVRQQADAI
RR-DSRT-TVAEVSGNQA-HKRKLPETDWARMAEMAHVVVVTAQILLDAL
RQGYWTMSR-----I------NLIVFDECHHARKTHPYCLIMNEFYHTTP
-AT---LK-AQLPRIFGMTASLTTET-GL---K-MDHS------------
------------ARELQRLLDCQVYTVA--TADLEDHV--GLPQQFVMMF
NPP----------------------P--KY-N--P-T-----RL------
------------------------------------------------TH
HLRETCRFETGLQSILNN----T--PTMLSQLGPWCVDQLWRLAVENVST
ASF-R--V------------------------S-VGV-------------
------------------------------S---EQLNKAKS--------
---------------------KVS------Q----------W-Q------
F-ALP-EL------RDELLTPKVQKLIQILRVT--AR--LFKEEFCGIIF
VQQRNTATALAVLLQEYEPFR-----------AIFRVQVFVGHSDGK---
--------------------------------------------------
-D-PVLRTSAKDQSTIISKFRDGAYNLLVSTCVAEEGLDIQPCNIVIR--
-------FDPAATTTSYIQSRGRARKTNSRYFMMQERVPDERVRDLEDTA
LVRLHRGEQLMRDWCRKQD--IESLRNDPH-I--------H-ES------
------------TPAG-------I-S-HLERIYRVPSTQAVLTLDSAIPL
LNRYCILIA-RHKYS--DWQPVFDIFP-----------------------
----SS---------SSFSCVLTLPPNEAVRV-VQSDRTATKDLARMHAA
FKACEALHKAGALDDHLEPVGAKIA-L-A----ND-I-------------
------EV----------M-V-P-NFRLNQTNPYPH--------------
------------------------------------------------NT
ASFWASGLP--------------------K--ST----------------
--------------------------------------------------
--------------------------------------------------
--------------------------------------------------
--------------------------------------------------
--------------------------------------------------
--------------------------------------------------
--------------------------------------------------
------------------------------------------------V-
------------G---------SLKV---FVCT-----------------
--------------------------------------------------
--------------------------------------------------
--------------------------------------IALEG-------
--------------------------IS----------A--WDAL-----
------------------------------------------RHQPLYLI
TAKCLPFSKHSFDVFICGK-V-HR--MTL---T--V--SN-SPLTLAG-K
QLDLLRQYTLKLFQRITGKKVECL---DDIPFMLAPISDMD---------
----------------PF---------------EQVIDWNEVEMGQSLE-
P------KP----------IERS-A-WT----DETIKELVVTVGN-Q--H
IC-DYFIVHVVRENQLDDVMPAA----R-FK--EV-E-RWGQGL------
--------------------------------------------------
----------------------------EGDRPEPTFRQYFLRK-F----
K-----VECN----N-D-EVMLQVQQIH---HFRNHL--HPEMAV-----
--------P-K-E--KAP-VLVPLSFCCQSTVTASVLRMAQLVPSVIFDL
EDLLLAQEARQNLGLQSSIKLDILQEALTTEATNRVYSYQRLELLG----
-----------------DLFLKFSSSICLYIVNPAMTEGQLHLQRTKVIS
NAALREHALRLELFRYVANGTF-QRRTWKPVKF-V-VDG-----------
--------------------------------------------------
------------------------------K----A-RTI----------
------------------------------------E----EKEHLLSNK
TLADVVESTMGAALLSG---------GVEAAFACAKALGIPFSEFDTWTD
FERIHRELSQDSE-D-A--D-Y----------------------------
------------------------RTS-KS-EAFQDHLHGMEN-LL-HYT
FQHPSLAQEAMTHQSAAAYPG--DALDYQRLEFLGDAVLDFLVVSYYCEK
YPDAPPGAITLFRCSSVNNQILGAMAVAWGLGDFLVHMSESLAGEIERAI
VAMEAIKET-------------------S---------------------
------------------KSGALEGEYWVDL-KMPKVLGDIVESMLGAVF
VDCGFSVARITELFGHMIRPFLDKHVDL-DSIVLHSVKCLVE-YLQA-QG
CNNSRLE---------QVDEAE-KE---------------GA--------
M----------------------------KSSTLRKLG---I--R-----
--------------------------------------------------
------------------------RESHPALTYRFLVHGSVVALG--C--
G-L-HREEVRKQVAMEAMRRL--KS-EPGLLASLCNCAKSKKQHVGR-V-
TM--LDKD-QQ------------A---------------------HPLIS
-------------------------------L------MD----------
-----------
>KAG0042835.1/1-1627
MSKKTP--------------------------------------------
--------------------------------------------------
--------------------------------------------------
--------------------------------------------------
--------------------------------------------------
--------------------------------------------------
--------------NV----------------------------------
--------------------------------------------------
--------------------------------------------------
D---LL----------LW--GDD---D-M---------------------
--------------------------------------------------
-AL-A--SAL--------------PPPLLSTVSNSATLTRA---------
-----------------SSIV-----------------------------
-----------------------------------------------PL-
--V--PV-----------P---PQTPL-----------A--P--A-----
-------------------------------PV-----------------
--------------------------------------------------
----------------------------P---------------------
------------------------------T-------------------
--------------------------------------------------
----------------------P---------------------------
--------------------------------------------------
--------------------------------------------------
--------------------------------------------------
--------------------------------------------------
-----------------------------------------SQS------
-----LVSAPAILGFATASRRTPTSAKTTSQKED------ISFWLDPIP-
----HLSQP----------------------LLFPKQKPNPSMSTALSTT
ASSFTSSIP-A-----F---------------------------------
---------IP-------------------------------------S-
------------------ST-P----------------------------
--------------------------------------------------
--------------------------------------------------
--------------------------------------------------
--------------------------------------------------
--------------------------------------------------
--------------------------------------------------
---------------------------------LA-K-------------
--------------------------------------------------
--------------------------------------------------
--------------------------------------------------
--------------------------------------------------
--------------------------------------------------
--------------------------------------------------
--------------------------------------------------
--------------------------------------------------
--------------------------------------------------
--------------------------------------------------
--------------------------------------------------
-----------P--------------------------------------
--L---MT----------------------------P--LSKHSSTKSPP
PI----AQ--------------------A---------L-PSLT------
---SPS-TH----V-VVVPE--PPKDFNMVPRQYQKELFTKARD------
GNVVAVMDTGSGKTLVAIMLIKEMI-------------------------
--------------------------------------------------
--------------------------------------------------
----------------------------------D-LNNVPLVYQQAAVI
RA-NCGI-KVVELSGEKISSK-KYKTDLWEKVYEETDVVVLTAQILLDLL
RHGFLEMSR-----I------HLLIFDECHHARKDHPFACIMKEFYHSNF
-D----SK-DERPKIFGMTASPSSEI-GS---K-LHHS------------
------------ADELEKLLDSKVFTID--QEGVKMYV--ERPLEIVVQY
NSA----------------------P--EY-R--K-T-----AL------
------------------------------------------------TA
RLQEECGLITKVSDHFTA----M--NFSLGHLGPWSVDRLWKIYIQKLSS
SGS-SSSN------------------------L-DPL-------------
------------------------------A---EDCSTAVD--------
---------------------IIS------S----------W-P------
F-QPP-IC------DIRFMTPKVLKLIQLLRVS--GK--ALDDEFCGIIF
VQRRDTAIALCLLLQELEEFQ-----------DVFRVQVLAGHNEND---
--------------------------------------------------
-E-RVLRMSFHEQNAIISNFRKKVYNLLVATSVAEEGLDIQPCNVVIR--
-------FDPANTTISYIQSRGRARKKNSRFIMMQDVDNP-----TEETS
LERLQYGEMIMKEWCHSLS--SDRLMRNSTAD--------D-ED---D--
------------DGRDNIL----NDF-AVYQTYRVPSTGALLTLDSAIPL
LHYYCSTLS-GDEYC--SPHPEFDTIM-----------------------
----NG-----E---SGFVCDLTLPPNAPVRL-LQSDRTSTKIMAKKSAA
YKACEQLHRLGALNDNLLPVAKDIV-K-E----D-E--------------
------KD----------QE--S-VDKENKNASYPL--------------
------------------------------------------------NT
PKLWQDSPS-----------------------------------------
--------------------------------------------------
--------------------------------------------------
--------------------------------------------------
--------------------------------------------------
--------------------------------------------------
--------------------------------------------------
--------------------------------------------------
--------------------------------------------------
------------T---------PEVL---YGSI-----------------
--------------------------------------------------
--------------------------------------------------
--------------------------------------VELTAK------
--------------------------SLE---------NL-GGKD-----
------------------------------------------RYRTMCLL
TRQPLPCVVYPFNLFIEGS-A-RK--VTI---R--A--VE-APLHVRN-D
QIESLRRFTLTTFQRICRKKFDGN--LETMPYFVAPLKTGD-L-G-----
---------------EDF---------------GEMISWTDVEVGQSLT-
P------TE----------PP------E----DDGLLNSIVTLRT-D--N
GR-EFFVHKVVKGYGVRDTMPTD----I-FR-SAI-D-DWKTADSKAAGA
K-------------------------------------------------
----------------------PS---LAEGQSEPTFAAYFQEK-F----
R-----VTPK----D-D-DIILQVGRIR---KMRNNL--QPAVRE---E-
-----T-EK-DDP--RAH-VALPRSHCLRGSITADVLRMCQLLPSILFSL
DSTLLAHEVSEEFGLQ-GIRLDLLQDALTTSSANRDFQYERLELLG----
-----------------DSFLKFSSTIRLYIVNPAKDEGQLHGNRIRIIS
NKALLGLSKELELYRYACSTPF-HRKSWRPTRF-V-VDG-----------
--------------------------------------------------
------------------------------N----E-W-Q----------
------------------------------------Q----EQEHKLSNK
TLADLMEAIMGAAYLSG---------GVAAALSAAKALRIPFDEFESWTT
FNEVYLRDRALDST------------------------------------
-------------------------MV-PS-PQQMMDLQEVEK-TI-GYK
FKRPELFFEAMTHASHIRT----DSVCYQRLEFLGDAVLDFQVIRYYYQK
YSTAPPGVITLIKDASVNNQILGAICLRWGLQQHLVHYSPSLVHAIARAA
VTLEDK--------------------------------------------
--------------------DQTSGEYWNDV-TMPKVLGDLVESTLGAVF
VDSGFNFEVVSDLFRRLIQPFLDEHVDF-ASIIVHPNKLLLE-TLQS-LG
CQDFKFA---------HDNSVA-P-----------------S--------
Q----------------------------NEQILQRLG---L--HKPMI-
-------------------------------------------------S
-G-----------VHAEVQEGHSLDVGLPLMACHFQIHGQTMATA--K--
G-V-HIEDLRKEVAVATLGLL--KA-DPRMLSKLCVCPKKRGPR--H-E-
SL--LNRY-QD------------D---------------------ERLSG
LR---------------------------SLM------EQ-----TNAI-
-SSSISPLIAV
>KAG0092613.1/1-1415
MTTHHD--------------------------------------------
--------------------------------------------------
--------------------------------------------------
--------------------------------------------------
--------------------------------------------------
--------------------------------------------------
--------------------------------------------------
--------------------------------------------------
--------------------------------------------------
-----Q----------G---------------------------------
--------------------------------------------------
--------------------------------------------------
--------------------------------------------------
--------------------------------------------------
--------------------------------------------------
--------------------------------------------------
--------------------------------------------------
--------------------------------------------------
--------------------------------------------------
--------------------------------------------------
--------------------------------------------------
--------------------------------------------------
--------------------------------------------------
--------------------------------------------------
--------------------------------------------------
--------------------------------------------------
--------------------------------------------------
--------------------------------------------------
--------------------------------------------------
--------------------------------------------------
--------------------------------------------------
--------------------------------------------------
--------------------------------------------------
--------------------------------------------------
--------------------------------------------------
--------------------------------------------------
--------------------------------------------------
--------------------------------------------------
--------------------------------------------------
--------------------------------------------------
--------------------------------------------------
--------------------------------------------------
--------------------------------------------------
--------------------------------------------------
--------------------------------------------------
--------------------------------------------------
--------------------------------------------------
--------------------------------------------------
--------------------------------------------------
--------------------------------------------------
--------------------------------------------------
--------------------------------------------------
--------A----P-ATDPL--AGTKSPLIPRSYQVRMFERAVV------
ENTIAVMDTGTGKTLVAAMMIKEMMQRESH--------------------
---------------------------------------G----------
--------------------------------------------------
------KT----------------PSGPRKLNFFI-VNNVPLVRQQASVI
RD-FCDA-EVVELCGASN-TK-KLEETLWTEIAKYAHVVVLTAQILLDVL
RQGFWHMHQ-----I------NLLIFDEVHHARKSHPYYHIMSEFYHNKT
-I----VK-PERPRIFGMTASPAMNE-GQ---K-YLFS------------
------------ASDLESVMDSTVFSID--VNELQNYV--ERPTESVVVY
DNY----------------------VHPPL-R--A-S-----DL------
------------------------------------------------TR
MMGPACRHDAILEHTLNN----I--HAVQLQLGPWCTEQIWIHTVRNLQI
ASR-T--N--------------------------S-A-------------
------------------------------I---GDLREAKA--------
---------------------IID------C----------W-S------
S-PPL-TCSLNDGANNNDITPKVLALLQILREA--HS--DLKDEFCGIIF
VERRDVVAGLTILLSEMEEFR-----------DAFRVQALVGHNKR----
--------------------------------------------------
-D-VLLRTTLKGQNDVITLFRAQKCNLLVATSVAEEGLDIQACNVVIR--
-------FDPITTTTSYMQSRGRARKKDSRYIIMRDKYSR-----SQLDS
LQKIHAAEQKMREWCQVAE--CARYRRDLT--------------------
------------DAKD-------L-S-IQAQEYLVPATEALLTPSSAIPL
LYRYCASLA-KDEYC--ESRPVFHIDH-----------------------
----VG-----M---TYYVCNLTLPPLAPIQD-IQSDGATNKDVARRSAA
FKACKQLHELGALDDHFQPFVEKAD-I-E----EQ-V-------------
------EE------------L-D-ILKADQNGRYPR--------------
------------------------------------------------NT
PRLWSMSRT--------------------E--Q-----------------
--------------------------------------------------
--------------------------------------------------
--------------------------------------------------
--------------------------------------------------
--------------------------------------------------
--------------------------------------------------
--------------------------------------------------
------------------------------------------------T-
------------P---------SSAV---FGCT-----------------
--------------------------------------------------
--------------------------------------------------
--------------------------------------VSFVN-------
--------------------------DG----------H--RRRH-----
------------------------------------------QYGTIRII
TQQPLPFASHTFNVYINGE-V-RK--LTL---S--A--SP-VPLQLDA-D
QIARLQQFTLVLFSRIARKTFECP---NDMPFFVTPLTDKN---------
----------------QL---------------EPTISWDEVELGKSLE-
L------LP----------IAPG-S-LS----NLNIGELVVTLIE-D--R
TL-SFFVQEAVQGCRIGDPMPES----L-CS-AEI-A-AWRAAHG-----
--------------------------------------------------
---------------------------DGKETSNPTFMQYFRWK-Y----
E-----VDCP----D-N-ETILLGRKVK---RIRNHL--QPAVLD---E-
-----S-EH-A-S--APL-TLLPLSACAKSTISATVLRIAQLLPSTLFHL
DSMLLAHEAQMAIGLE-DVQLELLQEALTTSSTNRDHNYERLEILG----
-----------------DSFLKFSSALRLFILNPNKNEGQLTITQVGMVS
NTALQQHTLGRELYRYVTSAPF-HRKGWRPVGF-T-VDG-----------
--------------------------------------------------
------------------------------R----A-C-E----------
------------------------------------E----TQEHILSNK
TLADFVEATLGAAFLSG---------GVGTALGVAKHLGVPFHEFGTWAD
FSRVYSEQQASATT--E--GY---------H-------------------
----------------------------DK-GGFDDRILNLEE-TL-GYK
FKRPDLVQEAMTHASAIQRIG--QDGTYERLEYLGDAVHDFLVTKHYFEL
YWDAPPGIISHIKITAVNKGILGALAIEWGLDELLIHGSETLAADIAEAI
AAVKA---------------------------------------------
--------------------STGTGEYWASV-KMPKVLSDLVESTLGAVF
VDCGFQFETVLDLFVRKVRPFLERHLNL-DSILIHPNKAVLE-YLQA-RG
CSEFKFE---------RRESEE-T-----------------A--------
R----------------------------KPSILGRSS---L--GV----
--------------------------------------------------
----------------------G-VRVDPVFVCDFQIHGTTVASA--T--
G-Y-RMVELKKQAATEALRRV--KT-EEGLLEELCSCPCYKRKRE-K-S-
TL--L---------------------------------------------
---------------------------------------D----------
-----------
>KAG0095767.1/1-1605
MDLIS---------------------------------------------
--------------------------------------------------
--------------------------------------------------
--------------------------------------------------
--------------------------------------------------
--------------------------------------------------
--------------------------------------------------
--------------------------------------------------
--------------------------------------------------
-----------------F--DVE---C-L-----------P---------
--------------------------------------------------
-PS-TGVNTVPSQPSIQDGSLYDSP-------------------------
-----------------RLFL-----------------------------
-----------------------------------------------PRT
-----PA-----------P---NA----R---------KST---------
--------------------------------------------------
--------------------------------------------------
--------------------------------------------------
--------------------------------------------------
--------------------------------------------------
--------------------------------------------------
----------------------------EH--FSQP--------------
--------------------------------------------------
--------------------------------------------------
-----------------------AP-------------------------
--------------------------------------------------
-----------------------------------------------ID-
----GLDTN----------------------LYS----------TA----
----L--LPTP------------TKVDTTFTPLLSFDLAASPGSWPFDSS
VSPESTANL-----------------LRSPVPGTL----YEPLIDLSPVD
TPVCLTPCG-----------------------------------------
--------------------------------------------------
--------------------------------------------------
--------------------------------------------------
--------------------------------------------------
--------------------------------------------------
--------------------------------------------------
--------------------------------------------------
--------------------------------------------------
--------------------------------------------------
--------------------------------------------------
--------------------------------------------------
--------------------------------------------------
--------------------------------------------------
--------------------------------------------------
--------------------------------------------------
--------------------------------------------------
--------------------------------------------------
--------------------------------------------------
--------------------------------------------------
-S----SV-SVSPVSSAPPLLPAEPSSR-S--------------------
--------L--IIPR-------------EAP--L-S--V-TDFK------
---GRS-KN-TS-T-KDTSE--SVLGLPLVPRLYQQHMYEKALH------
ENIIAVMDTGSGKTLVAAMLIKETVRQEGE--------------------
---------------------------------------V----------
--------------------------------------------------
------RR----------------NSSEKKISVFV-VANVPLVRQQANAI
RR-DSGA-TVVEISGNK--AH-KLPESDWAQMAEEAQVVVVTAQILLDAL
RQGYWNMNR-----I------NVLVFDECHHAHKTHPYSLIMNEFYHTTP
-VN---LK-AQLPRIFGMTASLTTET-GL---R-LDHS------------
------------ATKLQRLLDCRVYTVA--TEDLKVHG--EKPQQFVTMY
NPP----------------------P--KY-N--P-T-----RL------
------------------------------------------------TR
HLHGICRFEDGLQTILNN----T--STMLPQLGPWCVDQLWRQTVENMSI
SDS-R--I------------------------S-VGV-------------
------------------------------S---EKLNRAKS--------
---------------------KVS------R----------W-E------
F-TLP-EL------RNEHLTPKVQKLIQILRVT--AK--LFKEEFCGIVF
VQRRDTAAALTMMLQEYEPFR-----------EIFQVKVLAGHRDRK---
--------------------------------------------------
-D-LVLRTSAAEQSITISMFQDGAYNLLVSTCVAEEGLDIQPCNVVIQ--
-------FDPVTTTTSYIQSRGRARKSNSRYFMMQERIPEEHVRDLEDTA
LVPHHRGEQLLRDWCRKRD--IESFCNDSQ-I--------H-ES------
------------TPAG-------V-S-HLERIYRIPSTQAVLTLDSAIPL
LSRFCILSA-QKELA--DRKPVFDVFP-----------------------
----SD---------CSFSCVLTLPPNKAVRV-VQSDRTATKDLARMHAA
FKACQALHKAGALDDHLEPVVAKSA-A-K----DT---------------
--------------------A-P-RFKLDQTNPYPH--------------
------------------------------------------------NT
PSFWTSGLP--------------------N--SA----------------
--------------------------------------------------
--------------------------------------------------
--------------------------------------------------
--------------------------------------------------
--------------------------------------------------
--------------------------------------------------
--------------------------------------------------
------------------------------------------------M-
------------G---------SQKV---FLCT-----------------
--------------------------------------------------
--------------------------------------------------
--------------------------------------IVLED-------
--------------------------IS----------A--WDAL-----
------------------------------------------HHQPMYLI
ISGRLPFSKHSFNVYIRGE-V-HR--LTL---T--A--SN-SPLVLSG-K
QLGLLRQYTLKLFERIMKKKVECL---DDMPFMLAPISDID---------
----------------AF---------------DQTINWNEIEMGLTLE-
P------KP----------IEMI-S-QT----DEEIKDMVVTVEN-Q--H
TC-DYFIAHVMREHQLNDIMPAI----R-FK-KEV-E-DWRTGL------
--------------------------------------------------
----------------------------GGDHRDPTFRQYFLWK-F----
K-----VECN----N-N-EVMLQTRQIY---RFRNHL--QSDLCA-----
--------Q-K-E--PAL-VLLPLSICCQSTATASVLRMAQLVPSVIFDL
DELLLAQEARQKLHLSLSVKLDILQEALTTGATQRLYNYQRLELLG----
-----------------DSFLKLSSSACLYIVEPTMTEGQLHSQRVEIIS
NDALREHALRLELFRYVANGKF-QRRTWKPVKF-V-VDG-----------
--------------------------------------------------
------------------------------K----V-K-A----------
------------------------------------T----EEEHLLSNK
TLADIVESTMGAALLSG---------GIESAFACAKALGIPFSEFNTWAD
LERICSDQAQDSEDH-A--E-D----------------------------
------------------------RI--AR-EAFQDRLHGMET-LL-HYT
FQHPSLAQEAMTHSSTVAHSD--CAFNYQRLEFLGDAVLDFLVVSYYYKK
YPNAPPGAIALIKDSSVNNQILGAMAVEWGLGEFLIHMSESLAREIQRVI
VEIEAINEK-------------------S---------------------
------------------ESGELQGEYWIDL-NMSKVLGDVVESMLGAVF
VDCGFSIARITELFEHLIRPFLDKHVDP-DRIAVHAVKYLLE-YLQA-QG
CNDSRLE---------QVDEGG-VK-------------------------
--------------------------------RLRKLG---I--S-----
--------------------------------------------------
-------------------------RDPIALSYRYVVHGSVVASG--S--
G-L-SRKDVRKQVAVEAMQRL--KL-EPGLLESLCSCAKRKKQQVQR-G-
TM--LDKD-QQ------------A---------------------HSPMS
-------------------------------L------MV----------
-----------
>KAG0100156.1/1-1401
--------------------------------------------------
--------------------------------------------------
--------------------------------------------------
--------------------------------------------------
--------------------------------------------------
--------------------------------------------------
--------------------------------------------------
--------------------------------------------------
--------------------------------------------------
--------------------------------------------------
--------------------------------------------------
--------------------------------------------------
--------------------------------------------------
--------------------------------------------------
--------------------------------------------------
--------------------------------------------------
--------------------------------------------------
--------------------------------------------------
--------------------------------------------------
--------------------------------------------------
--------------------------------------------------
--------------------------------------------------
--------------------------------------------------
--------------------------------------------------
--------------------------------------------------
--------------------------------------------------
--------------------------------------------------
--------------------------------------------------
--------------------------------------------------
--------------------------------------------------
--------------------------------------------------
--------------------------------------------------
--------------------------------------------------
--------------------------------------------------
--------------------------------------------------
--------------------------------------------------
--------------------------------------------------
--------------------------------------------------
--------------------------------------------------
--------------------------------------------------
--------------------------------------------------
--------------------------------------------------
--------------------------------------------------
--------------------------------------------------
--------------------------------------------------
--------------------------------------------------
--------------------------------------------------
--------------------------------------------------
--------------------------------------------------
--------------------------------------------------
--------------------------------------------------
--------------------------------------------------
-------------------------------------MYEKALN------
ENIIAVMDTGSGKTLVAAMLIKEMIRREIM--------------------
---------------------------------------S----------
--------------------------------------------------
------NR----------------DSTQRKLCIFV-VNNVPLVKQQASVI
RT-QSRV-EVVELCGSTK-TK-KLVETLWAQISANTYVVVLTAQILLDVL
RHGYWHMRR-----I------SLLVFDECHHARKDHPFCFIMNEFYHNKL
-TQ---DF-AQQPKIFGMTASPTSDI-GS---K-MNQS------------
------------TSELERVLDSKVFSVQ--LHQPEGFV--EKL-MIVALY
NPP----------------------P--KY-N--P-T-----RL------
------------------------------------------------TL
RMRRACGFEPKLLQTLND----A--STNLSQLGPWCVDHIWSLAVGNLIG
TSK-S--I--------------------------T-S-------------
------------------------------S---EHLATVQR--------
---------------------IVD------D----------T-S------
F-LPP-TC------NDENLTPKVQKLIQILRVT--SM--ALKDEFCGIIF
VQRRDTAAALTILLQELKEFH-----------DLLRVQVLAGHSEGN---
--------------------------------------------------
-H-ALLNMTLKEQDAIINKFRSKEYNLLVSTSVAEEGLDIQPCNIVIR--
-------FDPVTTTTSYMQSRGRARKKNSRYIMMQESNNH-----KEEAT
LEKIQYGEQSMREWYSDRP--NKMS----G-E--------E-DD------
------------QIQD-------K-S-TPEQQYLVPSTQALLTLGSAIPL
LHRYCASLA-PDEYC--DWKPEFDVSA-----------------------
----SG-----A---SGFLCDLTLPQAAPIHF-FQSDRTTTMDMARKSAA
FKACEALHKLGVIDDHLDPVIKNTE-S-D----D--E-------------
------GE----------P-S-N-QPKASQNRSYPR--------------
------------------------------------------------NT
PLFWNCGPM--------------------Q--E-----------------
--------------------------------------------------
--------------------------------------------------
--------------------------------------------------
--------------------------------------------------
--------------------------------------------------
--------------------------------------------------
--------------------------------------------------
--------------------------------------------------
----------------------SKRL---FVCT-----------------
--------------------------------------------------
--------------------------------------------------
--------------------------------------VSFVK-------
--------------------------NA----------H--HHRH-----
------------------------------------------SYRTMCIL
THQPLPFSDHSLNVFVNGK-A-RQ--VIM---R--T--SA-AHLEFND-Y
QITLLRKFTLVLFQRMCRKDFDCE--PDRMPYYVAPLGNN----------
----------------------------------DDVSWDDVQMGQSTA-
V------AT----------LDER-P-LE----EESILDLVVMLKN-D--R
SS-DHFVHSIVRDFKVTDVMPSD----R-FR-AEI-D-SYGGSQ------
--------------------------------------------------
----------------------------GNNLLEPTFGDYFKWK-F----
K-----QECA----E-D-ETILLVQRVK---RMRNNL--QPAPID---E-
-----K-EQ-D-D--GAL-ALVPLSACWKSSVCASVLRVSLVVPSALYDL
DSFLLVQEAQERVGLQ-DIRIDLLQVALTTSSANREYHYERLELLG----
-----------------DSFLKFSSTIRLFIVKPAKDEGQLHLSRTRIIS
NATLLKHAEQLELYRFISATPF-HRKYWRPVHF-I-VDG-----------
--------------------------------------------------
------------------------------K----L-W-D----------
------------------------------------N----QQQHMLSNK
TMADVIEAALGAAFLSG---------GCDVAFHAAKLLRVPFDEFNTWED
FAHVYQESLTHYGST-N--P-A--------A-------------------
---------T-------------LILH-LN-GEHLRHIGKIQK-IL-GYT
FKSPHLFIEAMTHASWARK----DSGSYQRLEFLGDAVLDFQVIKYYYHK
YCDAPPGAITLIKDAAVNNQVLGALAIQWGLGEFLIHNSEPLASEIQRAI
ATLEMKKES-------------------S---------------------
------------------PTNTLEGEYWVNV-KMPKVLGDLVESTLGAVF
VDCRFDFKVICDVFDRFIRPFLDDHINL-EQIVIHPTKALME-FVQS-KS
CNEARFK---------REEHEA-E-----------------N--------
R----------------------------SKNTMRRLG---L--GGR---
--------------------------------------------------
---------------------RGGRDAHPTQVCTFMIHGEVIATA--T--
G-L-DIEELRKQVAEEAMRKL--KA-DPDLMDAKCNCPRKKRAG--Y-R-
TM--LDKY-HA------------G---------------------KFANG
LP---------------------------VSL------LD----------
-----------
>KAG0200800.1/1-1603
MTTTAA--------------------------------------------
--------------------------------------------------
--------------------------------------------------
--------------------------------------------------
--------------------------------------------------
--------------------------------------------------
---------------M----------------------------------
--------------------------------------------------
--------------------------------------------------
D---LL----------QW--DGE---D-L---------------------
--------------------------------------------------
-LG-S--SAS--------------S-------------------------
-----------------SSAL-----------------------------
-----------------------------------------------SS-
--S--S-----------SS---RP---S----------L--P--NQA---
------T-------------------------------------------
--------------------------------------------------
--------------------------------------------------
----------------------------------------KNAPA-----
--------------------------------------------------
---------------AQ-------RQDPLSLL--E---------------
--------------------------------------------------
--------------------------------------------------
--------------------------------------------------
-----------------------DP-------------------------
--------------------------------------------------
-----------------------------------------------LP-
----ILDLP----------------------VLP----------LA----
-----SSLPLP-----L---------------------------------
---------IP-------------------------------------M-
------------------QT-L----------------------------
--------------------------------------------------
--------------------------------------------------
--------------------------------------------------
--------------------------------------------------
--------------------------------------------------
--------------------------------------------------
--------------------------S-------L-S-------------
--------------------------------------------------
--------------------------------------------------
--------------------------------------------------
--------------------------------------------------
--------------------------------------------------
--------------------------------------------------
--------------------------------------------------
--------------------------------------------------
--------------------------------------------------
--------------------------------------------------
--------------------------------------------------
-----------PRV--------------------------G---------
-TS---FR----------------------------P--VAN-------L
PF----AS--------------------AS----------PYLA------
---PQT-SH----E-VKVPA--IKEDPYLVPRQYQVELYHKAVK------
GNVIAVMDTGSGKTLVAVMLIREMLRRERE--------------------
---------------------------------------A----------
--------------------------------------------------
------QR----------------GPDKRKISFFI-VNNVPLVYQQAAVI
RA-NCDA-EVMMLSGATD-TK-KFSGGLWEKAFETVDVVVLTAQILLDLF
RHGFVQMTR-----V------SLLIFDECHHARKDHPFCCIMKEFYHIHG
-L----DR-NQRPKVFGMTASPSSDI-GS---K-LYHT------------
------------ASELEDLMDSTVFTVD--RDVVKQFV--ERPLEFVVQY
NPA----------------------P--KY-R--T-T-----KL------
------------------------------------------------TT
AMRSKCLMVQRLNPIFEN----V--QFNLSHLGPWCVDSLWRIYVENMAS
KDS-S---------------------------I-NQL-------------
------------------------------P---EEIKSAHD--------
---------------------VVK------A----------W-P------
F-SNP-DV------AIDKMSPKVMKLVQLLRMA--AK--SLAENLCGIIF
VQRRDTAIALCLLLQELEEFR-----------DVLRVQVLAGHSDES---
--------------------------------------------------
-D-KVLKMSFQEQNNIISNFRSKVYNLLVSTSVAEEGLDIQPCNVVIR--
-------FDPAATTISYIQSRGRARQKHSRFISMLEHDNR-----TEEAA
LDKIRIGEQSMRTWCMNLD--SERLMRRPSSF--------D-ED------
------------EGTE-LM----DLL-TPTQSYRVPSTGALLTLDSAVPL
LHYYCSSLT-GDEFC--SLRPEFAVTS-----------------------
----NG-----S---SGFVCDLTLPPNAPIRL-IQSDRTSTKQMAKKSAA
FKACEQLHTLGALNDNLLPVVVEEV-M-G----DSP--------------
------VE----------SR--P-VETIEKTRLYPY--------------
------------------------------------------------TC
PVIWKQDPI--------------------N--T-----------------
--------------------------------------------------
--------------------------------------------------
--------------------------------------------------
--------------------------------------------------
--------------------------------------------------
--------------------------------------------------
--------------------------------------------------
------------------------------------------------E-
------------V---------PVIL---YGCV-----------------
--------------------------------------------------
--------------------------------------------------
--------------------------------------IEMRER------
--------------------------DVE---------RL-GGRD-----
------------------------------------------RFRSMCLL
TRQPLPNAIAPIRLYLEGA-A-RL--VEI---R--G--HP-SSVTVNE-D
ELLLLQKFTLLLFQRMCRKTFDCA--LDVMPYFVVPLRPRSSSTA--E--
-----TS--------PNT---------------GLNISWDDVRSGQEVR-
P------DP----------QSTL-ETED----EQVLQTTLLALRK-D--P
TR-EFFLKKVLRDYQMQDLMPQD----T-FR-QEL-A-AWEESLAKQKAQ
ARQKAQAD-QAA----FNPSPPSPQ------PTS-----PQPP-SPSPP-
-SPT------------------PP---ESETPVAKTFAAYFKWK-F----
Q-----VDCE----D-G-DTILMVDRVR---KMRNHL--QPAVRD---E-
-----D-VK-D-E--GGA-MIIPLRACVRGTMKADVLRMSQLVPSILFSL
DSTLLVYEARDLIGLS-QVRLDYLQEAFTTSSSNRDYQYERLELLG----
-----------------DSFLKFSSTIRLYIVNPAKDEGQLHGSRIRIIS
NRALLGHATGLKLYRFISSTPF-HRKSWRPPFF-T-VDG-----------
--------------------------------------------------
------------------------------K----P-W-E----------
------------------------------------S----VQKHHLSNK
TLADVIEASLGAAYLSG---------GYSSAFKAAKSLNIPFNEFDTWSD
FERVYLEAKAAKQAQS---------------EN-----------------
-----GPSM----------------ST-LS-IANRTAIQEVQK-TL-GYE
FKDPLLFFEAMTHASHIRA----DAVCYQRLEFLGDAVLDFQVIRYYYEK
YHNAPPGAITLIKDASVNNSILGAISIKWGLQKFLNHYSPSLIGAIARAI
VSLEERKEK-------------------S---------------------
------------------PTGELEGEYWMDI-YMPKVLGDLVESTLGAVF
VDCGFDYGVVTDLFQRMIRPFLDRHVNF-ETMVLHPNKVLLE-SLQF-KG
CNNFKFD---------TEQAEK-V-----------------S--------
R----------------------------QEKLLKKLG---L--GLRST-
-------------------------------------------------N
-G-----------A-------RANEDGEPLMKCHFVIHDRIMATA--T--
G-R-HMEDLRKEVSLATLAIM--RA-EPDLLLTLCTCPKKRGAR--H-V-
SM--LDKY-R----------------------------------------
--------------------------------------------------
----------Q
>KAG0213570.1/1-1552
MTEIDL--------------------------------------------
--------------------------------------------------
--------------------------------------------------
--------------------------------------------------
----------------------------------ISWDDTEDA-------
-------------V-IP-------SL------------------------
---------------------------------TQ---------------
--------------------------------------------------
--------------------------------------------------
--------------------------------------------------
--------------------------------------------------
--------------------------------------------------
--------------------------------------------------
----------------------------------------------AGL-
--S-----------------------------------------------
--------------------------------------------------
--------------------------------------------------
--------------------------------------------------
---------------F----------------------------------
--------------------------------------------------
--------------------------------------------------
--------------------------------------------------
--------------------------------------------------
------------------------------------SLS---LA-----S
--------------------------------------------------
--------------------------------------------------
-----------------------------------------------N--
---PILPSP----------------------D-S----------PA----
-----S--------------------------------------------
--------------------------------------------------
--------------------------------------------------
--------------------------------------------------
--------------------------------------------------
---------------T----------------------------------
--------------------------------------------------
--------------------------------------------------
--------------------------------------------------
--------------------------------------------------
--------------------------------------------------
--------------------------------------------------
--------------------------------------------------
--------------------------------------------------
--------------------------------------------------
--------------------------------------------------
--------------------------------------------------
--------------------------------------------------
--------------------------------------------------
--------------------------------------------------
------------------------------------VPSPSLAHS-----
--P-------AAHL--------------------------G---------
-PS---TP-----------------PSL-AF-----P--IAS-------L
SS----V--------------------SAE-K-QTPP-T-PPEV------
---TDKITE----S-NVLPS--VTPDPYLTPRRYQVELFKKAQQ------
GNVIAVMDTGSGKTLVAVMLIKEMIRREKD--------------------
---------------------------------------S----------
--------------------------------------------------
------LR----------------ILTERKICFFV-VNNVPLVFQQASVI
RA-NCDG-TVFELCGAMQ-TD-KFNVDMWKEIFAKADVVVLTAQILLDLF
RHGFVKIGM-----V------HLLIFDECHHARKDHPSCCIMREFYHSVP
-AG---ER-IEKPKIFGMTASPSSDI-GS---K-LFHS------------
------------AGELERVLDSKVFTID--QDQIREYV--ERPLELVIQY
NKA----------------------P--LY-P--T-T-----AL------
------------------------------------------------TQ
RLRNDCSLVTKLASTFES----V--GVNLEHLGPWCVDRLWKIFVENLAT
NVG-----------------------------L-KPL-------------
------------------------------D---EGSQIAID--------
---------------------IVK------S----------W-M------
F-SPP-IC------SPVLMTPKVLKLIQVLRAS--ER--SLSDDFCGIIF
VQRRDTAVALCLLLQEFQEFK-----------DVFRVQVLAGHGDES---
--------------------------------------------------
-E-SVLRMSFREQNTIIGNFRNKVYNLLVSTSVAEEGLDIQPCNVVIR--
-------FDPVSSTISYIQSRGRARKKNSRYIMMHEYENR-----SEEAL
LEKIQYGEKVMKEWCQSLD--EERLMQNPIDV--------D-ED------
------------SAPD-------Q-L-IPVQTYRVPSTGALLTMDSAIAL
LHYYCSTLS-GDEFC--SMKPEFNVTT-----------------------
----HG-----T---SGFVCDLTLPPNAPIRL-LQSDHTSTKSMARKSAA
FKTCERLHALGALNDNLLPIMAHEG-N-D----DEV--------------
------EE----------SH--S-VDKSDKNKEYPL--------------
------------------------------------------------VV
PVLWTEQPP--------------------GTQP-----------------
--------------------------------------------------
--------------------------------------------------
--------------------------------------------------
--------------------------------------------------
--------------------------------------------------
--------------------------------------------------
--------------------------------------------------
------------------------------------------------R-
------------A---------SISL---FGCM-----------------
--------------------------------------------------
--------------------------------------------------
--------------------------------------VKLAQE------
--------------------------DLD---------RL-GGEN-----
------------------------------------------RYRSMCLL
TRQTLPCTVAPFYLYIDGS-P-RL--VTL---E--S--HP-VPMMVDQ-D
RLEMLRKFTLSLFQRITRKNFECA--LENIPYFIAPLCRGYRL-N-----
---------------RDL---------------ERGVAWDDVQLGQSLE-
P------QE----------FQGN-C-KD----ESSLIRSVVTLRY-D--R
GR-EFFIKRSLTEFKVRDQMPES----T-YR-HEI-A-TLKELNAKERAL
ATKGNDKD--------KDD--SARL----------------------EN-
-G------------------------FVPVDDNDTTFGAYFRAK-F----
H-----ADCP----E-D-DVILLVERVR---KMRNNL--QPAVRD---E-
-----E-KN-E-D--VAG-TIIPLSVCVQCSIQSDILRMSQLIPSVLFSL
DSTLLAHDVRESVGLQ-ETRLDLLQVAFTSSSANRDHHYERLELLG----
-----------------DSFLKFSSTIRLYIVNPAKDEGQLHGARIRIIS
NKALLGHATSLQLYKYVSSTPF-HRKSWRPTRF-I-VGG-----------
--------------------------------------------------
------------------------------K----P-W-E----------
------------------------------------E----MQHHRLSNK
TLADIIEASLGAAYLSG---------GTRVALKAAKALGIPFHEFSDWDD
FHKVHSQARLAKDQTE---------------GQ-----------------
-----SLTT----------------FS-LT-PTQLSRISEVQK-IL-GYT
FKDPRLFLEAMTHASHIRP----DATCYQRLEFLGDAVLDFQVIRYYYSK
YEDAPPGAITLIKDASVNNAILGAISIEWGLQKYLEHYSPTLISAIARVI
VALEIKKEQ-------------------G---------------------
-------------------GDKLEGEYWTEI-SMPKVLGDLVESTLGAVF
VDSGFDFEVVTDLFTRLIRPFLDDHVDF-ESIVIHPTKALVE-SLQS-KG
CQKFGFE---------SDMKAP-P-----------------N--------
S----------------------------TLKILRKLA---R--G-----
--------------------------------------------------
----------------------GPESGEPVLKCHFKIHDQIMYTATRE--
G-D-NIEELRKEAAVATLALL--KE-DPELLSRLCTCPKKRGTR--H-M-
TM--LDRY-R----------------------------------------
--------------------------------------------------
----------Q
>KAG0221005.1/1-1417
--------------------------------------------------
--------------------------------------------------
--------------------------------------------------
--------------------------------------------------
--------------------------------------------------
--------------------------------------------------
--------------------------------------------------
--------------------------------------------------
--------------------------------------------------
--------------------------------------------------
--------------------------------------------------
--------------------------------------------------
--------------------------------------------------
--------------------------------------------------
--------------------------------------------------
--------------------------------------------------
--------------------------------------------------
--------------------------------------------------
--------------------------------------------------
--------------------------------------------------
--------------------------------------------------
--------------------------------------------------
--------------------------------------------------
--------------------------------------------------
--------------------------------------------------
--------------------------------------------------
--------------------------------------------------
--------------------------------------------------
--------------------------------------------------
--------------------------------------------------
--------------------------------------------------
--------------------------------------------------
--------------------------------------------------
--------------------------------------------------
--------------------------------------------------
--------------------------------------------------
--------------------------------------------------
--------------------------------------------------
--------------------------------------------------
--------------------------------------------------
--------------------------------------------------
--------------------------------------------------
--------------------------------------------------
--------------------------------------------------
--------------------------------------------------
--------------------------------------------------
--------------------------------------------------
--------------------------------------------------
--------------------------------------------------
--------------------------------------------------
--------------------------------------------------
--------------------------------------------------
-----------------------------------MELFRKALE------
QNIIAVMDTGSGKTLVAVMLIKEMMERELE--------------------
---------------------------------------A----------
--------------------------------------------------
------QR----------------PKAERKMCFFI-VNNVPLVFQQAEVI
RS-NSTA-SVIQMYGGTK-TN-KFSQEVWDEAYEKADVVVSTAQILLDLL
RHGMIKISK-----V------HLLIFDECHHARKDHPFCCIMKEFYHSA-
------PK-EERPKVFGMTASPSMDA-GS---K-LYHS------------
------------AKELEQLMDCKVFTVD--LGQMDKFV--ERPKEVIIQY
HSS----------------------R--DY-G--S-T-----AL------
------------------------------------------------TL
RLKKHCSMATKLESVFES----T--THNLKHLGPWCVNRLWQLYVERFAE
GHK-----------------------------I-TPV-------------
------------------------------S---PEIKIAYQ--------
---------------------IVK------S----------S-Q------
I-PPP-VC------SEVYLSPKVLKLIQLLRVA--VH--SLQEEFCGIIF
VQRRDTAMALCLVLQELEELQ-----------DILRVQVLTGHSDES---
--------------------------------------------------
-E-RVMRMSFRDQTAIITQFRNKDLNLLVATNVAEEGLDIQPCNFVVR--
-------FDPATTTIGYIQSRGRARKKNSRYIMMHEIDNR-----SEEAN
YERLKYSETTMRDWCRNLD--GDRLMQNPLDL--------D-DD---D--
------------DPVD-------K-L-ASQQVYRVPSTGAIITLDSAIPL
IHYYCSTLA-GDEFT--SMRPHFNIMP-----------------------
----NG-----Y---SGFFCDLTLPPNAPIRV-VHSDFASTKFMAKKSAA
FKACEKLHAFGALNDNLLPIMSEAA-R-K----DDV--------------
------EE----------AS--T-VEIKDKNKAYPM--------------
------------------------------------------------AT
PKFWTPMSM--------------------I--A-----------------
--------------------------------------------------
--------------------------------------------------
--------------------------------------------------
--------------------------------------------------
--------------------------------------------------
--------------------------------------------------
--------------------------------------------------
------------------------------------------------G-
------------R---------PIRL---FGTI-----------------
--------------------------------------------------
--------------------------------------------------
--------------------------------------VELTAE------
--------------------------DLE---------RL-GGKD-----
------------------------------------------RYRSICLL
TFRPLPCQIIPFHLYIEGN-A-RT--VTM---K--S--SS-SFVYMDD-T
RLRMLHQFTLNLFQRMCRKTFECP--LEEIPYFVAPLIKNFDI-H-----
---------------RTI---------------DTLIAWDDVELGQSLD-
T------QP----------SPGI-D-VD----ERDLLNCIVGLRN-D--N
GR-DFFVKRVMREYRRDDPMPQH----L-YG-KEV-K-AWDEAITQGKS-
--------------------------------------------------
-----------------------E----ALGNGGRTFGAYFKWK-H----
K-----YDCA----E-D-ELVLSVDRVR---KMRNHL--QPAVSG---E-
-----E-KR-D-D--SVT-MVVPLGCCVLGSIHADVLRMSQLIPSVLYSL
DSTLLVQEVRENVGLM-NTELDLMQVALTSTSANRDYQYERLELLG----
-----------------DSFLKFSSTIRLYIVNPSKDEGQLHSSRIRIIS
NTALLQHATRLELFKYICTTPF-HRTSWRPTRF-I-VGG-----------
--------------------------------------------------
------------------------------K----P-W-E----------
------------------------------------E----TQFHNLSNK
MLADVVEASLGAAYLSG---------GATNGFHAAKVLGIPFGEFSTWDD
FERVYSEAKAVREK-E---------------EG-----------------
------KTK----------------TP-LT-YTQLTTIRDAEK-LL-GYR
FKDPYLFVEAMTHASHIRN----DPICYQRLEFLGDAVLDFQVVRHYYEK
YYDAPPGAITLVKDASVNNQVLGAISIEWGLHKFLSHYSPALFSAIARTI
VLVDDKRER-------------------S---------------------
------------------PNKTLGHEYWNDL-TMPKVLGDLVESTLGAVF
VDSGFDVQVVTDLFMRMIKPFLDKYVDL-SCIALHPNKVLIE-MLQS-KG
CNEHKFE---------TENCST-P-----------------A--------
N----------------------------PTRVLYRFG---L--RPRQ--
--------------------------------------------------
---------------------QEQMESENMTKCHFKIHGRIMATA--S--
G-E-HVEEVRKQVAISTLRQL--ND-DPGLFESLCVCPKRRGNR--Q-L-
SV--LERY-RQ------------E---------------------SL---
--------------------------------------------------
----------I
>KAG0272365.1/1-1623
MTATAT--------------------------------------------
---------------------------------TS---------------
--------------------------------------------------
--------------------------------------------------
--------------------------------------------------
--------------------------------------------------
-------------APF----------------------------------
--------------------------------------------------
--------------------------------------------------
D---LL----------QW--EGE---D-L---------------------
--------------------------------------------------
-PG-P--E------------------------------------------
-----------------ASPS-----------------------------
-----------------------------------------------PL-
--S--PS----PA---ASS---KS---L----------V--A--TSH---
-----TT-------------------------------------------
--------------------------------------------------
--------------------------------------------------
------------------------N---------------NNTPP-----
--------------------------------------------------
---------------PE-------PQDTLSLL--D---------------
-----------------------G-----------D--------------
--------------------------------------------------
--------------------------------------------------
-----------------------DP-------------------------
--------------------------------------------------
-----------------------------------------------LP-
----ILDQP----------------------LLS----------IA----
-----SNLPLP-----L---------------------------------
---------IP-------------------------------------M-
------------------QT-L----------------------------
--------------------------------------------------
--------------------------------------------------
--------------------------------------------------
--------------------------------------------------
--------------------------------------------------
--------------------------------------------------
--------------------------S-------L-S-------------
--------------------------------------------------
--------------------------------------------------
--------------------------------------------------
--------------------------------------------------
--------------------------------------------------
--------------------------------------------------
--------------------------------------------------
--------------------------------------------------
--------------------------------------------------
--------------------------------------------------
--------------------------------------------------
-----------PRI--------------------------G---------
-TS---FR----------------------------P--VSS-------I
SF----AS--------------------SS-V-T------SPSV------
---SET-SH----E-VKVPP--VEQDPYLVPRQYQVELLHKAVD------
ENVIAVMDTGSGKTLVAVMLIREMLRREME--------------------
---------------------------------------A----------
--------------------------------------------------
------QR----------------GPKERKISFFI-VNNVPLVFQQAAVI
RA-NCDA-EVTMLCGAMD-TK-KFSNDLWGETYKKVDVVVVTAQILLDLF
RHGFVQMSR-----V------NLLIFDECHHARKDHPFCCIMKEFYHVHN
-L----PR-NQRPKVFGMTASPSSDI-GS---K-LYHS------------
------------AIELENLMDAKVFTVD--QEEVKRYV--ERPLECVVQY
NPA----------------------P--KY-P--T-T-----TL------
------------------------------------------------TN
ALRAKCFMVPRLNPIFES----V--QFNLSHLGPWCVDCLWRTYIDNMSK
REG-G---------------------------V-RQL-------------
------------------------------P---EEIKEAVE--------
---------------------VIN------A----------R-T------
I-PTP-VV------DKTQMSPKVQKLIQILRVA--GK--SRTKDFCGIIF
VQRRDTAIALCLLLQELEEFH-----------DIFRVQVLAGHSDES---
--------------------------------------------------
-D-SVLKMKFQEQNDIISHFRNKTYNLLVSTSVAEEGLDIQPCNVVIR--
-------FDPVTTTISYIQSRGRARQKNSRYIMMMEYDNR-----GEEAT
LEKIQIGEKHMREWCQSLD--SERLMRTPESI--------D-ED------
------------ENPE-LM----DMM-TPAQSYRVPSTGALLTLDSAIPL
LHYYCSSLT-GDEFC--SLRPEFAVTT-----------------------
----NG-----S---SGFICDLTLPPNAPVRI-VQSDRTSTKQMARKSAA
FKACEMLHTLKALNDHLLPFVVEEV-V-G----YTP--------------
------VE----------SG--P-VEQIEKNKLYPL--------------
------------------------------------------------NC
PEVWNQDPI--------------------D--T-----------------
--------------------------------------------------
--------------------------------------------------
--------------------------------------------------
--------------------------------------------------
--------------------------------------------------
--------------------------------------------------
--------------------------------------------------
------------------------------------------------D-
------------V---------PVTL---YGCV-----------------
--------------------------------------------------
--------------------------------------------------
--------------------------------------IDMTER------
--------------------------DTE---------RL-SGKD-----
------------------------------------------RFRLMCIL
TRQPLPSAIAPIRLYVEGA-A-RL--VKL---R--N--HP-SPISVSK-E
KLLLLQKFTLLLFQRMCRKSFDCS--LETMPYFVVPLYGRGESSST-S--
-----EL--------SGS---------------GLDISWDDIQSGQNMQ-
P------EP----------QPIP-KTED----EQVLQTTVLALLK-D--S
TR-EFFLKKIVTDYKMKDLMPPD----V-FR-QEL-A-AWDESVAKLRDR
TQRMTANSTTSASLSTSNP--STPN-------------PSPPG-SPSPN-
-LLS-E---------------QDA---PEPALVPKTFAAYFKWR-F----
Q-----VDCE----D-V-DKILMVDRVR---KMRNHL--QPAVRE---E-
-----E-AK-E-E--SGA-MIIPLKACIRGTIKADVLRMAQLIPSILFSL
DQTLLVYEARDLIGLG-QIQMDYLQEAFTTSSSNRDFQYERLELLG----
-----------------DSFLKFSSTIRLYIVNPAKDEGQLHASRIRIIS
NRALLSHATHLELYKYISSTPF-HRKSWRPPYF-T-VDN-----------
--------------------------------------------------
------------------------------K----P-W-E----------
------------------------------------N----VQKHNLSNK
TLADVIEASLGAAYLSG---------GHKVAFNVAKILRIPFDEFAAWED
FNRVFLEAKAAKEFAR---------------ME---------EGGS----
-----FEPQ----------------PP-LS-VANMAAIQAVQE-VL-GYE
FKDPSLFFEAMTHASHIRA----DAICYQRLEFLGDAVLDFQVIRYYYEK
YHDAPPGAITLIKDASVNNSILGAISIKWGLQKHLNHYSPSLIGAIARAM
VSLEERQTK-------------------S---------------------
------------------PTGELEGEYWVDI-YMPKVLGDLVESTLGAVF
VDSGFDFDVVTGLFQRLIRPFLDRHVAF-ESMVLHPNKVLLE-QLQY-QG
CINFKFA---------TEAAEK-V-----------------S--------
N----------------------------SDKLLRKLG---L--GLRSA-
-------------------------------------------------N
-G-----------S-------RSHDDGEPILKCHFKIHDRTMATA--I--
G-K-HMDNLRKEVSVATLTIL--RN-EPDLLLTLCTCPKKGGAR--H-V-
SM--LDRY-RQ---------------------------------------
--------------------------------------------------
----------Y
>KAG0287620.1/1-1626
MSTKTA--------------------------------------------
---------------------------------E----------------
--------------------------------------------------
--------------------------------------------------
--------------------------------------------------
--------------------------------------------------
--------------AF----------------------------------
--------------------------------------------------
--------------------------------------------------
D---LL----------QW--EGV-DDD-L---------------------
--------------------------------------------------
-LG-S--VSA--------------P-------------------------
-----------------SPVL-----------------------------
-----------------------------------------------PS-
--N--PS-----------P---KS---S----------T--L--TQP---
------T-------------------------------------------
--------------------------------------------------
--------------------------------------------------
----------------------------------------NNASA-----
--------------------------------------------------
---------------AQP------QQDLLSLL--E---------------
-----------------------------------D--------------
--------------------------------------------------
--------------------------------------------------
-----------------------DP-------------------------
--------------------------------------------------
-----------------------------------------------RP-
----ILDQP----------------------LLP----------VT----
-----FNLPQP-----L---------------------------------
---------IP-------------------------------------T-
------------------QT-L----------------------------
--------------------------------------------------
--------------------------------------------------
--------------------------------------------------
--------------------------------------------------
--------------------------------------------------
--------------------------------------------------
--------------------------S-------L-S-------------
--------------------------------------------------
--------------------------------------------------
--------------------------------------------------
--------------------------------------------------
--------------------------------------------------
--------------------------------------------------
--------------------------------------------------
--------------------------------------------------
--------------------------------------------------
--------------------------------------------------
--------------------------------------------------
-----------PRL--------------------------G---------
-TS---FR----------------------------P--VSS-------L
SF----AS--------------------SS-V-TS-----SSTA------
---TES-SH----E-VKVPP--VERDPYLVPRQYQVELFRKAEA------
GNVIAVMDTGSGKTLVAVMLIREMLRRERE--------------------
---------------------------------------A----------
--------------------------------------------------
------QR----------------GPEKRKISFFI-VNNVPLVFQQAAVI
RS-NCDA-EVTMLCGAME-TK-KYSNELWDEMYKKVDVVVLTAQILLDLF
RHGFVKMFR-----V------NLLIFDECHHARKDHPFCCIMKEFYHVSD
-L----EN-SQRPKVFGMTASPSSDI-GS---K-LKHS------------
------------AIELEDLMDAKVFTVD--QDDVRQYV--ERPLEFVAQF
NPP----------------------P--TY-R--N-T-----ML------
------------------------------------------------TS
SLRSKCVMSPRLSLIVES----V--QSNLSHLGPWCVDSLLRVNVENMAR
RDG-G---------------------------V-KQI-------------
------------------------------P---EEIRTAFE--------
---------------------VVK------S----------W-T------
F-PSP-VV------NIKQMSPKVMKLIQILRVA--GK--SWTKDFCGIIF
VQQRDTAIALCLLLQELDEFR-----------DIFRVQVLAGHSDES---
--------------------------------------------------
-D-SVLKMKFQEQNAIISNFRSKFYNLLVATSVAEEGLDIQPCNVVIR--
-------FDPVTTTISHIQSRGRARQMNSRYIMMMEFENR-----REEAA
LEKIQFGEKSMRDWCHGLD--ADRLMKKPVNS--------D-ED------
------------EGTE-LM----D-L-TPAQSYRVPTTGALLTLDSAIPL
LHYYCSSLT-GDEFC--SLRPEFSVTP-----------------------
----TG-----S---FGFVCDLTLPPNAPVRI-VQSDRTSTKQMARKSAA
FKACELLHSLKALSDNLLPVVVEEV-N-G----DSP--------------
------VE----------SR--P-VEATDKNHSYPY--------------
------------------------------------------------TC
PEIWKQDPM--------------------D--T-----------------
--------------------------------------------------
--------------------------------------------------
--------------------------------------------------
--------------------------------------------------
--------------------------------------------------
--------------------------------------------------
--------------------------------------------------
------------------------------------------------D-
------------T---------SVAL---HRCI-----------------
--------------------------------------------------
--------------------------------------------------
--------------------------------------IEMDEC------
--------------------------DVE---------RL-GGSH-----
------------------------------------------RFRRMCIL
TRQPLPDAIAPIRLYLGGA-G-RL--VNI---K--S--RP-PPVTANK-Q
QLILFQKYTLLLFQRICRKSFECT--LETMPYFVVPLCTWEKFSKSET--
-----TL--------IDA---------------KQDISWEDIESGQSVQ-
P------DL----------VPIR-EDEV----EQALQTTILALRK-D--P
NR-EFFFKTIVTGYKMQDLMPPD----A-FR-HEL-A-AWDESLAKVRSH
AKLLAASS-AA-----ATP--SSPE------AT--TTN-SSPS-YLSKP-
-DLLTE--------------GGAA---PASAAVPRTFAAYFKWR-F----
Q-----VDCE----D-G-DMIIMVDRVR---KMRNHL--QPAVRE---E-
-----E-AK-E-E--AGA-MMMPLKACVRGTIKTDILRMAQLIPSILFSL
DQTLLVCEARALHGLG-QIRMDHLQEAFTTSSSNRDYQYERLELLG----
-----------------DSFLKFSSTIRLYIVNPAKDEGQLHASRIRIIS
NRALLGHATDLELYRYISSTPF-HRKSWRPPHF-T-VDT-----------
--------------------------------------------------
------------------------------N----E-W-E----------
------------------------------------S----VQQHKLSNK
TLADVIEASLGAAFLSG---------GFTVAFQAAKSLRIPFDEFATWSD
FKRVFLEAKVVKEATR---------------RG---------EEGSGA--
---PSSLAP----------------AP-LS-VANLAAIQEVQK-IL-GYE
FKDPSLFFEAMTHASHIRA----DAVCYQRLEFLGDAVLDFQVIRYYYEK
YHDAPPGVITLIKDASVNNGILGAISLKWGLQKFLNHYSPSLIGAIARAM
TSLEERASR-------------------S---------------------
------------------PTGELEKEYWVDI-SMPKVLGDLVESTLGAVF
VDSGFDFDLITDLFRRLIKPFLDKHVNF-EGMVLHPNKVLLE-SLQY-QG
CNNFKFD---------TEVAEQ-V-----------------S--------
S----------------------------SEKLLKKLG---L--GMKRS-
------------------------------------------------TN
-E-----------A-------RNHDDGEPALKCHFKIHGRIMATA--V--
G-K-HMEDLRKEVAVATLAIL--KK-DPGQLATLCTCPKKRGAR--H-V-
SM--LDRY-RQ---------------------------------------
--------------------------------------------------
----------E
>KAG0322650.1/1-1558
MTKSES--------------------------------------------
--------------------------------------------------
--------------------------------------------------
--------------------------------------------------
--------------------------------------------------
--------------------------------------------------
---------------T----------------------------------
--------------------------------------------------
--------------------------------------------------
D---LL----------IF--DEA---A-P---------------------
--------------------------------------------------
-VT-----------------------------------------------
-----------------PARW-----------------------------
-----------------------------------------------PA-
--R--E---------------------VS---------P--L--------
--------------------------------------------------
--------------------------------------------------
--------------------------------------------------
--------------------------------------------------
--------------------------------------------------
----------------------DLLSSSCQGL--A---------------
--------------------------------------------------
---------------------------------LRPA-------------
--------------------------------------------------
------------------------L-------------------------
--------------------------------------------------
-----------------------------------------------TP-
----IGSSP----------------------VRA----------VQ----
------LPPA-----PL---------------------------------
---------VP-------------------------------------V-
------------------AV-T----------------------------
--------------------------------------------------
--------------------------------------------------
--------------------------------------------------
--------------------------------------------------
--------------------------------------------------
--------------------------------------------------
--------------------------A-------V-T-------------
--------------------------------------------------
--------------------------------------------------
--------------------------------------------------
--------------------------------------------------
--------------------------------------------------
--------------------------------------------------
--------------------------------------------------
--------------------------------------------------
--------------------------------------------------
--------------------------------------------------
--------------------------------------------------
-----------AAA-----GGGSGGL----------SSHRPPSPTVVMSN
SPG---FR----------------------------PQPIAS-------T
SQ----SS--------------------TR---ASPT-R-GRAP------
---PSA-AN----Q-VTVPA--VEPDPYLIPRRYQSELFRKAIR------
SNIIAVMDTGSGKTLVAVLLIREMIKRQLE--------------------
---------------------------------------A----------
--------------------------------------------------
------EA---------------------------------SLAEQAAVI
RA-NSAA-QVIELSGVKQ-TR-TLNEDIWKDIFIKADVVVLTAQILLDHL
RRGHVKMRR-----I------HLLVFDECHHARKDHPFCCIMREFYHST-
------AD-AERPKIFGMTASPSLDT-SS---K-IENS------------
------------ARELETVMDAKVFTVD--QQQVLSFV--ERPREIVVQY
HSS----------------------P--SY-Q--E-T-----VL------
------------------------------------------------TQ
SLRKRA-MDERLDPLSST----I--DETLKHLGPWCVNRLWHLFIERASD
SRE-----------------------------I-KPV-------------
------------------------------S---SEMRTAIT--------
---------------------LVK------S----------M-P------
L-PPP-IC------TADYVSPRVIKLIQLLRVA--AR--EMKDDFCGIIF
VQRRNTAIALCLLLQELAEFK-----------EVFRVQILAGHSEDS---
--------------------------------------------------
-E-NVMRMSYREQTVIISNFRNKVYNLLVATSVAEEGLDIQPCNFVIR--
-------FDPVTTTISYIQSRGRARKKDSRFIMMHEFDNR-----TEEAT
LEKIRRAEETMKEWSHGLD--EDRVMRNPMDV--------E-D----D--
------------SALE-------K-L-MPLQTYKIPTTGALLTLDSSISL
IYHYCSTLS-SDEFC--SFRPDFNVIS-----------------------
----NG-----S---SGFVCDLILPPNAPFRV-VQSDRASTKSMARKSAA
FKACEKLHFLGALSDNLIPIVTEPA-E-D----DMS--------------
------EE----------VR--V-VDSKIKNKSYPT--------------
------------------------------------------------TS
PKFWSPSPR--------------------N--P-----------------
--------------------------------------------------
--------------------------------------------------
--------------------------------------------------
--------------------------------------------------
--------------------------------------------------
--------------------------------------------------
--------------------------------------------------
------------------------------------------------G-
------------E---------PVQL---WGCV-----------------
--------------------------------------------------
--------------------------------------------------
--------------------------------------VKLAQE------
--------------------------DLE---------AL-GGKD-----
------------------------------------------RYRSMCLL
TYRPLPSSPTPFNLYIDGD-K-RL--VTL---M--S--FP-TPVVVDE-D
RLILLQHFTLVLFERMCRKTFECA--LESIPYFIAPLTKDFGP-Q-----
---------------HSL---------------QSGIAWDDVSLGQDMN-
P------LP----------FLDD-R-KD----EQALLDSIVTFRH-D--H
GR-DFFVKRIVREFVMSDVMPPD----Q-FK-HEL-A-LWDDSLAKSKST
PSK---------------------------------------------E-
-DET-----------------WND---QGLDSSRKTFAAYFKWR-Y----
K-----VECA----E-D-DIMLGLDRVR---KMRNNL--QAAIRG---E-
-----D-VK-K-D--NSM-IVVPLSLCERCPVRADVLRMSQLIPSVLFSL
DSTLLVQEAQERIGLQ-MVRLDYLQVAFTTSSANRDFQYERLELLG----
-----------------DSFLKFSSTIRLFIINPAKDEGQLHANRIRIIS
NRALLGHATTLEIYRHVSSTPF-HRKSWRPTRF-I-VGK-----------
--------------------------------------------------
------------------------------E----P-G-K----------
------------------------------------E----VQSHDLSNK
TLADVIEASLGAAYRSG---------GVRTGLAAAKALRIPFDEFADWDD
FSKVYSRAKATTQ-SA---------------DE-----------------
------RYR----------------LG-LS-AAQLKGVREVEK-LY-EYE
FKDPLLFVEAMTHASSIRN----DSVCYQRLEFLGDAVLDFQVVQYYYDK
YGDASPGVITLFKDASVNNGALGAMALKWGLHRHLDHCSAALIGAMTRTT
SALESLKSL-------------------S---------------------
------------------PRETLEGEYWQDV-TMPKVLGDLVESMLGAIF
VDSGFDFGVITGVFTRLIRPFLDEYVKF-ESLNLHPSKRLLE-SLQA-EG
CSRFKFE---------MESSQE-T-----------------D--------
-----------------------------TQRYLRRIG---L--TVH---
--------------------------------------------------
-------------G--------SGGEVDSPQKCHFRIHDKIVATA--TAT
G-A-QVEELRKQVALQTIMML--KA-DPQLLGSLCSCPKRQRPR--H-I-
SV--WDRY-AS------------D---------------------L----
--------------------------------------------------
----------L
>KAG0338015.1/1-1364
MSELCI--------------------------------------------
--------------------------------------------------
--------------------------------------------------
--------------------------------------------------
--------------------------------------------------
--------------------------------------------------
--------------------------------------------------
--------------------------------------------------
--------------------------------------------------
-----A----------D---------------------------------
--------------------------------------------------
--------------------------------------------------
--------------------------------------------------
--------------------------------------------------
--------------------------------------------------
--------------------------------------------------
--------------------------------------------------
--------------------------------------------------
--------------------------------------------------
--------------------------------------------------
--------------------------------------------------
--------------------------------------------------
--------------------------------------------------
--------------------------------------------------
--------------------------------------------------
--------------------------------------------------
--------------------------------------------------
--------------------------------------------------
--------------------------------------------------
--------------------------------------------------
--------------------------------------------------
--------------------------------------------------
--------------------------------------------------
--------------------------------------------------
--------------------------------------------------
--------------------------------------------------
--------------------------------------------------
--------------------------------------------------
--------------------------------------------------
--------------------------------------------------
--------------------------------------------------
--------------------------------------------------
--------------------------------------------------
--------------------------------------------------
--------------------------------------------------
--------------------------------------------------
--------------------------------------------------
--------------------------------------------------
--------------------------------------------------
--------------------------------------------------
--------------------------------------------------
--------------------------------------------------
---------------SDSSA--TKQRAPLIPRSYQVNLFNQALQ------
ENTIAVMDTGSGKTLVAAMLVQRRMQQERP--------------------
---------------------------------------E----------
--------------------------------------------------
--------------------------------------------------
--------------------------------------------------
---LTLASQ-----I------HLLIIDECHHARKSHPYNHIMTEFYHNPA
-MS---KP-SERPRVFGMTASPSSNA-GT---KNAVFS------------
------------ASDLEVILDSRVFSVD--KEELQEHV--EMPDERIVQY
ERH----------------------Y--VE-S--T-T-----YL------
------------------------------------------------AS
KMAELCASNMQLTEALKDTPQDA--FEVSHHLGAWCVDQIWRHAIQNLAL
ASR-T--N--------------------------R-T-------------
------------------------------I---GDLSGAKS--------
---------------------VMQ------R----------W-K------
P-RPP-KM------TNRDVTPKVQTLVDILRDM--HK--MFNSEFCGIIF
VERRDTAAGLTILLQELEEFR-----------DVFRVQALVGHNRRR---
--------------------------------------------------
-D-VLLRMTMREQNKVIEQFRNNDFNLLVATSVAEEGLDIQACNVVIR--
-------FDPIATTTSYVQSRGRARRGGSKYIIMQDRSSA-----SELTS
FAKIKKNEREMREWCQKSD--KYRYRSDLF--------------------
------------HHKG-M-----P-S-DLQDGYLIPSTQALLTPSSAIPL
LYRYCASLS-RDEYC--RSQPVFDCSH-----------------------
----SD-----W---FNFVCHLKLPSLAPICH-FESDVAPNKTAARRSAA
FKACRALHIIGALDDHFEPFHEELK-E-E----DEGA-------------
------NE----------S-C-E-TEAVAENGSYPR--------------
------------------------------------------------NT
PRLWNHVQT--------------------S--SL----------------
--------------------------------------------------
--------------------------------------------------
--------------------------------------------------
--------------------------------------------------
--------------------------------------------------
--------------------------------------------------
--------------------------------------------------
----------N-------N-----------------------------A-
------------P---------GIPL---FACT-----------------
--------------------------------------------------
--------------------------------------------------
--------------------------------------IAFTA-------
--------------------------DT----------I--RGRD-----
------------------------------------------QHQAMALL
TTEPLPFESHVLNIYVKGE-L-RS--LQL---S--T--LS-SPLQLEA-D
QVSRLRQFTLTLSTQIARKKFDCI---GSPAFFIAPLTASSGS-------
----------------VL---------------LPDICWSTVDKSQTLL-
S------GP----------LSDD-D-LL--DGDIELQQLVVTVDR-E--R
TE-SYFVHGIVEGLLIDDTIPEA----I-FK-AEI-K-DWRSATK-----
--------------------------------------------------
---------------------------KCTSESDPTFKEYFTWRRY----
D-----MERG---PG-N-KALLLGKGIK---RLRNHL--QPAALDGRDL-
-----E-VE-E-S--IAL-TLLPVSACSRNTFRASVLQIPLLIPSILFHI
ESMLLSNDAKEALGLQGVVDLDLLQTALTTSATNRDQSYERLEILG----
-----------------DSFLKFSSALRLFVLNLNRNEGQLTMAQSRIVS
NDALMRHSLRKELYRYVTNVPF-NRKSWQPIGF-I-VDG-----------
--------------------------------------------------
------------------------------I----V-C-GE---------
-----------------------------------GE----VREQKLSNK
TLADFVEAIMGAAFLSG--DGDSRQGGVEAALTAAKRLGVPFKEFETWRD
FERVFKEKTLERDES-F--AGS-GNTETSFD-------------------
-----------------------NNVF-GD-EHFQKGLARLEI-TL-GYK
FKQHALILEALTHASAIQF----GGRSYERLEFLGDAIHDFQVTNYYYHR
YPDAPPGVISQMKTTAVNNMILGAIAIEWELEKMLIYESDDLMDEINKTV
EAIAT---------------------------------------------
--------------------LDRVDEYWVKLATMPKILGDIVESTLGAVF
VDCGFEYAVVSRLFEDKIRPFLDKHLSV-ETMSIHPTKAILE-YLQG-QG
CTQFRCG---------TRELEE-T-----------------E--------
R----------------------------NS--------------R----
--------------------------------------------------
----------------------R-GKVDPVFVCDYKIHNTTIATA--R--
G-Y-SLKELRKQVAVEALKRI--RS-EDGLLESLCDCPHAMKKRT-R---
TT--IE--------------------------------------------
---------------------------------------E----------
-----------
>KAG0348220.1/1-1616
MSNEDL--------------------------------------------
--------------------------------------------------
--------------------------------------------------
--------------------------------------------------
--------------------------------------------------
--------------------------------------------------
--------------------------------------------------
--------------------------------------------------
--------------------------------------------------
-----L----------YF--EEL---E-------------D---------
--------------------------------------------------
-SH-P--A--PKR-------------------------------------
-------------------AS-----------------------------
-----------------------------------------------PPS
S--A-FS-----------L---SL----L-----------DG--PL----
--------------------------------------------------
--------------------------------------------------
--------------------------------------------------
--------------------------------------------------
--------------------------------------------------
------------------------DFSVSADS--R---------------
-----------------------PTTGGHL--LW-L--------------
--------------------------------------------------
--------------------------------------------------
-----------------------DP-------------------------
--------------------------------------------------
-----------------------------------------------IP-
----NLNAP----------------------ILQ----------PT----
----PAPAPAP-----VMTPMTPMG-----------------SPMIPG--
------LPIVPRKDESWKTSPFDLDPVHSPIPGKLSSIFIR---------
-PVNLEPLSPASVSPMPPPPSK----------------------------
------AENTTL--------------------------------------
--------------------------------------------------
--------------------------------------------------
--------------------------------------------------
--------------------------------------------------
--------------------------------------------------
--------------------------------------------------
--------------------------------------------------
--------------------------------------------------
--------------------------------------------------
--------------------------------------------------
--------------------------------------------------
--------------------------------------------------
--------------------------------------------------
--------------------------------------------------
--------------------------------------------------
--------------------------------------------------
--------------------------------------------------
--------------------------------------------------
---------PT-------PTL-PTPEAS-P-------------------P
AY----EQI--AVSV-------------LSP--V-SA-I-LDLP------
---STT-SS----R-LDTPE--IHEEPELIPRSYQIQMYEKALN------
ENTIAVMDTGSGKTLVAAMLIKEMIRREIM--------------------
---------------------------------------A----------
--------------------------------------------------
------NR----------------DPTQRKLCIFV-VNNVPLVKQQASVI
RT-QSRA-EVVELCGSSK-TK-KLVETLWAQISANTFVVVLTAQILLDVL
RHGYLHMRK-----I------SLLVFDECHHARKDHPFCFIMNEFYHNKL
-TQ---DF-AQNPRIFGMTASPTSDI-GS---K-MNQS------------
------------TSELERVLDSKVFSVQ--LHQLEGFV--EKPMQIVALY
NPP----------------------P--RY-N--P-T-----RL------
------------------------------------------------TL
RMRRACGFEPKLLQTLND----V--STNLSQLGPWCVDHIWSLAVGNLRG
TSK-S--T--------------------------T-S-------------
------------------------------S---EHLATVQR--------
---------------------IVD------D----------T-S------
F-LPP-IS------SDENLTPKVQKLIQILRVT--SK--ALKDEFCGIIF
VQRRDTAAALTILLQELEEFH-----------DLLRVEVLAGHSEGN---
--------------------------------------------------
-H-ALLNMTLKEQDAIITRFRNKEYNLLVSTSVAEEGLDIQPCNIVIR--
-------FDPVTTTTSYMQSRGRARKKNSRYIMMQESNNH-----KEEAT
LEKIQYGEQSMREWYSDRP--NQVS----G-E--------E-DD------
------------QAQD-------K-S-TPEQQYLVPSTRALLTLSSAVPL
LHRYCASLS-TDEYC--DWKPEFDVSA-----------------------
----SG-----T---SGFLCDLNLPPAAPIRY-FQSDRTSTMDMARKSAA
FKACEALHKLGAIDDHLDPVVKSAG-S-D----D--E-------------
------GE----------P-T-N-QPKASQNRSYPR--------------
------------------------------------------------NT
PLFWNHGAM--------------------Q--E-----------------
--------------------------------------------------
--------------------------------------------------
--------------------------------------------------
--------------------------------------------------
--------------------------------------------------
--------------------------------------------------
--------------------------------------------------
--------------------------------------------------
----------------------PKRL---FVCT-----------------
--------------------------------------------------
--------------------------------------------------
--------------------------------------ASFAK-------
--------------------------DA----------H--HHRH-----
------------------------------------------SYRTMCIL
THKPLPFSDHRLNVFVKGK-A-RE--VIM---R--T--SS-AHLKFSQ-D
QIALLRKFTIVLFQRMCRKDFDCE--PDRMPYYVAPLGND----------
----------------------------------DDVSWDDVQMGQSTA-
V------TP----------LDER-P-SE----EEAILDLVVMLKN-D--R
SS-EHFVHGIVRGFKVTDVMPSD----R-FR-AEI-E-SYGDSQ------
--------------------------------------------------
----------------------------GNTLLEPTFGDYFKWK-F----
K-----QDCA----E-E-ETILLVQRVK---RMRNHL--QPAPID---E-
-----K-EQ-D-D--GAL-ALVPLSACWKCSVCAGVLRVSQVIPSALFDL
DSFLLVQEAQERVGLQ-DVRIDLLHVALTTSSANREYHYERLELLG----
-----------------DSFLKFSSTLRLFIVNPAKDEGQLHLSRTRIIS
NTTLLKHAEQLELYRYISSTPF-HRKHWRPVHF-I-VDG-----------
--------------------------------------------------
------------------------------K----P-W-D----------
------------------------------------N----QQQHMLSNK
TMADVIEAALGAAFLSG---------GSIVAFHAAKLLRVPFDEFNTWED
FARVYQESLTHHGST-D--P-A--------S-------------------
---------T-------------PILP-LY-GEHQRHIDKVQK-IL-GYT
FKSPHLFMEAMTHASSARK----DSGCYQRLEFLGDAVLDFQVIKYYYHK
YYDAPPGAITLIKDASVNNQVLGALAIQWGLGEFLIHNSEGLASEIQRAI
ATLEMQKES-------------------S---------------------
------------------PTNTLEGEYWVNV-KMPKVLGDLVESTLGAVF
VDCRFDYTVICDVFDRLIRPFLDDHINL-EQIVIHPTKALME-FVQS-KS
CNEARFK---------REEHEA-A-----------------N--------
R----------------------------SKNTMRRLG---L--GGR---
--------------------------------------------------
---------------------RGGRDANPTQVCKFMIHGEVIATS--T--
G-L-DIEELRKQVAEEAMRKL--QA-DPGLMDAKCNCPRKRRAG--Y-R-
TM--LDKY-HE------------G---------------------RFANG
LP---------------------------VSL------LD----------
-----------
>KAG0352929.1/1-1423
MTTHHD--------------------------------------------
--------------------------------------------------
--------------------------------------------------
--------------------------------------------------
--------------------------------------------------
--------------------------------------------------
--------------------------------------------------
--------------------------------------------------
--------------------------------------------------
-----Q----------K---G-----------------------------
--------------------------------------------------
--------------------------------------------------
--------------------------------------------------
--------------------------------------------------
--------------------------------------------------
--------------------------------------------------
--------------------------------------------------
--------------------------------------------------
--------------------------------------------------
--------------------------------------------------
--------------------------------------------------
--------------------------------------------------
--------------------------------------------------
--------------------------------------------------
--------------------------------------------------
--------------------------------------------------
--------------------------------------------------
--------------------------------------------------
--------------------------------------------------
--------------------------------------------------
--------------------------------------------------
--------------------------------------------------
--------------------------------------------------
--------------------------------------------------
--------------------------------------------------
--------------------------------------------------
--------------------------------------------------
--------------------------------------------------
--------------------------------------------------
--------------------------------------------------
--------------------------------------------------
--------------------------------------------------
--------------------------------------------------
--------------------------------------------------
--------------------------------------------------
--------------------------------------------------
--------------------------------------------------
--------------------------------------------------
--------------------------------------------------
--------------------------------------------------
--------------------------------------------------
--------------------------------------------------
--------A----P-ATDPL--ASTRTPLTPRSYQVRMFERALG------
ENTIAVMDTGTGKTLVAAMMVKEMMQRELD--------------------
---------------------------------------G----------
--------------------------------------------------
------KV----------------RAGPRKLNFFI-VNNVPLVRQQASVI
RD-FCDA-EVVELCGASN-TK-KLEETLWTEIAKYAHVVVLTAQILLDVL
RQGFWHMHQ-----I------NLLIFDEAHHARKSHPYNYIMSEFYHNKT
-M----VK-PERPRVFGMTASPATNA-GQ---K-HLFS------------
------------ASDLESVMDSTVFSID--VNELQNYV--ERPIESVVVY
DNY----------------------VHPPL-R--A-S-----DL------
------------------------------------------------TR
MMGPACRHDAILEHTLNN----I--HAVQLQLGPWCAEQIWIHTVKNLQI
ASR-T--N--------------------------A-A-------------
------------------------------I---GDLRDAKA--------
---------------------IID------R----------W-T------
S-PPL-TCSVDDGANCNDITPKVQVLLQILREA--HN--DLKDEFCGIIF
VERRDVVAGLTILLSEMEEFR-----------DAFRVQALVGHNKR----
--------------------------------------------------
-D-VLLRTTLKGQNDVITLFREQKCNLLVATSVAEEGLDIQACNVVIR--
-------FDPITTTTSYMQSRGRARKKDSRYIIMRDKYSR-----SQLDT
LEKIHTAEQKMREWCQVAE--SDRHRRDLA--------------------
------------DAKD-------L-S-IQAQEYLVPATEALLTPSSAIPL
LYRYCASLA-KDEYC--ESRPVFHVDQ-----------------------
----DR-----M---AYYVCSLTLPPLAPIQE-IQSDGATSKDMARRSAA
FKACKQLHGLGVLDDHFQPFVEKAD-I-E----EQ-V-------------
------EE------------L-D-IPKADQNNMYPR--------------
------------------------------------------------NT
PRLWSKSCT--------------------E--Q-----------------
--------------------------------------------------
--------------------------------------------------
--------------------------------------------------
--------------------------------------------------
--------------------------------------------------
--------------------------------------------------
--------------------------------------------------
------------------------------------------------T-
------------S---------PATV---FGCT-----------------
--------------------------------------------------
--------------------------------------------------
--------------------------------------VSFVN-------
--------------------------DG----------H--RRRQ-----
------------------------------------------QYGTMRII
TRQPLPFASHTFNVYINGE-V-RK--LTL---S--A--SP-VPLQLDA-D
QVSRLQQFTLVLFSRIARKRFECP---DDMPFFVAPMTDMN---------
----------------QL---------------EPTISWNEVELGKSLE-
I------LP----------IPRE-S-LS----NLNVKELVVTLIE-D--R
TL-SFFVQEAIQGCRIEDPMPEP----L-CS-AEI-A-AWRAAHG-----
--------------------------------------------------
---------------------------DGEETSNPTFMQYFRWK-Y----
E-----VDCP----D-N-ETILLARRVK---RIRNHL--QPAVLD---E-
-----S-EQ-D-S--ALL-TLLPLSACAKSTVSASVLRIAQLIPSTLFHL
DSMLLAREAQMAVGLE-DVQLELLQVALTTSSTNRDHNYERLEILG----
-----------------DSFLKFSSALRMFILNPNKNEGQLTISQVGMVS
NTALLRHTLRRELYRYVTSAPF-HRKGWRPVGF-V-VDG-----------
--------------------------------------------------
------------------------------K----V-C-E----------
------------------------------------E----RQEYMLSNK
TLADFVEATLGAAFLSG---------GVATALGVAKHLGMPFHEFGTWAD
FGRVYSEQQARATT--N--GQ---------D-------------------
----------------------------AR-DGVDDRILNLEE-TL-GYK
FKRPDLVKEAMMHASAVQRIG--QDRTYERLEYLGDAVHDFLVTKHYFEQ
YLDAPPGIISQIKTTAVNNGILGALAIEWGLDKLLIHGSEALTADIAEAI
AAVKA---------------------------------------------
--------------------SASTGEYWAKV-KMPKVLGDLVESILGAVF
VDSGFQFETVLDLFVRKVRPFLDGHLNL-DSIMIHPTKAVLE-YLQA-RG
CSKFTFE---------RRESEE-T-----------------A--------
R----------------------------KPSILGRTS---L--GV----
--------------------------------------------------
----------------------G-VRVDPVFVCDFQIHGTTVASA--T--
G-Y-KMTELKKQVATEALRRV--KT-EEGLLEALCSCPCSKRKRG-Q-A-
TL--LDKY-QE------------A---------------------K----
---------------------------------------K----------
-----------
>KAG0353110.1/1-1524
MDMSDL--------------------------------------------
--------------------------------------------------
--------------------------------------------------
--------------------------------------------------
--------------------------------------------------
--------------------------------------------------
--------------------------------------------------
--------------------------------------------------
--------------------------------------------------
-----I----------SF--DDE---F-P-----------D---------
--------------------------------------------------
-WY-A--Q--PEGTSLRI--------------------------------
-------------------SS-----------------------------
-----------------------------------------------SPE
TC----S-----------P---TD----WPHGR-PIRLSDEP--TQ----
--------------------------------------------------
--------------------------------------------------
--------------------------------------------------
--------------------------------------------------
--------------------------------------------------
------------------------NDESQGTL--Q---------------
------------------------DPAQWND-GW-E--------------
--------------------------------------------------
--------------------------------------------------
-----------------------DL-------------------------
--------------------------------------------------
-----------------------------------------------FP-
--------------------------------------------------
-----------------------------------------------S--
------APS-----------------VSSHTP------------------
------P-------------------------------------------
--------------------------------------------------
--------------------------------------------------
--------------------------------------------------
--------------------------------------------------
--------------------------------------------------
--------------------------------------------------
--------------------------------------------------
--------------------------------------------------
--------------------------------------------------
--------------------------------------------------
--------------------------------------------------
--------------------------------------------------
--------------------------------------------------
--------------------------------------------------
--------------------------------------------------
--------------------------------------------------
--------------------------------------------------
--------------------------------------------------
--------------------------------------------------
--T---CNP-----------------------------------------
--------------P-------------TSP--T-LITH-KDPP------
---PNQ-SE----P-PIVLQ--GSGASPLIPRQYQLQIYERALN------
ENTIVVMDTGSGKTLVASMLIKEMRRREAE--------------------
---------------------------------------A----------
--------------------------------------------------
------NR----------------VLAERKRSFFV-VSNVPLVKQQADAI
RR-DSSV-EVIEICGASK-TK-KHQESVWAEIAESAQVVVITAQILLDAL
RQGYWHMSR-----I------DLLVFDECHHAHKSHPYCFIMNEFYHNEG
------VT-TEKPRIFGMTASPTTDV-GS---K-LGHS------------
------------ARQPEA---------------LEDHV--ERPVHLVALY
NPP----------------------P--RY-N--R-T-----LL------
------------------------------------------------SW
QIRPMCNFEPKLLQVWND----A--PVILAHLGPWCVDQIWRLAVENLLA
ASR-S--T--------------------------AGA-------------
------------------------------T---EHLEAAKA--------
---------------------VIA------E----------G-E------
S-LPP-AL------EPESLTPKVQKLIQTLRVT--VT--MLGDKFGGIIF
VQRRDTAVALTILLQEYEPFR-----------DMFRTQVLAGHSEGH---
--------------------------------------------------
-H-PLLNMTSKEQSIIINKFREKEYNLLVSTSVAEEGLDIQPCNVVIR--
-------FDPVNTTTSYIQSRGRARRKDSRYIMLQECNNH-----REEAM
LVKVHRGEQNMRIWCNNLE--NSQIGTSPEVI--------E-NP------
------------KIGI-------S-S-MFAQQYLVSSTQALITLASAIPL
VYRFCNVLS-RDAYC--ESRPVFELRR-----------------------
----GG-----M---SGYYCDLILPAHAPVRV-FQSDRASCKDMARMSAA
FRACETLHRLGALDDHLEPVVTRTF-A-Q----KEKQ-------------
------KE----------TSA-K-PFRGEQNHEYPH--------------
------------------------------------------------NT
PAFWKTYQF--------------------Q--DQ----------------
--------------------------------------------------
--------------------------------------------------
--------------------------------------------------
--------------------------------------------------
--------------------------------------------------
--------------------------------------------------
--------------------------------------------------
------------------------------------------------S-
------------R---------SRQV---YMCS-----------------
--------------------------------------------------
--------------------------------------------------
--------------------------------------MTLM--------
--------------------------DG----------S--SRNH-----
------------------------------------------RYRASCII
TSQPLPFECHVFNVYIDGE-V-QQ--MIL---K--T--SP-TPLQLRK-N
QFSLLRQHTLTLFRRISRKKFEYS---GGIPFLVAPMTDQD---------
----------------PA---------------GSAIAWHEVDLGQALD-
P------QP----------IVSE-R-HS----EAAIKEMVVMVAN-D--C
FR-DYFVLEVLREYSLDEIMPKR------FN-AEI-A-AMRTGK------
--------------------------------------------------
----------------------------SNKSLKPTFRQFFLWK-Y----
K-----TECT----D-D-NTMVVLRQVK---RLRNNL--QPVIHG---T-
-----A-EQ-E-D--RDS-TLAPLSICQKSTISASVLRMSQITPSTICDL
DALLLAQEVQQQLHLH-DVNLDLLQVALTTSSANRDYNYERLELLG----
-----------------DSFLKFSITIRLYIVNPAKNEGELHMHRIKIIS
NTALLSHCLRLELFRHITSSPF-HRKDWRPVQF-L-VDT-----------
--------------------------------------------------
------------------------------I----P-W-D----------
------------------------------------R----EHSHTLSNK
TLADIVEALLGAAFRSG---------GTKVAFNAAKDLGIPFDEFGAWTD
FHRVHSEMMLNKAED----A------------------------------
-------------------------NT-TRNNDFGSQIKKLEA-RI-GYT
FQNPHLIHQAMTHASSSSS-TLKDGLCYERLEFLGDAVLDFQVIQYFYNK
YRDAPPGAITLIKDASVNNQILGAMAVQLGLGEFLIHSSGALAGEIERAI
VAIETIKDQ-------------------S---------------------
------------------ANGLLEGEYWVDV-KMPKVLGDLIESTIGAVF
VDCGFDFETISALFARLVRPFLDKHVNL-NSIVIHPTKALLE-YLQS-KG
CNNSRFD---------REEPTV-AGG------------SNGS--------
R----------------------------AYSTLKRLG---L--GH----
--------------------------------------------------
-----------------------GQHVGPTLECRFLVHGSLVASA--K--
G-T-NMEELRKEVAVETMHRL--KK-EPELLELLCTCPRKRRSG--Q-A-
TM--LDRY-QG------------G---------------------HYGSG
---------------------------------------A----------
-----------
>KAG0353421.1/1-1516
MAKLES--------------------------------------------
--------------------------------------------------
--------------------------------------------------
--------------------------------------------------
--------------------------------------------------
--------------------------------------------------
--------------------------------------------------
--------------------------------------------------
--------------------------------------------------
D---LL----------VF--LDD---D-V---------------------
--------------------------------------------------
-AP-P--A------------------------------------------
-----------------SEAA-----------------------------
-----------------------------------------------PS-
--S------------------------MS---------H--G--------
--------------------------------------------------
--------------------------------------------------
--------------------------------------------------
--------------------------------------------------
--------------------------------------------------
----------------------GL-----SGL--T---------------
--------------------------------------------------
---------------------------------SRPA-------------
--------------------------------------------------
--------------------------------------------------
--------------------------------------------------
------------------------------------------------V-
----IKPSP----------------------EPT----------AA----
-----KNV------------------------------------------
--------------------------------------------------
--------------------------------------------------
--------------------------------------------------
--------------------------------------------------
--------------------------------------------------
--------------------------------------------------
--------------------------------------------------
--------------------------------------------------
--------------------------------------------------
--------------------------------------------------
--------------------------------------------------
--------------------------------------------------
--------------------------------------------------
--------------------------------------------------
--------------------------------------------------
--------------------------------------------------
--------------------------------------------------
--------------------------------------------------
--------------------------------------------------
--------------------------------------------------
---------------------------------SLSN-------------
--------------------------------------------------
------GS--------------------THGG-SNQ----AQAN------
---SRA-DV----E-VVVPK--VEQDPLLVPRQYQIELFKKALG------
SNIIAVMDTGSGKTLVAVMLIKEMIQREQE--------------------
---------------------------------------A----------
--------------------------------------------------
------WR----------------NLAERKICFFI-VHNVPLVFQQAAVI
RS-NCAG-EVIEMCGPNQ-KN-KFQ-KDWDVVFETADVIVLTAQILSDLL
RHGYIKMNR-----I------HLLVFDECHHARKDHPFCKIMKEFYHNT-
------PE-RDRPKVFGMTASPSMDT-GS---K-LYHS------------
------------AKELESLMDARIFTVD--QEMVQSYV--QRPSEFVVHY
HSP----------------------P--LY-N--P-T-----KL------
------------------------------------------------TH
QLREQCFTLPRLESPFSS----V--THNLKHLGPWCVDRLWKLYLHRLAE
ASN-----------------------------F-KQL-------------
------------------------------D---HDARAAVN--------
---------------------ISK------S----------L-S------
L-RKP-VC------DESYLSPKVLKLVQLLRVA--VE--GLGDDFCGIIF
VERRDTAMALCLLLEELEEFQ-----------DIFRVQILAGHGEGG---
--------------------------------------------------
-E-QVLRMTFQEQTAIISYFRHRVYNLLVATSVGEEGLDIQPCNVVIR--
-------FDPASTPISYIQSRGRARKANSRFIIMQELDNR-----AEEAT
FEKIKYSEKNMKEWCHSLD--DERLMRSPIDM--------D-D----D--
------------DVLD-------K-L-APAQIYRVPSTGAILTLDSAVAL
VHYYCSTLA-GDEFC--SLRPNFNIMS-----------------------
----NG-----A---SGFICDLILPPNAPIRI-VQSDRTSTKSMAKKSAA
FKACEKLHSLHALNDNLLPIMVDLA-K-D----EKP--------------
------GE----------EK--A-VDNKDKNKSYPM--------------
------------------------------------------------AS
PTFWKRSPS--------------------L--T-----------------
--------------------------------------------------
--------------------------------------------------
--------------------------------------------------
--------------------------------------------------
--------------------------------------------------
--------------------------------------------------
--------------------------------------------------
--------------------------------------------------
------------E---------TIPL---FGCV-----------------
--------------------------------------------------
--------------------------------------------------
--------------------------------------MELTKE------
--------------------------DLD---------QL-GGKS-----
------------------------------------------RFRTMCLL
TYQPLPCDISPFNLYVEGA-P-RL--VTL---K--S--SP-VPMQVDE-G
RRKLLKQFTLNLFQRMCRKTFECA--LEGLPYFVAPLTKTYVA-G-----
---------------SPL---------------QTGIAWDNVKLGQSLE-
P------LP----------ITEE-D-KV----EAFIMDSVVTLRT-D--Y
GR-DFFIKKILRIYRVKDVMPPE----D-FK-QEL-A-AWDVAIAKGKAT
ALE-----------------------------------------------
---L-----------------SNG---SDARAEGRTFAAYFKWK-Y----
S-----TDCT----N-D-DLILSVDRVR---KMRNHL--QPAVRD---E-
-----E-RR-D-D--ASA-NIVPLSACMRCSVSADVLRMSQLVPSILFSL
DSTLLVQEVRMKFGFM-RTRLDLLQVAFTTSSANRDYQYERLEFLG----
-----------------DSFLKFASTIRLYIINPSKDEGQLHASRIRIIS
NRALLGHATKLELYRYVTSIPF-HRKSWRPTQF-V-VDG-----------
--------------------------------------------------
------------------------------K----P-C-K----------
------------------------------------E----VQYQNLSNK
TLADIVEASLGAAYLSG---------GVTNGFHVAKTLGIPFDEFAEWSD
FHRVFSRMKMATLDNS---------------ED-----------------
-----RTSK----------------SM-LT-RGQLLNIQDVQK-LL-DYE
FKDPFLFVEAMTHASHIRN----DSVCYQRLEFLGDAVLDFQVVRYCYEK
YPSAPPGAVTLIKDASVNNAILGAISINWGLHHYLNHYSSTLVGAIARAI
VSLEFKTEQ-------------------S---------------------
------------------PTKTLEGEYWSDI-TMPKVLGDLVESTLGAVF
VDSGFDFDVISGLFARLIQPFLDKHVNF-ENIVIHPSKALLE-SLQA-KG
CNNFAFE---------NEDGAQ-E-----------------N--------
S----------------------------RSRTLRRLG---L--GAH---
--------------------------------------------------
-------------N-------QQTAEGARSMKCHFKIHDKIVATA--T--
G-D-QVEDLRKEVAIATMALL--KG-DTELLGTLCTCPKRSGAR--H-K-
SV--LDRY-R----------------------------------------
--------------------------------------------------
----------E
>KAG0357000.1/1-1137
--------------------------------------------------
--------------------------------------------------
--------------------------------------------------
--------------------------------------------------
--------------------------------------------------
--------------------------------------------------
--------------------------------------------------
--------------------------------------------------
--------------------------------------------------
--------------------------------------------------
--------------------------------------------------
--------------------------------------------------
--------------------------------------------------
--------------------------------------------------
--------------------------------------------------
--------------------------------------------------
--------------------------------------------------
--------------------------------------------------
--------------------------------------------------
--------------------------------------------------
--------------------------------------------------
--------------------------------------------------
--------------------------------------------------
--------------------------------------------------
--------------------------------------------------
--------------------------------------------------
--------------------------------------------------
--------------------------------------------------
--------------------------------------------------
--------------------------------------------------
--------------------------------------------------
--------------------------------------------------
--------------------------------------------------
--------------------------------------------------
--------------------------------------------------
--------------------------------------------------
--------------------------------------------------
--------------------------------------------------
--------------------------------------------------
--------------------------------------------------
--------------------------------------------------
--------------------------------------------------
--------------------------------------------------
--------------------------------------------------
--------------------------------------------------
--------------------------------------------------
--------------------------------------------------
--------------------------------------------------
--------------------------------------------------
--------------------------------------------------
--------------------------------------------------
--------------------------------------------------
--------------------------------------------------
--------------------------------------------------
--------------------------------------------------
--------------------------------------------------
--------------------------------------------------
--------------------------------------------------
--------------------------------------------------
--------------------------------------------------
--------------------------------------------------
--------------------------------------------------
--------------------------------------------------
---------------------------MLSQLGPWCVDQLWRLAIENMST
ADS-R--V------------------------S-IGV-------------
------------------------------S---EQLNRAKS--------
---------------------MVI------Q----------W-E------
F-ALP-EL------KDEHLTPKVQKLIQILRVT--AR--LFKEEFCGIIF
VQRRDTAAVLTVMLQEYEPFR-----------EIFRVKVLAGHRDHK---
--------------------------------------------------
-D-PVLRTSAAEQSTTISMFQDGAYNLLVSPVSQKKGWIFSH----AT--
-------FDPVSTTTSYIQSRGRARKTNSRYFMMQEMVPDEHVRDLEDTA
LVPHHRGEQLLRDWCRKRD--IESFRNDSH-I--------H-ES------
------------TPAG-------V-S-HLEQIYRIPSTQAVLTLDSAIPL
LSRFCILIA-RKGNS--DWRPVFDVFP-----------------------
----SD---------SSFSCVLTLPPNEAVRV-VQSDRTATKDLARMHAA
FKACEALHKAGALDDHLEPVVAKSA-T-K----DT---------------
--------------------A-P-RFKLDHTNPYPH--------------
------------------------------------------------NT
PSFWTSGLP--------------------K--SA----------------
--------------------------------------------------
--------------------------------------------------
--------------------------------------------------
--------------------------------------------------
--------------------------------------------------
--------------------------------------------------
--------------------------------------------------
------------------------------------------------I-
------------G---------SQKV---FLCT-----------------
--------------------------------------------------
--------------------------------------------------
--------------------------------------IALED-------
--------------------------IS----------A--WDAC-----
------------------------------------------HHHPLYLI
TPEGLPFSKHSFNVYIRGE-V-HR--LTL---T--V--SD-SPLVLAG-K
QLDLLRQYTLKLLQRITRKKVECL---DDMPFMLAPISDVD---------
----------------PF---------------EQAINWNEIEMGQSLE-
P------KP----------IESR-T-RT----DEEIKDMVVTVES-Q--H
TC-DYFIAHVVREHQLNDVMPAA----R-FK-KEV-E-EWRTGL------
--------------------------------------------------
----------------------------EGDRQVPTFRQYFLWK-F----
K-----VECS----NND-EVMLQARQIH---RFRNHL--QPEMCA-----
--------K-K-E--QVL-VLLPLSICRQSTVTASVLRMAQLVPSAIFDL
DELLLAQEARQNLHLPLSVKLDILQEALTTGATHRAYNYQRMELLG----
-----------------DSFLKLSSTACLYIVNAAMAEGQLHSQRTEIIF
NDALREHALRLELFRYVANGRF-QRRTWKPVKF-V-VDG-----------
--------------------------------------------------
------------------------------K----A-R-A----------
------------------------------------T----EEEHLLSNK
TLADIVESTTGAALLSG---------GVEAAFACAKALGIPFGECDTWAD
FERIHSEDHADDR-T-A---------------------------------
----------------------------RS-EAFQDRLRGMEK-LL-RYT
FQHPSLAQEAMTHSSAAAHPC--DALDYQRLEFLGDAVLDFLIVWYYYEK
YPDAPPGAMALIKDSSVNNQILGAMAVAWGVSGFLIHNSAPVVREIQRVI
VEIEAIKET-------------------S---------------------
------------------ESGELEGEYWIDL-KMPKALGDVVESMLGAVF
VDCGFSIARTTELFKHLIWPFLDKYVDP-DRIVVHPVKCLLE-HLHA-QG
CNDSRLE---------QVDEGG-AK-------------------------
--------------------------------RLRKLG---I--GG----
--------------------------------------------------
----------------------E-RHDPITLAYRYVVHGSVVASG--S--
G-L-YRKEVRKQVAVEAMQRF--KQ-DPRLLESLCSCAKSKKRHVEQ-D-
TM--LDKD------------------------------------------
--------------------------------------------------
-----------
>KAG0372830.1/1-1606
MTPTLT--------------------------------------------
---------------------------------TA---------------
--------------------------------------------------
--------------------------------------------------
--------------------------------------------------
--------------------------------------------------
-------------APF----------------------------------
--------------------------------------------------
--------------------------------------------------
D---LL----------QW--EGE---D-F---------------------
--------------------------------------------------
-FD-P--A------------------------------------------
-----------------ASPL-----------------------------
-----------------------------------------------PV-
--P--PS----PA---VSS---KP---S----------V--P--ISN---
-----TT-------------------------------------------
--------------------------------------------------
--------------------------------------------------
------------------------N---------------NSAPL-----
--------------------------------------------------
---------------PQ-------PQIILSLL--D---------------
-----------------------D-----------D--------------
--------------------------------------------------
--------------------------------------------------
-----------------------NP-------------------------
--------------------------------------------------
-----------------------------------------------LP-
----LLDQP----------------------LLS----------IA----
-----SNLPLP-----L---------------------------------
---------IP-------------------------------------M-
------------------QT-L----------------------------
--------------------------------------------------
--------------------------------------------------
--------------------------------------------------
--------------------------------------------------
--------------------------------------------------
--------------------------------------------------
--------------------------S-------L-S-------------
--------------------------------------------------
--------------------------------------------------
--------------------------------------------------
--------------------------------------------------
--------------------------------------------------
--------------------------------------------------
--------------------------------------------------
--------------------------------------------------
--------------------------------------------------
--------------------------------------------------
--------------------------------------------------
-----------PRI--------------------------S---------
-TS---FR----------------------------P--VSS-------I
SF----AS--------------------SS-V-T------SSTI------
---SET-SH----E-VKVPP--VEQDPYLVPRQYQVELFHKAVD------
GNVIAVMDTGSGKTLVAVMLIREMLRRETE--------------------
---------------------------------------A----------
--------------------------------------------------
------QR----------------GPNERKISFFI-VNNVPLVFQQAAVI
RA-NCDA-EVTYLCGAMD-TK-KFSNDLWGETYKKVDVVVLTAQILLDLF
RHGFVQMSR-----V------SLLIFDECHHARKDHPFCCIMKEFYHVHD
-L----PH-NQRPKVFGMTASPSSDI-GS---K-LYHS------------
------------ASELEYLMDAKVFTVD--QEEVRQYV--ERPLEYVVQY
NPA----------------------P--KY-P--T-T-----KL------
------------------------------------------------TS
ALRAKCFMVPRLNPIFES----V--QFNLGHLGSWCVDCLWRTNIDNMSK
RDG-G---------------------------F-RQV-------------
------------------------------P---EEIKAAVE--------
---------------------VIN------A----------W-T------
I-PTP-MV------DITQMSPKVMKLIQVLRVA--GK--SWTKDFCGIIF
VQRRDTAIALCLLLQELEEFR-----------DIFKVQVLAGHSDES---
--------------------------------------------------
-D-SVLKMKFQEQNDIISHFRNKTYNLLVSTSVAEEGLDIQPCNVVIR--
-------FDPVTTTISHIQSRGRARQKNSRYIMMMEYDNR-----GEEAA
LEKIQIGEKSMRDWCHSLD--SERLMRKPAGL--------D-ED------
------------ENPE-LM----DMM-TPAQSYRVPSTGALLTLDSAIPL
LHYYCSSLT-GDEFC--SLRPEFAVTA-----------------------
----NG-----S---SGFICDLTLPPNAPVRI-VQSDRTSTKQMAKKSAA
FKVCEMLHVLKALNDNLLPVVVEEV-V-E----ETP--------------
------VE----------PG--P-VEQIEKNKFYPF--------------
------------------------------------------------YC
PKIWNQDPI--------------------D--T-----------------
--------------------------------------------------
--------------------------------------------------
--------------------------------------------------
--------------------------------------------------
--------------------------------------------------
--------------------------------------------------
--------------------------------------------------
------------------------------------------------D-
------------V---------PVTL---YGCI-----------------
--------------------------------------------------
--------------------------------------------------
--------------------------------------VHMTER------
--------------------------DVE---------RL-GGRD-----
------------------------------------------RFRLMCIL
TRQPLPNAIAPIRLYLEGA-A-RV--VTL---R--S--HL-SPVIVNK-E
KLLLFQKFTLLLFQRMCRKNFDCS--LETMPYFVVPLCGRNEFST--S--
-----TL--------NGS---------------GLDISWDDIQSGQKVQ-
P------ES----------QPIS-ETED----EQVLQTTLLALRK-D--S
TR-EFFLRKIVADYRMQDLMPTD----V-FP-LEL-A-AWDESVAKLRAH
AQRAKANSTTSANLSTSSP--STPN-------------PSPPG-SPLPN-
-LSS-E---------------QNA---PEPAPVPKTFAAYFKWK-F----
Q-----VDCE----D-G-DKILMVDRVR---KMRNHL--QPAVRE---E-
-----D-AK-E-E--AGA-MIMPLKACIRGTVKADVLRMAQVIPSILFSL
DQTMLVYEAREMIGLG-QIQMDYLQEAFTTSSSNRDFQYERLELLG----
-----------------DSFLKFSSTIRLYIVNPSKDEGQLHASRIRIIS
NKALLGHATHLELYKYISSTPF-HRKSWRPPYF-T-VDN-----------
--------------------------------------------------
------------------------------K----P-W-E----------
------------------------------------S----VQKHNLSNK
TLADVIEASLGAAYLSG---------GYKVAFDVAKILRIPFDEFATWRD
FNREGGS-------------------------------------------
-----FMPQ----------------PP-LS-ITNMAAIQAVQE-VL-GYE
FKDPSLFFEAMTHASHIRA----DAVCYQRLEFLGDAVLDFQVIRYYYEK
YHDAPPGAITLIKDASVNNLILGAISIKWGLQKYLNHYSPSLIGAIARAM
VSLEERQAK-------------------S---------------------
------------------PTGELEGEYWMDI-YMPKVLGDLVESTLGAVF
VDSGFDFDVVTGLFQRLIRPFLDRHVGF-ESMILHPNKVLLE-QLQS-QG
CIDFKFD---------TEAAEK-V-----------------S--------
N----------------------------SDKLLRKLG---L--GLRSA-
-------------------------------------------------N
-G-----------S-------RSHDDGEPILKCHFKIHERTMATA--I--
G-K-HMEDLRKEVSVATLTIL--RN-EPDLLLTLCTCPKKRGTR--H-I-
SM--LDRY-R----------------------------------------
--------------------------------------------------
----------Q
>KAG9061832.1/1-1613
MTTTTA--------------------------------------------
---------------------------------S----------------
--------------------------------------------------
--------------------------------------------------
--------------------------------------------------
--------------------------------------------------
--------------AF----------------------------------
--------------------------------------------------
--------------------------------------------------
D---LL----------EW--EGV-D-D-L---------------------
--------------------------------------------------
-P------------------------------------------------
-----------------SQVL-----------------------------
-----------------------------------------------PS-
--S--P-----------LP---KP---F----------T--P--TQL---
------T-------------------------------------------
--------------------------------------------------
--------------------------------------------------
----------------------------------------KTAAT-----
--------------------------------------------------
---------------A--------QQDLLSLL--E---------------
-----------------------------------E--------------
--------------------------------------------------
--------------------------------------------------
-----------------------SP-------------------------
--------------------------------------------------
-----------------------------------------------LP-
----ILDQP----------------------LRS----------VA----
-----SNLPLP-----L---------------------------------
---------IP-------------------------------------M-
------------------QT-L----------------------------
--------------------------------------------------
--------------------------------------------------
--------------------------------------------------
--------------------------------------------------
--------------------------------------------------
--------------------------------------------------
--------------------------S-------L-S-------------
--------------------------------------------------
--------------------------------------------------
--------------------------------------------------
--------------------------------------------------
--------------------------------------------------
--------------------------------------------------
--------------------------------------------------
--------------------------------------------------
--------------------------------------------------
--------------------------------------------------
--------------------------------------------------
-----------PRM--------------------------G---------
-TS---FR----------------------------P--VPS-------F
SS----AS--------------------ST-A-SQ-----PLTV------
---TES-SQ----E-VKVPP--VQQDPFLVPRQYQVELFRKAEA------
GNVIAVMDTGSGKTLVAVMLIREMLRRERE--------------------
---------------------------------------A----------
--------------------------------------------------
------QR----------------GPTKSKISFFI-VNNVPLVFQQAAVI
RA-NCDA-EVAMLCGAMD-TK-KFSDDLWGETYKKVDVVVVTAQILLDLF
RHGFVQMSR-----V------NLLIFDECHHARKEHPFCCIMKEFYHVHN
-L----DR-SQRPKVFGMTASPSSDI-GS---K-LYHT------------
------------ASELENLMDAKVFTVD--KEEVKQFV--ERPLEFVVQY
NPA----------------------P--GY-R--T-T-----KL------
------------------------------------------------TS
ALRSKCFMVPRLNPIFEN----V--QFNLSHLGSWCVDSLWRVYVENMAR
KDG-G---------------------------I-KQL-------------
------------------------------P---EEIRTALD--------
---------------------VVK------A----------W-T------
Y-PAP-AV------DIKQMSPKVMKLIQILRVA--GK--SWTEDFCGIIF
VQRRDTAIALCLLLQELEEFR-----------EIFRVQVLAGHSDDS---
--------------------------------------------------
-D-SVLKMNFQEQNDIISNFRGKAYNLLVSTSVAEEGLDIQPCNVVIR--
-------FDPVTTTISYIQSRGRARQKNSRYIMMMEYDNR-----GEEAA
LEKIQIGEKSMRDWCHSLD--SERLMRKPASI--------D-ED------
------------EGTE-LM----DML-TPDQSYRVPSTGALLTLDSAIPL
LHYYCSSLT-GDEFC--SLRPEFSVTA-----------------------
----NG-----S---SGFICDLTLPPNASIRI-VQSDRTSTKLMARKSAA
FKACEMLHSLKALNDNLLPVVVREA-I-G----DSP--------------
------VE----------SG--P-VETIEKNRVYPY--------------
------------------------------------------------TC
PEIWKQDPM--------------------D--T-----------------
--------------------------------------------------
--------------------------------------------------
--------------------------------------------------
--------------------------------------------------
--------------------------------------------------
--------------------------------------------------
--------------------------------------------------
------------------------------------------------E-
------------A---------PITL---HRCV-----------------
--------------------------------------------------
--------------------------------------------------
--------------------------------------IEMDER------
--------------------------DVE---------CL-GGKR-----
------------------------------------------RFRLMCIL
TRQPLPNAIAPIRLYLEGA-G-RL--VNI---K--S--YP-EPVTVKK-E
QLLLFQKYTLLLFQRMCRKSFECS--LETMPYFVVPLCKRNTSSKLDS--
-----TL--------AET---------------ELDISWEDIESGQKVQ-
P------DP----------VPIP-ETED----E-QALQTILALHK-D--P
TR-EFFLKKIVTDYKMQDLMPPD----T-FQ-QEL-A-AWDESLTKLRNH
TKRSAADA-S-------AA--TSPS------PDASTGN-SSPS-SHSAS-
-DLSAE--------------EVAT---PAPTPAPRTFAAYFKWK-F----
H-----VDCE----D-S-DKILMVDRVR---KMRNHL--QPAVRE---E-
-----E-AK-E-E--TGS-MMVPLKACIRGTIKADVLRMAQLVPSILFSL
DQALLVYEARELVGLS-QIRLDYLQEAFTTSSSNRDYQYERLELLG----
-----------------DSFLKFSSTIRLYIVNPAKDEGQLHASRIRIIS
NKALLGHAMSLELYRFISSTPF-HRKSWRPPHF-T-VDK-----------
--------------------------------------------------
------------------------------K----E-W-E----------
------------------------------------S----VQKHQLSNK
TLADVIEASLGAAFLSG---------GYNVAFQAAKALRIPFEEFTTWAD
FERVFLEAKATKEAAW---------------RG---------EEGL----
----SPSSS----------------TT-LS-VANMAAIQEVQK-VL-GYE
FKDPSLFFEAMTHASHIRT----DAVCYQRLEFLGDAVLDFQVIRYYYEK
YYDAPPGAITLIKDASVNNGILGAISLKWGLQKFLNHYSPSLIGAISRAM
VSLEERASK-------------------S---------------------
------------------PTGELEKEYWVDI-YMPKVLGDLVESTLGAVF
VDSGFDFDLITDLFRRLLKPFLDKHVNF-EGMILHPNKVLLE-SLQH-QG
CHSFKFE---------TEAAEK-V-----------------S--------
D----------------------------SEKLLKKLG---L--GMRSS-
-------------------------------------------------N
-G-----------S-------RNQDNGDPVLKCHFRIHGRTMATA--V--
G-K-HMEDLRKEVSLVTLAIL--KR-EPELMTTLCTCPKRRGAR--H-V-
SM--LDRY-RQ---------------------------------------
--------------------------------------------------
----------E
>KAH7032040.1/1-1628
MTTTTT--------------------------------------------
---------------------------------AA---------------
--------------------------------------------------
--------------------------------------------------
--------------------------------------------------
--------------------------------------------------
--------------AF----------------------------------
--------------------------------------------------
--------------------------------------------------
D---LL----------GR--EGV-D-D-F---------------------
--------------------------------------------------
-LG-P--VAG--------------S-------------------------
-----------------LRDL-----------------------------
-----------------------------------------------PS-
--K--P-----------LP---KP---S----------T--S--TQP---
------I-------------------------------------------
--------------------------------------------------
--------------------------------------------------
----------------------------------------KIAGT-----
--------------------------------------------------
---------------T--------QQDLLSPL--E---------------
-----------------------------------E--------------
--------------------------------------------------
--------------------------------------------------
-----------------------DP-------------------------
--------------------------------------------------
-----------------------------------------------IP-
----ILDQP----------------------LRS----------TA----
-----SKLPLP-----L---------------------------------
---------IP-------------------------------------M-
------------------QT-L----------------------------
--------------------------------------------------
--------------------------------------------------
--------------------------------------------------
--------------------------------------------------
--------------------------------------------------
--------------------------------------------------
--------------------------S-------L-S-------------
--------------------------------------------------
--------------------------------------------------
--------------------------------------------------
--------------------------------------------------
--------------------------------------------------
--------------------------------------------------
--------------------------------------------------
--------------------------------------------------
--------------------------------------------------
--------------------------------------------------
--------------------------------------------------
-----------PRM--------------------------G---------
-TS---FR----------------------------P--VSS-------L
SF----DS--------------------SA-A-SQ-----SSTA------
---SDS-SH----E-VKVPP--VKQNPFLVPRQYQIELFQKAEA------
GNVIAVMDTGSGKTLVAVMLIREMLRRERE--------------------
---------------------------------------A----------
--------------------------------------------------
------QR----------------GPKERKISFFI-VNNVPLVFQQAAVI
RS-NCDA-EVTMLCGAMD-TK-KFSEDLWDETYKNVDVVVLTAQILLDLF
HHGFVQMSR-----V------NLLIFDECHHARKDHPFCCIMKDFYHVHD
-L----DR-AQRPKVFGMTASPSSDI-GS---K-LYHT------------
------------ASELEKLMDAKVFTVD--KEEVKQFV--ERPLEFVVQY
NPA----------------------P--GY-R--T-T-----KL------
------------------------------------------------TS
VLRSKCFMVPSLNPIFES----V--QFNLSHLGSWCVDSLWRVYIENMAR
REG-S---------------------------I-KQL-------------
------------------------------P---EEIRTALD--------
---------------------VVK------A----------W-T------
Y-PNP-AV------DIKQMSPKVMKLIQILRVA--GK--SWSEDFCGIIF
VQRRDTAIALCLLLQELEEFR-----------EIFRVQVLAGHSDEN---
--------------------------------------------------
-Y-SVLKMKFQEQNDIISNFRSKVYNLLVSTSVAEEGLDIQPCNVVIR--
-------FDPITTTISYIQSRGRARQKNSRYIMMMEYDNR-----GEEAA
LEKIQIGEKSMREWCHSLD--SERLMRKPGSI--------D-ED------
------------DGTE-LM----D-M-TPAQSYRVPTTGALLTLDSAIQL
LHYYCSSLT-GDEFC--SLQPEFSVTA-----------------------
----NG-----S---SGFICDLTLPPNAPVRI-VQSDRTSTKQMARKSAA
FKACELLHSLKALNDNLLPVMVEEV-I-G----DSP--------------
------VE----------SV--P-LETIEKNRIYPY--------------
------------------------------------------------SC
PEIWKQDPM--------------------N--T-----------------
--------------------------------------------------
--------------------------------------------------
--------------------------------------------------
--------------------------------------------------
--------------------------------------------------
--------------------------------------------------
--------------------------------------------------
------------------------------------------------E-
------------A---------PLIL---HRCV-----------------
--------------------------------------------------
--------------------------------------------------
--------------------------------------LEMDER------
--------------------------DVE---------RL-GGKH-----
------------------------------------------RFRLMCIL
TRQPLPSAIAPIRLYLEGA-G-RL--VNI---K--S--YP-NPLTVTK-E
QLLLIQKFTLLLFQRMCRKSFECS--LETMPYFLVPLCKRNSSTHLDS--
-----TL--------AQA---------------ELDISWEDIESGQKVQ-
P------DP----------VPIP-ETED----EQVLQTTLLALRK-D--P
TR-EFFLKTILKDYKMQDLMPPD----A-FR-QEL-A-AWDESLTKLRNH
TMRSAAKA-A-------AA--TSSS------SDASTAN-NPPS-SPSPS-
-NLSIE--------------GVVT---PAPATVPKTFAAYFKWK-F----
Q-----VDCE----D-G-DKILMVDRVR---KMRNHL--QPAVRE---E-
-----E-AK-E-E--AGA-MMMPLKACIRGTVKADVLRMAQLVPSILFSL
DQTLLVYEARNLIGLN-QVRLDYLQEAFTTSSSNRDYQYERLELLG----
-----------------DSFLKFSSTIRLYIVNPAKDEGQLHASRIRIIS
NKALLGHATSLELYRFISSTPF-HRKSWRPPYF-T-IDK-----------
--------------------------------------------------
------------------------------K----E-W-E----------
------------------------------------S----VQKHQLSNK
TLADVIEASLGAAFLSG---------GYTVAFQAAKALRIPFDEFATWGD
FERVFLEAKTTKEAVR---------------RG---------EEGLASSS
STTLSLMAQ----------------VP-LS-VANMAAIQEVQK-VL-GYE
FKDPSLFFEAMTHASHIRA----DAVCYQRLEFLGDAVLDFQVIQYYYEK
YYDAPPGAITLIKDASVNNGILGAISLKWGLQKFLDHYSPSLIGAISRAM
VSLEERASK-------------------S---------------------
------------------PTGELEKEYWVDI-YMPKVLGDLVESTLGAVF
VDSGFNFELITDLFRRLIKPFLDKHVNF-EGMVLHPNKVLLE-SLQY-QG
CHNFKFE---------TEAAEK-V-----------------S--------
D----------------------------SEKLLKKLG---L--GMRSS-
-------------------------------------------------N
-G-----------L-------RSHDDGEPVLKCHFRIHERTMATA--V--
G-K-HMEDLRKEVSLATLAIL--RK-EPELMATLCTCPKKRGAR--H-I-
SM--LDRY-RK---------------------------------------
--------------------------------------------------
----------E
>KAI1304584.1/1-1520
MTAAAV--------------------------------------------
---------------------------------P----------------
--------------------------------------------------
--------------------------------------------------
--------------------------------------------------
--------------------------------------------------
--------------PQ----------------------------------
--------------------------------------------------
--------------------------------------------------
S---AL----------SK--AEV---------------------------
--------------------------------------------------
------------------------S-------------------------
-----------------AGTS-----------------------------
-----------------------------------------------PS-
--K-----------------------------------------------
--------------------------------------------------
--------------------------------------------------
--------------------------------------------------
-----------------------------------------GLSS-----
--------------------------------------------------
----------------T-------SGDILSLV--D---------------
--------------------------------------------------
--------------------------------------------------
--------------------------------------------------
--------------------------------------------------
--------------------------------------------------
--------------------------------------------------
-------SD----------------------QQE----------LT----
-----ASLRM----------------------------------------
--------------------------------------------------
--------------------------------------------------
--------------------------------------------------
--------------------------------------------------
--------------------------------------------------
--------------------------------------------------
--------------------------------------------------
--------------------------------------------------
--------------------------------------------------
--------------------------------------------------
--------------------------------------------------
--------------------------------------------------
--------------------------------------------------
--------------------------------------------------
--------------------------------------------------
--------------------------------------------------
--------------------------------------------------
--------------------------------------------------
--------------------------------------------------
--------------------------------------------------
--------------------------------------------------
--------------------------------------------------
----------------------------------------PARL------
---VST-TT----E-VVVPE--VPVDPYLVPRTYQIELFRKALR------
KNIIAVMDTGSGKTLVAVMLIKAMIEREQA--------------------
---------------------------------------A----------
--------------------------------------------------
------QR---------------------------------MEHEQAGVI
RA-NSSC-NVMELCGQKQ-NK-KYSADLWSQAYQNADVVVLTAQILLDLL
RHATIKMSR-----V------HLLVFDECHHARGNDPFAAIMTEFYHRT-
------LK-EDRPKVFGMTASPSLDA-GS---R-LQHS------------
------------AKKLEVVLDSRIFTVD--QDQIQAVV--ERPMEIIVQY
HPA----------------------P--KY-N--S-T-----QL------
------------------------------------------------TL
TLREQCSMANKLDQTNAS----V--EHHLQHLGPWCVDRLWRINVESLAD
VKD-----------------------------L-AAI-------------
------------------------------S---DDVKMAAN--------
---------------------IIR------S----------R-M------
P-TKP-VT------SDAYLSPKVLKLLQLLKVA--TD--AWDEEFCGIVF
VERRETAIALCLLLQEMEEFQ-----------DCLRVQVLAGHNDDCD--
--------------------------------------------------
-Q-RVLRMSYREQNTIITLFKNKTYNLLVATSVAEEGLDIQPCNFVVR--
-------FDPVTTIISYIQSRGRARKKNSRYIVMQELDNR-----SEEAS
FEKLKYYDHTLKVWCKSLD--DERLMSNPAEV--------D-AD------
------------ISVD-------P-L-TPPQMYEIESTGALLTLDSAVAL
VHTYCNTLA-GDEFC--SLRPDFNIMP-----------------------
----NG-----T---SGFICNLTLPPNAPLRT-VQSDRASTKNMAKKSAA
FKACQKLHVMGALNDNLWPIMTDIL-N-D----EDM--------------
------EE----------FR--A-VDNREKTKSYPV--------------
------------------------------------------------AS
PAFWRLKPI--------------------R--T-----------------
--------------------------------------------------
--------------------------------------------------
--------------------------------------------------
--------------------------------------------------
--------------------------------------------------
--------------------------------------------------
--------------------------------------------------
------------------------------------------------E-
------------A---------STLL---YGCV-----------------
--------------------------------------------------
--------------------------------------------------
--------------------------------------IELDDR------
--------------------------DLD---------RL-GGKD-----
------------------------------------------RYRTQCLL
TYHPIPCSITPFNLYVEGA-A-RL--VKM---R--T--VS-SPVYVDN-T
QLESLRQFTLTLFRRMCHKTFECP--QEEMPYFVAPLIRDYSESI-----
---------------VDF---------------GRNISWEDVAFGKSIE-
Y------YP----------LQEG-G-VD----DQSILSNVMTLRH-D--H
GR-DFFVRTVLRDVRMQDVMPAS------FS-NEH-A-AWDEAIAKGKIP
A-----------------P---------------------PPS-SP--S-
-SL-------------------TP---RTEERSDRTFARFFKWK-Y----
N-----VDCP----E-N-DVIVKVERVR---KMRNHL--QPAYLE---E-
-----E-KR-Y-E--SML-TILPLSACERCSVRADVLRMSQMVPSILYSL
DSTLLVQEIREKVGLG-PIRLDSLQQAFTSSSANRDFQYERLELLG----
-----------------DSFLKFSSTIRLYIVNPAKDEGQLHKNRIRIIS
NKALLKHATDLELYRYVSSTPF-HRKSWKPTRF-I-VDG-----------
--------------------------------------------------
------------------------------K----S-W-K----------
------------------------------------D----DQQHVLSNK
TLADIIEATLGAGYLSG---------GVKLGFLAAKALHVSFDEFKDWDD
LSTVYTQLQAARESKE---------------LA---------TATTT---
----DERWR----------------FS-LT-KAHLTTVREVSE-TI-GYE
FKNPVLLVEAMTHASHIRA----DAMCYQRLEFLGDAVLDFQVIRYYYEK
YWNAPPGAITLIKDASVNNQILGALCIKWGLQRHLNHYSPALPNAIAAAV
TALEARQEQ-------------------S---------------------
------------------ATGELEGEYWIDV-LMPKVLGDLVESTLGAVF
VDSGFNFEVVRALFERMIRPFLDKHVNF-DRIVIHASKALLE-DLQA-KG
CNNFKFV---------HENEDK-G-----------------RPLDNNSKQ
G----------------------------YIPLLRKLG---L--GPRVD-
-------------------------------------------------L
-GLPMTTTHLGGGS-------KSRDENEAPLKCHFQIHGQTIATV--T--
G-D-HIEQLRKEVALKTMKIL--QS-DPTLLTNLCTCPKRRGTR--Q-L-
SM--LDKY-LQ---------------------------------------
--------------------------------------------------
-----------
>KFH73137.1/1-1437
MLLTPD--------------------------------------------
--------------------------------------------------
--------------------------------------------------
--------------------------------------------------
--------------------------------------------------
--------------------------------------------------
--------------------------------------------------
--------------------------------------------------
--------------------------------------------------
-----V----------S---------------------------------
--------------------------------------------------
--------------------------------------------------
--------------------------------------------------
--------------------------------------------------
--------------------------------------------------
--------------------------------------------------
--------------------------------------------------
--------------------------------------------------
--------------------------------------------------
--------------------------------------------------
--------------------------------------------------
--------------------------------------------------
--------------------------------------------------
--------------------------------------------------
--------------------------------------------------
--------------------------------------------------
--------------------------------------------------
--------------------------------------------------
--------------------------------------------------
--------------------------------------------------
--------------------------------------------------
--------------------------------------------------
--------------------------------------------------
--------------------------------------------------
--------------------------------------------------
--------------------------------------------------
--------------------------------------------------
--------------------------------------------------
--------------------------------------------------
--------------------------------------------------
--------------------------------------------------
--------------------------------------------------
--------------------------------------------------
--------------------------------------------------
--------------------------------------------------
--------------------------------------------------
--------------------------------------------------
--------------------------------------------------
--------------------------------------------------
--------------------------------------------------
--------------------------------------------------
-------------------------------------------P------
---TSN-SP----G-VDTPK--AQEEPELIPRSYQIEIYEKALN------
ENLIAVMDTGSGKTLVAAMLIKEMIRREKE--------------------
---------------------------------------A----------
--------------------------------------------------
------NK----------------TPTERKLCIFV-VNNVPLVKQQAGVI
RA-QSRA-EVVELCGASK-TK-KLEETLWDDISESTYVVVLTAQILLDVL
RHGYWHMHR-----I------NLLVFDECHHARKDHPFCFIMNEFYHNKR
-AL---SL-AQKPRVFGMTASPTSDI-GS---K-MDQS------------
------------ASDLERVLDSKVFYVK--PHQLEEFV--EKPMQIVALY
NPP----------------------P--KY-N--P-T-----RL------
------------------------------------------------TL
RMRRACGFEPKLLQTLND----V--STNLSQLGPWCVDHIWDLAVRNLRT
ITK-S--T--------------------------T-S-------------
------------------------------S---EHLATVHR--------
---------------------IMK------D----------M-S------
F-LPP-IC------NDENMTPKVQKLIQILRVT--RK--ALKDEFCGIIF
VQRRDTAAALTILLQELEEFH-----------DLLRVEVLAGHSEGN---
--------------------------------------------------
-H-ALLNMTLKEQDAIITKFRNKELNLLVSTSVAEEGLDIQPCNIVIR--
-------FDPVTTTTSYMQSRGRARKKNSRYIMMQERDNH-----KEEAS
LEKIQYGEQSMRELYSNRP--NKPA----G-E--------E-DD------
------------QIQD-------K-S-TPEQQYHVPSTQALLTLGSAVPL
LHKYCASLS-TDEYC--DWKPEFDVSA-----------------------
----SG-----T---SGFLCDITLPPAAPVHY-FQSDRTSTMDMARKSAA
FKACEALHKLGAINDHLDPVIKKVR-N-N----YD-E-------------
------GE----------S-T-N-QPKANQNKSYPR--------------
------------------------------------------------NT
PLFWNHGLS-------------------IV--Q-----------------
--------------------------------------------------
--------------------------------------------------
--------------------------------------------------
--------------------------------------------------
--------------------------------------------------
--------------------------------------------------
--------------------------------------------------
--------------------------------------------------
----------------------PQTL---FACT-----------------
--------------------------------------------------
--------------------------------------------------
--------------------------------------VSYAK-------
--------------------------DA----------H--YHRH-----
------------------------------------------SYRTMCIL
TKQPLPFLEHSLNVFVKGK-A-RQ--VIM---R--T---S-SHLEFNQ-D
QIALLRQFTLVLFQRMCKKDFDCE--PDRMPYYVAPLAAGD---------
----------------------------------IKISWDDVQMGQSTA-
V------AP----------LDDR---LS----EDAVLDLVVMVKN-D--D
TG-NYFVHDILRSYRMSDKMSSN----K-FK-MEV-E-SYS-AR------
--------------------------------------------------
----------------------------GTTSLGPTFGDYFKWK-F----
K-----LDCA----E-D-ETILLVQRVK---RMRNHL--QPAPIE---E-
-----R-EQ-D-D--GAL-TLVPLSACRKSSVRASVLRVSQVIPSALFDL
DSFLLVQEAQERVGLR-DIRIDLLQMALTTSSANREYHYERLELLG----
-----------------DSFLKFSSTIRLFILNPVKNEGQLHLSRIRIIS
NSALLKHAAHLELYRYISSTPF-HRKHWRPVHF-I-VDG-----------
--------------------------------------------------
------------------------------K----P-W-D----------
------------------------------------S----QQQHMLSNK
TMADVIEAALGAAFLSG---------GSIVAFHAAKLLRVPFDEFETWKD
FARVYHESPTPHIDSNS--T-S--------S-------------------
---------A-------------SIPP-LS-SEQQRHIDKVQK-FL-GYS
FKNPRLFMEAMTHASSARM----DSSCYERLEFLGDAVLDFQVVKYYYHK
YRDAPPGAITLIKDASVNNQILGALAIQWGLGEFLIHNSEPLASEIQRTI
ATLEMQKES-------------------S---------------------
------------------PTNTLEGEYWVNI-KMPKVLGDLVESTLGAVF
VDCGFDFATICDVFDRLIRPFLDNHISL-EQIVIHPTKALIE-FVQS-KG
CNEAKFQ---------REEMNV-E-----------------N--------
R----------------------------SKNTMRKLG---L--GR----
--------------------------------------------------
---------------------CSGRDANPTQVCKFMVHGQLIATA--T--
G-L-DIGALRKQVAEEAMRKL--QA-DPDLVDAKCNCPKRRRAR--H-A-
TM--LDKY-QE------------G---------------------RFANG
LP---------------------------VSL------LD----------
-----------
>KFH73226.1/1-1632
MASQSL--------------------------------------------
--------------------------------------------------
--------------------------------------------------
--------------------------------------------------
--------------------------------------------------
--------------------------------------------------
--------------------------------------------------
--------------------------------------------------
--------------------------------------------------
-----I----------SL--DDE---C-S-----------P---------
--------------------------------------------------
-PS-A--KVSPSRSSAQFGSLLDTP-------------------------
-----------------CILL-----------------------------
-----------------------------------------------PFT
-----PA-----------P---SS----R---------TTA---------
--------------------------------------------------
--------------------------------------------------
--------------------------------------------------
--------------------------------------------------
--------------------------------------------------
--------------------------------------------------
----------------------------ER--VPEP--------------
--------------------------------------------------
--------------------------------------------------
------------------------V-------------------------
--------------------------------------------------
-----------------------------------------------IK-
----SLSAG----------------------MLS----------PI----
----L--QSAP------------ARVRTTLAPNTTCSMTVSSVSHLPLSP
VSPKSTAGL-----------------LNSPVPDTL----PKPLISQPPVF
SPVFSTPL------------------------------------------
--------------------------------------------------
--------------------------------------------------
--------------------------------------------------
--------------------------------------------------
--------------------------------------------------
--------------------------------------------------
--------------------------------------------------
--------------------------------------------------
--------------------------------------------------
--------------------------------------------------
--------------------------------------------------
--------------------------------------------------
--------------------------------------------------
--------------------------------------------------
--------------------------------------------------
--------------------------------------------------
--------------------------------------------------
--------------------------------------------------
--------------------------------------------------
--------------------CNSPPEAP-AVDSVPSP--VAT-------A
SS----AHA--LITS-------------REAP-S-S--F-ASV-------
---IKL-QS-T--S-KDPPE--EPLGPPLIPRQYQLDMYEKALL------
ENVIAVMDTGSGKTLVAAMLIKEMIRREED--------------------
---------------------------------------N----------
--------------------------------------------------
------HK----------------SPSEKKLPFFV-VANIPLVRQQADAI
RR-YCGA-TVAEISGAGH-HG-KLPTAVWHRLADEFQVVVVTAQILLDAL
RQGYWNMTR-----I------NVLVFDECHHARKTHPYCLIMNEFYHNTP
-QN---LK-KGLPRIFGMTASLTTET-GL---K-LDHS------------
------------ARELQRLMDCQVYTVS--SESLQDHV--ERPQQIVMMH
NPP----------------------P--KY-N--P-T-----QL------
------------------------------------------------TH
LLREFCRFEAGLLSIMNN----T--PTLLSQLGPWCVDQIWRLAVEHTNP
TDS-Q-KV------------------------S-VGA-------------
------------------------------S---ELLAKAKT--------
---------------------DVS------A----------W-A------
F-PVP-AL------ADEHLTPKVQKLIQILRVT--AR--LFKDEFCGIIF
VQRRDTAAALTLLLQEYEPFR-----------EIFRVQVLAGHTDNK---
--------------------------------------------------
-D-PVLRMSFKDQSTVINKFRDGEYNLLVSTCVAEEGLDIQPCNIVIC--
-------FDPVATTTSYVQSRGRARKTNSRYFMQQERHPDERVRNLEDTS
LMRLHRGEQIMRDWCSKQD--LGSLRNNAH-V--------H-ES------
------------TPAG-------V-S-HLERFYRVPSTQALLTLDAAIPL
LNQFCIKFA-QDEYS--EWKPVYDVFP-----------------------
----SG---------SSWSCILTLPPNAGIRE-VQSDRTPTKDMARMHAA
FKACEVLHKAGALDDHLEPFSKNVL-T-E----DD-S-------------
------EV----------T-T-P-IFKPDQTNPYPH--------------
------------------------------------------------NL
PSFWNDGLP--------------------K--KP----------------
--------------------------------------------------
--------------------------------------------------
--------------------------------------------------
--------------------------------------------------
--------------------------------------------------
--------------------------------------------------
--------------------------------------------------
------------------------------------------------V-
------------G---------FRKV---FLCT-----------------
--------------------------------------------------
--------------------------------------------------
--------------------------------------VALKD-------
--------------------------T-----------S--AYAL-----
------------------------------------------RYQPMYLI
TAKRLPFSKHSFNVYVRGE-V-HN--MTL---A--V--SE-EPLVLSS-K
RLDLLRQYTLVLLKRITGKKVECL---DDMPFMLAPISDAD---------
----------------LF---------------DPVIDWREVQMGQSLE-
A------KP----------MASN-V-QT----EEALKELVVVVKK-E--H
PC-DYFILNVVKH-TLNDIIPAA----R-FK-KEV-D-EWVASH------
--------------------------------------------------
----------------------------EGTMQGPTFKQFFEWK-L----
K-----VACN----NDK-DTILQVQQIY---HFRNHL--QPELSM-----
--------P-H-Q--KAP-TLAPLSACLQSTVSAHVLRIAQLVPSVICDL
DELLLVQEVRQKLRLQTSIKLDILQEALTTSSLNRDYNYERLELLG----
-----------------DVFLKFSSTIRLYIVNATMAEGELHQQRTKIIS
NAALREHALRLELFRYVANCKF-QRTSWTPVKM-V-MDG-----------
--------------------------------------------------
------------------------------K----S-R-D----------
------------------------------------E----QQQHLLSNK
TLSDFVESTMGAALVSK---------GVEAAFVCAKALGIPFSEFHVWAD
FKRVHSKLTQDSG-G-D--D-Y----------------------------
------------------------RIA-KS-EAFKDRLHGLES-LL-RYT
FEHPSLAQEAMTHHSAATH-Q--DTCDYQRLEFLGDAVLDYLIVWHYYQK
YPDAPPGAITLIKDASVNNQILGAMAVAWGLSGLLIHMSEPLAGEIQRVI
ATIEAIKEN-------------------S---------------------
------------------DKGQLEAEYWVDL-KMPKVLSDIVESMLGAVF
VDCGFNVARVTQVFEHLVWPFLEKHVNL-DNIVIHPMKALTE-YLQMVQG
CSDSRME---------QVGETR-EGEEGGETGKGEEESREPV--------
V----------------------------KPSMLRRLG---L--GR----
--------------------------------------------------
----------------------EGHRDLPALTYRFVVHGNVVASR--G--
G-E-QREEVRKQVAMEALWRL--KT-EPGLLETLCSCPKRKKQG--R-G-
TM--LDKY-RQ------------A---------------------HSMVS
-------------------------------Q------MD----------
-----------
>KFH73245.1/1-1544
MDMGDL--------------------------------------------
--------------------------------------------------
--------------------------------------------------
--------------------------------------------------
--------------------------------------------------
--------------------------------------------------
--------------------------------------------------
--------------------------------------------------
--------------------------------------------------
-----I----------LF--EVE---S-P-----------D---------
--------------------------------------------------
-RC-A--K--SEDTSLRI--------------------------------
-------------------TS-----------------------------
-----------------------------------------------PPE
SRSHTEV-----------P---RE----WSE----SWPFGKL--TQ----
--------------------------------------------------
--------------------------------------------------
--------------------------------------------------
--------------------------------------------------
--------------------------------------------------
------------------------DDEPHGVL--E---------------
-----------------------DDPIRWEVSRW-V--------------
--------------------------------------------------
--------------------------------------------------
-----------------------DV-------------------------
--------------------------------------------------
-----------------------------------------------FQ-
--------------------------------------------------
-----------------------------------------------R--
------KPS-----------------ASRHIP------------------
------P-------------------------------------------
--------------------------------------------------
--------------------------------------------------
--------------------------------------------------
--------------------------------------------------
--------------------------------------------------
--------------------------------------------------
--------------------------------------------------
--------------------------------------------------
--------------------------------------------------
--------------------------------------------------
--------------------------------------------------
--------------------------------------------------
--------------------------------------------------
--------------------------------------------------
--------------------------------------------------
--------------------------------------------------
--------------------------------------------------
--------------------------------------------------
--------------------------------------------------
--S---N-PPD-------P-------------------------------
--------------P-------------TSI--T-SITR-LDPP------
---PNRPPN----P-STTLQ--GSEASPLIPRQYQLQIYERALN------
ENTIVVMDTGSGKTLVAAMLIKEMRRREVE--------------------
---------------------------------------A----------
--------------------------------------------------
------NR----------------ALVNRKLSFFV-VSNVPLVKQQADAI
RR-DSSV-EVIEICGASK-TK-KHQESVWTEVAESAQVVVITAQILLDAL
RQGYWHMSR-----I------DLLVFDECHHAHKSHPYCFIMNEFYHITA
-SG---AK-TDKPRIFGMTASPTTD-------------------------
-------------VELERTMDCKLYTIE--PQVLQDYV--ERPVQVVALY
NPP----------------------P--RY-N--R-T-----LL------
------------------------------------------------SW
RMRNTCYFDPKLLQVWND----A--NVILAHLGPWCVDQIWRLAIKNLLA
ASK-S--T--------------------------AAA-------------
------------------------------T---NHLEVAKA--------
---------------------VIA------E----------S-V------
S-MPP-EL------QSESLTPKVQKLIQTLRVT--GK--MLGDKFCGIIF
VQRRDTAVALTILLQEYRPFR-----------DMFRVQVLVGHSEGH---
--------------------------------------------------
-H-LLLNMTSKDQSIIINKFRDKDYNLIVSTNVAEEGLDIQPCNVVIR--
-------FDPVNTTTSYIQSRGRARKKDSRYIMLQECSNH-----QEEAM
LAKLQRGEQNMREWCNNLE--NNRTDTTLDII--------E-IP------
------------KTRK-------S-T-SYEQQYLVASTQALITLSSAIPL
VYRFCNVLS-GDAYC--EWRPIFELRR-----------------------
----SG-----M---SGYYCDLILPIHAPIRI-FQSDRASCKDTARMSAA
FRACETLHRMGALDDHLEPVVPRTV-A-K----KEKE-------------
------KE----------ISV-K-LFRAEQNHDYPH--------------
------------------------------------------------NT
PVFWTNSLF--------------------Q--DQ----------------
--------------------------------------------------
--------------------------------------------------
--------------------------------------------------
--------------------------------------------------
--------------------------------------------------
--------------------------------------------------
--------------------------------------------------
------------------------------------------------N-
------------R---------SRQV---FMCS-----------------
--------------------------------------------------
--------------------------------------------------
--------------------------------------ITLM--------
--------------------------DG----------A--SRDH-----
------------------------------------------GYRTSCFI
TSKPLPFESHLFNVYINGE-V-RQ--MIL---R--T--SP-TPLQLKK-N
QFSLLQQYTLTLLRRISRKQFEYS---GGIPFLVAPIDQNP---------
-----------------A---------------GSTVAWHEVELGQTLD-
P------QP----------IVSK-R-LS----NAAIKELVMKVTN-D--R
FR-DYFVHEVLREHALDEIMPKR------FK-AEI-D-AMRNNK------
--------------------------------------------------
----------------------------GNRFLEPTFRQYFLWK-F----
K-----TECT----DSDDNTMVLLRQVK---RLRNSL--QPMIHG---A-
-----A-EQ-E-D--RAS-TLAPLSICQRSTISASVLRMSLLIPSTLFDL
DALLLAQEVQQQLHLH-AVALDSLQVALTTSSANRDYNYERLELLG----
-----------------DSFLKFSITIRLYIVNPANTEGELHMHRIRVIS
NTALLSHCLQLEFFRRITSAPF-HRKDWRPCQF-L-VDH-----------
--------------------------------------------------
------------------------------T----P-W-D----------
------------------------------------D----ERVHTLSNK
TLADIVEAILGAAFLSG---------GHEVAFNAAKHLGIPFDEFEGWAD
MHRVQSQMMTMTDKQVEHDQRR----------------------------
-----------------------NNAA-LRHSGLYNQIKTLEA-RI-GYT
FKNKNLVHQAMTHASAAAK-D--SGQCYERLEFLGDAVLDFQVIRYYYTK
YHDAPPGAITLIKDASVNNQILGAMAVQLGLGEFLIHNSAALAGEIERAI
VAIETIKEG-------------------S---------------------
------------------PKGVLEGEYWVDI-KMPKVLGDLVESTIGAVF
VDCGFDFREISALFARFIRPFLDKHVNL-DSIVIHPTKALLE-FLQS-KG
CNDSRFN---------REEPTV-AGGS-----------GGGS--------
G----------------------------AHSTLRRLG---L--GH----
--------------------------------------------------
-----------------------GHRVGPTLECRFLVHGSLMASA--K--
G-T-NMEELRKEVAVETMHRL--KN-EPELLELLCTCPRKRQAG--Q-A-
TM--LDRY-QG------------E---------------------HYGTG
---------------------------------------A----------
-----------
>KFH73266.1/1-1468
MTNAQD--------------------------------------------
--------------------------------------------------
--------------------------------------------------
--------------------------------------------------
--------------------------------------------------
--------------------------------------------------
--------------------------------------------------
--------------------------------------------------
--------------------------------------------------
--------------------------------------------------
--------------------------------------------------
--------------------------------------------------
--------------------------------------------------
--------------------------------------------------
--------------------------------------------------
--------------------------------------------------
--------------------------------------------------
--------------------------------------------------
--------------------------------------------------
--------------------------------------------------
--------------------------------------------------
--------------------------------------------------
--------------------------------------------------
--------------------------------------------------
--------------------------------------------------
--------------------------------------------------
--------------------------------------------------
--------------------------------------------------
--------------------------------------------------
--------------------------------------------------
--------------------------------------------------
--------------------------------------------------
--------------------------------------------------
--------------------------------------------------
--------------------------------------------------
--------------------------------------------------
--------------------------------------------------
--------------------------------------------------
--------------------------------------------------
--------------------------------------------------
--------------------------------------------------
--------------------------------------------------
--------------------------------------------------
--------------------------------------------------
--------------------------------------------------
--------------------------------------------------
--------------------------------------------------
--------------------------------------------------
--------------------------------------------------
--------------------------------------------------
--------------------------------------------------
--------------------------------------------------
-----------------------DHTEVLSPRSYQVKMFERALA------
ENTIAVMDTGTGKTLVAAMLVKEMMQREKE--------------------
---------------------------------------Y----------
--------------------------------------------------
------GD------------------SPRKLNFFV-VNNVPLVRQQASVI
RD-FCDA-EVVELCGASN-TK-KLEETLWTEIAKYAHVVVLTAQILLDVL
HQGFWHMHQ-----I------NLLIFDECHHARKSHPYNYIMTEFYHNKT
-M----AK-PQKPLIFGMTASPTTNA-GS---K-DQYS------------
------------ASDLERVLDSNVYSID--VNELQEYV--ERPTESVVVY
DNS----------------------ARSSL-R--S-S-----DL------
------------------------------------------------TR
QMEAACRHNPILEQTLTN----V--DAVHFQLGPWCTEQIWIHTVENLEA
ASR-A--N--------------------------G-A-------------
------------------------------N---GDLREAKA--------
---------------------ITD------R----------W-I------
S-PPL-ACSSKDATHSNDITPKVQALLQILREA--HA--DLKDEFCGIIF
VERRDVVAGLTILLQEMEEFR-----------DAFRVLALVGHNKK----
--------------------------------------------------
-D-VLLRMTLKEQNDVITMFRHKEFNLLVATSVAEEGLDIQACNVVIR--
-------FDPINTTTSYMQSRGRARKKNSRYIIMRDKYSQ-----SQLDT
LEKIHAAEQKMREWCQISN--EVRHRRDLT--------------------
------------DAKD-------L-S-IQAQEYLVPETEALLTPSSAIPL
LYRYCASLA-KDEYC--ETRPQFDVGQ-----------------------
----DG-----L---AYYFCRLTLPALAPIQETLQSDQATSKDMARRSAA
FKACKLLHELGALDDHFEPFVEKID-V-E----EEHV-------------
------EE------------L-D-SPKADQNNCYPR--------------
------------------------------------------------NT
PQLWSRKYA--------------------D--Q-----------------
--------------------------------------------------
--------------------------------------------------
--------------------------------------------------
--------------------------------------------------
--------------------------------------------------
--------------------------------------------------
--------------------------------------------------
------------------------------------------------G-
------------M---------PTTF---FRCT-----------------
--------------------------------------------------
--------------------------------------------------
--------------------------------------ISLVN-------
--------------------------DG----------H--RRRH-----
------------------------------------------QYRTMSII
AKGPFPFANNTINVYINGE-S-RK--LSL---S--A--SP-SPLNLTA-N
QVSRLEQFTSVLFSRIARKRFECP---EDMPFFVAPMVDA----------
-----------------F---------------ETTISWDEVELGQSLT-
T------LP----------IAGE-S-LT----NTSIKELVVTITG-DYGH
TQ-SFFVQEVIQGCHINDPMPET----F--N-AEL-V-AWRAA-------
--------------------------------------------------
---------------------------HGEEGSHPTYKQYFGWK-Y----
E-----IEYPDNDND-N-ETLLLARRVK---KIRNHL--QPAVLD---V-
-----N-EQ-D-S--ALV-TLLPLSACTRSTISASVLRMAQLVPSAHFHL
DSLLLAHEAQTSLGLPQDVQLELLQVALTTSATNRDHNYERLEILG----
-----------------DSFLKVSSAIRMFILHPTKNEGLLTMTQVGMVS
NTALLRHALRKELYRYVTSAPF-HRKGWRPVRF-V-VDG-----------
--------------------------------------------------
------------------------------K----E-Y-EQQQQQQQQQQ
QQQQQQQQQQQQQQQQQQQQQQQQQQQQQQEQEQEQE----QQGYMLSNK
TLADFVEATLGAAFLSG---------GVGTALGAAKALGIPFQEFDGWID
FWRVYNEARTTTTQT-P--TP-------TIT-------------------
-----------------------TQDD-GN-EDGMDRVRNLEE-TL-GYR
FNHPHLVQEAMTHASAIQGDG--MGRTYERLEYLGDAVHDFLVTKYYFEQ
YQDAPPGVLSQLKTTAVNNGILSALAIEWGLHELLIHGSDALTEDIAGAV
AGVQA---------------------------------------------
--------------------STGTGEYWAKV-KMPKVLGDLVESTVGAVF
VDSGFSFETVLELFQRKVQPFLESHLNL-DSILIHPTKAVLE-YLQA-RG
CSKFTFE---------RRESEE-T-----------------A--------
R----------------------------KPSILGRSS---L--GF----
--------------------------------------------------
----------------------GGAKVDPVFVCDFQIHGTTVASA--T--
G-Y-RMAELKKQVATEALQRV--RE-EDGLLEKLCLCPLSKKKRA-G-A-
TL--LDKY-QE------------A---------------------Q----
---------------------------------------K----------
-----------
>KAF8931068.1/1-1345
--------------------------------------------------
--------------------------------------------------
--------------------------------------------------
--------------------------------------------------
--------------------------------------------------
--------------------------------------------------
--------------------------------------------------
--------------------------------------------------
--------------------------------------------------
--------------------------------------------------
--------------------------------------------------
--------------------------------------------------
--------------------------------------------------
--------------------------------------------------
--------------------------------------------------
--------------------------------------------------
--------------------------------------------------
--------------------------------------------------
--------------------------------------------------
--------------------------------------------------
--------------------------------------------------
--------------------------------------------------
--------------------------------------------------
--------------------------------------------------
--------------------------------------------------
--------------------------------------------------
--------------------------------------------------
--------------------------------------------------
--------------------------------------------------
--------------------------------------------------
--------------------------------------------------
--------------------------------------------------
--------------------------------------------------
--------------------------------------------------
--------------------------------------------------
--------------------------------------------------
--------------------------------------------------
--------------------------------------------------
--------------------------------------------------
--------------------------------------------------
--------------------------------------------------
--------------------------------------------------
--------------------------------------------------
--------------------------------------------------
--------------------------------------------------
--------------------------------------------------
--------------------------------------------------
--------------------------------------------------
--------------------------------------------------
--------------------------------------------------
--------------------------------------------------
--------------------------------------------------
--------------------------------------------------
--------------------------------------------------
--------------------------------------------------
--------------------------------------------------
--------------------------------------------------
--------------------------------------------------
-------MQ-----C------NLIIFDECHHAIGNHCYRQIMTTFYAGA-
------DK-DCRPKIFGMTASPPKDK-GN-----KSFS------------
------------AMELERTLDAQIITAS--YNEVLQFT--QKPRERVVRY
NQL----------------------E--EL-S--T-TD-----LYC----
-------------AQ------------------------------EEALQ
QLKALCESDPKFKTVLGA----F--EYAQLALGPWCATRIWKYALRGLRD
DFL-N----------------------------GVGP-------------
----H-------VK-----ER---------L---QQLDKAET--------
---------------------IAK------K----------I-Q------
D-APL-DS------SLSTVREKLKKVVEILQEQ--RE---SAGGFCAIIF
VERRPVAHVLHEFLLECKQLGP------EIGLDFIKAAVLTGHGSKG---
--------------------------------------------------
-DISQHRMQLKEQRRILDGFRRGHINLLVSTDVAEEGLDIDRCRLVIR--
-------FDIKNTLISHIQSRGRARDPVSEYIIMQPVED--------ADH
LDAIKAKENEMRQWCGNLP--EDRVINLGGND----------SD---SS-
-GNDSDPS-GLEQMRE-------L-A-DVETIYVVESTGARMSFHSAVAL
LHQYCASLP-SDAYT--QLQPYFEVKP-----------------------
----TV----VP---GEFECRVTLPPNAPVSE-FNSGRFSKKSRAKNAAA
FLACKKLHLLGALSDRLLPHRNKVL-V-D----GDLM-EEEFE-EEE---
--EGE-AD----------DAS-K-SRSKKSMKSFPI--------------
------------------------------------------------NQ
PKFWDNKIV--------------------A--PT-V--------------
-------------VS-----------------------------------
--------------------------------------------------
--------------------------------------------------
--------------------------------------------------
------------------------------------EV------------
--------------------------------------------------
E------------------------------------S------------
------------------R-----------------------------V-
------------G---------CTRL---HMTI-----------------
--------------------------------------------------
--------------------------------------------------
--------------------------------------FTLHLN------
--------------------------PPADH---EQLDVE-GAGS-----
------------------------------------------DFRSLCLL
TSQVLPK-FDPIQLFFDEG-S-RW--VKM---T--S--ID-QPMDLTA-Q
QLEDLHRYCKLLYLNLYRKPVEMGSVKDGMPHIIAPIKSKADLL--AQ--
-----SG--------STP---------------DQFIDWEEVKAGAITT-
N-------A------V--DITE-SD-LL----WDRLKDRLLIEKG-Q--M
GR-LYFTRALRTDLTPSSPIPDG----I-KG-S-----------------
--------------------------------------------------
---------------------------RELGQGGKTFAEYYRET-R----
D-----TTIF----NLN-QPLVEVSRAP---GVEDLL--QPNKNN---T-
-----R-AQ-K-A--TAA-RFLVPELGLMCPVAASVFRSGSWMVSALNRL
DGLLLTIDFTSELKLP--ISTPLALEALTTSELAHAINYQRLELLG----
-----------------DTFLKFLTTLDLYTRHLFLDEGQLSMRRTAMVN
NKKLYYHARRLRMDRFIIALRNVNPHFFAPST------------------
--------------------------------------------------
----------------------------SSE----T-P-N----------
------------------------------------T----PGRRLISHK
TMADLIESTLGAAYFSG---------GLDLGFEAAVALLGPIDGVNRWED
FGHTYYDRIHASNPN-P---------------------------------
--------R----------------QF-VP-LPVFGDLSNVER-SI-GYK
FTDLKLLAEALTHATSLRS----QTQCYQRLEFLGDAILDMLVAKHWVEV
YPVSGPGKIHSLKSASINNQILGVICIQLGLHQHIHHMSSALCNDINRAV
EKLNDAMEDAK----------------GS---------------------
------------------PSGELEGEFWEDF-NYTKVLGDVLESVLGAVY
VDSRFDFSVVQRVFDNCMLPVLQKHLSM-ETLKGHPVSVLVM-RVQQ-DG
CQLLTLQ---------NITEQT-T-----------------V--------
ELK--------------ST-P---ASPT---SFTESDS-----FW-----
--------------------------------------------------
------------------SNSKSGPVSNPVQEYAVFIHEQVIASV--T--
S-T-QVQVARKEVAKKVLELM--DR-DPGMVARYCDCASRVSKR--A-R-
SP--ESSP-SP------------E--------------------------
-------------------------------------A------------
-----------
>KAF8937677.1/1-1378
--------------------------------------------------
--------------------------------------------------
--------------------------------------------------
--------------------------------------------------
--------------------------------------------------
--------------------------------------------------
--------------------------------------------------
--------------------------------------------------
--------------------------------------------------
--------------------------------------------------
--------------------------------------------------
--------------------------------------------------
--------------------------------------------------
--------------------------------------------------
--------------------------------------------------
--------------------------------------------------
--------------------------------------------------
--------------------------------------------------
--------------------------------------------------
--------------------------------------------------
--------------------------------------------------
--------------------------------------------------
--------------------------------------------------
--------------------------------------------------
--------------------------------------------------
--------------------------------------------------
--------------------------------------------------
--------------------------------------------------
--------------------------------------------------
--------------------------------------------------
--------------------------------------------------
--------------------------------------------------
--------------------------------------------------
--------------------------------------------------
--------------------------------------------------
--------------------------------------------------
--------------------------------------------------
--------------------------------------------------
--------------------------------------------------
--------------------------------------------------
--------------------------------------------------
--------------------------------------------------
--------------------------------------------------
--------------------------------------------------
--------------------------------------------------
--------------------------------------------------
--------------------------------------------------
--------------------------------------------------
--------------------------------------------------
--------------------------------------------------
--------------------------------------------------
--------------------------------------------------
--------------------------------------------------
--------------------------------------------------
--------------------------------------------------
--------------------------------------------------
--------------------------------------------------
--------------------------------------------------
--------------------------------------------------
--------------------------------------------------
-------------------MDCHIITAS--YDEVLQHI--QRPRERVVYY
NGV----------------------K--VG-T--G-PVP--T--EDV---
----TREFSRLSFPE------------------------------QQSCE
RLVAMLKDDPKLRPAVQW----Y--QVAIAELGPWFGSKSWRHILDTLKE
DVQ-Q----------------------------TDGT-------------
----R-------LK-----ER---------L---SLIQNAEQ--------
---------------------IAL------S----------M-S------
M-SQL-DP------DLSQTTQKVQKLVDVLREA--G----RQPGFCGILF
VERRPTAHTMKDFLDECKQFGP------EFGLDFIQSAVLTGHGAKG---
--------------------------------------------------
-DVKQHHMNIKAQRKILEGFRKGQYNLLVATDVAEEGIDIDRCRLVIR--
-------FDVKNTVISHIQSRGRARDPNSEYIIMLLEND---------GY
LEKISSEEADMRRWCGELP--QDRVIRLRGPSADGEY---D-DE---DD-
-GDEDANS-GLEDMKE-------L-A-GMETVFRIGSTGARVNFYTSVSL
LHQYCSSLP-ADIYT--TWKPEFTITN-----------------------
----V------K---GSFHCQLTLPVNAPATH-FDSGPFSKKSWAKQAVS
FQAVKELYRLGGLTERLLPHRKTAI-A-K----EDLE-E-----------
----E-DE----------DAT-V-QNAPVSLRMYPI--------------
------------------------------------------------HQ
PTFWENKIK--------------------L--VP----------------
--------------------------------------------------
--------------------------------------------------
--------------------------------------------------
--------------------------------------------------
--------------------------------------------------
--------------------------------------------------
--------------------------------------------------
------------------G-----------------------------S-
------------D---------TVLV---HAIL-----------------
--------------------------------------------------
--------------------------------------------------
--------------------------------------FSLRQA------
--------------------------ATS-ID-----G-G-ETQT-----
------------------------------------------NSRSLCLL
TAAPLSQ-FDPIELFFDGD-P-RY--VDI---V--S--LS-SRVELSV-Q
QVQELYQYHKLLFTAVFHKSVEFGSLDTGVRHLIAPLLRHRTGSD-LH--
-----RD--------LSA---------------DQLIDWSEVQLGSSSS-
S------SP------ASYGLQD-AD-LS----WDRLHDIVLIEKG-Q--W
GR-FYCPTALRTDLTPNSLIPTT----T-TF-PSS-FSPSSSS-VN-S--
--------------------------------------------------
-ASQ-----------------TQE---SDPATVSGTFAQYYMNK-R----
G-----IDIC----NLD-QPLIEVKKLP---RRVDHL--QTIKRS---A-
-----PAEP-K-S--GVA-HFLIPELVQICPLTASTLRSAEWMVSVLVRI
DDLLKTIEFLTEFGLQDQIKLPLMLEALTATETSYAMNYQRLELLG----
-----------------DTFLKFMMAVDVFIRYPHLDEGRLTLMRMGRLS
NSYLFKRATLFGLDRFLNKLPPINTHFFVPMPA-L-SPSLSS---SS-PG
DIP------------P---SNDL-V--VS-TGD---LAT-------SAIT
T---Q--------------------PQPQPP----Q-R-K----------
------------------------------------S----QLEWQISTK
TMADLVESTLGAAYLSQ---------GLDLGLKAATALLKPLEGIHTWDD
FARTFSQAADPPHPS-Y--L------------I-----------------
-------AT----------------PF-KE-DPLLGDLGTVED-SI-GYK
FLNRRLLVEALTHATTFKP----QTPCYQRLEFLGDSILDMLVANYWVQR
YPVSGPGVLHEIKAASVNNQSLGVICVQLGLHQHILHFSSSLATDILRAT
QQIQDAKEDALSSAGG---PDGK--ATTT---------------------
------------------ERGEPVGEYWADF-NMTKVLGDVLESVFGAVY
VDSGWDYAAIQGLFDRAVLPTLRDHLST-ETLTKHPVIALQH-RIQG-AG
CQSFRLK---------NLAVTQ-T-----------------E--------
AEQ--AT----------SQ-SSS-SSS-------ATVS------ARVSSS
STPLTTP--SSPS-----APHPS----RVVTSPP----------------
--------SATS-Y---SQQ--QQGQEQPDQVCAVMIHGQPVVTT--Y--
H-P-LIQVARKEAAKRTLALL--DS-DPEWLTRFCDCSSSTRPK----C-
IR--LEG-------------------------------------------
--------------------------------------------S-----
-----------
>KAF9086214.1/1-1577
MTTH----------------------------------------------
--------------------------------------------------
--------------------------------------------------
--------------------------------------------------
--------------------------------------------------
--------------------------------------------------
--------------------------------------------------
--------------------------------------------------
--------------------------------------------------
--------------------------------------------------
--------------------------------------------------
--------------------------------------------------
--------------------------------------------------
--------------------------------------------------
--------------------------------------------------
--------------------------------------------------
--------------------------------------------------
--------------------------------------------------
--------------------------------------------------
--------------------------------------------------
--------------------------------------------------
--------------------------------------------------
--------------------------------------------------
--------------------------------------------------
--------------------------------------------------
--------------------------------------------------
--------------------------------------------------
--------------------------------------------------
--------------------------------------------------
--------------------------------------------------
--------------------------------------------------
--------------------------------------------------
--------------------------------------------------
--------------------------------------------------
--------------------------------------------------
--------------------------------------------------
--------------------------------------------------
--------------------------------------------------
--------------------------------------------------
--------------------------------------------------
--------------------------------------------------
--------------------------------------------------
--------------------------------------------------
--------------------------------------------------
--------------------------------------------------
--------------------------------------------------
--------------------------------------------------
--------------------------------------------------
--------------------------------------------------
--------------------------------------------------
--------------------------------------------------
--------------------------------------------------
---------------------------RDDPRKYQLEVARRAIE------
GNVIAVSDTGSGKTLISVILLKHMVAQARQQ-------------------
---------------------------------------A----------
--------------------------------------------------
------EE--------------------------T-GCQVPLVFQQHAYI
LN-NSDI-KAEAICGAMG-AD-NYDEDRWNRIFEEFEAVVTTGQILLNIL
VHAFLKIDL-----C------SIFIFDECHHATGKHCYRQIMTHFYPEA-
---------NERPKIFGMTASPPKDK-GS-----QKFA------------
------------ANELEKTMDAQIITAS--YDEVLTYI--QRPKERVVNF
SGD----------------------K--VG-S--G-PNS--P--EAI---
----AFAFSRLTVGE------------------------------QRICK
RLTVLLGEDKKFKPAVLW----Y--EHAMIELGPWFGAMVWKYALQTLRD
DIK-D----------------------------TTGP-------------
----A-------RQ-----SR---------L---EAITAAEQ--------
---------------------IAL------S----------M-E------
S-SPL-SE------DLSQVTHKVQKLVEVLREA--G----REAGFCGILF
VERRPTAHVMKEFLEECKRFGP------EFGLDFIQAAVLTGHGTKG---
--------------------------------------------------
-DVTQQHMDLKEQRKILEGFRKGQFNLLVATDVAEEGLDIDRCRLVIR--
-------FDVKNTVISHIQSRGRARDPNSEYIIMLQEGD---------GY
LTKIKEAEADMRRWCGELP--RDRVIRLRGLSANGGY---D-ND---DGD
DDDEDPNF-GLEELRE-------L-A-GAETTFKVESTGARVNFLTAVSL
LYQYCASLP-ADSYT--QLMPEFVVSE-----------------------
----SAP---LR---GDWQCWLTLPPNAPVID-FHAGPFSKKTLPKRAAA
FLACKELYRLGALTERLLPHRRKNI-V-Q----DDLD-ED----------
----E-DE----------DPT-G-KGVQGSLRSYPI--------------
------------------------------------------------RQ
PVFWEDKIK--------------------I--VA----------------
--------------------------------------------------
--------------------------------------------------
--------------------------------------------------
--------------------------------------------------
--------------------------------------------------
--------------------------------------------------
--------------------------------------------------
------------------G-----------------------------S-
------------H---------SVAL---YATL-----------------
--------------------------------------------------
--------------------------------------------------
--------------------------------------FTLRSS------
--------------------------PTDGAE-----GDS-NSSS-----
------------------------------------------RFRSLCLL
TAAPLPQ-IDPIELFFDGD-P-RP--ADL---T--N--LG-SRIDLPV-Q
KVQTLYRYHIQLFATLFHKPVEVGSLETGVRHLVVPLLRHHAGPG-TH--
-----KD--------LPL---------------ELLVDWEEVQSGAAFS-
S------SK------MAPRIQD-TD-FS----WDRLQDVLLFERG-Q--M
NR-FYYPTALRTDLTPNSLIPTT----T-SS-STG--H------------
--------------------------------------------------
-DIQ-----------------TRE---SDLSAANSTFAQFYKAK-R----
E-----IEIR----DLD-QPLIEVKKMP---KRADHL--QSIKKS---P-
-----P-GP-K-S--SAV-RFLIPELGQKCPISASVLRSADWMVSALVRV
DDLLKTTEFLSEFGLLGQVKVPLMLEALTATETSYTMNYQRLELLG----
-----------------DTFLKFMMAVDLYIRFPLRDEGWLTMKRTAKIS
NSHLFKRSRLFHLDRFLVKLPPVNTHFFVPVPD-ADVDTDQ---------
-------------------PIGS-Q--A--------------------A-
T------------------------TAIPPP----K-R-K----------
------------------------------------S----QVSWEISTK
TMADLVESTLGAAFLSG---------GLDLGLKAAAALLTPLEGIHCWAD
FARTFSESSASKDPL-H--PNT--------I-TSSS---------F----
-----S-LP----------------PF-KP-DPLLGDLRKIEA-SI-GYR
FRNIRLLVEALTHATTDKP----QTPCYQRLEFLGDSILDMLVANYWAHR
YPVSGPGVLHEIKSASINNQTLGVLCIQLGLHRHILHASSILGNDINRAV
QQINDAKEEALST------------GTTT---------------------
------------------ARGEPVGEYWHEF-NLTKVLGDVLESVFGAVY
VDSGWDFAVVQDLFDRAVLPTLRDHISI-KTLTRHPVVVLLH-RVQK-AG
CQAFRLR---------NLAVVM-A-----------------E--------
EPA--SS----------QP-PSS-SPP----SSLSPPG-----SVPLSSS
YSPLTTP--SPPTPTLTPTPKPTHQPSGPYTQPP-SYQ--NH--------
-------P--HA-H---AHQQQQQQQEADHQVCAVLIHGQPAVTA--S--
H-I-QIQVARKEAAKRALALL--DA-DPTWLDRFCTCSTRLKSI--R-L-
EG--STDA-PS------------A---------------------SPPTA
-C----------------------------SP-TAS-F------------
-----------
>KAF9095644.1/1-1587
MTTH----------------------------------------------
--------------------------------------------------
--------------------------------------------------
--------------------------------------------------
--------------------------------------------------
--------------------------------------------------
--------------------------------------------------
--------------------------------------------------
--------------------------------------------------
--------------------------------------------------
--------------------------------------------------
--------------------------------------------------
--------------------------------------------------
--------------------------------------------------
--------------------------------------------------
--------------------------------------------------
--------------------------------------------------
--------------------------------------------------
--------------------------------------------------
--------------------------------------------------
--------------------------------------------------
--------------------------------------------------
--------------------------------------------------
--------------------------------------------------
--------------------------------------------------
--------------------------------------------------
--------------------------------------------------
--------------------------------------------------
--------------------------------------------------
--------------------------------------------------
--------------------------------------------------
--------------------------------------------------
--------------------------------------------------
--------------------------------------------------
--------------------------------------------------
--------------------------------------------------
--------------------------------------------------
--------------------------------------------------
--------------------------------------------------
--------------------------------------------------
--------------------------------------------------
--------------------------------------------------
--------------------------------------------------
--------------------------------------------------
--------------------------------------------------
--------------------------------------------------
--------------------------------------------------
--------------------------------------------------
--------------------------------------------------
--------------------------------------------------
--------------------------------------------------
--------------------------------------------------
---------------------------RDDPRKYQLEVARRAIE------
GNVIAVSDTGSGKTLISVILLKHMVAQARQQ-------------------
---------------------------------------A----------
--------------------------------------------------
------EE----------------TGCQRKVAFFI-VNKVPLVFQQHAYI
LN-NSDI-KAEAICGAMG-AD-NYDEDRWNRIFEEFEAVVTTGQILLNIL
VHAFLKIDL-----C------SIFIFDECHHATGKHCYRQIMTHFYPEA-
---------NERPKIFGMTASPPKDK-GS-----QKFA------------
------------ANELEKTMDAQIITAS--YDEVLTYI--QRPKERVVNF
SGD----------------------K--VG-S--G-PNS--P--EAI---
----AFAFSRLTVRE------------------------------QRICK
RLTVLLGEDKKFKPAVLW----Y--EHAMIELGPWFGAMVWKYALQTLRD
DIK-D----------------------------TTGP-------------
----A-------RQ-----SR---------L---EAITAAEQ--------
---------------------IAL------S----------M-E------
S-SPL-SE------DLSQVTHKVQKLVEVLREA--G----REAGFCGILF
VERRPTAHVMKEFLEECKRFGP------EFGLDFIQAAVLTGHGTKG---
--------------------------------------------------
-DVTQQHMDLKEQRKILEGFRKGQFNLLVATDVAEEGLDIDRCRLVIR--
-------FDVKNTVISHIQSRGRARDPNSEYIIMLQEGD---------GY
LTKIKEAEADMRRWCGELP--RDRVIRLRGLSANGGY---D-ND---DGD
DDDEDPNF-GLEELRE-------L-A-GVETTFKVESTGARVNFLTAVSL
LYQYCASLP-ADSYT--QLMPEFVVSE-----------------------
----STP---LR---GDWQCWLTLPPNAPVID-FHAGPFSKKTLPKRAAA
FLACKELYRLGALTERLLPHRRKNI-V-Q----DDLD-ED----------
----E-DE----------DPT-G-KGVQGSLRSYPI--------------
------------------------------------------------RQ
PVFWENKIK--------------------V--VA----------------
--------------------------------------------------
--------------------------------------------------
--------------------------------------------------
--------------------------------------------------
--------------------------------------------------
--------------------------------------------------
--------------------------------------------------
------------------G-----------------------------S-
------------H---------SVAL---YATL-----------------
--------------------------------------------------
--------------------------------------------------
--------------------------------------FTLRSS------
--------------------------PTDGAE-----GDS-NSSS-----
------------------------------------------RFRSLCLL
TAAPLPQ-IDPIELFFDGD-P-RP--ADL---T--N--LG-SRIDLPV-Q
KVQTLYRYHIQLFATLFHKPVEVGSLETGVRHLVVPLLRHHAGPS-TH--
-----KD--------LPL---------------ELLVDWEEVQSGAAFS-
S------SK------MAPRIQD-TD-FS----WDRLQDVLLFERG-Q--M
NR-FYYPTALRTDLTPNSLIPTT----T-SS-STG--H------------
--------------------------------------------------
-DIQ-----------------TRE---SDPSAANSTFAQFYKAK-R----
E-----IEIR----DLD-QPLIEVKKMP---KRADHL--QSIKKS---P-
-----P-GP-K-S--SAV-RFLIPELGQKCPISASVLRSADWMVSALVRV
DDLLKTTEFLSEFGLLGQVKVPLMLEALTATETSYTMNYQRLELLG----
-----------------DTFLKFMMAVDLYIRFPLRDEGWLTMKRTAKIS
NSHLFKRSRLFHLDRFLVKLPPVNTHFFVPVPD-ADVDTDQ---------
-------------------PIGS-Q--A--------------------A-
T------------------------TATPPP----K-R-K----------
------------------------------------S----QVSWEISTK
TMADLVESTLGAAFLSG---------GLDLGLKAAAALLTPLEGIHCWAD
FARTFSESSASKDPL-H--PNT--------I-TSSS---------F----
-----S-LP----------------PF-KP-DPLLGDLRKIEA-SI-GYR
FRNIRLLVEALTHATTDKP----QTPCYQRLEFLGDSILDMLVANYWAHR
YPVSGPGVLHEIKSASINNQTLGVLCIQLGLHRHILHASSILGNDINRAV
QQINDAKEEALST------------GATT---------------------
------------------ARGEPVGEYWHEF-NLTKVLGDVLESVFGAVY
VDSGWDFAVVQELFDRAVLPTLRDHISI-KTLTRHPVVVLLH-RVQK-AG
CQAFRLR---------NLAVVM-A-----------------E--------
EPA--SS----------QP-PSS-SPP----SSLSPPG-----SVPLSSS
SSPLTTP--SPPTPTLTPTPKPTHQPSGPYTQQP-SHQ--NH--------
-------P--HA-H---AHQQQQQQQEADHQVCAVLIHGQPAVTA--S--
H-I-QIQVARKEAAKRALAFL--DA-DPTWLDRFCTCSTRLKSI--R-L-
EG--STDA-PS------------A---------------------SPPTA
-C----------------------------SP-TAS-F------------
-----------
>KAF9130601.1/1-1588
MAAR----------------------------------------------
--------------------------------------------------
--------------------------------------------------
--------------------------------------------------
--------------------------------------------------
--------------------------------------------------
--------------------------------------------------
--------------------------------------------------
--------------------------------------------------
--------------------------------------------------
--------------------------------------------------
--------------------------------------------------
--------------------------------------------------
--------------------------------------------------
--------------------------------------------------
--------------------------------------------------
--------------------------------------------------
--------------------------------------------------
--------------------------------------------------
--------------------------------------------------
--------------------------------------------------
--------------------------------------------------
--------------------------------------------------
--------------------------------------------------
--------------------------------------------------
--------------------------------------------------
--------------------------------------------------
--------------------------------------------------
--------------------------------------------------
--------------------------------------------------
--------------------------------------------------
--------------------------------------------------
--------------------------------------------------
--------------------------------------------------
--------------------------------------------------
--------------------------------------------------
--------------------------------------------------
--------------------------------------------------
--------------------------------------------------
--------------------------------------------------
--------------------------------------------------
--------------------------------------------------
--------------------------------------------------
--------------------------------------------------
--------------------------------------------------
--------------------------------------------------
--------------------------------------------------
--------------------------------------------------
--------------------------------------------------
--------------------------------------------------
--------------------------------------------------
--------------------------------------------------
---------------------------RDDPRKYQVEVANRALE------
QNVIAVSDTGSGKTLISVMLLKNMVAQARQQ-------------------
---------------------------------------A----------
--------------------------------------------------
------KE----------------TGRQRKVAFFI-VNKVPLVYQQHAYI
IN-NSDI-KAEAICGAMG-AD-NFREDRWNSIFEEFEAVVITAQILFDIL
VHAFLKIDL-----C------SILIFDECHHATGKHVYRRIMTEFYSEA-
---------QEPPKIFGMTASPPKDT-GA-----EKFA------------
------------ATQLEATLHATIITAS--YDEVLKYT--QRPKERVVHY
TGV----------------------K--NG-T--G-PAA--P--EDI---
----ERESSRLSISE------------------------------QLSCK
QLVMMLEGDSKLKPAVQW----Y--QHSITELGPWFGASSWKYILDTLRE
DVQ-E----------------------------TEGP-------------
----K-------RQ-----DR---------L---DVIQKAEQ--------
---------------------IAQ------S----------M-E------
R-SRL-DI------NLTQVTRKVQKLVEILREV--G----RQPGFCGILF
VERRPTAHAMKEFLDQCKEFGP------EFGLDFIQTAVLTGHGAKG---
--------------------------------------------------
-NLKQHHMNLKAQRRVLDGFRKGQFNLLIATDVAEEGLDIDRCRLVIR--
-------FDVKNTVISHIQSRGRARDPNSEYIIMLPEKD---------GY
LEKISKKEAEMRQWCGNLP--EERVIRLHDND--------D-E-------
-DD---NF-GLEEMKE-------L-A-GVETTFKVESTGARVNFDTAVSL
LHQYCESLP-GDAYT--TLRPEFKITT-----------------------
----SSP---LR---GDYYCKLKLPLNAPVID-FEAGPFSNKALAKRAVS
FKAIKEIYRLGGLTDRLRPHRKKAV-D-K----DDLQ-NLG---------
------EE----------DAE-D-TGVQGSLHTYPI--------------
------------------------------------------------HQ
PVFWENKIK--------------------V--VP----------------
--------------------------------------------------
--------------------------------------------------
--------------------------------------------------
--------------------------------------------------
--------------------------------------------------
--------------------------------------------------
--------------------------------------------------
------------------G-----------------------------S-
------------N---------SIML---YVTL-----------------
--------------------------------------------------
--------------------------------------------------
--------------------------------------FTLRQP------
--------------------------VAI-AG-----S-S-GTTS-----
------------------------------------------NFRSLCLL
TAGPLPQ-FDPIELFFDGK-P-RF--VDL---T--C--LS-TCIQVPV-Q
RAEHLYQYHKLLFATVFHKSVHVGSLETGVRHLIAPLQQQYTGSD-PH--
-----KD--------LSL---------------DQLIDWDEVESGSISF-
S------TKTRV--TATLELQD-AD-LS----WDRLQDTVLIEKG-Q--E
NR-FYYPTALRTDLTPNSPIPAT----S-TF-ASQ---------------
--------------------------------------------------
---------------------PHE---SGPAAVDTTFAQYYKTK-R----
E-----KDIQ----NLN-QPLIEVKKIP---RRVDHL--RTVNST---P-
-----P-GP-K-S--SAV-RFLIPELGQKCPVSASVLRSAEWMVSVLIRV
DDLLKTTEFLSEFGLQDQVHLPLMLEALTATETSYAMNYQRLELLG----
-----------------DTFLKFIMTVDLFIRFPLLDEGRLTMKRTARIS
NSHLFKRATLFRLDRFLAKLPPVHAHFFVPVSG-V-TPSPSP---SST--
--PS----------LT---GDGA-S--MD-GAE---VGSSGDTLTAST--
-----GETNTPG-AAA---------TQSEPP----Q-R-K----------
------------------------------------S----QVHQQISAK
TMADLIESTLGAAYLSQ---------GFELGLQAAAALLEPLDGIQSWGD
FAKAYSEANNSTDNNDD--N-A--------R-F-----------------
-------TR----------------PF-KE-DPLLGDLDTVEA-SI-GYR
FKNRRLLVEALTHATANDP----QTPCYQRLEFLGDSILDMLVADYWVQR
YPVSGPGVLHEIKSASINNQILGVLCIQLGLHRNILHFSSSLQSDIVRAT
YQVRDAKEDALTA------------GTTT---------------------
------------------ARGEPVGEYWHDF-NMTKVLGDVLESVFGAVF
VDSGWDYTVVEGLFERAVLPTLRDHISI-ETLRKHPIVQLFH-RIQR-EG
CQAFRLK---------NLAVVS-A-----------------E--------
EQQ-QPA----------TQ-SSS-SSSSSA---DSATG-----SPLVPTS
STPLTTP--SSPS-----IPRQP----PVTAA------------------
------LASSYY-Y---RQQQQQQDQPDPDQVCAVMIHNHPVVTA--S--
S-A-HILVARKEAAKRALALF--VT-DPEWLAELCTCDNSTTRA--K-KA
-R--LEES-SP------------V---------------------SSI--
------------------------------TP-LAV-TFE-RL-------
-----------
>KAF9132130.1/1-1567
MATR----------------------------------------------
--------------------------------------------------
--------------------------------------------------
--------------------------------------------------
--------------------------------------------------
--------------------------------------------------
--------------------------------------------------
--------------------------------------------------
--------------------------------------------------
--------------------------------------------------
--------------------------------------------------
--------------------------------------------------
--------------------------------------------------
--------------------------------------------------
--------------------------------------------------
--------------------------------------------------
--------------------------------------------------
--------------------------------------------------
--------------------------------------------------
--------------------------------------------------
--------------------------------------------------
--------------------------------------------------
--------------------------------------------------
--------------------------------------------------
--------------------------------------------------
--------------------------------------------------
--------------------------------------------------
--------------------------------------------------
--------------------------------------------------
--------------------------------------------------
--------------------------------------------------
--------------------------------------------------
--------------------------------------------------
--------------------------------------------------
--------------------------------------------------
--------------------------------------------------
--------------------------------------------------
--------------------------------------------------
--------------------------------------------------
--------------------------------------------------
--------------------------------------------------
--------------------------------------------------
--------------------------------------------------
--------------------------------------------------
--------------------------------------------------
--------------------------------------------------
--------------------------------------------------
--------------------------------------------------
--------------------------------------------------
--------------------------------------------------
--------------------------------------------------
--------------------------------------------------
---------------------------RDEPRAYQQEVANRAIE------
GNVIAVSDTGSGKTLISVILLKHMVAKARQE-------------------
---------------------------------------A----------
--------------------------------------------------
------KQ----------------TGRQRKVAFFV-VNKVPLVFQQHAYI
CN-NSDI-KAEAVCGAMG-AD-NYDEKRWNTIFEKSELIVITGQILLNIL
AHAYIKIDL-----C------SLFIFDECHHATKNNPYRQVMKQFYPEA-
---------QERPKIFGMTASPPKDK-GA-----AKFA------------
------------AIELEKTMDCKIITAS--YDEVLKFT--QRPRERVVNY
IGV----------------------K--IG-T--G-PVP--A--EDV---
----TREFSRLSVAE------------------------------QQSCE
QLVALLKDDKKLKPAVLW----Y--QVAIIELGPWFGSKSWRYILDTLKE
DVQ-L----------------------------TDIN-------------
----L-------RP-----QR---------L---DLIQRAEQ--------
---------------------IAT------S----------M-A------
K-SRL-DL------DLSQVTQKVRKLVEVLREA--G----LQPGFCGILF
VERRPTAHTMKDFLDECKKFGP------EYGLDFIQSAVLTGHGGKG---
--------------------------------------------------
-DVKEHHMNIKAQRKILEGFRRGTYNLLIATDVAEEGIDIDRCRLVIR--
-------FDVKNTVISHIQSRGRARDPNSEYIIMLPEND---------GY
LEKISRAEADMRAWCSELP--QDRVIRLRGPSANGD----D-DD---DE-
-DDEDANF-GLEDMKE-------L-A-GVETVFKVESTGARVNFHTAVSL
LHMYCDSLP-ADIYT--TWKPEFNITN-----------------------
----V------K---GNFHCELTLPLNALVTH-FDSGPFSRKSLAKKAVS
FQAIKELYLCGGLTDRLLPHRKAPI-I-K----DDLD-E-----------
----E-NE----------E---S-AGQAPSVSLYPI--------------
------------------------------------------------HQ
PTFWENKIK--------------------L--VP----------------
--------------------------------------------------
--------------------------------------------------
--------------------------------------------------
--------------------------------------------------
--------------------------------------------------
--------------------------------------------------
--------------------------------------------------
------------------G-----------------------------S-
------------D---------SVSL---HATL-----------------
--------------------------------------------------
--------------------------------------------------
--------------------------------------FSLKQP------
--------------------------ATS-TD-----G-D-ETLP-----
------------------------------------------ISRSLCLF
TAAPLPQ-FDPIELFFDGD-S-RF--VDN---V--R--LN-SRVDLSV-Q
QVQDLYEYHKQLFATVFRKPVEVGSLDTGVRHLIAPLMRRHTGSD-LH--
-----KD--------LSA---------------NTLIDWSEVQLGSSSS-
S------TA------AFYGLQD-VD-LS----WDRLQDTVLLEKG-Q--S
NR-FFTSTALRTDLTPNSLIPTA----T-TS-PSP-SF-----LSD-D--
--------------------------------------------------
-ASQ-----------------AEE---SDPAAMIGTFTQYYKTK-R----
G-----IDIL----NLN-QPLIEVKKTP---RRADHL--QTTKRS---T-
-----PAEP-K-S--GAA-NFLIPELAQKYSVTASALRSAEWMVSVLVRI
DDLLKAIEFMTEFGLQDQIKLPLMLEALTATETCYAMNYQRLELLG----
-----------------DTFLKFLMTVDLFIRYPLLDEGRLTLKRMARIS
NSHLFKRATRFGLHRFLNKLLPVITHFFVPTPA-S-SPTS-----PS-SG
DTP---PP------GP---LNCL-V--AS-AED---LTQ-------S-AT
T---Q-----P---------------KSQPP----Q-R-K----------
------------------------------------S----QVEWPISTK
TMADLIESTLGAAYLSQ---------GFDLGLKAAAALLKPLEGIHTWDD
FARTSSQTDNPLHPA-H--P------------L-----------------
-------AT----------------PF-KE-DPLLGDLDNVEF-SI-GYE
FVNRRLLVEALTHATAVKP----LTPCYQRLEFLGDSILDMLVADYWVER
YPVSGPGVLHEIKSASINNQILGVLCVQLELHQHILHFSSSLATDILRAT
QQIQDAKEDALTTAAT----GEK--ATTT---------------------
------------------ERGEPMGEYWADF-NMTKVLGDVLESVFGAVY
VDSGWDWSAVKEFFDRAVLPTLRDHLSI-ETLKKHPVIELHH-RIQG-AG
CQSFKIK---------NLTVAQ-E-----------------D--------
EDG-QVA----------SQ-PSE-SSS---------------------SS
STPLTTF--TSPP-----TPHPS----AVATLPA-SS-P-TIPD------
-------S-QQH-R---QGHGQGQEQGQPDQTCAVMIHGHPVATA--T--
H-T-LIQVARKEAAKRTLVLL--DS-DPEWLTQFCDCPSSLTRL--K-R-
VR--LES-------------------------------------------
--------------------------------------------S-----
-----------
>KAF9149283.1/1-1380
--------------------------------------------------
--------------------------------------------------
--------------------------------------------------
--------------------------------------------------
--------------------------------------------------
--------------------------------------------------
--------------------------------------------------
--------------------------------------------------
--------------------------------------------------
--------------------------------------------------
--------------------------------------------------
--------------------------------------------------
--------------------------------------------------
--------------------------------------------------
--------------------------------------------------
--------------------------------------------------
--------------------------------------------------
--------------------------------------------------
--------------------------------------------------
--------------------------------------------------
--------------------------------------------------
--------------------------------------------------
--------------------------------------------------
--------------------------------------------------
--------------------------------------------------
--------------------------------------------------
--------------------------------------------------
--------------------------------------------------
--------------------------------------------------
--------------------------------------------------
--------------------------------------------------
--------------------------------------------------
--------------------------------------------------
--------------------------------------------------
--------------------------------------------------
--------------------------------------------------
--------------------------------------------------
--------------------------------------------------
--------------------------------------------------
--------------------------------------------------
--------------------------------------------------
--------------------------------------------------
--------------------------------------------------
--------------------------------------------------
--------------------------------------------------
--------------------------------------------------
--------------------------------------------------
--------------------------------------------------
--------------------------------------------------
--------------------------------------------------
--------------------------------------------------
--------------------------------------------------
--------------------------------------------------
--------------------------------------------------
--------------------------------------------------
--------------------------------------------------
--------------------------------------------------
--------------------------------------------------
--------------------------------------------------
--------------------------------------------------
-------------------MDCHIITAS--YDEVLQYT--QRPKERVVYY
NGV----------------------K--VG-T--G-PVP--S--EDV---
----TREFSRLSFPE------------------------------QQSCE
RLVAMLKDDPKLKPAVQW----Y--QVAIAELGPWFGSKSWRHILDTLKE
DVQ-Q----------------------------TDGT-------------
----R-------LN-----ER---------L---SLIQSAEQ--------
---------------------IAL------S----------M-S------
R-SQL-DP------NLSQTTQKVQKLVDVLREV--G----RQPEFCGILF
VERRPTAHTMKDFLDECKKFGP------EFGLDFIQSAVLTGHGVKG---
--------------------------------------------------
-DVKQHHMNIKAQRKILEGFRKGQYNLLVATDVAEEGIDIDRCRLVIR--
-------FDVKNTVISHIQSRGRARDPNSEYIIMLPEND---------GY
LEKISGAEADMRRWCGELP--QDRVIRLRGPSANGEY---D-GE---DG-
-DDEDANS-GLEDMKE-------L-A-GVETDFRVESTGARVNFYNSVPL
LHQYCSSLP-ADIYT--TWKPEFTIAN-----------------------
----V------K---GSFHCQLTLPVNALATH-FDSGPFSRKSLAKQAVS
FQAIKELYRLGGLTDRLLPHRKTAI-A-K----EDLS-E-----------
----E-DD----------DAT-V-QNAPVSLRMYPI--------------
------------------------------------------------HQ
PTFWENKIK--------------------L--IP----------------
--------------------------------------------------
--------------------------------------------------
--------------------------------------------------
--------------------------------------------------
--------------------------------------------------
--------------------------------------------------
--------------------------------------------------
------------------G-----------------------------S-
------------D---------TVSV---HATL-----------------
--------------------------------------------------
--------------------------------------------------
--------------------------------------FSLRQA------
--------------------------ATI-ID-----E-G-ETQT-----
------------------------------------------NFRSLCML
TAAPLPQ-LDPIELFFDGD-P-RF--VDI---V--S--LN-SRVELSV-Q
QVQDLYQYHKLLFAAVFHKSVEVGSLDTGVRHLIAPLLRHQNGSD-LH--
-----RD--------FSA---------------DQLIDWSEVQLGSSSS-
S------TP------ASYSLKD-AD-LS----WDRLQDMVLLEKG-Q--W
GR-FYCPIALRTDLTPNSLIPTT----T-AF-PSS-ISPSSSSSAD-S--
--------------------------------------------------
-APQ-----------------IQE---CDPATVSGTFAQYYMTK-R----
G-----TDIC----NLD-QPLIEIKKLP---RRTDHL--QTIKRS---A-
-----PAEP-K-S--GAA-HFLIPELVQKCPLTASTLRSAEWMVSVLVRI
DDLLKTIEFLTEFGLQDQIKLPLMLEALTATETSYAMNYQRLELLG----
-----------------DTFLKFMMAVDVFIRYPHLDEGRLTLKRTSRVS
NSYLFKRATLLGLDRFLNKLPPVNTHFFVPMPA-L-SPSLSS---SS-PG
DTP------------P---SNGL-V--VS-TGD---LTT-------SATT
T---Q--------------------PQPQPP----Q-R-K----------
------------------------------------S----QLEWQISTK
TMADLVESTLGAAYLSQ---------GLDLGLKAAAALLKPLEGIHTWDD
FARTFSQTANPRHPP-Y--P------------L-----------------
-------AT----------------PF-KE-DPLLGDLDTVED-SI-GYK
FLDRRLLVEALTHATAFKP----QTPCYQRLEFLGDSILDMLVADYWVQR
YPVSGPGVIHEIKAASINNQILGVICVQLGLHQHILHFSSSLATDILRAT
[truncated: 559,875 more chars]
