# Supplementary material for: Clade-wide fungal proteome analysis reveals structure–function conservation in divergent Dicer proteins
Source: Comput Struct Biotechnol J. 2025 Nov 6;27:5020–35. doi: 10.1016/j.csbj.2025.11.009 (PMC12663654; doi:10.1016/j.csbj.2025.11.009)
Supplement: Supplementary file 5 — Supplementary material [file mmc13.zip › Mu2_aligned.fasta]

>PVU90139.1/1-2488
MNYNENNYHYGFQFEDEQNFENKDPHFQSNFFENKNTSEVPYLQLVDGN-
PILNFLYNSNNESNSKNNLNSNLFNNG---DKNQKNKDF-NSSFIDDF--
NLNGLTPRDYQIDLFLKSVNNNSIIVLETGAGKTLIASMIMEYFGKM-ED
L-K--LQNQKNIPE-NNQLENRKITLFLCNTTVIVEQQGYSIISSTRRKV
KIYRTRGKHVSFKKNQWKESWESAEVHVMTSQTLLNCLRSGFVSVSDIKL
LIFDECHHSRK-GSPYNRIMREFYDLSPLESRPRVFGMTASTANASENVD
YSIKRIEQSMDSKIYTVNAED-FMGLKSKHVNQVVLEYQLENSKTTNTFK
KKCVTSYIFHSVQGWKIIEGVKQDLL---YLKNEIGLFAMDALLAALGTY
WSIL--Q--SKKSLTEISGNNSYRESKTMVNN-QIS-----------IVK
NNN-PEE-IEASLPPGGSRQLKTLVDDLK----KYMESSPNCTKTLESAN
NYNMYNKTNNKEGIRHFEG----NSYYWDHVSDYLTSKVNALLEYLIQFK
PKSKNQSPTIETSG-EVLTGIIFVNRRTTAIILANIIRSIHEFNFLSCEP
FIGISGSRKKTSLQALNIASGTKKNFSQNEMADILNRFKSGNLNLLIATQ
VAEEGLDISRCNLVIRFDPALTLISYVQARGRARQTYSEYVVMVPKEFEN
MDT-KTVL-KL-YPDI--------DKSSHCSLDHYFNLVNMESDLLKRCS
E-SLENEDIGNKDNIGNDLVVGRLSKEILNKA--LEDNEG-KDIVNEMVI
DTDAVLPDNAKALLEGVALQIALSSFECDMSRVFFQIPNTGAQLTGQSAP
QVLNTYVQS-----LPRDSHYRSKISYV-TETR-KPQFYRKVVLFPISSV
IRKIYGPWSTDAKVAKMAAGFYATLVLYYYGAL--NDHL-MPL-ESKKSI
YKQSEKGS----------------------------------IILTAYGE
LQNIIGLKNVVLKYNPSL-KHINHTNP----PAPYTNNKNTTNSNGSSTQ
TPFPNPQPHNTNQ--FTNSTTQLKRK--RSGLDSPADHQKKIQKLM----
--YENTNSIEFESFSPKHWVFPKIIKKNKSTNEPSTKP-NDLVEAYAYSV
DLNHPISNSYSGKEKT-AEIVYESSNKEPELQKN--------------SL
GFQLIVFFTKP-LPENLILPLYIDSSSFSPTYYKFDKLCSKYYENFEKEK
PAIKKN---------------IGLEKTRNNRIYLNWNKWESAVSYTSTIF
SILSQNELRLDPSKASYAFAKPS--DGFSKVLESYYFKRRSLLVEEISVL
MPDPTLAIEKFHEITGK---LPYLTDKDISWDSMDLINKKPVRLSIFPIH
EWS--HIFENHVLISDTDRYAVFKPDSIIKGTSIDNTISDIIDTQIQ-NL
K---EGQNNETFIQ-NNQETKAEI-----SDRLKSLENLKSNIGAKAGKI
RFLDYMFHYNLLHPS-FPYHLFVDHPLIRIKKINLPISYLTSGAHL----
MNFENSGFYNADFRKPFEAPDFVPIS--QLSVFNDLAEENDA---DVNPD
IFYDLENKSKFQSFDFKYLQLTEHEKEKIEGKLYSDVMIQLKVQIGVSGM
LQVLPW---SFDQIKKLSVLPSLMHRLNSDLIITDMVHSLNIPISP-NSV
KFTAK-----------------TTKNTG--SSKQTKYKKSISLP-S-LND
YSLTGFQKKFFNTENKEAFETLFNNLLGFTDESESKNQSGINHFKANGIK
NNSEMISSIKKDIRL-EKDYSMLNTIPSWLIRSALTLQAASE-DVN----
----YQRLEILGDSVVKLIMATQLFAGLAPPISHEGIL-SSYTGFLVSNA
FLAKISRATGICYATHNNRLERKDWIPVGPGWWKSLYPLPRTISHDSQPW
SYKRGCPSL-----------PDTKNSNFAAQYNNYSCR--------CTSN
PVQEKRNNIEQTTRTNGLSSDNTTQVSDGQS-GNISL--SSPTGSNSKSD
SINYTKQSGINKNKSELTKEENDYTDDEDLT-QKEQEPEGISLKELSLFA
NLANI-----------------------------------------KKVN
DR--PKNHLISS----------------HNGPEKGEGENTETKKPQS---
--------STFENGN-EYPNNN---------QKNVNGIEKFNIGQNVSNF
----------N-SQDTF---------------------VAQETNINNDSL
AN-EDKEVNNKPNEYK---------SIVNRANAVSIEDLKRAVLI-----
-------------------------------------KPPMPLYAFFPTK
RPPEYKINKVPLPLHKQHFLVKPPRHKTIKLQMKMQADIIESVLGAAYKF
GGIECSFLTSKSLGLVNS-NW-NSWGDMTISYKSLI--DNKKNLGDNF--
------DITNNEFFGSKNLNSNTSDFRKKAE-PIGKTVSQLELALEYKFK
NPFLALEAITHSSVT--NSMNCSYQRLEFLGDAVIAMLVTEYY----YDR
IISDSLLSQHIITLVKHIAVSNNFLGLLAHR---HKLTRFLLY-DNETL-
KNEI-EFYEKTIDETIYSWKKGVKIEIPKSKIQDDDENDKDSDPEQD-VY
K--NDFILPSEDKHI--------------FGSKNNDLNVFKLNEPKA---
---------------------S-NTKNKYS-KSFPEW-TNFPSEIWQL--
-------------TDPPKAMGDLLESLIGAIYVDSGFS-LDSAR------
-KAFERLAIPAIERF-AMR--K------------LIEKYNKS--------
-------------------------Y--TEFLKQVLGVEGRYDGE-----
----------------RLRKYIEKRDLLIPSLDD----------------
-------LKRIGSYGHVCFLISHKNTLLGFG------YAKTPKRARFRAS
EHAIKNWDLSPTFSTQKLLESCCKCSSKHNF-------------------
--------------------
>PVZ99504.1/1-2488
MNYNENNYHYGFQFEDEQNFENKDPHFQSNFFENKNTSEVPYLQLVDGN-
PILNFLYNSNNESNSKNNLNSNLFNNG---DKNQKNKDF-NSSFIDDF--
NLNGLTPRDYQIDLFLKSVNNNSIIVLETGAGKTLIASMIMEYFGKM-ED
L-K--LQNQKNIPE-NNQLENRKITLFLCNTTVIVEQQGYSIISSTRRKV
KIYRTRGKHVSFKKNQWKESWESAEVHVMTSQTLLNCLRSGFVSVSDIKL
LIFDECHHSRK-GSPYNRIMREFYDLSPLESRPRVFGMTASTANASENVD
YSIKRIEQSMDSKIYTVNAED-FMGLKSKHVNQVVLEYQLENSKTTNTFK
KKCVTSYIFHSVQGWKIIEGVKQDLL---YLKNEIGLFAMDALLAALGTY
WSIL--Q--SKKSLTEISGNNSYRESKTMVNN-QIS-----------IVK
NNN-PEE-IEASLPPGGSRQLKTLVDDLK----KYMESSPNCTKTLESAN
NYNMYNKTNNKEGIRHFEG----NSYYWDHVSDYLTSKVNALLEYLIQFK
PKSKNQSPTIETSG-EVLTGIIFVNRRTTAIILANIIRSIHEFNFLSCEP
FIGISGSRKKTSLQALNIASGTKKNFSQNEMADILNRFKSGNLNLLIATQ
VAEEGLDISRCNLVIRFDPALTLISYVQARGRARQTYSEYVVMVPKEFEN
MDT-KTVL-KL-YPDI--------DKSSHCSLDHYFNLVNMESDLLKRCS
E-SLENEDIGNKDNIGNDLVVGRLSKEILNKA--LEDNEG-KDIVNEMVI
DTDAVLPDNAKALLEGVALQIALSSFECDMSRVFFQIPNTGAQLTGQSAP
QVLNTYVQS-----LPRDSHYRSKISYV-TETR-KPQFYRKVVLFPISSV
IRKIYGPWSTDAKVAKMAAGFYATLVLYYYGAL--NDHL-MPL-ESKKSI
YKQSEKGS----------------------------------IILTAYGE
LQNIIGLKNVVLKYNPSL-KHINHTNP----PAPYTNNKNTTNSNGSSTQ
TPFPNPQPHNTNQ--FTNSTTQLKRK--RSGLDSPAGHQKKIQKLM----
--YENTNSIEFESFSPKHWVFPKIIKKNKSTNEPSTKP-NDLVEAYAYSV
DLNHPISNSYSGKEKT-AEIVYESSNKEPELQKN--------------SL
GFQLIVFFTKP-LPENLILPLYIDSSSFSPTYYKFDKLCSKYYENFEKEK
PAIKKN---------------IGLEKTRNNRIYLNWNKWESAVSYTSTIF
SILSQNELRLDPSKASYAFAKPS--DGFSKVLESYYFKRRSLLVEEISVL
MPDPTLAIEKFHEITGK---LPYLTDKDISWDSMDLINKKPVRLSIFPIH
EWS--HIFENHVLISDTDRYAVFKPDSIIKGTSIDNTISDIIDTQIQ-NL
K---EGQNNETFIQ-NNQETKAEI-----SDRLKSLENLKSNIGAKAGKI
RFLDYMFHYNLLHPS-FPYHLFVDHPLIRIKKINLPISYLTSGAHL----
MNFENSGFYNADFRKPFEAPDFVPIS--QLSVFNDLAEENDA---DVNPD
IFYDLENKSKFQSFDFKYLQLTEHEKEKIEGKLYSDVMIQLKVQIGVSGM
LQVLPW---SFDQIKKLSVLPSLMHRLNSDLIITDMVHSLNIPISP-NSV
KFTAK-----------------TTKNTG--SSKQTKYKKSISLP-S-LND
YSLTGFQKKFFNTENMEAFETLFNNLLGFTDESESKNQSGINHFKANGIK
NNSEMISSIKKDIRL-EKDYSMLNTIPSWLIRSALTLQAASE-DVN----
----YQRLEILGDSVVKLIMATQLFAGLAPPISHEGIL-SSYTGFLVSNA
FLAKISRATGICYATHNNRLERKDWIPVGPGWWKSLYPLPRTISHDSQPW
SYKRGCPSL-----------PDTKNSNFAAQYNNYSCR--------CTSN
PVQEKRNNIEQTTRTNGLSSDNTTQVSDGQS-GNISL--SSPTGSNSKSD
SINYTKQSDINKNKSELTKEENDYTDDEDLT-QKEQEPEGISLKELSLFA
NLANI-----------------------------------------KKVN
DR--PKNHLISS----------------HNGPEKGEGENTETKKPQS---
--------STFENGN-EYPNNN---------QKNVNGIEKFNIGQNVSNF
----------N-SQDTF---------------------VAQETNINNDSL
AN-EDKEVNNKPNEYK---------SIVNRANAVSIEDLKRAVLI-----
-------------------------------------KPPMPLYAFFPTK
RPPEYKINKVPLPLHKQHFLVKPPRHKTIKLQMKMQADIIESVLGAAYKF
GGIECSFLTSKSLGLVNS-NW-NSWDDMTISYKSLI--DNKKNLGDNF--
------DITNNEFFGSKNLNSNTSDFRKKAE-PIGKTVSQLELALEYKFK
NPFLALEAITHSSVT--NSMNCSYQRLEFLGDAVIAMLVTEYY----YDR
IISDSLLSQHIITLVKHIAVSNNFLGLLAHR---HKLTRFLLY-DNETL-
KNEI-EFYEKTIDETIYSWKKGVKIEIPKSKIQDDDENDKDSDPEQD-VY
K--NDFILPSEDKHI--------------FGSKNNDLNVFKLNEPKA---
---------------------S-NTKNKYS-KSFPEW-TNFPSEIWQL--
-------------TDPPKAMGDLLESLIGAIYVDSGFS-LDSAR------
-KAFERLAIPAIERF-AMR--K------------LIEKYNKS--------
-------------------------Y--TEFLKQVLGVEGRYDGE-----
----------------RLRKYIEKRDLLIPSLDD----------------
-------LKRIGSYGHVCFLISHKNTLLGFG------YAKTPKRARFRAS
EHAIKNWDLSPTFSTQKLLESCCKCSSKHNF-------------------
--------------------
>OLY81249.1/1-2547
MNSGHDF-QTGYV--DPR--YSENWSPEYYINNDLQDFSDQDCFNDFYQD
PEFDHD----------------TNIIN--------------GDFLVNFEN
LSGGIKPRDYQKELFLRSLNKNTIIVLETGSGKTLIASMIIEYFAQK-DS
PLIDFDSFGASDP--LVHHKPLKITLFLCNTTVLIEQQGRFLSETTGVSV
KIYKSRGRHGQYNHKEWDDSWRSAQVHVMTSQTLLNCLRHGFVKISDINL
IIFDECHHCRK-GTPYNQLMREFYDLAPVDERPRVFGMTASTANANESLE
YSLNRIQQSMDSDIQTYNLPN-SEGLNTGDLLNVTLEYDLELN-----NS
SGWLGDFVFSQIKNYSEIESIKVEVN---FIKKELGYYAGLFVMYALTSY
WKDVVLK--NNPSSSSLPDNFSFNDHSNHSNS-KNP-----------VVK
NNV-KNDAVFREI------------NDAI----KLIYLHGNLNNELFIRN
DFGIFKNGSLEYNFDHIYQ---PGVHSWNSSFPYLTSKVNVLLQYLLKYK
PLNR-HS-----RHQDPFSAIIFVNRRSVAYALSLIIRSFSEFDFIRCEP
FIGSNQYKKKPILQALNLAFSSAKGAASLNQLSTLLRFKSGETNLLVATQ
VAEEGLDISSCNLVIRFDPALTLVSFVQARGRARHSFSKYVIMVPKNLPK
PGSSKPTF-KS-KSNVS--QAV-IDKSSHRDKSHYDSLVSMEKKFKNIP-
T-S-K-----NNKNGSSDLVHGKLLNEISNRKS-LPKNLSKSEYIAEMAI
ETSINLDNESLQKLKNIAHEIHLASISDSVSKSFFRVPETSAQLTSNSAK
VVINKYVQS-----LPRDFYAINKIDYK-VESL-SSK-FRCKLTFPSCST
IRTVVGPWSISIKTAKQSSIFYSAIVLYFYGAL--NDYL-MPV-DLKTSH
LKHSTKRN----------------------------------ILGSAYSD
LENIIKNKYCTNFFQPFD-LSVNSCLKSGRDPVPVSKLKPKI-------K
-PF-SPL---SLLVPPFNSTPSKKRK--LSNLNNTPS---KLQKISRSGK
KSKPDFDVITFENFNPTHWTPL-SFNKSKDE--VGFDFDKKNIDLYAYVI
DLN-PFKFKN--DTDSLGSLFH----NLPHLNSE-------------HVD
ELPLLAFFVNQ-IPENMTIPLYSDTRSNIPRYYKFDPLKIK--SNCFCDS
A---DYLLSDMS---GSKC-PNHNSSPDNNKISVSTSQWEDLVIFTSSIF
SLLHQAEYRVDPKDASYAFAIPT--KDFEDKILSVFKQRRDFDVQKYNYN
DVSNLHKFDQFLGFSDK---LPKFSSNDICWDQLKQFINGPIRLSSFEVS
EWK--ELFSKHSFVSDINKYSICSPKNILK-TTSNNTISEILSDLDS-NL
TIQPHNPEFISSEA-FFGISHNNLNSCNELAVLKSYI------PEKASDL
RLLDYLYQNSLIFND-MDYSSVTGCNLIKIEKIEFPLNYLNKKINSTSSI
NDDSESYFEE------------NSLN--LFTSNTPRE--QSLSYNKSLPD
PLKDIDLKLKGYKSQIN-PNINLKELESLELKILNTVSGRLLDLVAIPSM
VRILPW---SVAQLQLLSVLPSLMHRLHFTLIHFDLSKFLKLPISP-SSL
SSQPD--IANKS------SLQ-NETDINIFDNIIS-F-KDLIALSSKLSK
DSIAPLSPK-----------------------------------------
IIDESLSERLVDKTV-YENYQDLNRLPSWLFRTALTSQIPNE-DVN----
----YQRLEMLGDSVLKLIVTTQLFSGLIPPISHEGIL-SSYTGLLVSNN
FLAKVSRKTGLYYGLNQLNFDAKHIFPPGIGWKRSVFPLPRTISHNSQPW
SYVRGCPN------------RDYKLQNYSDRFITDGCS--------CPPI
IIKTTPPS---THKTTDVT---TSKVADLDSIKNISVGMESISPAHLPLQ
PNNVEKQKVIPTRDLELSEDQ-----FLNLSSSQDKVSNVISLSEIRLFS
NLSKLKTEKNLTNQQSSSSFKYDEGISFKRFENKVDYDKFDLIHYLNKYK
FDPDLHNNIIDP----------------HFSNSLVDASMTQSSNDAQSVC
ISAEKLPDSSIINSN-DLLNAK--------PKK----------GPTIS--
--------------DIL---------------------GSNSSNLIEINS
SNNLNGIISD-NLLNVEHKNEPNTSEGLKLLEDLIMLTESN---SKSNGK
ADSFQDVNPADNQ----QITNPEKEKLNRGPNSNAETILPKPIYAFFGTK
KPPEYVKKKGKSPYHKQHFNLVGPARHFSKASLKTQADLVESVLGASYKF
SGIESAFKVAKSLGIVKS-DW-NEWQDMSVSFNAHIKRSQNSDD-EKFSD
LIDLSFDPSD-------PI---ISPQDDIS--GNLKRINEVESIIGYKFK
NSNILIEALTHSSPK---TELSSYQRLEFLGDAVISMLITDYY----YDQ
VKVKKSLSQHIMTLVKHVAVSNSVLGLISYL---HNFHKYIIS-DSNLL-
FNEI-KSYSDSIEYNISNWRYRKNS-----HIASDFNTDTSVKNVFNSLN
SNEPN------------------------SAQESLGNNAFKVKLRKPSDV
IICDSDDETSTINPNLNDFLSYDSSYDDFE-NGSPQW-LDLPPELWKS--
-------------SEPPKTMGDIHESLIGAVYADSGFS-LSSTE------
-KVFDKIFLPFIKKF-IGP--HQITLNSIIHAQMLIQSKKCHSFKYSTME
IDSAIKDAKINKLIDKKNRKILSSFN--ILDYNSVNSYKNPFENRNYGSK
GSIVEGGVD------------RDVPPGLIPNMVE----------------
-------LKKTNRSPYVTFLIIHNSEIIGFG------SGLNSKKSKFRAA
ENAVSNWDSGSPYSVINVLEECCKCIDNNSS-------------------
--------------PKSGI-
>OMJ13714.1/1-2540
MAVEHVT-AFDY----------INPG------------------YPNHST
TGIDYEQDSYIDT----SNS-SLEQNFENFELDRDAVVLNESDFLFDFSE
LSNGVKPRDYQKDLFLRSLNKNTIIVLETGSGKTLIASMIIEYFGLNRRT
L-E--FENFSTVPR-TNVHNNIKLSFFLCNTTILVEQQGKSLLDTTNRAI
KIYKSRGKHSQYSCKEWRESWKSAEVHVMTSQTLLNCLRHGFILISEIML
LIFDECHNSRK-GTPYNRIMREFYDLSQIDSRPRIFGMTASTANAYESME
YSVNRIQQTMDSEIQTLSSTN-SKFSGNSNVTNVTLEYDLDFS-----SN
NEWLSDLIFSQIKSYKEINSIKSEVD---YLKKELGYYAGLYVMHALTTY
WKDL--VFKTGASQVELQDKLFGQSEN-HHNSNYTSDEKYIHTSDYMINE
INSAIKL--IYSY------------SGLDNVLFINRNPKKNINNFLEYDY
--------------DHLFA---PGTHSWISSKPYLTSKVNVLLQFLMKYK
SRNQ-LK-----SLEDPFCAIIFVNRRSTAYALSLIIQSLSEFDFIKCEP
FIGNGNIKKKPILQALNLVTNCKKRMTQLELMSTLERFKAGKTNLLVATQ
VAEEGLDVSMCNLVVRFDPALTLVSFVQARGRARHLLSEYVIMVPRNISQ
VKN-EFNLSKQQKSNKFDSFENIIDKSSHRDISHYNSLASMEKDFNSFSS
T-T----NVLSQNDTKPNLTEGQISVEISFN---VEIPKGFLDIAEEMRV
ETGISLSPDLEDILKSLAYQIQSSAINGKIEKTYFKVPETGAQLTTNSAK
VVLNKYVQS-----LPKDFYTDCKISYE-HEER-KSK-FRYKLALPGSST
IRLVVGPWSDSNKSAKQSAIFYSVIILFFYGAL--NDYL-MPV-DLKTSY
LRHSIKKN----------------------------------ILGNAYSD
LENIISNKYCVNVFDPFSVQKFNSLSP----T---KSDHTSTNTNNTAL-
-----------NQ----ESKISIGKKRKFDS---SNCYQTKAKKNTSTNS
ESILENGAISYETFNPTHWTPA-TFYNNSSS--IFSSS-KKYLDLYVYVC
DLN-PFSFENE--NLN-QKLNLNETHL-PN---------------DKYND
NLLLLAFFVNP-IPKDLTIPIYSEIGSNIPKFYRFDPL---------STK
NISSNNPFNRHLNKSLGSKAGNNPSDPNYNKLSLSIDEWDKLVLYTSSIF
SLIYQTEFRIDPKDASYAFSPPT--KEFEAKLLSTLKKRRDFRVEKHNFN
APKNLRFYNTFLEFTNS---LPNFTNRDIDWTQIRQFLYDPNRLTSFHIS
KWE--DMLDKYVIISDINKFSLCTTKKSLRATS-NDTILDILSELGS-NC
I--IENETLDEISEDFCKSFDISPKSSNIYNILQSLI------PNKAVSI
RLIDYLFQNSLIFND-LNYNLVTDCSLIQVETLEFPIDYTRSQGVH----
NTSPLKISNS------------NKTSTIFFEHKTSFE--QSKAFNKLLPN
PLNDLRDKLTRFKKSLEVPGLSDKDIESLEIKIFNCIANYVRSVVTIPSL
TRVLNW---SVGQIHQLSVLPSLMHRLHSTLIHCDVSEALNLPISP-HSL
PSDMVCSDSKDSILSEDIGFNFNDEVIT--VK-------DLFAL------
------SSKF----------------------AKSPNKSF-DILQKN---
--KDSNS-EYLNEVV-FNNYHELNTLPSWLYRTALTSQVASD-DVN----
----YQRLEMLGDSVLKLLIATQLFAGLVPLISHEGIL-SSYTGLLVSNN
FLAKVSRKTGLCYGVWCSRFESKSHFPPGKGWRRSVFPLPRTISYYSQPW
SFERGCTS------------RVYNYDNFSDRFIYSDCI--------CKPT
VVDYKNSI-PQTSSSVDTLDKNDI---DLNY-KDVGAGE-YCTRDFLKPE
PNSCRNS-SYKD--NKITK--NTPPDSQEIS-SVEEDSNQISLSDIILFS
NLAKLNSKKLPLHLENNL--TTNTKDAFINTESEPRLGNKDALYFINKNN
ISLELSIDKSDSNTANSNIFTKDSILGLNNIIPS--ESTCLLDKPSH---
--------LVLENQHNHLPHQNSISNFFSKT-K----------GEMVSNH
FDKDDKKKYSDICKSNEFLPISSSISSNKKTLCDLMDLISPEQKIDVF--
-K-EKAP------------------------TVCEIDYAKHK--------
-------DQPNSKPSHMDSTN-------------LHQNYPKPIHYFFPTK
KPPSFVGTKPKHPFHKQHFKLTSETPAFSKLALKTQADLVESVLGASYKF
SGIELAFKTAKSLGMVKS-NW-NEWNDLYESFNSLHKNDQLDKS--S---
-------LSNNPFRAKIRV---DSPASII-V-QKYNKVKHVESILGYKFK
NPSILVEALTHSSAS--KADTSSYERLEFLGDAVISMLITDYY----YDK
IKVKKPLSPHIITLVKHVAVSNSVLGLISLL---HNFHTFLLF-DSNVL-
KNEI-EAYVSSINLCVSNWKNQKIT-----SSSTQFNQKTSVKNVFNLSS
NNDKGSKSCNSNENSFKVKLRKPMDTILYSSDENEDKDNNNYNLLKNL--
-----------------------ISQNEDTDDLNLEW-LNLPPELWAESD
---------------PPKTMGDIHESLMGAVFVDSGFS-IKVVE------
-KVFNKIFLPFIKKY-VGP--HQITLNSVIHIQMLIQSKRCTSFKFETMG
LDDAIKNPKINSMITRH-----NKKFKKLDIYKN--SNDNTIFQLN----
KKGAFNSFLASKGTAEESTKFLENSPM-IPNLVE----------------
-------LKKTGRAPTVTFLILHKREIIGFG------GGLNTKKSKARAA
NQAVSNWDSDSIYSILNVIEGCCNCAESNLNTSPNV--------------
-------------------F
>KAF8949706.1/1-501
MNPSGQ--------------------------------------------
--------------------------------------------------
--------------------------------------------------
--------------------------------------------------
-----------------------AAMSVSTTITYNNCQRIDYIKVIRL--
--------------------------------------------------
--------------------------------------------------
--------------------------------------------------
--------------------------------------------------
--------------------------------------------------
--------------------------------------------------
--------------------------------------------------
--------------------------------------------------
-------------------------YCETLGPRQPVYSCR----------
--------------------------------------------------
--------------------------------------------------
-----------------------------------VVPRTG---------
--------------------------------------YTCVLTLPANII
SH-VLSSIQKKKGLAMLDAARLACELLREKREL--GDSY-EVL-KPKFQA
PVFPAFGN----------------------------------I-------
--------------------------------------------------
--------------------------------------------------
--------------------------------------------------
--------------------------------------------------
--------------------------------------------------
--------------------------------------------------
--------------------------------------------------
--------------------------------------------------
--------------------------------------------------
--------------------------------------------------
--------------------------------------------------
--------------------------------------------------
-------------------KISETEQQQ----------------------
--------------------------------------------------
--------------------------------------------------
--------------------------------------------------
--------------------LGFGAIDIEVLRTALTPRT--D-SAT----
----SPSWEIVGEAFMKFFFASYFFARHQDD--LEGAL-TKRIDNEVCKT
VMSKHI--------------------------------------------
--------------------------------------------------
--------------------------------------------------
-----------------------------------------------QSS
AL------------------------------------------------
--------------------------------------------------
--------------------------------------------------
--------------------------------------------------
--------------------------------------------------
----------------------------------------------NLHV
C----------------------AGNAGLKKTENLSVSVFRRVIGAFVIH
GGLDAALEAAWMLGAAVDGST-ANMRGIQVVYQI----NRPADLTKFI--
------SCSK--------------DALELDQ-DMAARVDDVQKALGYTFN
DVGILVEALTHESISVKNPEKRSYDRLELLGDGVLEHIVVEHY----YRQ
YPTTSS---KDFKIFAKFVLCNNSLGSFYAS---LGLQTTLMT-DPEEF-
VNNWIEDAESV----VRDR-------------------------------
--------------------------------------------------
-----------------------------A-RGV---------MDMEK--
-------------LHLNKVLGDAMEALVGAIFVDGGMD-LEPVR------
-RIVTRSYMPFIDGS-GVA--C------------HIGK------------
------------------------------------GVTTNPVGK-----
----------------RSQAEDAEDDQLLP--------------------
-----------------------------------------AKKAKA---
--------------------------------------------------
--------------------
>KAF9182335.1/1-481
MSVS----------------------------------------------
--------------------------------------------------
--------------------------------------------------
--------------------------------------------------
----------------------------TTTTTYNNCQRIDYIKVIRL--
--------------------------------------------------
--------------------------------------------------
--------------------------------------------------
--------------------------------------------------
--------------------------------------------------
--------------------------------------------------
--------------------------------------------------
--------------------------------------------------
-------------------------YCETLGPRRPIYSCR----------
--------------------------------------------------
--------------------------------------------------
-----------------------------------TVPRVG---------
--------------------------------------YTCVLTLPANII
CH-VLSSAQKKKGLAMLDAARLACDLLREKREL--SDSY-EIL-RPKVQA
PVFPAFGN----------------------------------I-------
--------------------------------------------------
--------------------------------------------------
--------------------------------------------------
--------------------------------------------------
--------------------------------------------------
--------------------------------------------------
--------------------------------------------------
--------------------------------------------------
--------------------------------------------------
--------------------------------------------------
--------------------------------------------------
--------------------------------------------------
-------------------KISETEQQQ----------------------
--------------------------------------------------
--------------------------------------------------
--------------------------------------------------
--------------------LGFGAIDIEALRTALTPKN--N-SAT----
----SSSWELVGEAFMKFFFASYFFARYQDD--LEGAL-TKRIDNEACKA
VISKYI--------------------------------------------
--------------------------------------------------
--------------------------------------------------
-----------------------------------------------QSS
AL------------------------------------------------
--------------------------------------------------
--------------------------------------------------
--------------------------------------------------
--------------------------------------------------
----------------------------------------------NRHV
C----------------------AGNAGLKKTEKLSVSVFRRVIGAFIIH
GGLDAALEATWMLGAAVDGST-TNMKGIQVVYQI----NRPADLTKSI--
------TCPK--------------DAVELDQ-GMAARVNKVQNTLGYTFN
DVGILVEALTHESISVKNPEKRSYDRLELLGDGVLEHVVIEHY----YNR
YPNSDI---SDLNLFKSFVLSNNSLGSFYAS---LGLQTTLMT-DPEEF-
DNTWIEDAEGV----VRDR-------------------------------
--------------------------------------------------
-----------------------------A-RGI---------TDMEN--
-------------LHLSKVLGDAVEALVGAIFVDGGMD-LEPVR------
-RVVARSYIPFIDGS-GVA--C------------HIRK------------
------------------------------------GVTTNPVGK-----
----------------RPQAEVD---------------------------
--------------------------------------------------
--------------------------------------------------
--------------------
>KAF9182846.1/1-475
MNPSEQ--------------------------------------------
--------------------------------------------------
--------------------------------------------------
--------------------------------------------------
-----------------------TAVSATTS-TTANHQQTDYAKVIKL--
--------------------------------------------------
--------------------------------------------------
--------------------------------------------------
--------------------------------------------------
--------------------------------------------------
--------------------------------------------------
--------------------------------------------------
--------------------------------------------------
-------------------------YCERLGPRRPIYSFR----------
--------------------------------------------------
--------------------------------------------------
-----------------------------------VVPRNG---------
--------------------------------------YTCVLTLPMNII
RP-VVSSTQRNKKLTIWDASRLACILLIEKHEL--DGNY-NVL-RPMFQA
PVFPAFGN----------------------------------I-------
--------------------------------------------------
--------------------------------------------------
--------------------------------------------------
--------------------------------------------------
--------------------------------------------------
--------------------------------------------------
--------------------------------------------------
--------------------------------------------------
--------------------------------------------------
--------------------------------------------------
--------------------------------------------------
--------------------------------------------------
-------------------KVSEAEQQQ----------------------
--------------------------------------------------
--------------------------------------------------
--------------------------------------------------
--------------------LGLDSIDIKILTTALTPKT--N-SAT----
----SSNWEGVGEAFMNFFFASYFFARYQDD--LEGAL-TCRISNEACRA
VTSKHI--------------------------------------------
--------------------------------------------------
--------------------------------------------------
-----------------------------------------------QSS
VL------------------------------------------------
--------------------------------------------------
--------------------------------------------------
--------------------------------------------------
--------------------------------------------------
----------------------------------------------NRYV
C----------------------AGNTGLKKTRELSIAVFRRIIGAFAIY
GGLDAALKASWILDASVDGSI-ASMKDIQIVYQT----NRPEDLSKSV--
------TNLE--------------EPMELDA-IMAVRIEEVQRALRYTFK
DVRILIEALAHESVRRKSPEKRSYNRLELLGDGVLEYIIVEHY----YNL
YPTTSC---KDLKSFTSFSLCNNSLGSFYAS---LGLQTTLMT-DL-GL-
GNTWIEDAVDV----VWDR-------------------------------
--------------------------------------------------
-----------------------------A-RGI---------TNMEN--
-------------LHLSKILGDAMEALEISRTAKEIADMLGGSPNMYNDV
RETMENVNIVALQK------------------------------------
--------------------------------------------------
-----------------AR-------------------------------
--------------------------------------------EEFL--
--------------------------------------------------
--------------------
>PVU98382.1/1-2372
MPGYL-----------------KQPPTQNITFNDLPTTKDQHSFLPDHQN
VIPDSETDSYLET----DQID-VYDNT--------------KQIPIDLDS
LVQSIQPREYQKELFLKSHAKNSIVVLETGLGKTAVAAMIIEHFTQK-QP
Q-R--DSLYTSKN--RTTPLNKKLVFYLCTTIFLSDQHKTTLSKYLSTDV
VLFKSTNKTASQSG-DSRELFTKAQVFIMTDQRFLNCLRHGFISMDKVML
IIFDECHNSRK-NSPYARIMREFYDLADESSKPQIFGITASTSNAREPIE
NSVKRIQGIFDSNLESSNIVANQPDIKTKR-QYSFINYEMPTI-----PK
YSSLCFDVMNELKDWSNLKKVILSLS---YIYIEFGTYPGDLALLGLIIF
FETT--L--NNPSLVYTPN-LHFNLEN-DLDINVSSLNKGIFVGNGFIES
END-IDF-IKASI------------EVMK----KSKFWESNYNKVLELNY
KSNPLLSLQ-LKKLRVIDNPDFLVKKSWNDVKENLSSKINNLLEHLLKLK
EEAD-LNPQNSLLGEKGFRILIFVERRISAYTISMLINELEEFSFLKCKP
VS--SKNDKHIMLNSLVFMNFGKPNISQSEKLEILKEFRNGDINMIVSTK
VLEEGIDIPECSLVIQFDPAKTLIGFVQSRGRARKLTSGYTMMVTADITR
INP-GFFFDDL-FLDV----SN-TFSTDHKDEHHYKQLMVMEQVMNTYCL
LPEHEKEEVLPTPLELESLVTGRILYRIGTGQINIDITRA-RELEKEIIV
ETMLVLEPEAKGLLYKTTLDFAYLVSIEKTSELYFEISLTGAKITSASSV
GALNNYVMQ-----ANKNG-SNQGITFI-TETR-ALK-FRLTVLLPASIP
VRKVVGPWANSKKVAKNALCLYTMIVLYYHGAL--SDNL-LMI-NSKTEI
SKQMIPGT----------------------------------INAFKYNN
ISDIINGKFCINTYDRYNDNQIEHL-------------------------
-------------------FSSGKIK--SKS---IPDHF-KAEKL-----
---PTTGMLPYKTI----------------------DT-DPYIELYVYSC
NLDYPVYMKSASKNDSSKSSQVDISQLDPNLINSEIPIDDASDYSNLKDD
GLQILYLSRNP-LPNYTPIPLYTLKNS-PPFYYKFDPVQVN--KNIVEEK
QTSKSFFFNDYEDCDNSIL--ETNNESKSNKIVLTKVQWELLVNFTSCLF
SVLNGKEYQLSSVDASYVFGLPLPNSNFAKSANEIYS---NLDVYLPTFA
SLDAVHAASSTIHFFDKCSYATQISLEEFDWELMYGFSNNPTRITSYPRD
QWD--KILQTHTMLSDTNGYKPHFHICVLEKHTINSTLYEVAKDILDVFS
TIQGNGETLENISQ-INESSQADSASANENNGLKNLIFSADNENSFMKEI
KLADVLLEKSLLPKNYFSTENFRYWPLIITKELSLSFDYLKNSGQV----
GGSETSANNN------------NPIN--QNNSKTDTEKIQEN---VVNMD
-------------------GSCVEKKAPMNFKQFDIIVDYLTRILCVSDM
VLLAPW---SNEKLQKMSVLPSLMYRLNTYLFQVDMVNKVKIPIKLLDEV
SFEGN-----------------NDEDIN--YSNYQ-A-ENLLAP-SKLDQ
HHIHNVKSKT----------------------NELINKKYYNTQRRNGNI
SFIGSFTKIKTEVQRNREIYSSNNVLQCWLLRAALTATSASE-DVN----
----YQRLETLGDSVLRVIMATQLFSGLLPVASPEGIL-TSFISKLVSNE
MLAYLCKKLGMYQAISTQVALKREWVPPGPGWKTAPLPYPRFMRCDTAPW
FTQTSRNTLFRSKCYDGCDIIKHKVTGAKTKFNTLLCGYSYDDICTHIGR
DVQKRRKL------------NNLTLVVDAFD-HSISK--S----------
-----------------------------------QV-NQYLNSDMYAFV
--SYP-----------------------------------------KKIR
YK--R-------------------------------NPNPDAKNTKK---
--------KTYKN------------------KK----------NTDFSVF
----------DLCKDLL---------------------VEPRKNLIAYSL
KN-EKRVVTN-PRDYKK--------HQISHLDDASMECAQPIRVVGANGN
LNNYKYVHQTNTK----EITP-------------TEKLIPKPLLCYFKDD
VNLEYLYKKNDPSYVRNYFNFKTPTEKEIDVSPKTRADIIESILGVSFVL
GGIEGAFLCGKSIGLVSN-EW-KCWDDMYLSYKNSIQDNYINGL------
------HLS-----------------NNIIQ-LNRDKINSIEEILGYKFN
NPVFLLEATTHSSVL--NSVISSYERLEFLGDSVFSLLITKHY----YNY
TGHSEPFSPYQLTVLKHTAVSNDVLGLMSHL---YGFSEFLSI-NSPNL-
DLEV-QSYRENVDIVVNSWIKRMG------EFKDDEDSSENVEMDIDEIT
E--NH------------------------KADDNIDDQIFDSNGKKK---
---------------------F-YREIIRD-KGIKDVLALLPPELWKIV-
-------------PPPPKVLGDIFESLLGAVYLDSKFS-LDDTW------
-RVYDRLFQPFITKF-VGP--NHVSLNPNNYFQMLIHSRKCVGYKIESRS
VKDACSHPLFKNIILQMV----LSEY--IEYYERLSGVGNNIVEKN----
RSFLEKMYKKEK-NNSKKPKVLELKEFLLKQLEIVNTEQAFSSLQESLFH
NYDFGLVLKQYEN-YTATIIIGHKNMILGYG------VGPKIKVSANRAL
ELGVKKIQADSNTY---FGGSVCKMCIEK-E-------------------
--------------------
>PVZ97269.1/1-2376
MPGYL-----------------KQPPTQNNTFNDLPTTKDQHSFLPDHQN
VIPDSVTDSYLET----DQIDDVYDNT--------------KQIPIDLDS
LVQSIQPREYQKELFLKSHAKNSIVVLETGLGKTAVAAMIIEHFTQK-QP
Q-R--DSLYTSKN--RTTPLNKKLVFYLCTTIFLSDQHKTTLSKYLSTDV
VLFKSTNKTASQSG-DSHELFTKAQVFIMTDQRFLNCLRHGFISMDKIML
IIFDECHNSRK-NSPYARIMREFYDLADESSKPQIFGITASTSNAREPIE
NSVKRIQGIFDSNLESSNIVANQPDIKTKR-QYSFINYEMPTI-----PK
YSSLCFDVMNELKDWSNLKKVILSLS---YIYIEFGTYPGDLALLGLIIF
FETT--L--NNPSLVYTPN-LHFNLEN-DLDINVSSLNKGIFVGNGFIES
END-IDF-IKASI------------EVMK----KSKFWESNYNKVLELNY
KSNPLLSLQ-LKKLRVIDNPDFLVKKSWNDVKENLSSKINNLLEHLLKLK
EEAD-LNPQNSLLGEKGFRILIFVERRISAYTISMLINELEEFSFLKCKP
VS--SKNDKHIMLNSLVFMNFGKPNISQSEKLEILKEFRNGDINTIVSTK
VLEEGIDIPECSLVIQFDPAKTLIGFVQSRGRARKLTSGYTMMVTADITR
INP-GFFFDDL-FLDV----SN-TFSTDHKDEHHYKQLMVMEQVMNTYCL
LPEHEKEEVLPTPLELESLVTGRILYRIGTGQINIDITRA-RELEKEIIV
ETMLVLEPEAKELLYKTTLDFAYLVSIEKTSELYFEISLTGAKITSTSSV
GALNNYVMQ-----ANKNG-SNQGITFI-TETR-ALK-FRLTVLLPASIP
VRKVVGPWANSKKVAKNALCLYTMIVLYYHGAL--SDNL-LMI-NSKTEI
SKQMIPGT----------------------------------INAFKYNN
ISDIINGKFCINTYDRYNDNQIENL-------------------------
-------------------FSSGKIK--SKS---IPDHF-KAEKL-----
---PTTGMLPYKTI----------------------DT-DPYIELYVYSC
NLDYPVYMKSASKNDSSKSSQVDISQLDPNLISSEISIDDASDYSNLKDD
GLQILYLSRNP-LPNYTPIPLYTLKNS-PPFYYKFDPVQVN--KNIVEEK
QTSKSFFFNDYEDCDNSIL--ETNNESKSNKIVLTKVQWELLVNFTSCLF
SVLNGKEYQLSSVDASYVFGLPLPNSNFAKSANEIYS---NLDVYLPTFA
SLDAVHAASSTIHFFDKCSYATQISLEEFDWELMYGFSNNPTRITSYPRD
QWD--KILQTHTMLSDTNGYKPHFHICVLEKHTINSTLYEVAKDILDVFS
TIQGNGETLENISQ-INESSQADSASANENNGLKNLIFSADNENSFMKEI
KLADVLLEKSLLPKNYFSTENFRYWPLIITKELSLSFDYLKNSGQV----
GGSETSANNN------------NPIN--QNNSKTDTEKIQEN---VVNID
-------------------GSCVEKKAPMNFKQFDIIVDYLTRILCVSDM
VLLAPW---SNEKLQKMSVLPSLMYRLNTYLFQVDMVNKVKIPIKLLDEV
SFEGN-----------------NDEDIN--YSNYQ-A-ENLLAP-SKLDQ
HHIHNVKSKT----------------------NELINKKYYNTQRRNGNI
SFIGSFTKIKTEVQRNREIYSSNNVLQCWLLRAALTATSASE-DVN----
----YQRLETLGDSVLRVIMATQLFSGLLPVASPEGIL-TSFISKLVSNE
MLAYLCKKLGMYQAISTQVALKREWVPPGPGWKTAPLPYPRFMRCDTAPW
FTQTSRNTLFRSKCYDGCDIIKHKVTGAKTKFNTLLCGYSYDDICTHIGR
DVQKRRKL------------NNLTLVVDAFD-HSISK--S----------
-----------------------------------QV-NQYLNSDMYAFV
--SYP-----------------------------------------KKIR
YK--R-------------------------------NPNPDAKNTKK---
--------KTYKNKK------N---------KK----------NTDFSVF
----------DLCKDLL---------------------VEPRKNLIAYSL
KN-EKRVVTN-PRDYKK--------HQISHLDDASMECAQPIRVVGANGN
LNNYKYVHQTNTK----EITP-------------TEKLIPKPLLCYFKDD
VNLEYLYKKNDPSYVRNYFNFKTPTEKEIDVSPKTRADIIESILGVSFVL
GGIEGAFLCGKSIGLVSN-EW-KCWDDMYLSYKNSIQDNYINGL------
------HLS-----------------NNIIQ-LNRDKINSIEEILGYKFN
NPVFLLEATTHSSVL--NSVISSYERLEFLGDSVFSLLITKHY----YNY
TGHSEPFSPYQLTVLKHTAVSNDVLGLMSHL---YGFSEFLSI-NSPNL-
DLEV-QSYRENVDIVVNSWIKRMG------EFKDDEDSSENVEMDIDEIT
E--NH------------------------KADDNIDDQIFDSNGKKK---
---------------------F-YREIIRD-KGIKDVLALLPPELWKIV-
-------------PPPPKVLGDIFESLLGAVYLDSKFS-LDDTW------
-RVYDRLFQPFITKF-VGP--NHVSLNPNNYFQMLIHSRKCVGYKIESRS
VKDACSHPLFKNIILQMV----LSEY--IEYYERLSGVGNNIVEKN----
RSFLEKMYKKEK-NNSKKPKVLELKEFLLKQLEIVNTEQAFSSLQESLFH
NYDFGLVLKQYEN-YTATIIIGHKNMILGYG------VGPKIKVSANRAL
ELGVKKIQADSNTY---FGGSVCKMCIEK-E-------------------
--------------------
>PVZ99021.1/1-2376
MPGYL-----------------KQPPTQNNTFNDLPTTKDQHSFLPDHQN
VIPDSVTDSYLET----DQIDDVYDNT--------------KQIPIDLDS
LVQSIQPREYQKELFLKSHAKNSIVVLETGLGKTAVAAMIIEHFTQK-QP
Q-R--DSLYTSKN--RTTPLNKKLVFYLCTTIFLSDQHKTTLSKYLSTDV
VLFKSTNKTASQSG-DSHELFTKAQVFIMTDQRFLNCLRHGFISMDKIML
IIFDECHNSRK-NSPYARIMREFYDLADESSKPQIFGITASTSNAREPIE
NSVKRIQGIFDSNLESSNIVANQPDIKTKR-QYSFINYEMPTI-----PK
YSSLCFDVMNELKDWSNLKKVILSLS---YIYIEFGTYPGDLALLGLIIF
FETT--L--NNPSLVYTPN-LHFNLEN-DLDINVSSLNKGIFVGNGFIES
END-IDF-IKASI------------EVMK----KSKFWESNYNKVLELNY
KSNPLLSLQ-LKKLRVIDNPDFLVKKSWNDVKENLSSKINNLLEHLLKLK
EEAD-LNPQNSLLGEKGFRILIFVERRISAYTISMLINELEEFSFLKCKP
VS--SKNDKHIMLNSLVFMNFGKPNISQSEKLEILKEFRNGDINTIVSTK
VLEEGIDIPECSLVIQFDPAKTLIGFVQSRGRARKLTSGYTMMVTADITR
INP-GFFFDDL-FLDV----SN-TFSTDHKDEHHYKQLMVMEQVMNTYCL
LPEHEKEEVLPTPLELESLVTGRILYRIGTGQINIDITRA-RELEKEIIV
ETMLVLEPEAKELLYKTTLDFAYLVSIEKTSELYFEISLTGAKITSTSSV
GALNNYVMQ-----ANKNG-SNQGITFI-TETR-ALK-FRLTVLLPASIP
VRKVVGPWANSKKVAKNALCLYTMIVLYYHGAL--SDNL-LMI-NSKTEI
SKQMIPGT----------------------------------INAFKYNN
ISDIINGKFCINTYDRYNDNQIENL-------------------------
-------------------FSSGKIK--SKS---IPDHF-KAEKL-----
---PTTGMLPYKTI----------------------DT-DPYIELYVYSC
NLDYPVYMKSASKNDSSKSSQVDISQLDPNLISSEISIDDASDYSNLKDD
GLQILYLSRNP-LPNYTPIPLYTLKNS-PPFYYKFDPVQVN--KNIVEEK
QTSKSFFFNDYEDCDNSIL--ETNNESKSNKIVLTKVQWELLVNFTSCLF
SVLNGKEYQLSSVDASYVFGLPLPNSNFAKSANEIYS---NLDVYLPTFA
SLDAVHAASSTIHFFDKCSYATQISLEEFDWELMYGFSNNPTRITSYPRD
QWD--KILQTHTMLSDTNGYKPHFHICVLEKHTINSTLYEVAKDILDVFS
TIQGNGETLENISQ-INESSQADSASANENNGLKNLIFSADNENSFMKEI
KLADVLLEKSLLPKNYFSTENFRYWPLIITKELSLSFDYLKNSGQV----
GGSETSANNN------------NPIN--QNNSKTDTEKIQEN---VVNID
-------------------GSCVEKKAPMNFKQFDIIVDYLTRILCVSDM
VLLAPW---SNEKLQKMSVLPSLMYRLNTYLFQVDMVNKVKIPIKLLDEV
SFEGN-----------------NDEDIN--YSNYQ-A-ENLLAP-SKLDQ
HHIHNVKSKT----------------------NELINKKYYNTQRRNGNI
SFIGSFTKIKTEVQRNREIYSSNNVLQCWLLRAALTATSASE-DVN----
----YQRLETLGDSVLRVIMATQLFSGLLPVASPEGIL-TSFISKLVSNE
MLAYLCKKLGMYQAISTQVALKREWVPPGPGWKTAPLPYPRFMRCDTAPW
FTQTSRNTLFRSKCYDGCDIIKHKVTGAKTKFNTLLCGYSYDDICTHIGR
DVQKRRKL------------NNLTLVVDAFD-HSISK--S----------
-----------------------------------QV-NQYLNSDMYAFV
--SYP-----------------------------------------KKIR
YK--R-------------------------------NPNPDAKNTKK---
--------KTYKNKK------N---------KK----------NTDFSVF
----------DLCKDLL---------------------VEPRKNLIAYSL
KN-EKRVVTN-PRDYKK--------HQISHLDDASMECAQPIRVVGANGN
LNNYKYVHQTNTK----EITP-------------TEKLIPKPLLCYFKDD
VNLEYLYKKNDPSYVRNYFNFKTPTEKEIDVSPKTRADIIESILGVSFVL
GGIEGAFLCGKSIGLVSN-EW-KCWDDMYLSYKNSIQDNYINGL------
------HLS-----------------NNIIQ-LNRDKINSIEEILGYKFN
NPVFLLEATTHSSVL--NSVISSYERLEFLGDSVFSLLITKHY----YNY
TGHSEPFSPYQLTVLKHTAVSNDVLGLMSHL---YGFSEFLSI-NSPNL-
DLEV-QSYRENVDIVVNSWIKRMG------EFKDDEDSSENVEMDIDEIT
E--NH------------------------KADDNIDDQIFDSNGKKK---
---------------------F-YREIIRD-KGIKDVLALLPPELWKIV-
-------------PPPPKVLGDIFESLLGAVYLDSKFS-LDDTW------
-RVYDRLFQPFITKF-VGP--NHVSLNPNNYFQMLIHSRKCVGYKIESRS
VKDACSHPLFKNIILQMV----LSEY--IEYYERLSGVGNNIVEKN----
RSFLEKMYKKEK-NNSKKPKVLELKEFLLKQLEIVNTEQAFSSLQESLFH
NYDFGLVLKQYEN-YTATIIIGHKNMILGYG------VGPKIKVSANRAL
ELGVKKIQADSNTY---FGGSVCKMCIEK-E-------------------
--------------------
>KAG8855620.1/1-909
MAEA----------------------------------------------
-----TADSYI---------------------------------------
--------------------------------------------------
--------------------------------------------------
--------------------------------------------------
--------------------------------------------------
--------------------------------------------------
--------------------------------------------------
--------------------------------------------------
--------------------------------------------------
--------------------------------------------------
--------------------------------------------------
--------------------------------------------------
--------------------------------------------------
--------------------------------------------------
--------------------------------------------------
-----------------------------------TDAVTGAQLGSNDCI
CAIHKYAARCQGGSVEKDTPSLFEYGSV--AES-SSL-IACSIHLPKSSP
LRVFIGPARPTQPQARMAACFGAVQELLRMQLFSSTDFS-TPF-NTRVSA
VAAKEPAMAFGQKAGQARSYPRYRAGFWKRTLDLPATRLYPTIISLHESP
TGIIISRPL-----------------------------------------
--------------------------------------------------
--------------------------------------------------
--------------------------------------------------
----CILARSP-LPSIAPFTA---------------SI--------EGQK
RVIRSRRCAE--------------------YEVIKTGQLHDMQKFTTHLY
EVVRKRNMNMDDPARCVCLVVPL--IE-----------------------
---------------SW---A-----------------------------
--------AEKSLVEEDEK-WPHPH-------------------------
--------------------------------------------------
-----------IRQL-VSWNEVADASPIDWKAPV----------------
--------------------------------------------------
-FSAIGANG-----------------------------------------
-KFFPT---SSMVHHTALAIPAVLARIDDLVAAT----TLNVRI------
--------------------------------------------------
--------------------------------------------------
-------------------F--SSAIDTTLLANALTTPEAQR-GSS----
----YERLELLGDTILKHLVGTYVFIFCPPSDANKSLAMTHARRHVVSNA
ALVDLMRTSEVTAFLRSEALDEVAWMPPGYQRARG---------------
--------------------------------------------------
---KKRK-------------------------------------------
--------------------------------------------AASLQE
NAVSG---------------------------------------------
--------------PSSNKRTKKTIPGDDGVVAK----------------
--------------------------------------------------
-----------GAGEVDFWGSFQHIASGK---------------------
-------------------------------TDVALNDAKHK--------
--------------------------------------------------
---SIDGPEGAQPLGSRQVPSRRGSAAQRFLTDKVLSDVCEAIIGAAYLS
GGPEQAFKCMKTIRFPLD-QL-DRWTDLAQHVPHIN--------------
-----------------VI---PHPPNNI-L-PKKASLTAIQNIIGFELT
QPHLLIWAVTHGSFT--NEQHTPHEWLEFLGDGLLDYYIVAQGGGHDYSR
TL-SGPLKAIPPSFLERDGLYGGLSG-DGLIAG---YTRD----------
-------------LVAARLAE-----------------------------
--------------------DRA--------------TANGQ--------
---------------------------------------RPRGQYWFGLN
PPKA-----RCPGCTLNNELADVVEAILGAIYVSEGFD-SGPAR------
-RMYDKVMKPFFDAH-IRP--EDIRLPATA---ILTDMYKCQYTRVVRTA
LG---GHP------------------------------------------
--------------------------------------------------
-------------PAYRCEIIVHDIVLAGAN------S-DSEDSAHNFAV
ELASEALLAD-----PNFIPNTCKCLAEYEARQAEKRRRTDAYRRKELEE
KEKAMAGEVDDDGLDSEGDW
>KAG8878956.1/1-909
MAEA----------------------------------------------
-----TADSYI---------------------------------------
--------------------------------------------------
--------------------------------------------------
--------------------------------------------------
--------------------------------------------------
--------------------------------------------------
--------------------------------------------------
--------------------------------------------------
--------------------------------------------------
--------------------------------------------------
--------------------------------------------------
--------------------------------------------------
--------------------------------------------------
--------------------------------------------------
--------------------------------------------------
-----------------------------------TDAVTGAQLGSNDCI
CAIHKYAARCQGGSVEKDTPSLFEYGSV--AES-SSL-IACSIHLPKSSP
LRVFIGPARPTQPQARMAACFGAVQELLRMQLFSSTDFS-TPF-NTRVSA
VAAKEPAMAFGQKAGQARSYPRYRAGFWKRTLDLPATRLYPTIISLHESP
TGIIISRPL-----------------------------------------
--------------------------------------------------
--------------------------------------------------
--------------------------------------------------
----CILARSP-LPSIAPFTA---------------SI--------EGQK
RVIRSRRCAE--------------------YEVIKTGQLHDMQKFTTHLY
EVVRKRNMNMDDPARCVCLVVPL--IE-----------------------
---------------SW---A-----------------------------
--------AEKSLVEEDEK-WPHPH-------------------------
--------------------------------------------------
-----------IRQL-VSWNEVADASPIDWKAPV----------------
--------------------------------------------------
-FSAIGANG-----------------------------------------
-KFFPT---SSMVHHTALAIPAVLARIDDLVAAT----TLNVRI------
--------------------------------------------------
--------------------------------------------------
-------------------F--SSAIDTTLLANALTTPEAQR-GSS----
----YERLELLGDTILKHLVGTYVFIFCPPSDANKSLAMTHARRHVVSNA
ALVDLMRTSEVTAFLRSEALDEVAWMPPGYQRARG---------------
--------------------------------------------------
---KKRK-------------------------------------------
--------------------------------------------AASLQE
NAVSG---------------------------------------------
--------------PSSNKRTKKTIPGDDGVVAK----------------
--------------------------------------------------
-----------GAGEVDFWGSFQHIASGK---------------------
-------------------------------TDVALNDAKHK--------
--------------------------------------------------
---SIDGPEGAQPLGSRQVPSRRGSAAQRFLTDKVLSDVCEAIIGAAYLS
GGPEQAFKCMKTIRFPLD-QL-DRWTDLAQHVPHIN--------------
-----------------VI---PHPPNNI-L-PKKASLTAIQNIIGFELT
QPHLLIWAVTHGSFT--NEQHTPHEWLEFLGDGLLDYYIVAQGGGHDYSR
TL-SGPLKAIPPSFLERDGLYGGLSG-DGLIAG---YTRD----------
-------------LVAARLAE-----------------------------
--------------------DRA--------------TANGQ--------
---------------------------------------RPRGQYWFGLN
PPKA-----RCPGCTLNNELADVVEAILGAIYVSEGFD-SGPAR------
-RMYDKVMKPFFDAH-IRP--EDIRLPATA---ILTDMYKCQYTRVVRTA
LG---GHP------------------------------------------
--------------------------------------------------
-------------PAYRCEIIVHDIVLAGAN------S-DSEDSAHNFAV
ELASEALLAD-----PNFIPNTCKCLAEYEARQAEKRRRTDAYRRKELEE
KEKAMAGEVDDDGLDSEGDW
>KAG8882781.1/1-932
MAEA----------------------------------------------
-----TADSYI---------------------------------------
--------------------------------------------------
--------------------------------------------------
--------------------------------------------------
--------------------------------------------------
--------------------------------------------------
--------------------------------------------------
--------------------------------------------------
--------------------------------------------------
--------------------------------------------------
--------------------------------------------------
--------------------------------------------------
--------------------------------------------------
--------------------------------------------------
--------------------------------------------------
-----------------------------------TDAVTGAQLGSNDCI
CAIHKYAARCQGGSVEKDTPSLFEYGSV--AES-SSL-IACSIHLPKSSP
LRVFIGPARPTQPQARMAACFGAVQELLRMQLFSSTDFS-TPF-NTRVSA
VAAKEPAMAFGQKAGQARSYPRYRVGFWKRTLDLPATRLYPTIISLHESP
TGIIISRPL-----------------------------------------
--------------------------------------------------
--------------------------------------------------
--------------------------------------------------
----CILARSP-LPSIAPFTA---------------SI--------EGQK
RVIRSRRCAE--------------------YEVIKTGQLHDMQKFTTHLY
EVVRKRNMNMDDPARCVCLVVPL--IE-----------------------
---------------SW---A-----------------------------
--------AEKSLVEEDEK-WPHPH-------------------------
--------------------------------------------------
-----------IRQL-VSWNEVADASPIDWKAPV----------------
--------------------------------------------------
-FSAIGANG-----------------------------------------
-KFFPT---SSMVHHTALAIPAVLARIDDLVAAT----TLNVRI------
--------------------------------------------------
--------------------------------------------------
-------------------F--SSAIDTTLLANALTTPEAQR-GSS----
----YERLELLGDTILKHLVGTYVFIFCPPSDANKSLAMTHARRHVVSNA
ALVDLMRTSEVTAFLRSEALDEVAWMPPGYQRARG---------------
--------------------------------------------------
---KKRK-------------------------------------------
--------------------------------------------AASLQE
NAVSG---------------------------------------------
--------------PSSNKRTKKTIPGDDGVVAK----------------
--------------------------------------------------
-----------GAGEVDFWGSFQHIASGK---------------------
-------------------------------TDVALNDAKHK--------
--------------------------------------------------
---SIDGPEGAQPLGSRQVPSRRGSAAQRFLTDKVLSDVCEAIIGAAYLS
GGPEQAFKCMKTIRFPLD-QL-DRWTDLAQHVPHIN--------------
-----------------VI---PHPPNNI-L-PKKASLTAIQNIIGFELT
QPHLLIWAVTHGSFT--NEQHTPHEWLEFLGDGLLDYYIVAQGGGHDCCR
TL-SGPLKAIPPSFLERDGLYGGLSGGLCRIRDAHALSTFISS-T-----
-------------RWSDRWVHQG---------------------------
--------------------PRR--------------SSSGR--------
------------------------------GQGHGEW-TEATRTVLVRAQ
PSKGTLSWLYFEQCFASDELADVVEAILGAIYVSEGFD-SGPAR------
-RMYDKVMKPFFDAH-IRP--EDIRLPATA---ILTDMYKCQYTRVVRTA
LG---GHP------------------------------------------
--------------------------------------------------
-------------PAYRCEIIVHDIVLAGAN------S-DSEDSAHNFAV
ELASEALLAD-----PNFIPNTCKCLAEYEARQAEKRRRTDAYRRKELEE
KEKAMAGEVDDDGLDSEGDW
>KAG0314772.1/1-776
MDNPPPA-------------------------------------------
------HNASC-F----SA----V--------------------------
--------DI--------GMDISVVAVSNPIADKALQMFIL-----L---
--K--DIIGYARHRAFITNCKQKLAFYVVPNAPLVHFMHAYIVSNGDIRI
KALSEAGNQDYYSPLFWESIRPSYDGVVTTTDVLCRLLGSSIMDVRVRSI
YVWDMCIVGHGVERCFERIFKWFEVENQIENRPA----DALDAVIRTDVG
HDSLLMRQ-------------------------------LDNS-------
------------TDVGKATSLVQQ---LSYFP------------------
--------------------------------------------------
--------------------------------------------------
-----------------------TEDSWLWCGTYLRGVLGDLEGWNRED-
--------------------------------------------------
--------------------------------------------------
----------------------------------------D---------
--------------------------------------------------
-----------------------------------------------GVV
DDDDDDD--------DDTLDPAMV-FWRERRESVYSIPRTGAQLTYRNSV
SILYIYYAW-----LSAKTGITIRPTFEFVESGLPSI-WHCWMALPIGTL
SLKVHSGGCSTRRLANHTVVFMACKFLHQKGVL--DDMF-LPNLDWSEPA
LTENQ---------------------------------------DQ--DQ
DQDSVGLPV-----------------------------------------
--------------------------------------------------
--------------------------------------------------
--------------------------------------------------
----VTLNLN-GDA--SPREE--WSNDVVES-Y-PYP-------------
--------------------------------------------------
----------------IN--IA----------------------------
---------------------------DDPW--------APVEFSKIPLE
EP--KRVSS-----------------------------------------
--------------------------------------------------
--------------------------------------------------
--------------------------------------------------
--------------------------------------------------
----------------------KKR-------------------------
----L-----------------RDEDTD--D-------------------
--------------------------------------------------
----------------------------------------SD-RVDFSRP
LYCAQSVAMLVGISFMKLTISLQIFTEFPN--SQESEL-TQKRSYELHVQ
K-------------------------------------------------
--------------------------------------------------
--------------------------------------------------
--------------------------------------------------
--------------------------------------------------
--------------------------------------------------
--------------------------------------------------
--------------------------------------------------
--------------------------------------------------
--------------------------------------------------
-----------------R-C-------------ISNRRLAMSEVGGEFLW
SGLDGGLAMVRLWFSSWK-RI-ETWSHLNDKFRHTR----AQAL------
-----------------------DAASSIVV-QDFDAVQAVEQLLGYVFE
DKRLLVESLTCRSA------PPNYDRLEYLGDTVLELIAAAYW----ARR
LPESQS---SASSYLAAVSVCNVTLGVMCLH---AGLYRHIQY-CGKQSM
TGTF-DNARVN---------------------------------------
--------------------------------------VLQA--------
-----------------------------K---------KSPGPYWLQ--
-------------FKISKVLADVMESVFGAVFLDSGCQ-YAPVC------
-DLFMRLLEPKIRHL-GQD--V----------------------------
--------------------------------------------------
--------------------------------------------------
---------------------------GGER------SFKKSR-GEFKAE
AEALI---ET----------------------------------------
----------------TG--
>KAG0317820.1/1-800
MDISSPA-------------------------------------------
------HDVLG-S----DA----F--------------------------
--------DG--------GVEVSIVAVSNPLADKALPMFIL-----L---
--R--DIVRYARLRASLTNCKQEFALYVVPSVPLVHLMHAYIVSSGDIRI
KALAEANDQDYCSQSFWDSIRPSCDGIVTTTDILCRLLESFVVDIRVRSL
HVWDMCNAGHGVERCFRRIFKWFEVEKRAESQPG----GALHADIRTEVG
YSSLLMRQ-------------------------------VANS-------
------------THVG---GAGVSTRQISYFP------------------
--------------------------------------------------
--------------------------------------------------
-----------------------TEDSWLWCSTYLADVLGDLERWTREY-
--------------------------------------------------
--------------------------------------------------
----------------------------------------V---------
--------------------------------------------------
-----------------------------------------------GVV
DYNADDD--------TS--ASAII-FQRKGLESVYLVPKTGAQLTYQNSV
AVLYIYYAW-----LSAKAGMTLKPEFEFVESGPPSV-WHCWMTLPVGTL
SLDVHSEGFSTRWLAHHAVVFKACRSLHQRGAL--DDML-LPNLEWSGSV
PSEDQC--------------------------------------QD--KG
EDQDLDFLS-----------------------------------------
--------------------------------------------------
--------------------------------------------------
--------------------------------------------------
----LPVARLISDGDATPVQA--WSSDVTGSYY-AHP-------------
--------------------------------------------------
----------------ID--IP----------------------------
---------------------------DDPW--------APVEMATLPLE
EPKPKRIPS-RKRIRD----------------------------------
--------------------------------------------------
--------------------------------------------------
--------------------------------------------------
--------------------------------------------------
-----KDAAHFERMDEPHCIPSRKR-------------------------
----A-----------------RDQDAD--Y-------------------
--------------------------------------------------
----------------------------------------SG-EVDSADL
LSCPRSVAMGVGSSFIKLAISLKVFTEFPA--SQQDEL-TTKRSEEQFFK
K-------------------------------------------------
--------------------------------------------------
--------------------------------------------------
--------------------------------------------------
--------------------------------------------------
--------------------------------------------------
--------------------------------------------------
--------------------------------------------------
--------------------------------------------------
--------------------------------------------------
-----------------IYG-------------GLNKREAMAEVGNEFLR
NGIEGGLATANSKFAGFK-CF-EEWKDFDDRFRKTR----AQAL------
-----------------------DAASRVLK-EEDGTVQAVEQLLGYEFQ
EKRLLVESLTCSSF------LPNYNRLEYLGDAVLDLVVASHW----ARQ
CPELLP---DPSSSLKSKSVSNVALGVMCLR---SGLYRHIQY-RRRSSP
TSTF-DSAREM---------------------------------------
--------------------------------------LLHV--------
-----------------------------E---------KGAAPYLLH--
-------------FRVPKVLADVVESVFGAVFMDCGCQ-YGPVH------
-TLFMRLLEPNLRHL-ESG--A------------------S---------
--------------------------------------------------
--------------------------------------------------
---------------------------GGWR------IVKKPK-A--GAV
SASV----------------------------------------------
-----------------Q--
>KAF9351660.1/1-456
MDGQ----------------------------------------------
--------------------------------------------------
--------------------------------------------------
--------------------------------------------------
--------------------------------------------------
--------------------------------------------------
--------------------------------------------------
--------------------------------------------------
--------------------------------------------------
--------------------------------------------------
--------------------------------------------------
--------------------------------------------------
--------------------------------------------------
--------------------------------------------------
--------------------------------------------------
--------------------------------------------------
--------------------------------------------------
--------------------------------------YTCDLTLPDNVP
CPMIRVI-QTTKYLAKSVAARDACAILEGRGEL--DGNL-APA-RAPRVT
PANRIFGN----------------------------------VKM-----
--------------------------------------------------
--------------------------------------------------
--------------------------------------------------
--------------------------------------------------
--------------------------------------------------
--------------------------------------------------
--------------------------------------------------
--------------------------------------------------
--------------------------------------------------
--------------------------------------------------
--------------------------------------------------
--------------------------------------------------
--------------------------------------------------
---------TEARQRELGLLP-----------------------------
--------------------------------------------------
--------------------------------------------------
-------------------------VPIEMLHIALAPH--SE-DIT----
----SSSWALLGEAFLKFYLGSYFFARHQ--DDSVEAL-TIRLKNESRPE
VLTEYFILSGLAQS------------------------------------
--------------------------------------------------
--------------------------------------------------
--------------------------------------------------
--------------------------------------------------
--------------------------------------------------
--------------------------------------------------
--------------------------------------------------
--------------------------------------------------
--------------------------------------------------
---------------------VCPKAGQSKYSVKGAREIFRRVLGAAAVH
GGVNAAIKITKALGAGVDPAI-TSISGIRAVHQL----NRVVDLNTPI--
------TIYN------------TQAPRIVDA-ETAKMIQQVQGALGYEFE
DTQLLLEAMTHESA----TMEASYDRLELLGDAVLEFSVTEYY----YRK
CPDV-PLE--DFKTFKRQVLSNNILGSLYAS---LGLEDTIII-GDQSY-
KNSL-KEEAARAI-------------------------------------
--------------------------------------QFKPS-------
-----------------------------------------RDTDWLS--
-------------LDLDKTLGDAMEALIGAVFVDGGFA-IEPVQ------
-EILSRTLVPFVDRS-GLECPTLATS---S--------------------
AA------------------------------------------------
--------------------------------------------------
----------------AT-----CSAVATLS------TGIKRKKARAGGS
RKRVK-------------------------N-------------------
--------------------
>KAF9397285.1/1-495
MVTL--------------------PA-----------------------I
RCSDP---------------------------------------------
--------------------------------------------------
--------------------------------------------------
--------------------------------------------------
-IFDATR--DK-GSHYIDAIS----------------RYCKVLGSREPIY
-SLKR---------------------------------------------
--------------------------------------------------
--------------------------------------------------
--------------------------------------------------
--------------------------------------------------
--------------------------------------------------
--------------------------------------------------
--------------------------------------------------
--------------------------------------------------
--------------------------------------------------
--------------------------------------------------
-------------------------------TK-DGQ-YICDLTLPGNAP
CPIIRAN--AEKHRAKSVVARDACARLIERGEL--DENL-VPL-RAPSVT
PRTCSFGN----------------------------------VKL-----
--------------------------------------------------
--------------------------------------------------
--------------------------------------------------
--------------------------------------------------
--------------------------------------------------
--------------------------------------------------
--------------------------------------------------
--------------------------------------------------
--------------------------------------------------
--------------------------------------------------
--------------------------------------------------
--------------------------------------------------
--------------------------------------------------
---------SEERQRTLGLLP-----------------------------
--------------------------------------------------
--------------------------------------------------
-------------------------VPINMLQVALDLH--YK-DIT----
----SSSWEALGEAFIKFFWGTYFFAQHQ--DDLEGAL-TTRIQNETGRG
ALMDYFVSSGLPQNVCT--------NPGG---------------------
--------------------------------------------------
--------------------------------------------------
--------------------------------------------------
--------------------------------------------------
--------------------------------------------------
--------------------------------------------------
--------------------------------------------------
--------------------------------------------------
--------------------------------------------------
----------------------------TGYGINRATEITRRVIGAAVIH
GGVDTAMDVTRALGAGVDTSL-TSISSIRIVHQL----NRVVDLDIPI--
------TIYN------------SRIPRAMDV-ETTRIAQKVQEVFEYQFR
DIQLLLQAMTHRDT----KVGTSYERLELLGDAVLEMVMTEYY----YRK
CPDA-PLE--GFKCFTSQILSNNALGSHFVS---LGLHDSIIV-SNLSF-
KMSL-EKEAARVN-------------------------------------
--------------------------------------QLKSN-------
-----------------------------------------KKKGWHG--
-------------LNIDKVFGDVLEALIGAVFVDGEFA-IEPVE------
-EILKQTLVPFIDRS-GLECPTSATCP-----------------------
--------------------------------------------------
--------------------------------------------------
------------------ITV------LPTGGKRKKGSAGSR----KRAK
N-----------------------------Q-------------------
--------------------
>KAF9163461.1/1-436
MDSQPFR-------------------------------------------
--------------------------------------------------
----------------------------IKKGQTKESQALLE--------
--------------------------------------------------
--------------------------------------------------
--------------------------------------------------
--------------------------------------------------
--------------------------------------------------
--------------------------------------------------
--------------------------------------------------
--------------------------------------------------
--------------------------------------------------
--------------------------------------------------
-------------------------YCKVLGQRRPVYSYF----------
--------------------------------------------------
--------------------------------------------------
-------------------------------------ER-----------
-----------------------------------DG-YDCTLAMPYNSH
CPILRSSSCRSKRFAFEAVSREACNVLVGKGIL--DEHSLTPL-RASPGT
PTRQEFGN----------------------------------RTIS----
--------------------------------------------------
--------------------------------------------------
--------------------------------------------------
--------------------------------------------------
--------------------------------------------------
--------------------------------------------------
--------------------------------------------------
--------------------------------------------------
--------------------------------------------------
--------------------------------------------------
--------------------------------------------------
--------------------------------------------------
----------------------AHEQ------------------------
TQL-----------------------------------------------
--------------------------------------------------
--------------------------------------------------
---------------------GLESIPLDLLREALTTPSEGEKNDV----
----GHNWCDLGKAFIKFYLATYFFARCQH--EAEGPL-TTRIQNE----
---------------------------------TCPKSMSQYMLLSGLVP
--------------------------------------------------
--------------------------------------------------
--------------------------------------------------
--------------------------------------------------
-----------------------------------------------YVR
A-------------------------------------------------
--------------------------------------------------
--------------------------------------------------
--------------------------------------------------
------------------------GQN-MIYTENTARMVFHKVVGVAIQC
GGTDNGIKVLKNMGFVLD-QSVTTVRDIQSVYQRYCP-------------
----------------------PHSIRPYAPVKDNTVESQVQNALTYQFR
DPNILRMTIRYHKGR----DPRAYQRLELLGDAILDFIIHDHY----HSR
SSEF---DLGKYRQFKGKTVSNFALGSLLVS---LGINTMFAKVRKQ---
--------------------------------------------------
--------------------------------------------------
---------------------------------------ILD---PSK--
-------------LRITKSLGDAMESLIGAVFVDAGFD-LGATH------
-EMLSQTLIPFVERGEVGP--GYEYMKK----------------------
--------------------------------------------------
--------------------------------------------------
--------------------------------------------------
--------------------------------------------------
--------------------
>KAF9382891.1/1-436
MDSQPFR-------------------------------------------
--------------------------------------------------
----------------------------IKKGQTKESQALLE--------
--------------------------------------------------
--------------------------------------------------
--------------------------------------------------
--------------------------------------------------
--------------------------------------------------
--------------------------------------------------
--------------------------------------------------
--------------------------------------------------
--------------------------------------------------
--------------------------------------------------
-------------------------YCKVLGQRRPVYSYF----------
--------------------------------------------------
--------------------------------------------------
-------------------------------------ER-----------
-----------------------------------DG-YDCTLAMPYNSH
CPILRSSSCRSKRFAFEAVSREACNVLVGKGIL--DEHSLTPL-RASPGT
PTRQEFGN----------------------------------RTIS----
--------------------------------------------------
--------------------------------------------------
--------------------------------------------------
--------------------------------------------------
--------------------------------------------------
--------------------------------------------------
--------------------------------------------------
--------------------------------------------------
--------------------------------------------------
--------------------------------------------------
--------------------------------------------------
--------------------------------------------------
----------------------AHEQ------------------------
TQL-----------------------------------------------
--------------------------------------------------
--------------------------------------------------
---------------------GLESIPLDLLREALTTPSEGEKNDV----
----GHNWCDLGKAFIKFYLATYFFARCQH--EAEGPL-TTRIQNE----
---------------------------------TCPKSMSQYMLLSGLVP
--------------------------------------------------
--------------------------------------------------
--------------------------------------------------
--------------------------------------------------
-----------------------------------------------YVR
A-------------------------------------------------
--------------------------------------------------
--------------------------------------------------
--------------------------------------------------
------------------------GQN-MIYTENTARMVFHKVVGVAIQC
GGTDNGIKVLKNMGFVLD-QSVTTVRDIQSVYQRYCP-------------
----------------------PHSIRPYAPVKDNTVESQVQNALTYQFR
DPNILRMTIRYHKGR----DPRAYQRLELLGDAILDFIIHDHY----HSR
SSEF---DLGKYRQFKGKTVSNFALGSLLVS---LGINTMFAKVRKQ---
--------------------------------------------------
--------------------------------------------------
---------------------------------------ILD---PSK--
-------------LRITKSLGDAMESLIGAVFVDAGFD-LGATH------
-EMLSQTLIPFVERGEVGP--GYEYMKK----------------------
--------------------------------------------------
--------------------------------------------------
--------------------------------------------------
--------------------------------------------------
--------------------
