# Supplementary material for: Clade-wide fungal proteome analysis reveals structure–function conservation in divergent Dicer proteins
Source: Comput Struct Biotechnol J. 2025 Nov 6;27:5020–35. doi: 10.1016/j.csbj.2025.11.009 (PMC12663654; doi:10.1016/j.csbj.2025.11.009)
Supplement: Supplementary file 6 — Supplementary material [file mmc2.xlsx]

## Sheet: Supplementary Table 1
Supplementary Table 1. Overview of annotated fungal proteomes analyzed in this study.
AssemblyAccession	Phylum	Class	Organism_name	taxid	Universalodb10_Completeness	fungiodb10_Completeness	ascomycotaodb10_Completeness	basidiomycotaodb10_Completeness	microsporidiaodb10_Completeness	mucoromycotaodb10_Completeness	BUSCO	Dcr-detection by HMMER
GCA_000001985.1	Ascomycota	Eurotiomycetes	Talaromyces marneffei ATCC 18224	441960	99.2	100	99.6	73.1	NA	53.4	≥90% completeness	Dcr detected
GCA_000002495.2	Ascomycota	Sordariomycetes	Pyricularia oryzae 70-15	242507	98.5	99.7	99.1	69.1	NA	50.4	≥90% completeness	Dcr detected
GCA_000002515.2	Ascomycota	Saccharomycetes	Kluyveromyces lactis	28985	89.4	96.3	96.2	54.5	NA	35.4	≥90% completeness	No Dcr detected
GCA_000002525.2	Ascomycota	Dipodascomycetes	Yarrowia lipolytica CLIB122	284591	94.9	97.4	93.2	66.1	NA	47.9	≥90% completeness	No Dcr detected
GCA_000002545.3	Ascomycota	Saccharomycetes	Candida glabrata	5478	89	95.2	95.6	52.5	NA	35	≥90% completeness	No Dcr detected
GCA_000002655.1	Ascomycota	Eurotiomycetes	Aspergillus fumigatus Af293	330879	96.9	98.5	98.4	70.8	NA	52.2	≥90% completeness	Dcr detected
GCA_000002715.2	Ascomycota	Eurotiomycetes	Aspergillus clavatus NRRL 1	344612	98	99.5	99.1	72	NA	53.3	≥90% completeness	Dcr detected
GCA_000002855.3	Ascomycota	Eurotiomycetes	Aspergillus niger CBS 513.88	425011	93.3	95.9	95.6	69.8	NA	52	≥90% completeness	Dcr detected
GCA_000002945.1	Ascomycota	Schizosaccharomycetes	Schizosaccharomyces pombe	4896	96.9	96.1	81.8	63.5	NA	48.7	≥90% completeness	Dcr detected
GCA_000003125.1	Ascomycota	Eurotiomycetes	Talaromyces stipitatus ATCC 10500	441959	98.4	99.5	99	72.9	NA	52.7	≥90% completeness	Dcr detected
GCA_000003515.1	Ascomycota	Eurotiomycetes	Uncinocarpus reesii 1704	336963	82.4	88.3	86.1	58.5	NA	42	<90% completeness	Dcr detected
GCA_000003525.1	Ascomycota	Eurotiomycetes	Blastomyces dermatitidis ER-3	559297	96.1	97.6	97.9	71.2	NA	51.9	≥90% completeness	Dcr detected
GCA_000003835.1	Ascomycota	Pichiomycetes	Clavispora lusitaniae ATCC 42720	306902	87.1	89.2	88.1	51.9	NA	36	<90% completeness	No Dcr detected
GCA_000003855.2	Ascomycota	Eurotiomycetes	Blastomyces gilchristii SLH14081	559298	96.5	98.3	97.7	70.7	NA	51.7	≥90% completeness	Dcr detected
GCA_000004155.1	Ascomycota	Schizosaccharomycetes	Schizosaccharomyces cryophilus OY26	653667	97.6	97.1	82.2	62.6	NA	47.2	≥90% completeness	Dcr detected
GCA_000006335.3	Ascomycota	Pichiomycetes	Candida tropicalis MYA-3404	294747	90.6	92.7	90.6	53.2	NA	37.6	≥90% completeness	No Dcr detected
GCA_000006445.2	Ascomycota	Pichiomycetes	Debaryomyces hansenii CBS767	284592	92.2	98.3	98.7	58.2	NA	40	≥90% completeness	No Dcr detected
GCA_000026365.1	Ascomycota	Saccharomycetes	Zygosaccharomyces rouxii	4956	91.4	97.9	97.7	52.9	NA	35.8	≥90% completeness	No Dcr detected
GCA_000026945.1	Ascomycota	Pichiomycetes	Candida dubliniensis CD36	573826	94.5	96.9	97.1	55.9	NA	39.3	≥90% completeness	No Dcr detected
GCA_000027005.1	Ascomycota	Pichiomycetes	Komagataella phaffii GS115	644223	91	95.5	93.5	57.3	NA	40.2	≥90% completeness	No Dcr detected
GCA_000091025.4	Ascomycota	Saccharomycetes	Eremothecium gossypii ATCC 10895	284811	89	97.5	95.7	53	NA	35.1	≥90% completeness	No Dcr detected
GCA_000091045.1	Basidiomycota	Tremellomycetes	Cryptococcus neoformans var. neoformans JEC21	214684	96.9	97.9	57.9	99.5	NA	51.9	≥90% completeness	Dcr detected
GCA_000091225.1	Microsporidia	NA	Encephalitozoon cuniculi GB-M1	284813	27.9	22.8	9.4	9.7	NA	4.5	<90% completeness	No Dcr detected
GCA_000142805.1	Ascomycota	Saccharomycetes	Lachancea thermotolerans CBS 6340	559295	91.4	98.4	98.8	54.9	NA	36.3	≥90% completeness	No Dcr detected
GCA_000143105.1	Ascomycota	Sordariomycetes	Grosmannia clavigera kw1407	655863	95.3	97	95.1	65.1	NA	45.4	≥90% completeness	Dcr detected
GCA_000143185.1	Basidiomycota	Agaricomycetes	Schizophyllum commune H4-8	578458	94.9	96.2	60.8	96.4	NA	59.1	≥90% completeness	No Dcr detected
GCA_000143185.2	Basidiomycota	Agaricomycetes	Schizophyllum commune H4-8	578458	94.9	96.2	60.8	96.4	NA	NA	≥90% completeness	Dcr detected
GCA_000143365.1	Ascomycota	Sordariomycetes	Chaetomium globosum CBS 148.51	306901	82.8	88.3	85.5	58.1	NA	39.2	<90% completeness	Dcr detected
GCA_000143535.2	Ascomycota	Leotiomycetes	Botrytis cinerea B05.10	332648	99.2	99.9	99.9	72.9	NA	55.8	≥90% completeness	Dcr detected
GCA_000143565.1	Basidiomycota	Agaricomycetes	Laccaria bicolor S238N-H82	486041	89.8	90.5	58.3	90.6	NA	56.5	≥90% completeness	Dcr detected
GCA_000145635.1	Ascomycota	Sordariomycetes	Gaeumannomyces tritici R3-111a-1	644352	97.3	98.8	98.1	67.8	NA	48.7	≥90% completeness	Dcr detected
GCA_000146465.1	Microsporidia	NA	Encephalitozoon intestinalis ATCC 50506	876142	30.6	23.2	9.4	9.7	99.4	4.8	≥90% completeness	No Dcr detected
GCA_000146915.1	Ascomycota	Dothideomycetes	Parastagonospora nodorum SN15	321614	94.5	94.2	92.6	63.1	NA	44.8	≥90% completeness	Dcr detected
GCA_000146945.2	Ascomycota	Leotiomycetes	Sclerotinia sclerotiorum 1980 UF-70	665079	90.6	91.7	91.4	65.6	NA	46	≥90% completeness	Dcr detected
GCA_000149035.1	Ascomycota	Sordariomycetes	Colletotrichum graminicola M1.001	645133	99.2	99.8	99.4	71.3	NA	52.1	≥90% completeness	Dcr detected
GCA_000149205.2	Ascomycota	Eurotiomycetes	Aspergillus nidulans FGSC A4	227321	89	94.1	92.5	63.8	NA	46.1	≥90% completeness	Dcr detected
GCA_000149305.1	Mucoromycota	Mucoromycetes	Rhizopus delemar RA 99-880	246409	74.9	80.9	56.2	66.8	NA	77.7	<90% completeness	Dcr detected
GCA_000149335.2	Ascomycota	Eurotiomycetes	Coccidioides immitis RS	246410	98.5	99.6	99.5	72.9	NA	54.2	≥90% completeness	Dcr detected
GCA_000149425.1	Ascomycota	Pichiomycetes	Meyerozyma guilliermondii ATCC 6260	294746	86.3	92.3	90.7	52.4	NA	36.5	≥90% completeness	No Dcr detected
GCA_000149555.1	Ascomycota	Sordariomycetes	Fusarium verticillioides 7600	334819	97.6	98.8	99	69.5	NA	51.9	≥90% completeness	Dcr detected
GCA_000149585.1	Ascomycota	Eurotiomycetes	Histoplasma mississippiense	2059318	84.3	84.9	81.4	56.1	NA	39.5	<90% completeness	Dcr detected
GCA_000149615.1	Ascomycota	Eurotiomycetes	Aspergillus terreus NIH2624	341663	88.6	93.3	92.2	64.7	NA	47.5	≥90% completeness	Dcr detected
GCA_000149645.3	Ascomycota	Eurotiomycetes	Aspergillus fischeri NRRL 181	331117	98.4	99.1	98.7	71.5	NA	52.7	≥90% completeness	Dcr detected
GCA_000149685.1	Ascomycota	Pichiomycetes	Lodderomyces elongisporus NRRL YB-4239	379508	83.1	89	87.6	50.2	NA	34.8	<90% completeness	No Dcr detected
GCA_000149845.2	Ascomycota	Schizosaccharomycetes	Schizosaccharomyces japonicus yFS275	402676	95.7	94.3	81.3	61.7	NA	47.4	≥90% completeness	Dcr detected
GCA_000149925.1	Basidiomycota	Pucciniomycetes	Puccinia graminis f. sp. tritici CRL 75-36-700-3	418459	91.4	90.3	54.5	91.8	NA	50.6	≥90% completeness	Dcr detected
GCA_000149985.1	Ascomycota	Dothideomycetes	Pyrenophora tritici-repentis Pt-1C-BFP	426418	96.1	95.9	95.5	67.4	NA	49.2	≥90% completeness	Dcr detected
GCA_000150035.1	Ascomycota	Saccharomycetes	Vanderwaltozyma polyspora DSM 70294	436907	86.3	93	91.8	50.2	NA	33.2	≥90% completeness	No Dcr detected
GCA_000150115.1	Ascomycota	Eurotiomycetes	Histoplasma capsulatum G186AR	447093	96.5	96.3	96.5	67.9	NA	49.3	≥90% completeness	Dcr detected
GCA_000150505.1	Ascomycota	Schizosaccharomycetes	Schizosaccharomyces octosporus yFS286	483514	97.3	96.9	82.5	63.2	NA	47.7	≥90% completeness	Dcr detected
GCA_000150675.1	Ascomycota	Sordariomycetes	Verticillium dahliae VdLs.17	498257	95.7	93.8	92.9	63.9	NA	45.6	≥90% completeness	Dcr detected
GCA_000150705.2	Ascomycota	Eurotiomycetes	Paracoccidioides lutzii Pb01	502779	99.2	98.9	98.1	69.6	NA	50.7	≥90% completeness	Dcr detected
GCA_000150735.1	Ascomycota	Eurotiomycetes	Paracoccidioides brasiliensis Pb18	502780	97.6	98.3	97.9	69.4	NA	50.6	≥90% completeness	Dcr detected
GCA_000150825.1	Ascomycota	Sordariomycetes	Verticillium alfalfae VaMs.102	526221	76.5	75.4	73	48.9	NA	33.9	<90% completeness	Dcr detected
GCA_000150975.2	Ascomycota	Eurotiomycetes	Nannizzia gypsea CBS 118893	535722	98.4	98.8	97.7	70.5	NA	52.4	≥90% completeness	Dcr detected
GCA_000151125.1	Ascomycota	Eurotiomycetes	Trichophyton benhamiae CBS 112371	663331	85.9	91.7	89.3	60.6	NA	42.3	≥90% completeness	Dcr detected
GCA_000151145.1	Ascomycota	Eurotiomycetes	Microsporum canis CBS 113480	554155	98	98.6	97.9	69.5	NA	50.6	≥90% completeness	Dcr detected
GCA_000151175.1	Ascomycota	Eurotiomycetes	Trichophyton equinum CBS 127.97	559882	96.5	95	92.5	65.7	NA	49.3	≥90% completeness	Dcr detected
GCA_000151295.1	Blastocladiomycota	Blastocladiomycetes	Allomyces macrogynus ATCC 38327	578462	92.1	86.9	53.3	64.2	NA	60.6	≥90% completeness	Dcr detected
GCA_000151335.2	Ascomycota	Eurotiomycetes	Coccidioides posadasii C735 delta SOWgp	222929	95.7	99.2	98.7	71.7	NA	52	≥90% completeness	Dcr detected
GCA_000151355.1	Ascomycota	Sordariomycetes	Fusarium vanettenii 77-13-4	660122	97.3	99	98.4	69.1	NA	49.9	≥90% completeness	Dcr detected
GCA_000151425.1	Ascomycota	Eurotiomycetes	Trichophyton rubrum CBS 118892	559305	87	86.8	84.5	61.9	NA	44	<90% completeness	Dcr detected
GCA_000151455.1	Ascomycota	Eurotiomycetes	Trichophyton tonsurans CBS 112818	647933	94.5	97.1	95.5	68.3	NA	49.5	≥90% completeness	Dcr detected
GCA_000151505.1	Ascomycota	Eurotiomycetes	Trichophyton verrucosum HKI 0517	663202	84.3	91.6	88.2	59.1	NA	41.9	≥90% completeness	Dcr detected
GCA_000151645.1	Ascomycota	Pezizomycetes	Tuber melanosporum	39416	96.1	93	90.2	69.8	NA	54.4	≥90% completeness	Dcr detected
GCA_000167675.1	Ascomycota	Sordariomycetes	Trichoderma reesei QM6a	431241	97.3	99.6	99.1	69.9	NA	50.1	≥90% completeness	Dcr detected
GCA_000170995.1	Ascomycota	Sordariomycetes	Trichoderma virens Gv29-8	413071	99.2	99.4	99.3	70.1	NA	51.2	≥90% completeness	Dcr detected
GCA_000171015.1	Ascomycota	Sordariomycetes	Trichoderma atroviride IMI 206040	452589	99.2	99.5	99.4	70.7	NA	50.4	≥90% completeness	Dcr detected
GCA_000181695.1	Basidiomycota	Malasseziomycetes	Malassezia globosa CBS 7966	425265	78.8	77.8	42.5	73.8	NA	34	<90% completeness	No Dcr detected
GCA_000182565.1	Chytridiomycota	Chytridiomycetes	Spizellomyces punctatus DAOM BR117	645134	94.9	95.7	65.7	77.7	NA	80.1	≥90% completeness	Dcr detected
GCA_000182765.1	Ascomycota	Pichiomycetes	Candida parapsilosis	5480	91	96.2	96.3	56.3	NA	39.1	≥90% completeness	No Dcr detected
GCA_000182805.2	Ascomycota	Sordariomycetes	Sordaria macrospora k-hell	771870	98.4	97.7	97.3	67.4	NA	48	≥90% completeness	Dcr detected
GCA_000182895.1	Basidiomycota	Agaricomycetes	Coprinopsis cinerea okayama7#130	240176	92.9	96.4	61.9	97.6	NA	57.2	≥90% completeness	Dcr detected
GCA_000182925.2	Ascomycota	Sordariomycetes	Neurospora crassa OR74A	367110	100	100	99.8	70.6	NA	51.3	≥90% completeness	Dcr detected
GCA_000182965.3	Ascomycota	Pichiomycetes	Candida albicans SC5314	237561	95.3	95.7	96.4	56.5	NA	38.9	≥90% completeness	No Dcr detected
GCA_000184455.2	Ascomycota	Eurotiomycetes	Aspergillus oryzae RIB40	510516	87.1	93	90.9	65.1	NA	48.7	≥90% completeness	Dcr detected
GCA_000185945.1	Basidiomycota	Tremellomycetes	Cryptococcus gattii WM276	367775	94.5	97	56.5	98.3	NA	49.8	≥90% completeness	Dcr detected
GCA_000187245.1	Ascomycota	Pichiomycetes	Ogataea parapolymorpha DL-1	871575	92.5	94.1	93	57.1	NA	39.7	≥90% completeness	No Dcr detected
GCA_000187405.1	Ascomycota	Sordariomycetes	Metarhizium acridum CQMa 102	655827	93.3	95.7	95.2	64.5	NA	45.8	≥90% completeness	Dcr detected
GCA_000187425.2	Ascomycota	Sordariomycetes	Metarhizium robertsii ARSEF 23	655844	96.1	99.3	98.2	68.1	NA	48.4	≥90% completeness	Dcr detected
GCA_000192795.1	Microsporidia	NA	Vavraia culicis subsp. floridensis	948595	23.9	20.2	8.1	8	96	3.8	≥90% completeness	Dcr detected
GCA_000193285.1	Ascomycota	Sordariomycetes	Magnaporthiopsis poae ATCC 64411	644358	76.9	79.7	78.1	54.5	NA	38.3	<90% completeness	Dcr detected
GCA_000203795.1	Chytridiomycota	Chytridiomycetes	Batrachochytrium dendrobatidis JAM81	684364	92.6	89.7	55.8	65.9	NA	65.9	≥90% completeness	Dcr detected
GCA_000204055.1	Basidiomycota	Pucciniomycetes	Melampsora larici-populina 98AG31	747676	90.9	89.9	54.3	91.4	NA	50.6	≥90% completeness	Dcr detected
GCA_000209165.1	Ascomycota	Pichiomycetes	Scheffersomyces stipitis CBS 6054	322104	92.2	96.3	96.5	56.7	NA	38.9	≥90% completeness	No Dcr detected
GCA_000213175.1	Ascomycota	Sordariomycetes	Neurospora tetrasperma FGSC 2508	510951	96.5	96.6	96.5	67.5	NA	49.4	≥90% completeness	Dcr detected
GCA_000218685.1	Basidiomycota	Agaricomycetes	Serpula lacrymans var. lacrymans S7.9	578457	90.6	90.1	58.3	90.5	NA	56.7	≥90% completeness	Dcr detected
GCA_000219625.1	Ascomycota	Dothideomycetes	Zymoseptoria tritici IPO323	336722	97.3	98.1	96.3	68.2	NA	48.5	≥90% completeness	Dcr detected
GCA_000221225.1	Ascomycota	Sordariomycetes	Thermochaetoides thermophila DSM 1495	759272	96.1	97.8	97	67.8	NA	47.5	≥90% completeness	Dcr detected
GCA_000223465.1	Ascomycota	Pichiomycetes	Yamadazyma tenuis ATCC 10573	590646	87.1	92.9	91.1	54.3	NA	36.6	≥90% completeness	No Dcr detected
GCA_000223485.1	Ascomycota	Pichiomycetes	Spathaspora passalidarum NRRL Y-27907	619300	90.2	93.3	92.9	55.6	NA	38.1	≥90% completeness	No Dcr detected
GCA_000225545.1	Ascomycota	Orbiliomycetes	Orbilia oligospora ATCC 24927	756982	96.9	98.2	96.1	73.2	NA	56.2	≥90% completeness	Dcr detected
GCA_000225605.1	Ascomycota	Sordariomycetes	Cordyceps militaris CM01	983644	91.8	95.8	96	65.4	NA	47.3	≥90% completeness	Dcr detected
GCA_000226095.1	Ascomycota	Sordariomycetes	Thermothelomyces thermophilus ATCC 42464	573729	95.7	97	97.2	67.6	NA	48.8	≥90% completeness	Dcr detected
GCA_000226115.1	Ascomycota	Sordariomycetes	Thermothielavioides terrestris NRRL 8126	578455	96.5	97.8	97.4	68.4	NA	48.7	≥90% completeness	Dcr detected
GCA_000226395.1	Ascomycota	Eurotiomycetes	Penicillium rubens Wisconsin 54-1255	500485	97.7	98.4	97.7	70.7	NA	52.5	≥90% completeness	Dcr detected
GCA_000226545.1	Ascomycota	Sordariomycetes	Podospora anserina S mat+	515849	96.1	96.3	95.6	66.7	NA	47.5	≥90% completeness	Dcr detected
GCA_000227115.2	Ascomycota	Saccharomycetes	Naumovozyma dairenensis CBS 421	1071378	89.8	96	95.8	50.7	NA	34	≥90% completeness	No Dcr detected
GCA_000230375.1	Ascomycota	Dothideomycetes	Leptosphaeria maculans JN3	985895	94.5	96.5	94.9	67.1	NA	48.9	≥90% completeness	Dcr detected
GCA_000230595.3	Microsporidia	NA	Edhazardia aedis USNM 41457	1003232	27.9	18.7	8.5	8.3	90.7	3.3	≥90% completeness	No Dcr detected
GCA_000230625.1	Ascomycota	Eurotiomycetes	Exophiala dermatitidis NIH/UT8656	858893	98.1	99.6	99.4	71.1	NA	50.5	≥90% completeness	Dcr detected
GCA_000231115.1	Microsporidia	NA	Vittaforma corneae ATCC 50505	993615	21.6	15	6.7	6.2	75	3.5	<90% completeness	Dcr detected
GCA_000235365.1	Ascomycota	Saccharomycetes	Eremothecium cymbalariae DBVPG#7215	931890	85.5	92.3	90.5	50.8	NA	33.1	≥90% completeness	No Dcr detected
GCA_000236905.1	Ascomycota	Saccharomycetes	Tetrapisispora phaffii CBS 4417	1071381	89.8	96	95.4	51.5	NA	33.5	≥90% completeness	No Dcr detected
GCA_000237345.1	Ascomycota	Saccharomycetes	Naumovozyma castellii CBS 4309	1064592	90.2	97.2	96.2	51.5	NA	34.4	≥90% completeness	No Dcr detected
GCA_000240135.3	Ascomycota	Sordariomycetes	Fusarium graminearum PH-1	229533	98.4	98.3	97.5	69	NA	49.8	≥90% completeness	Dcr detected
GCA_000243375.1	Ascomycota	Saccharomycetes	Torulaspora delbrueckii	4950	92.2	98.4	98	53.9	NA	35	≥90% completeness	No Dcr detected
GCA_000250985.1	Microsporidia	NA	Nematocida parisii ERTm1	881290	25.1	20.2	8.1	7.6	96.5	3.4	≥90% completeness	No Dcr detected
GCA_000260195.1	Ascomycota	Sordariomycetes	Fusarium odoratissimum NRRL 54006	1089451	98.8	99.9	99.5	70.6	NA	52.5	≥90% completeness	Dcr detected
GCA_000263375.1	Basidiomycota	Wallemiomycetes	Wallemia mellicola CBS 633.66	671144	90.6	93	58.3	90.6	NA	48.4	≥90% completeness	No Dcr detected
GCA_000264905.1	Basidiomycota	Agaricomycetes	Stereum hirsutum FP-91666 SS1	721885	94.9	96.8	63.9	97.8	NA	60.3	≥90% completeness	Dcr detected
GCA_000264995.1	Basidiomycota	Agaricomycetes	Punctularia strigosozonata HHB-11173 SS5	741275	93.3	95.3	62.1	95.2	NA	59.2	≥90% completeness	Dcr detected
GCA_000271585.1	Basidiomycota	Agaricomycetes	Trametes versicolor FP-101664 SS1	717944	93.4	97	64.7	97.2	NA	62.1	≥90% completeness	Dcr detected
GCA_000271605.1	Basidiomycota	Agaricomycetes	Fomitiporia mediterranea MF3/22	694068	95.3	96.2	63.5	96.4	NA	59.3	≥90% completeness	Dcr detected
GCA_000271625.1	Basidiomycota	Agaricomycetes	Coniophora puteana RWD-64-598 SS2	741705	93.3	95	61.7	94.5	NA	57.9	≥90% completeness	Dcr detected
GCA_000271645.1	Basidiomycota	Tremellomycetes	Tremella mesenterica DSM 1558	578456	94.1	95.3	55	97.7	NA	49.5	≥90% completeness	Dcr detected
GCA_000271745.1	Ascomycota	Sordariomycetes	Fusarium oxysporum NRRL 32931	660029	99.2	99.9	99.7	70.6	NA	52.7	≥90% completeness	Dcr detected
GCA_000275845.1	Basidiomycota	Agaricomycetes	Dichomitus squalens LYAD-421 SS1	732165	94.1	96.2	63.1	96.2	NA	61.2	≥90% completeness	Dcr detected
GCA_000277815.2	Microsporidia	NA	Encephalitozoon hellem ATCC 50504	907965	29.8	23.6	9.2	9.7	99.9	4.8	≥90% completeness	No Dcr detected
GCA_000280035.1	Microsporidia	NA	Encephalitozoon romaleae SJ-2008	1178016	30.2	22.6	9.2	9.4	98.3	4.7	≥90% completeness	No Dcr detected
GCA_000280675.1	Ascomycota	Sordariomycetes	Beauveria bassiana ARSEF 2860	655819	98.8	99.6	99.1	69.7	NA	49.1	≥90% completeness	Dcr detected
GCA_000281105.1	Ascomycota	Dothideomycetes	Coniosporium apollinis CBS 100218	1168221	98.4	99.5	98.9	72.9	NA	54.8	≥90% completeness	Dcr detected
GCA_000292625.1	Basidiomycota	Dacrymycetes	Dacryopinax primogenitus	1858805	94.9	94.9	59.8	94.9	NA	56.4	≥90% completeness	Dcr detected
GCA_000293215.1	Basidiomycota	Tremellomycetes	Trichosporon asahii var. asahii CBS 2479	1186058	79.2	80.8	44.9	83.8	NA	37.2	<90% completeness	Dcr detected
GCA_000298775.1	Ascomycota	Leotiomycetes	Drepanopeziza brunnea f. sp. 'multigermtubi' MB_m1	1072389	98.8	99.4	99.2	70.9	NA	53.4	≥90% completeness	Dcr detected
GCA_000300575.1	Basidiomycota	Agaricomycetes	Agaricus bisporus var. bisporus H97	936046	96.5	98.1	60.2	94.3	NA	NA	≥90% completeness	Dcr detected
GCA_000300595.1	Basidiomycota	Agaricomycetes	Phanerochaete carnosa HHB-10118-sp	650164	89.4	88.9	57.3	90.2	NA	54.5	≥90% completeness	Dcr detected
GCA_000303195.2	Ascomycota	Sordariomycetes	Fusarium pseudograminearum CS3096	1028729	98.4	98.9	99.1	69.5	NA	50.9	≥90% completeness	Dcr detected
GCA_000304475.1	Ascomycota	Saccharomycetes	Kazachstania africana CBS 2517	1071382	91.4	97.3	95.7	53.2	NA	34.2	≥90% completeness	No Dcr detected
GCA_000313485.1	Ascomycota	Saccharomycetes	Wickerhamomyces ciferrii	1041607	91.8	96.7	94.1	59.2	NA	41.4	≥90% completeness	No Dcr detected
GCA_000313525.1	Basidiomycota	Agaricomycetes	Fibroporia radiculosa	599839	88.3	92.7	57.8	91.5	NA	54	≥90% completeness	Dcr detected
GCA_000315645.1	Ascomycota	Eurotiomycetes	Penicillium digitatum Pd1	1170230	96.5	97.3	97.2	68.7	NA	49.9	≥90% completeness	Dcr detected
GCA_000315875.1	Ascomycota	Pichiomycetes	Candida orthopsilosis Co 90-125	1136231	92.9	96.4	96.7	56.3	NA	39.2	≥90% completeness	No Dcr detected
GCA_000315915.1	Ascomycota	Saccharomycetes	Tetrapisispora blattae CBS 6284	1071380	89.8	94	92.1	51.3	NA	32.1	≥90% completeness	No Dcr detected
GCA_000316135.1	Microsporidia	NA	Trachipleistophora hominis	72359	19.6	16	6.3	6.9	83.2	3.5	<90% completeness	Dcr detected
GCA_000320565.1	Ascomycota	Dothideomycetes	Sphaerulina musiva SO2202	692275	99.6	99.3	98	69.6	NA	49.1	≥90% completeness	Dcr detected
GCA_000320585.1	Basidiomycota	Agaricomycetes	Heterobasidion irregulare TC 32-1	747525	98.1	98.4	64.3	98.3	NA	61.4	≥90% completeness	Dcr detected
GCA_000320605.2	Basidiomycota	Agaricomycetes	Gelatoporia subvermispora B	914234	89.8	90.7	59.3	92.1	NA	58.6	≥90% completeness	Dcr detected
GCA_000320785.1	Basidiomycota	Microbotryomycetes	Rhodotorula toruloides NP11	1130832	96.1	97.5	61.7	99.4	NA	57.6	≥90% completeness	Dcr detected
GCA_000328475.2	Basidiomycota	Ustilaginomycetes	Ustilago maydis 521	237631	98.8	97.9	62.3	99.4	NA	53.5	≥90% completeness	No Dcr detected
GCA_000338955.1	Ascomycota	Dothideomycetes	Baudoinia panamericana UAMH 10762	717646	97.3	97.5	96.7	68.4	NA	49.3	≥90% completeness	Dcr detected
GCA_000338995.1	Ascomycota	Dothideomycetes	Bipolaris sorokiniana ND90Pr	665912	97.3	99.3	99	70.8	NA	53.1	≥90% completeness	Dcr detected
GCA_000340215.1	Ascomycota	Dothideomycetes	Pseudocercospora fijiensis CIRAD86	383855	98.8	99.3	98.4	70.4	NA	49.8	≥90% completeness	Dcr detected
GCA_000344635.1	Basidiomycota	Agaricomycetes	Wolfiporia cocos MD-104 SS10	742152	91.8	93.8	62.2	94.8	NA	59.8	≥90% completeness	Dcr detected
GCA_000344655.2	Basidiomycota	Agaricomycetes	Fomitopsis pinicola FP-58527 SS1	743788	98.1	99.2	65.6	99.6	NA	62.9	≥90% completeness	Dcr detected
GCA_000344685.1	Basidiomycota	Agaricomycetes	Gloeophyllum trabeum ATCC 11539	670483	98	98.9	66.3	99.1	NA	63.7	≥90% completeness	Dcr detected
GCA_000344705.1	Ascomycota	Pichiomycetes	Candida maltosa Xu316	1245528	81.2	90.2	87.4	52.3	NA	35.3	≥90% completeness	No Dcr detected
GCA_000347355.1	Ascomycota	Sordariomycetes	Claviceps purpurea 20.1	1111077	95.3	98.8	96.7	67.3	NA	47.5	≥90% completeness	Dcr detected
GCA_000348985.1	Ascomycota	Saccharomycetes	Kazachstania naganishii CBS 8797	1071383	88.3	95.2	94	51.1	NA	32.9	≥90% completeness	No Dcr detected
GCA_000349005.2	Ascomycota	Pneumocystomycetes	Pneumocystis murina B123	1069680	94.5	90.1	75.9	62	NA	48.4	≥90% completeness	No Dcr detected
GCA_000349305.1	Basidiomycota	Malasseziomycetes	Malassezia sympodialis ATCC 42132	1230383	74.1	76.9	41.8	71.1	NA	32.7	<90% completeness	No Dcr detected
GCA_000350065.2	Ascomycota	Sordariomycetes	Colletotrichum orbiculare MAFF 240422	1213857	97.3	98.1	96.7	69.1	NA	50.4	≥90% completeness	Dcr detected
GCA_000354255.1	Ascomycota	Dothideomycetes	Bipolaris maydis ATCC 48331	665024	96.9	99.4	99	71.1	NA	52.9	≥90% completeness	Dcr detected
GCA_000359705.1	Ascomycota	Dothideomycetes	Exserohilum turcica Et28A	671987	95.7	97.3	97.3	70.5	NA	51.7	≥90% completeness	Dcr detected
GCA_000365145.1	Ascomycota	Eurotiomycetes	Cyphellophora europaea CBS 101466	1220924	96.5	98.9	98.6	69.2	NA	49.1	≥90% completeness	Dcr detected
GCA_000365165.1	Ascomycota	Eurotiomycetes	Cladophialophora carrionii CBS 160.54	1279043	97.3	99.1	98.9	69.2	NA	50	≥90% completeness	Dcr detected
GCA_000383075.1	Microsporidia	NA	Nosema bombycis CQ1	578461	22.4	16.3	6.8	6.6	74	3.3	<90% completeness	Dcr detected
GCA_000385875.2	Microsporidia	NA	Anncaliia algerae PRA339	1288291	27.9	16.6	7.7	7.3	76.3	3.9	<90% completeness	Dcr detected
GCA_000392275.1	Ascomycota	Sordariomycetes	Phaeoacremonium minimum UCRPA7	1286976	87.1	89.1	84.7	62.3	NA	42.8	<90% completeness	Dcr detected
GCA_000400465.1	Basidiomycota	Wallemiomycetes	Wallemia ichthyophaga EXF-994	1299270	87.5	88	55	86.2	NA	45.3	<90% completeness	No Dcr detected
GCA_000403515.1	Basidiomycota	Ustilaginomycetes	Pseudozyma hubeiensis SY62	1305764	92.5	95.5	59.5	94.9	NA	50.7	≥90% completeness	No Dcr detected
GCA_000409485.1	Ascomycota	Leotiomycetes	Glarea lozoyensis ATCC 20868	1116229	96.9	99.1	98.2	70.9	NA	52.1	≥90% completeness	Dcr detected
GCA_000410735.1	Ascomycota	Sordariomycetes	Ophiostoma piceae UAMH 11346	1262450	97.3	98.5	97.6	65.8	NA	47.4	≥90% completeness	Dcr detected
GCA_000412225.2	Ascomycota	Saccharomycetes	Ashbya aceris	566037	85.5	94.1	91.7	49.8	NA	34.1	≥90% completeness	No Dcr detected
GCA_000417875.1	Basidiomycota	Ustilaginomycetes	Pseudozyma flocculosa PF-1	1277687	98	97.6	60.4	99.1	NA	55.1	≥90% completeness	Dcr detected
GCA_000439145.1	Mucoromycota	Glomeromycetes	Rhizophagus irregularis DAOM 181602=DAOM 197198	747089	94.9	95.4	73.1	83.8	NA	96.4	≥90% completeness	Dcr detected
GCA_000442015.1	Cryptomycota	NA	Rozella allomycis CSF55	988480	71.4	62.6	36.8	41.4	NA	35.3	<90% completeness	Dcr detected
GCA_000447185.1	Microsporidia	NA	Nosema apis BRL 01	1037528	17.3	10.7	4.5	5	57.3	2.5	<90% completeness	No Dcr detected
GCA_000464535.1	Ascomycota	Eurotiomycetes	Endocarpon pusillum Z07020	1263415	87.9	92.9	90.9	63	NA	43.5	≥90% completeness	Dcr detected
GCA_000465215.2	Ascomycota	Dothideomycetes	Pyrenophora seminiperda CCB06	1302712	78.4	79.4	76.4	53.6	NA	40.2	<90% completeness	Dcr detected
GCA_000497045.1	Basidiomycota	Ustilaginomycetes	Kalmanozyma brasiliensis GHG001	1365824	98.8	98.6	61.6	99.7	NA	53.8	≥90% completeness	Dcr detected
GCA_000503235.1	Ascomycota	Leotiomycetes	Sclerotinia borealis F-4128	1432307	96.5	98.4	97.2	69.3	NA	52.1	≥90% completeness	Dcr detected
GCA_000507405.3	Basidiomycota	Tremellomycetes	Kwoniella heveanensis BCC8398	1296120	95.3	96.5	56.7	97	NA	49.6	≥90% completeness	Dcr detected
GCA_000507465.1	Basidiomycota	Tremellomycetes	Kwoniella mangroviensis CBS 8507	1296122	96.1	98.2	57.9	99.1	NA	52	≥90% completeness	Dcr detected
GCA_000512565.1	Basidiomycota	Tremellomycetes	Kwoniella dejecticola CBS 10117	1296121	95.7	97.8	57.3	98.9	NA	51.5	≥90% completeness	Dcr detected
GCA_000512585.1	Basidiomycota	Tremellomycetes	Kwoniella bestiolae CBS 10118	1296100	96.1	97.9	58.2	99	NA	52.1	≥90% completeness	Dcr detected
GCA_000512605.1	Basidiomycota	Tremellomycetes	Kwoniella pini CBS 10737	1296096	95.7	98.2	59.1	99.4	NA	52.3	≥90% completeness	Dcr detected
GCA_000516985.1	Ascomycota	Sordariomycetes	Pestalotiopsis fici W106-1	1229662	97.7	98.5	98.3	70.5	NA	50.6	≥90% completeness	Dcr detected
GCA_000517465.1	Basidiomycota	Ustilaginomycetes	Moesziomyces aphidis	84754	92.2	88.5	54.3	89.5	NA	48.3	≥90% completeness	Dcr detected
GCA_000523435.1	Ascomycota	Dothideomycetes	Bipolaris zeicola 26-R-13	930089	96.5	98.7	98.3	70.6	NA	52.6	≥90% completeness	Dcr detected
GCA_000523455.1	Ascomycota	Dothideomycetes	Bipolaris oryzae ATCC 44560	930090	96.9	98.8	98.6	70.6	NA	52.5	≥90% completeness	Dcr detected
GCA_000525045.1	Ascomycota	Orbiliomycetes	Drechslerella stenobrocha 248	1043628	69	68.7	64.9	49.2	NA	37.5	<90% completeness	Dcr detected
GCA_000527765.1	Ascomycota	Dothideomycetes	Bipolaris victoriae FI3	930091	96.9	98.7	98.3	70.3	NA	NA	≥90% completeness	Dcr detected
GCA_000576695.1	Ascomycota	Pichiomycetes	Kuraishia capsulata CBS 1993	1382522	92.5	95.6	93.2	57.8	NA	40.9	≥90% completeness	No Dcr detected
GCA_000585515.1	Ascomycota	Eurotiomycetes	Cladophialophora yegresii CBS 114405	1182544	98	99.5	99	69.5	NA	49.8	≥90% completeness	Dcr detected
GCA_000585535.1	Ascomycota	Eurotiomycetes	Cladophialophora psammophila CBS 110553	1182543	96.9	99.4	99.4	69.7	NA	49.5	≥90% completeness	Dcr detected
GCA_000585565.1	Ascomycota	Eurotiomycetes	Capronia epimyces CBS 606.96	1182542	96.9	99.2	99.5	69.6	NA	50	≥90% completeness	Dcr detected
GCA_000585585.1	Ascomycota	Eurotiomycetes	Capronia coronata CBS 617.96	1182541	98.4	99.6	99.3	70.3	NA	49.5	≥90% completeness	Dcr detected
GCA_000600275.1	Ascomycota	Eurotiomycetes	Aspergillus ruber CBS 135680	1388766	99.2	99.2	98.5	71	NA	52.4	≥90% completeness	Dcr detected
GCA_000687475.1	Ascomycota	Sordariomycetes	Ustilaginoidea virens	1159556	98.4	99.8	99.4	70	NA	50.3	≥90% completeness	Dcr detected
GCA_000697665.1	Basidiomycota	Agaricomycetes	Jaapia argillacea MUCL 33604	933084	98.1	99.5	65.9	99.6	NA	63.9	≥90% completeness	Dcr detected
GCA_000697705.1	Basidiomycota	Agaricomycetes	Botryobasidium botryosum FD-172 SS1	930990	97.7	99.3	67.1	99.5	NA	65.5	≥90% completeness	Dcr detected
GCA_000708205.1	Basidiomycota	Mixiomycetes	Mixia osmundae IAM 14324	764103	93.3	94.6	60.6	94.2	NA	54.8	≥90% completeness	Dcr detected
GCA_000709125.1	Ascomycota	Eurotiomycetes	Exophiala aquamarina CBS 119918	1182545	96.1	98.8	98.4	67.9	NA	48.3	≥90% completeness	Dcr detected
GCA_000710275.1	Ascomycota	Eurotiomycetes	Penicillium chrysogenum	5076	96.1	98.6	98.6	71.1	NA	52.3	≥90% completeness	Dcr detected
GCA_000711695.1	Basidiomycota	Exobasidiomycetes	Tilletiaria anomala UBC 951	1037660	93.7	93.5	56.4	95.7	NA	50.8	≥90% completeness	Dcr detected
GCA_000721755.1	Ascomycota	Dothideomycetes	Aureobasidium subglaciale EXF-2481	1043005	98.4	99.6	98.7	70.9	NA	53.3	≥90% completeness	Dcr detected
GCA_000721765.1	Ascomycota	Dothideomycetes	Aureobasidium namibiae CBS 147.97	1043004	98.8	99.2	98.8	71.8	NA	53.6	≥90% completeness	Dcr detected
GCA_000721775.1	Ascomycota	Dothideomycetes	Aureobasidium melanogenum CBS 110374	1043003	98.8	99.6	99.5	72.1	NA	53.7	≥90% completeness	Dcr detected
GCA_000721785.1	Ascomycota	Dothideomycetes	Aureobasidium pullulans EXF-150	1043002	98.4	99.8	99	71.6	NA	53.8	≥90% completeness	Dcr detected
GCA_000732125.1	Ascomycota	Sordariomycetes	Scedosporium apiospermum	563466	83.2	85.1	83.8	59	NA	40.5	<90% completeness	Dcr detected
GCA_000732775.1	Ascomycota	Sordariomycetes	Stachybotrys chlorohalonata IBT 40285	1283841	97.3	98.8	98.7	69.8	NA	49.6	≥90% completeness	Dcr detected
GCA_000733025.2	Ascomycota	Eurotiomycetes	Penicillium nordicum	229535	0	0	0	0	NA	0	<90% completeness	No Dcr detected
GCA_000738915.1	Microsporidia	NA	Nematocida ausubeli	1913371	26.7	20.3	8.5	8	99.1	3.4	≥90% completeness	No Dcr detected
GCA_000739165.1	Mucoromycota	Mortierellomycetes	Podila verticillata NRRL 6337	1069443	98.8	98.1	75.2	85	NA	97.8	≥90% completeness	Dcr detected
GCA_000743665.3	Ascomycota	Leotiomycetes	Scytalidium sp. 3C	2487125	34.5	44	42.9	32.4	NA	20.7	<90% completeness	No Dcr detected
GCA_000747765.1	Basidiomycota	Ustilaginomycetes	Moesziomyces antarcticus	84753	96.9	97.7	60.3	98.5	NA	53	≥90% completeness	Dcr detected
GCA_000750665.1	Ascomycota	Leotiomycetes	Pseudogymnoascus sp. VKM F-3557	1437433	80	83.5	79.6	58.7	NA	43.3	<90% completeness	Dcr detected
GCA_000750675.1	Ascomycota	Leotiomycetes	Pseudogymnoascus sp. VKM F-3808	1391699	86.7	86.1	82.7	60.7	NA	45.1	<90% completeness	Dcr detected
GCA_000750715.1	Ascomycota	Leotiomycetes	Pseudogymnoascus sp. VKM F-3775	1420901	65.9	65.8	61	45.5	NA	34.3	<90% completeness	Dcr detected
GCA_000750735.1	Ascomycota	Leotiomycetes	Pseudogymnoascus sp. VKM F-4246	1420902	80.4	84.5	80.3	59.5	NA	43.5	<90% completeness	Dcr detected
GCA_000750745.1	Ascomycota	Leotiomycetes	Pseudogymnoascus sp. VKM F-4281	1420906	82.8	87.3	84.3	61.7	NA	45.6	<90% completeness	Dcr detected
GCA_000750755.1	Ascomycota	Leotiomycetes	Pseudogymnoascus sp. VKM F-4513	1420907	84.3	87.3	84	61.2	NA	45.1	<90% completeness	Dcr detected
GCA_000750795.1	Ascomycota	Leotiomycetes	Pseudogymnoascus sp. VKM F-4514	1420908	83.5	84.3	81.3	59.7	NA	43.8	<90% completeness	Dcr detected
GCA_000750805.1	Ascomycota	Leotiomycetes	Pseudogymnoascus sp. VKM F-4515	1420909	90.6	92.5	89.1	65.8	NA	48.2	≥90% completeness	Dcr detected
GCA_000750815.1	Ascomycota	Leotiomycetes	Pseudogymnoascus sp. VKM F-4516	1420910	94.1	94	92.5	66.2	NA	49.1	≥90% completeness	Dcr detected
GCA_000750875.1	Ascomycota	Leotiomycetes	Pseudogymnoascus sp. VKM F-4517	1420911	87.9	90.9	87.8	63	NA	47.5	≥90% completeness	Dcr detected
GCA_000750895.1	Ascomycota	Leotiomycetes	Pseudogymnoascus sp. VKM F-103	1420912	90.2	94.5	90.6	67	NA	48.7	≥90% completeness	Dcr detected
GCA_000750925.1	Ascomycota	Leotiomycetes	Pseudogymnoascus sp. VKM F-4518	1420913	85.1	89.9	88.4	64.5	NA	46.8	<90% completeness	Dcr detected
GCA_000750935.1	Ascomycota	Leotiomycetes	Pseudogymnoascus sp. VKM F-4519	1420914	88.2	92.9	89.7	65.3	NA	47.5	≥90% completeness	Dcr detected
GCA_000750995.1	Ascomycota	Leotiomycetes	Pseudogymnoascus sp. VKM F-4520	1420915	87.1	89.1	87.2	63.1	NA	46.6	<90% completeness	Dcr detected
GCA_000760515.2	Microsporidia	NA	Mitosporidium daphniae	1485682	38.9	27.2	17.3	19.1	34	11.7	<90% completeness	Dcr detected
GCA_000765035.1	Basidiomycota	Agaricomycetes	Trametes cinnabarina	5643	87.1	89.6	54.1	90	NA	49.8	≥90% completeness	Dcr detected
GCA_000769265.1	Ascomycota	Sordariomycetes	Acremonium chrysogenum ATCC 11550	857340	94.5	98	97.6	68.5	NA	49.6	≥90% completeness	Dcr detected
GCA_000769745.1	Ascomycota	Eurotiomycetes	Penicillium expansum	27334	97.3	99	98.8	70.1	NA	51.3	≥90% completeness	Dcr detected
GCA_000803265.1	Microsporidia	NA	Ordospora colligata OC4	1354746	28.6	22.2	9	9.7	99	4.3	≥90% completeness	No Dcr detected
GCA_000804445.1	Ascomycota	Sordariomycetes	Metarhizium album ARSEF 1941	1081103	93.7	97.7	96.7	66.4	NA	47.1	≥90% completeness	Dcr detected
GCA_000812125.1	Ascomycota	Eurotiomycetes	Aspergillus ustus	40382	0.4	0.8	1.4	1.2	NA	0.8	<90% completeness	No Dcr detected
GCA_000814955.1	Ascomycota	Sordariomycetes	Metarhizium guizhouense ARSEF 977	1276136	94.9	97.3	96.2	67.8	NA	48.5	≥90% completeness	Dcr detected
GCA_000814965.1	Ascomycota	Sordariomycetes	Metarhizium brunneum ARSEF 3297	1276141	95.3	97.2	96.7	67.6	NA	48.1	≥90% completeness	Dcr detected
GCA_000818155.1	Ascomycota	Sordariomycetes	Valsa mali	105487	98.4	97.8	97.6	69.6	NA	49.3	≥90% completeness	Dcr detected
GCA_000820605.1	Ascomycota	Sordariomycetes	Sporothrix brasiliensis 5110	1398154	94.9	96.2	95	64.7	NA	44.6	≥90% completeness	Dcr detected
GCA_000825705.1	Ascomycota	Sordariomycetes	Torrubiella hemipterigena	1531966	99.6	99.7	99.4	70.7	NA	51.8	≥90% completeness	Dcr detected
GCA_000827185.1	Basidiomycota	Agaricomycetes	Hydnomerulius pinastri MD-312	994086	96.1	98.3	65.3	98.2	NA	60.9	≥90% completeness	Dcr detected
GCA_000827195.1	Basidiomycota	Agaricomycetes	Laccaria amethystina LaAM-08-1	1095629	98.1	99.2	65	98.9	NA	61.5	≥90% completeness	Dcr detected
GCA_000827205.1	Basidiomycota	Agaricomycetes	Plicaturopsis crispa FD-325 SS-3	944288	99.2	99.9	66	99.6	NA	62.9	≥90% completeness	Dcr detected
GCA_000827215.1	Basidiomycota	Agaricomycetes	Sphaerobolus stellatus SS14	990650	90.6	90.7	59.3	89.1	NA	54.9	≥90% completeness	Dcr detected
GCA_000827255.1	Basidiomycota	Agaricomycetes	Suillus luteus UH-Slu-Lm8-n1	930992	97.3	99	65.4	98.7	NA	62.2	≥90% completeness	Dcr detected
GCA_000827265.1	Basidiomycota	Agaricomycetes	Gymnopus luxurians FD-317 M1	944289	96.9	99.3	64.6	99	NA	61	≥90% completeness	Dcr detected
GCA_000827275.1	Basidiomycota	Agaricomycetes	Pisolithus microcarpus 441	765257	91	94.2	61.5	94.3	NA	57.1	≥90% completeness	Dcr detected
GCA_000827315.1	Basidiomycota	Agaricomycetes	Piloderma croceum F 1598	765440	94.1	97.9	63.1	97.7	NA	61	≥90% completeness	Dcr detected
GCA_000827325.1	Ascomycota	Leotiomycetes	Oidiodendron maius Zn	913774	97.3	98.5	97.9	72	NA	52.9	≥90% completeness	Dcr detected
GCA_000827335.1	Basidiomycota	Agaricomycetes	Pisolithus tinctorius Marx 270	870435	94.5	96.7	62.1	96.8	NA	59.2	≥90% completeness	Dcr detected
GCA_000827355.1	Basidiomycota	Agaricomycetes	Hebeloma cylindrosporum h7	686832	97.3	98.1	63.4	98.8	NA	60.9	≥90% completeness	Dcr detected
GCA_000827395.1	Basidiomycota	Agaricomycetes	Paxillus rubicundulus Ve08.2h10	930991	95.3	98.4	64.9	98.6	NA	60.4	≥90% completeness	Dcr detected
GCA_000827415.1	Basidiomycota	Agaricomycetes	Serendipita vermifera MAFF 305830	933852	96.1	95.8	58.4	95.8	NA	55.8	≥90% completeness	Dcr detected
GCA_000827425.1	Basidiomycota	Agaricomycetes	Scleroderma citrinum Foug A	1036808	95.3	98.7	64.2	98.3	NA	59.9	≥90% completeness	Dcr detected
GCA_000827465.1	Basidiomycota	Agaricomycetes	Tulasnella calospora MUT 4182	1051891	85.1	85.9	54.4	86.9	NA	53.2	<90% completeness	Dcr detected
GCA_000827475.1	Basidiomycota	Agaricomycetes	Paxillus involutus ATCC 200175	664439	93.7	95.6	61.8	94.7	NA	57.5	≥90% completeness	Dcr detected
GCA_000827485.1	Basidiomycota	Agaricomycetes	Amanita muscaria Koide BX008	946122	96.1	98.9	63.8	98.8	NA	61.3	≥90% completeness	Dcr detected
GCA_000827495.1	Basidiomycota	Agaricomycetes	Hypholoma sublateritium FD-334 SS-4	945553	96.5	99.4	64.3	99	NA	62.2	≥90% completeness	Dcr detected
GCA_000832265.1	Basidiomycota	Agaricomycetes	Phlebiopsis gigantea 11061_1 CR5-6	745531	93.3	97.5	64.2	98.2	NA	61.2	≥90% completeness	Dcr detected
GCA_000835395.1	Ascomycota	Eurotiomycetes	Exophiala sideris	1016849	97.2	99.2	98.7	70	NA	50.5	≥90% completeness	Dcr detected
GCA_000835435.1	Ascomycota	Eurotiomycetes	Phialophora americana	5601	96.4	98.6	98.8	69.7	NA	50.8	≥90% completeness	Dcr detected
GCA_000835455.1	Ascomycota	Eurotiomycetes	Fonsecaea pedrosoi CBS 271.37	1442368	98	99.3	99.2	70.1	NA	50	≥90% completeness	Dcr detected
GCA_000835475.1	Ascomycota	Eurotiomycetes	Cladophialophora bantiana CBS 173.52	1442370	98	99.7	99.3	69.3	NA	49.4	≥90% completeness	Dcr detected
GCA_000835495.1	Ascomycota	Eurotiomycetes	Cladophialophora immunda	569365	96.9	98.4	98.6	68.9	NA	50.6	≥90% completeness	Dcr detected
GCA_000835505.1	Ascomycota	Eurotiomycetes	Exophiala xenobiotica	348802	99.2	99.6	99.5	70.7	NA	50.6	≥90% completeness	Dcr detected
GCA_000835515.1	Ascomycota	Eurotiomycetes	Exophiala oligosperma	215243	96.8	99.2	98.8	69.5	NA	50.5	≥90% completeness	Dcr detected
GCA_000835555.1	Ascomycota	Eurotiomycetes	Rhinocladiella mackenziei CBS 650.93	1442369	98	99.6	99	69	NA	49	≥90% completeness	Dcr detected
GCA_000835755.1	Basidiomycota	Tremellomycetes	Cryptococcus gattii VGIV IND107	1296105	92.6	94.9	55.3	95.9	NA	48.7	≥90% completeness	Dcr detected
GCA_000836115.1	Ascomycota	Eurotiomycetes	Exophiala spinifera	91928	98.4	99.6	99.6	69.5	NA	50.1	≥90% completeness	Dcr detected
GCA_000836275.1	Ascomycota	Eurotiomycetes	Exophiala mesophila	212818	98	98.6	98.8	69.6	NA	49.1	≥90% completeness	Dcr detected
GCA_000836295.1	Ascomycota	Dothideomycetes	Verruconis gallopava	253628	97.3	98	98.4	70.9	NA	53	≥90% completeness	Dcr detected
GCA_000836435.1	Ascomycota	Eurotiomycetes	Fonsecaea multimorphosa CBS 102226	1442371	98.4	99.3	99.5	69.7	NA	49.9	≥90% completeness	Dcr detected
GCA_000855695.1	Basidiomycota	Tremellomycetes	Cryptococcus gattii CA1873	1296111	93.7	95.4	54.9	96	NA	48.4	≥90% completeness	Dcr detected
GCA_000934385.1	Basidiomycota	Agaricomycetes	Cylindrobasidium torrendii FP15055 ss-10	1314674	97.3	99.7	64.1	99.6	NA	60.7	≥90% completeness	Dcr detected
GCA_000934395.1	Basidiomycota	Agaricomycetes	Fistulina hepatica ATCC 64428	1128425	98.1	98.1	61	98.2	NA	57.9	≥90% completeness	Dcr detected
GCA_000938715.1	Ascomycota	Saccharomycetes	Lachancea lanzarotensis	1245769	89.8	98.7	98.2	54.5	NA	35.9	≥90% completeness	No Dcr detected
GCA_000938895.1	Mucoromycota	Mucoromycetes	Parasitella parasitica	35722	94.6	96	70.1	80.4	NA	95.7	≥90% completeness	Dcr detected
GCA_000950595.1	Mucoromycota	Mucoromycetes	Mucor ambiguus	91626	92.9	95.4	71.8	81.6	NA	96.1	≥90% completeness	Dcr detected
GCA_000956045.1	Ascomycota	Sordariomycetes	Hirsutella minnesotensis 3608	1043627	96.1	98.1	96.5	68.2	NA	49	≥90% completeness	Dcr detected
GCA_000961545.1	Ascomycota	Sordariomycetes	Sporothrix schenckii 1099-18	1397361	96.1	98.5	97	65.7	NA	46.3	≥90% completeness	Dcr detected
GCA_000968595.1	Ascomycota	Eurotiomycetes	Rasamsonia emersonii CBS 393.64	1408163	89.8	92.6	92.2	64.3	NA	46.9	≥90% completeness	Dcr detected
GCA_000968615.1	Ascomycota	Sordariomycetes	Thielaviopsis punctulata	72032	96.5	97.1	93.7	64.7	NA	45.3	≥90% completeness	Dcr detected
GCA_000978885.1	Ascomycota	Sordariomycetes	Ceratocystis platani	88771	82.8	86.9	81	55.7	NA	37.4	<90% completeness	No Dcr detected
GCA_000985935.1	Ascomycota	Eurotiomycetes	Talaromyces islandicus	28573	97.6	98.9	97.6	69.8	NA	51.8	≥90% completeness	Dcr detected
GCA_000986645.1	Ascomycota	Eurotiomycetes	Aspergillus rambellii	308745	96.5	97.1	96.3	68.4	NA	51.1	≥90% completeness	Dcr detected
GCA_000988165.1	Microsporidia	NA	Nosema ceranae	40302	27.1	22	8.6	8.2	97.2	4.1	≥90% completeness	Dcr detected
GCA_001006345.1	Ascomycota	Eurotiomycetes	Phaeomoniella chlamydospora	158046	82	88.6	84.2	60.7	NA	41.6	<90% completeness	Dcr detected
GCA_001014755.1	Ascomycota	Eurotiomycetes	Blastomyces silverae	2060906	84.3	83.4	82.7	59.8	NA	43	<90% completeness	Dcr detected
GCA_001020605.1	Basidiomycota	Agaricomycetes	Schizopora paradoxa	27342	99.2	98.7	63.9	98.8	NA	61.7	≥90% completeness	Dcr detected
GCA_001027345.1	Basidiomycota	Tremellomycetes	Cutaneotrichosporon oleaginosum	879819	96.1	97.1	57	98.7	NA	51.7	≥90% completeness	Dcr detected
GCA_001048715.1	Ascomycota	Eurotiomycetes	Penicillium brasilianum	104259	99.2	99.8	99.7	72.7	NA	53.9	≥90% completeness	Dcr detected
GCA_001050175.1	Ascomycota	Sordariomycetes	Trichoderma parareesei	858221	96.5	97.1	96.2	67.5	NA	47.9	≥90% completeness	Dcr detected
GCA_001078395.1	Ascomycota	Eurotiomycetes	Aspergillus udagawae	91492	98	99.6	99	71.5	NA	53.8	≥90% completeness	Dcr detected
GCA_001189435.1	Ascomycota	Sordariomycetes	Tolypocladium ophioglossoides CBS 100239	1163406	94.5	95.6	94.8	65.2	NA	47	≥90% completeness	Dcr detected
GCA_001204775.2	Ascomycota	Eurotiomycetes	Aspergillus nomiae NRRL 13137	1509407	96.5	98.2	95.9	68.5	NA	51.3	≥90% completeness	Dcr detected
GCA_001263195.1	Basidiomycota	Agaricomycetes	Termitomyces sp. J132	1306850	94.9	95.1	59.6	94.4	NA	56.8	≥90% completeness	Dcr detected
GCA_001263375.1	Basidiomycota	Pucciniomycetes	Puccinia sorghi	27349	91	85.2	49.3	86.1	NA	42.1	≥90% completeness	Dcr detected
GCA_001272575.2	Ascomycota	Sordariomycetes	Ophiocordyceps unilateralis	268505	96.1	97.5	95.6	66.7	NA	46.3	≥90% completeness	Dcr detected
GCA_001278385.1	Basidiomycota	Malasseziomycetes	Malassezia pachydermatis	77020	89.8	93.7	53.3	88.1	NA	43.9	≥90% completeness	No Dcr detected
GCA_001298625.1	Ascomycota	Saccharomycetes	Saccharomyces eubayanus	1080349	91.8	94.3	94.6	51.4	NA	33.9	≥90% completeness	No Dcr detected
GCA_001299255.1	Ascomycota	Eurotiomycetes	Phialophora attinorum	1664694	89	90.4	89.4	60.1	NA	43	≥90% completeness	Dcr detected
GCA_001305275.1	Ascomycota	Eurotiomycetes	Talaromyces verruculosus	198730	93.7	97.3	96.2	68.7	NA	50.1	≥90% completeness	Dcr detected
GCA_001329695.1	Basidiomycota	Microbotryomycetes	Rhodotorula graminis WP1	578459	94.5	94.4	57.6	94.6	NA	52.7	≥90% completeness	Dcr detected
GCA_001413975.1	Ascomycota	Saccharomycetes	Saccharomyces boulardii	252598	92.2	95.5	96	52.5	NA	34.7	≥90% completeness	No Dcr detected
GCA_001417885.1	Ascomycota	Saccharomycetes	Kluyveromyces marxianus DMKU3-1042	1003335	89.8	95.3	95.1	53.7	NA	34.7	≥90% completeness	No Dcr detected
GCA_001432165.1	Microsporidia	NA	Pseudoloma neurophilia	146866	15.3	11.9	5.7	5.4	65	2.7	<90% completeness	Dcr detected
GCA_001447935.2	Ascomycota	Pichiomycetes	Debaryomyces fabryi	58627	91.8	95.5	95.1	55.8	NA	37.7	≥90% completeness	No Dcr detected
GCA_001466705.2	Basidiomycota	Agaricomycetes	Moniliophthora roreri	221103	92.9	92.8	59	92.6	NA	56.3	≥90% completeness	Dcr detected
GCA_001477535.1	Ascomycota	Pneumocystomycetes	Pneumocystis jirovecii RU7	1408657	92.9	90.4	75.7	60.3	NA	46.3	≥90% completeness	No Dcr detected
GCA_001477545.1	Ascomycota	Pneumocystomycetes	Pneumocystis carinii B80	1408658	95.3	90.7	76.6	61.5	NA	47.2	≥90% completeness	No Dcr detected
GCA_001481415.2	Basidiomycota	Agaricomycetes	Sanghuangporus baumii	108892	84.3	89.7	56.2	88.7	NA	51.2	<90% completeness	Dcr detected
GCA_001481775.2	Ascomycota	Sordariomycetes	Trichoderma gamsii	398673	93	95.5	95.7	67.3	NA	48.1	≥90% completeness	Dcr detected
GCA_001500285.1	Ascomycota	Leotiomycetes	Mollisia scopiformis	149040	98.8	99.7	99.3	73.3	NA	54.9	≥90% completeness	Dcr detected
GCA_001511075.1	Ascomycota	Eurotiomycetes	Aspergillus calidoustus	454130	95.7	97.5	96.7	69.2	NA	52.5	≥90% completeness	Dcr detected
GCA_001513925.1	Ascomycota	Eurotiomycetes	Penicillium freii	48697	95.7	96.9	95.5	69.4	NA	50.1	≥90% completeness	Dcr detected
GCA_001541205.1	Basidiomycota	Microbotryomycetes	Rhodotorula sp. JG-1b	1305733	92.2	93.8	57.9	94.8	NA	52.8	≥90% completeness	Dcr detected
GCA_001561935.1	Ascomycota	Eurotiomycetes	Penicillium griseofulvum	5078	96.1	99.3	98.6	70.2	NA	52.1	≥90% completeness	Dcr detected
GCA_001563125.1	Ascomycota	Sordariomycetes	Colletotrichum salicis	1209931	96.9	99.3	98.4	69.5	NA	50.3	≥90% completeness	Dcr detected
GCA_001563135.1	Ascomycota	Sordariomycetes	Colletotrichum simmondsii	703756	98	98.9	98.4	70	NA	50.3	≥90% completeness	Dcr detected
GCA_001563735.1	Basidiomycota	Agaricomycetes	Leucoagaricus sp. SymC.cos	1714833	89.8	91.3	59	93	NA	55.5	≥90% completeness	Dcr detected
GCA_001566295.1	Ascomycota	Sordariomycetes	Microdochium bolleyi	196109	98.8	98.5	97.8	69	NA	50.1	≥90% completeness	Dcr detected
GCA_001566745.1	Zoopagomycota	Entomophthoromycetes	Conidiobolus coronatus NRRL 28638	796925	80.4	79.8	53.1	61	NA	58.9	<90% completeness	No Dcr detected
GCA_001574975.1	Chytridiomycota	Monoblepharidomycetes	Gonapodya prolifera JEL478	1344416	91	83.7	50.5	61.4	NA	59.4	≥90% completeness	Dcr detected
GCA_001578225.1	Ascomycota	Dothideomycetes	Pseudocercospora musae	113226	87.1	86	85.9	61.2	NA	45.2	<90% completeness	Dcr detected
GCA_001578235.1	Ascomycota	Dothideomycetes	Pseudocercospora eumusae	321146	92.9	92	90.8	65.4	NA	47.1	≥90% completeness	Dcr detected
GCA_001592805.2	Ascomycota	Dothideomycetes	Peltaster fructicola	286661	96.5	96.3	94.4	65.9	NA	46.5	≥90% completeness	Dcr detected
GCA_001600855.1	Basidiomycota	Tremellomycetes	Saitozyma sp. JCM 24511	1639000	95.3	96.3	55.7	97.9	NA	51.1	≥90% completeness	Dcr detected
GCA_001619985.1	Ascomycota	Xylonomycetes	Xylona heveae TC161	1328760	99.2	99.8	99.3	73.3	NA	57.6	≥90% completeness	Dcr detected
GCA_001625195.1	Ascomycota	Sordariomycetes	Drechmeria coniospora	98403	97.7	99.1	98	66.9	NA	47.8	≥90% completeness	Dcr detected
GCA_001625285.1	Ascomycota	Sordariomycetes	Colletotrichum incanum	1573173	91.8	94	92.8	65	NA	47.1	≥90% completeness	Dcr detected
GCA_001630335.1	Basidiomycota	Agaricomycetes	Fibularhizoctonia sp. CBS 109695	436010	96.9	98.4	64.6	98.6	NA	61.7	≥90% completeness	Dcr detected
GCA_001630345.1	Basidiomycota	Dacrymycetes	Calocera viscosa TUFC12733	1330018	95.7	98.6	62.9	97.9	NA	60.1	≥90% completeness	Dcr detected
GCA_001630475.1	Basidiomycota	Agaricomycetes	Sistotremastrum niveocremeum HHB9708	1314777	97.7	99	64.7	98.4	NA	60.1	≥90% completeness	Dcr detected
GCA_001632345.1	Basidiomycota	Agaricomycetes	Daedalea quercina L-15889	1314783	97.7	99.9	66	99.4	NA	62.2	≥90% completeness	Dcr detected
GCA_001632355.1	Basidiomycota	Agaricomycetes	Sistotremastrum suecicum HHB10207 ss-3	1314776	97.7	99	64.4	98.5	NA	60.2	≥90% completeness	Dcr detected
GCA_001632365.1	Basidiomycota	Agaricomycetes	Laetiporus sulphureus 93-53	1314785	97.6	99.6	66.9	99.8	NA	64	≥90% completeness	Dcr detected
GCA_001632375.1	Basidiomycota	Agaricomycetes	Exidia glandulosa HHB12029	1314781	95.7	97.2	61.8	97.1	NA	59.4	≥90% completeness	Dcr detected
GCA_001632425.1	Basidiomycota	Agaricomycetes	Neolentinus lepideus HHB14362 ss-1	1314782	97.3	99	66.4	99.6	NA	63.5	≥90% completeness	Dcr detected
GCA_001632435.1	Basidiomycota	Dacrymycetes	Calocera cornea HHB12733	1353952	96.5	96.7	60.9	96.5	NA	58.5	≥90% completeness	Dcr detected
GCA_001632445.1	Basidiomycota	Agaricomycetes	Peniophora sp. CONT	1314672	96.9	99.2	64.2	99.4	NA	61.7	≥90% completeness	Dcr detected
GCA_001633055.2	Ascomycota	Sordariomycetes	Ophiocordyceps polyrhachis-furcata BCC 54312	1330021	94.1	95.6	94.1	63.9	NA	45.1	≥90% completeness	Dcr detected
GCA_001636675.1	Ascomycota	Sordariomycetes	Moelleriella libera RCEF 2490	1081109	91.4	97.3	96.3	66.1	NA	46.2	≥90% completeness	Dcr detected
GCA_001636715.1	Ascomycota	Eurotiomycetes	Ascosphaera apis ARSEF 7405	392613	90.2	90.2	89.3	62.9	NA	44.4	≥90% completeness	Dcr detected
GCA_001636725.1	Ascomycota	Sordariomycetes	Cordyceps fumosorosea ARSEF 2679	1081104	96.5	97.6	96.6	67.4	NA	47.1	≥90% completeness	Dcr detected
GCA_001636735.1	Ascomycota	Sordariomycetes	Beauveria brongniartii RCEF 3172	1081107	97.3	98.5	97.7	68	NA	47.4	≥90% completeness	Dcr detected
GCA_001636745.1	Ascomycota	Sordariomycetes	Metarhizium rileyi RCEF 4871	1081105	97.6	98.6	98.2	68.3	NA	49	≥90% completeness	Dcr detected
GCA_001636795.1	Ascomycota	Sordariomycetes	Akanthomyces lecanii RCEF 1005	1081108	99.2	99	98.7	68.8	NA	49.8	≥90% completeness	Dcr detected
GCA_001636815.1	Ascomycota	Sordariomycetes	Sporothrix insectorum RCEF 264	1081102	93.7	94.8	92.7	63	NA	43.4	≥90% completeness	Dcr detected
GCA_001638985.1	Mucoromycota	Mucoromycetes	Phycomyces blakesleeanus NRRL 1555	763407	92.6	93.9	70.8	80.7	NA	93.5	≥90% completeness	Dcr detected
GCA_001640025.1	Ascomycota	Dipodascomycetes	Sugiyamaella lignohabitans	796027	77.7	81.8	75.3	52.3	NA	41.2	<90% completeness	No Dcr detected
GCA_001641265.1	Ascomycota	Leotiomycetes	Pseudogymnoascus destructans	655981	96.5	98.6	97.8	70.8	NA	52.2	≥90% completeness	Dcr detected
GCA_001642045.1	Ascomycota	Dothideomycetes	Paraphaeosphaeria sporulosa	1460663	98.8	99.4	99.1	71.2	NA	53.2	≥90% completeness	Dcr detected
GCA_001642055.1	Ascomycota	Dothideomycetes	Alternaria alternata	5599	97.6	99.3	98.6	70.5	NA	52.9	≥90% completeness	Dcr detected
GCA_001642395.1	Microsporidia	NA	Nematocida displodere	1805483	25.9	21.6	8.3	8.3	99.5	3.5	≥90% completeness	No Dcr detected
GCA_001642415.1	Microsporidia	NA	Nematocida sp. ERTm5	1805481	26.7	21.1	8.4	8	99.7	3.6	≥90% completeness	No Dcr detected
GCA_001642475.1	Ascomycota	Eurotiomycetes	Fonsecaea monophora	254056	95.3	97.6	97.1	67	NA	47.7	≥90% completeness	Dcr detected
GCA_001644525.1	Ascomycota	Dothideomycetes	Stagonospora sp. SRC1lsM3a	765868	98	99.4	99	71.3	NA	52.9	≥90% completeness	Dcr detected
GCA_001644535.1	Ascomycota	Dothideomycetes	Pyrenochaeta sp. DS3sAY3a	765867	98	99.1	98.6	70.5	NA	52.9	≥90% completeness	Dcr detected
GCA_001646965.1	Ascomycota	Eurotiomycetes	Fonsecaea nubica	856822	96.1	97.5	97.8	67.7	NA	47.9	≥90% completeness	Dcr detected
GCA_001651985.1	Ascomycota	Eurotiomycetes	Fonsecaea erecta	1367422	96.9	99.1	98.4	69.3	NA	49.6	≥90% completeness	Dcr detected
GCA_001653235.2	Ascomycota	Sordariomycetes	Pochonia chlamydosporia 170	1380566	97.3	97.7	96.8	68.2	NA	49.1	≥90% completeness	Dcr detected
GCA_001653265.1	Ascomycota	Sordariomycetes	Purpureocillium lilacinum	33203	94.9	95.9	95.8	67.3	NA	49.5	≥90% completeness	Dcr detected
GCA_001658105.1	Basidiomycota	Agaricomycetes	Rhizopogon vinicolor AM-OR11-026	1314800	97.3	99	65.6	99.1	NA	61.9	≥90% completeness	Dcr detected
GCA_001660665.1	Ascomycota	Eurotiomycetes	Emergomyces africanus	1955775	89.8	90.1	88.4	62.2	NA	45.3	≥90% completeness	Dcr detected
GCA_001661235.1	Ascomycota	Pichiomycetes	Pichia membranifaciens NRRL Y-2026	763406	85.9	89.7	86.1	52.3	NA	34.5	<90% completeness	No Dcr detected
GCA_001661245.1	Ascomycota	Pichiomycetes	Pachysolen tannophilus NRRL Y-2460	669874	89.8	93.9	93.2	57.7	NA	40.9	≥90% completeness	No Dcr detected
GCA_001661255.1	Ascomycota	Saccharomycetes	Wickerhamomyces anomalus NRRL Y-366-8	683960	92.9	96.2	94.8	59.7	NA	43.1	≥90% completeness	No Dcr detected
GCA_001661265.1	Ascomycota	NA	Saitoella complicata NRRL Y-17804	698492	96.9	97.5	91.2	78.5	NA	65.6	≥90% completeness	Dcr detected
GCA_001661315.1	Ascomycota	Dipodascomycetes	Nadsonia fulvescens var. elongata DSM 6958	857566	92.2	96.3	92	64.3	NA	48.5	≥90% completeness	No Dcr detected
GCA_001661335.1	Ascomycota	Pichiomycetes	Babjeviella inositovora NRRL Y-12698	984486	91.8	95.2	94.8	58.3	NA	41.4	≥90% completeness	No Dcr detected
GCA_001661345.1	Ascomycota	Saccharomycetes	Ascoidea rubescens DSM 1968	1344418	89.4	90.5	86	55	NA	37.7	≥90% completeness	No Dcr detected
GCA_001661395.1	Ascomycota	Pichiomycetes	Hyphopichia burtonii NRRL Y-1933	984485	91.4	95.2	94.6	55.3	NA	38.5	≥90% completeness	No Dcr detected
GCA_001661405.1	Ascomycota	Saccharomycetes	Cyberlindnera jadinii NRRL Y-1542	983966	92.6	97.4	95.4	59.9	NA	43.2	≥90% completeness	No Dcr detected
GCA_001661415.1	Ascomycota	Pichiomycetes	Suhomyces tanzawaensis NRRL Y-17324	984487	89.8	97.1	96.6	56.2	NA	39	≥90% completeness	No Dcr detected
GCA_001661425.1	Ascomycota	Pichiomycetes	Candida arabinofermentans NRRL YB-2248	983967	88.6	93.6	91.5	55.7	NA	37.7	≥90% completeness	No Dcr detected
GCA_001661475.1	Ascomycota	Trigonopsidomycetes	Tortispora caseinolytica NRRL Y-17796	767744	86.3	87.9	80.2	57.4	NA	41.8	<90% completeness	No Dcr detected
GCA_001662575.1	Ascomycota	Leotiomycetes	Pseudogymnoascus sp. 23342-1-I1	1524831	98.8	99.5	98.4	72	NA	52.9	≥90% completeness	Dcr detected
GCA_001662585.1	Ascomycota	Leotiomycetes	Pseudogymnoascus sp. WSF 3629	1622147	98.8	99.4	98.8	71.9	NA	53	≥90% completeness	Dcr detected
GCA_001662595.1	Ascomycota	Leotiomycetes	Pseudogymnoascus sp. 24MN13	1622150	85.5	86.8	81.7	59	NA	43.5	<90% completeness	Dcr detected
GCA_001662605.1	Ascomycota	Leotiomycetes	Pseudogymnoascus sp. 05NY08	1622149	98	99.4	98.7	71.6	NA	52.9	≥90% completeness	Dcr detected
GCA_001662645.1	Ascomycota	Leotiomycetes	Pseudogymnoascus sp. 03VT05	1622148	97.7	99.5	98.5	71.6	NA	53.2	≥90% completeness	Dcr detected
GCA_001662655.1	Ascomycota	Leotiomycetes	Pseudogymnoascus verrucosus	342668	98	99.5	99.2	72	NA	53.3	≥90% completeness	Dcr detected
GCA_001664025.1	Ascomycota	Saccharomycetes	Hanseniaspora valbyensis NRRL Y-1626	766949	61.6	62	54.7	33.5	NA	19.3	<90% completeness	No Dcr detected
GCA_001664035.1	Ascomycota	Pichiomycetes	Metschnikowia bicuspidata var. bicuspidata NRRL YB-4993	869754	89.8	92.7	92.7	54.7	NA	36.6	≥90% completeness	No Dcr detected
GCA_001664045.1	Ascomycota	Pichiomycetes	Ogataea polymorpha	460523	87.9	90	86.4	54	NA	37.6	≥90% completeness	No Dcr detected
GCA_001672515.1	Ascomycota	Sordariomycetes	Colletotrichum higginsianum IMI 349063	759273	98.8	98.7	98.3	69.7	NA	50.7	≥90% completeness	Dcr detected
GCA_001683725.1	Mucoromycota	Mucoromycetes	Choanephora cucurbitarum	101091	95.7	95.8	72.1	80.7	NA	95.2	≥90% completeness	Dcr detected
GCA_001683735.1	Basidiomycota	Agaricomycetes	Grifola frondosa	5627	78.4	82.6	47.9	82.8	NA	45.3	<90% completeness	Dcr detected
GCA_001687445.1	Basidiomycota	Agaricomycetes	Obba rivulosa	1052685	97.7	99.2	67	99.6	NA	64.4	≥90% completeness	Dcr detected
GCA_001691755.2	Basidiomycota	Agaricomycetes	Amanita polypyramis BW_CC	1457511	92.9	96.1	61.7	95.6	NA	58.3	≥90% completeness	Dcr detected
GCA_001691775.3	Basidiomycota	Agaricomycetes	Amanita inopinata Kibby_2008	1457513	91.7	92.7	58.9	92.1	NA	54.5	≥90% completeness	Dcr detected
GCA_001691785.2	Basidiomycota	Agaricomycetes	Amanita brunnescens Koide BX004	1457509	91.4	93.1	60.4	93.3	NA	57.2	≥90% completeness	Dcr detected
GCA_001692735.1	Ascomycota	Dothideomycetes	Lepidopterella palustris CBS 459.81	1314670	99.2	99.3	99	71.5	NA	55	≥90% completeness	Dcr detected
GCA_001692895.1	Ascomycota	Dothideomycetes	Cenococcum geophilum 1.58	794803	97.7	98.3	98	71.9	NA	54.1	≥90% completeness	Dcr detected
GCA_001692915.1	Ascomycota	Dothideomycetes	Glonium stellatum	574774	97.3	97.1	95.7	70.3	NA	52.6	≥90% completeness	Dcr detected
GCA_001696595.2	Ascomycota	Eurotiomycetes	Aspergillus hancockii	1873369	95.7	97.3	95.6	67.9	NA	51.3	≥90% completeness	Dcr detected
GCA_001702395.2	Ascomycota	Sordariomycetes	Diaporthe helianthi	158607	98.4	99	99	69.3	NA	49.2	≥90% completeness	Dcr detected
GCA_001708105.1	Ascomycota	Pichiomycetes	Komagataella pastoris	4922	91.4	94.3	92.9	56.2	NA	39.2	≥90% completeness	No Dcr detected
GCA_001720155.1	Basidiomycota	Tremellomycetes	Cryptococcus wingfieldii CBS 7118	1295528	94.5	97	55.9	98.5	NA	49.4	≥90% completeness	Dcr detected
GCA_001720205.1	Basidiomycota	Tremellomycetes	Cryptococcus amylolentus CBS 6039	1295533	95.6	97.4	57.7	99.1	NA	51	≥90% completeness	Dcr detected
GCA_001720245.1	Basidiomycota	Tremellomycetes	Cryptococcus depauperatus CBS 7855	1295532	92.6	95.6	54.8	96.5	NA	47.7	≥90% completeness	Dcr detected
GCA_001747045.1	Ascomycota	Saccharomycetes	Hanseniaspora osmophila	56408	83.5	89.5	85.1	47.1	NA	29.5	<90% completeness	No Dcr detected
GCA_001749795.1	Ascomycota	Saccharomycetes	Hanseniaspora opuntiae	211096	65.5	67.6	60	36.3	NA	20.3	<90% completeness	No Dcr detected
GCA_001773325.1	Ascomycota	Eurotiomycetes	Penicillium arizonense	1835702	97.7	98.6	98.1	71.3	NA	51.9	≥90% completeness	Dcr detected
GCA_001792695.1	Ascomycota	Eurotiomycetes	Aspergillus bombycis	109264	96.9	98.5	97.7	69.6	NA	52.2	≥90% completeness	Dcr detected
GCA_001831195.1	Ascomycota	Sordariomycetes	Colletotrichum orchidophilum	1209926	98.8	99.3	99.5	70.9	NA	51.4	≥90% completeness	Dcr detected
GCA_001875675.1	Microsporidia	NA	Amphiamblys sp. WSBS2006	1866961	37.3	20.7	12.8	14.1	41.4	6.9	<90% completeness	No Dcr detected
GCA_001879275.1	Ascomycota	Sordariomycetes	Coniochaeta ligniaria NRRL 30616	1408157	98.4	99.5	98.3	69.5	NA	50.5	≥90% completeness	Dcr detected
GCA_001882365.1	Basidiomycota	Agaricomycetes	Rhizopogon vesiculosus	180088	94.9	95.7	59.5	94.2	NA	56.3	≥90% completeness	Dcr detected
GCA_001883825.1	Ascomycota	Eurotiomycetes	Emergomyces pasteurianus Ep9510	1447872	99.2	99	98.7	70.8	NA	51.8	≥90% completeness	Dcr detected
GCA_001883845.1	Ascomycota	Dothideomycetes	Diplodia corticola	236234	99.6	99.7	99.4	73.6	NA	54.1	≥90% completeness	Dcr detected
GCA_001889945.1	Ascomycota	Eurotiomycetes	Aspergillus brasiliensis CBS 101740	767769	98.8	99.6	98.5	70.8	NA	53.5	≥90% completeness	Dcr detected
GCA_001890105.1	Ascomycota	Eurotiomycetes	Penicilliopsis zonata CBS 506.65	1073090	99.2	99.4	98.6	71.1	NA	53.1	≥90% completeness	Dcr detected
GCA_001890125.1	Ascomycota	Eurotiomycetes	Aspergillus versicolor CBS 583.65	1036611	98.4	99.4	98.5	70.8	NA	52.5	≥90% completeness	Dcr detected
GCA_001890705.1	Ascomycota	Eurotiomycetes	Aspergillus sydowii CBS 593.65	1036612	99.2	99.6	98.7	71	NA	53	≥90% completeness	Dcr detected
GCA_001890725.1	Ascomycota	Eurotiomycetes	Aspergillus wentii DTO 134E9	1073089	97.3	99.2	98.7	71.4	NA	53.3	≥90% completeness	Dcr detected
GCA_001890805.1	Ascomycota	Eurotiomycetes	Aspergillus glaucus CBS 516.65	1160497	99.2	99.6	98.8	71	NA	52.6	≥90% completeness	Dcr detected
GCA_001890905.1	Ascomycota	Eurotiomycetes	Aspergillus aculeatus ATCC 16872	690307	98.8	99.4	99	71.4	NA	52.7	≥90% completeness	Dcr detected
GCA_001895945.1	Basidiomycota	Agaricomycetes	Trametes pubescens	154538	86.7	91.3	56.4	90.8	NA	52.1	≥90% completeness	Dcr detected
GCA_001896365.1	Ascomycota	Eurotiomycetes	Talaromyces amestolkiae	1196081	98.8	97.9	96.3	69.8	NA	50.3	≥90% completeness	Dcr detected
GCA_001907595.1	Ascomycota	Eurotiomycetes	Talaromyces atroroseus	1441469	94.5	97.9	96.9	68.4	NA	50	≥90% completeness	Dcr detected
GCA_001908125.1	Ascomycota	Eurotiomycetes	Penicillium subrubescens	1316194	95.7	98.2	97.8	68.1	NA	50.9	≥90% completeness	Dcr detected
GCA_001913855.2	Basidiomycota	Agaricomycetes	Hermanssonia centrifuga	98765	68.6	77.7	46.1	75.1	NA	41.5	<90% completeness	Dcr detected
GCA_001929475.1	Ascomycota	Neolectomycetes	Neolecta irregularis DAH-3	1198029	82.4	81.1	71.6	61.4	NA	49.2	<90% completeness	Dcr detected
GCA_001937105.1	Ascomycota	Sordariomycetes	Colletotrichum chlorophyti	708187	94.5	97.7	96.9	70	NA	49.3	≥90% completeness	Dcr detected
GCA_001953115.1	Zoopagomycota	Harpellomycetes	Smittium mucronatum	133383	57.6	52.4	36.2	40.9	NA	33.8	<90% completeness	Dcr detected
GCA_001969505.1	Zoopagomycota	Harpellomycetes	Zancudomyces culisetae	1213189	37.3	36.6	24.2	27.5	NA	23.3	<90% completeness	Dcr detected
GCA_001970855.1	Zoopagomycota	Harpellomycetes	Smittium culicis	133412	65.1	59.8	39	45.4	NA	40.3	<90% completeness	Dcr detected
GCA_001984395.2	Ascomycota	Saccharomycetes	Zygosaccharomyces parabailii	1365886	91.4	98.1	98.2	54	NA	35.6	≥90% completeness	No Dcr detected
GCA_001990825.1	Ascomycota	Eurotiomycetes	Aspergillus carbonarius ITEM 5010	602072	93.4	95	94.1	69.2	NA	52.1	≥90% completeness	Dcr detected
GCA_002022785.1	Ascomycota	Sordariomycetes	Trichoderma guizhouense	1491466	99.2	99.3	99.3	70.9	NA	51.5	≥90% completeness	Dcr detected
GCA_002072235.1	Ascomycota	Eurotiomycetes	Penicillium solitum	60172	97.3	99	98.6	71.2	NA	52.5	≥90% completeness	Dcr detected
GCA_002072245.1	Ascomycota	Eurotiomycetes	Penicillium decumbens	69771	87.1	88.4	86.5	61.8	NA	46.3	<90% completeness	Dcr detected
GCA_002072255.1	Ascomycota	Eurotiomycetes	Penicillium vulpinum	29845	91.4	93.1	92.3	66.6	NA	48.9	≥90% completeness	Dcr detected
GCA_002072345.1	Ascomycota	Eurotiomycetes	Penicillium antarcticum	416450	94.5	96.7	96.6	69.1	NA	50.8	≥90% completeness	Dcr detected
GCA_002072365.1	Ascomycota	Eurotiomycetes	Penicillium flavigenum	254877	92.2	91.8	90.8	64.9	NA	49.6	≥90% completeness	Dcr detected
GCA_002072405.1	Ascomycota	Eurotiomycetes	Penicillium coprophilum	36646	85.9	88.3	87.8	62.3	NA	46.8	<90% completeness	Dcr detected
GCA_002072425.1	Ascomycota	Eurotiomycetes	Penicillium nalgiovense	60175	96.9	99.1	98	71.1	NA	52.8	≥90% completeness	Dcr detected
GCA_002077045.2	Ascomycota	Dothideomycetes	Rachicladosporium sp. CCFEE 5018	1974281	3.2	1.6	2.3	1.7	NA	1.2	<90% completeness	No Dcr detected
GCA_002077065.1	Ascomycota	Dothideomycetes	Rachicladosporium antarcticum	1507870	99.2	99.2	99	70.1	NA	49	≥90% completeness	Dcr detected
GCA_002079055.1	Ascomycota	Saccharomycetes	Saccharomyces paradoxus	27291	93.3	96.5	97	52.9	NA	35.2	≥90% completeness	No Dcr detected
GCA_002087885.1	Microsporidia	NA	Hepatospora eriocheir	1081669	16.1	10.3	4.3	4	44	1.9	<90% completeness	No Dcr detected
GCA_002087915.1	Microsporidia	NA	Enterospora canceri	1081671	13.7	12.1	5.4	4.4	53.5	2.5	<90% completeness	No Dcr detected
GCA_002092935.1	Basidiomycota	Agaricomycetes	Trametes coccinea BRFM310	1353009	97.7	99.2	66.8	99.5	NA	65.2	≥90% completeness	Dcr detected
GCA_002102555.1	Blastocladiomycota	Blastocladiomycetes	Catenaria anguillulae PL171	765915	83.1	74.2	44.4	54.7	NA	50.2	<90% completeness	No Dcr detected
GCA_002102565.1	Basidiomycota	Tremellomycetes	Kockovaella imperatae	4999	94.9	95.5	56.2	97.4	NA	51.2	≥90% completeness	Dcr detected
GCA_002104895.1	Chytridiomycota	Neocallimastigomycetes	Anaeromyces robustus	1754192	84.7	82.8	52.5	58.7	NA	60.6	<90% completeness	No Dcr detected
GCA_002104905.1	Zoopagomycota	Basidiobolomycetes	Basidiobolus meristosporus CBS 931.73	1314790	98.1	97.4	73.1	83.6	NA	89.7	≥90% completeness	Dcr detected
GCA_002104935.1	Mucoromycota	Mucoromycetes	Hesseltinella vesiculosa	101127	95.7	96.8	70.6	80.4	NA	97.3	≥90% completeness	Dcr detected
GCA_002104945.1	Chytridiomycota	Neocallimastigomycetes	Piromyces finnis	1754191	88.7	86.5	54.3	60.3	NA	62.7	<90% completeness	Dcr detected
GCA_002104975.1	Chytridiomycota	Neocallimastigomycetes	Neocallimastix californiae	1754190	88.6	85.4	53.3	60.2	NA	60.5	<90% completeness	No Dcr detected
GCA_002104985.1	Chytridiomycota	Chytridiomycetes	Rhizoclosmatium globosum	329046	90.6	82.2	49	61	NA	57	≥90% completeness	Dcr detected
GCA_002104995.1	Zoopagomycota	Kickxellomycetes	Linderina pennispora	61395	92.2	80.5	52	63	NA	63	≥90% completeness	Dcr detected
GCA_002105025.1	Ascomycota	Dothideomycetes	Clohesyomyces aquaticus	1231657	96.1	95.6	95.4	68.5	NA	51.3	≥90% completeness	Dcr detected
GCA_002105065.1	Basidiomycota	Tremellomycetes	Naematelia encephala	71784	94.5	92.1	54.3	94.7	NA	50.2	≥90% completeness	Dcr detected
GCA_002105095.1	Ascomycota	Sordariomycetes	Pseudomassariella vexata	1141098	98.8	99	98.8	69.8	NA	51.1	≥90% completeness	Dcr detected
GCA_002105105.1	Ascomycota	Taphrinomycetes	Protomyces lactucae-debilis	2754530	93.7	93.6	83.1	71.1	NA	53.7	≥90% completeness	Dcr detected
GCA_002105135.1	Mucoromycota	Mucoromycetes	Syncephalastrum racemosum	13706	97.3	96.3	72.3	82.9	NA	97.8	≥90% completeness	Dcr detected
GCA_002105155.1	Mucoromycota	Mortierellomycetes	Lobosporangium transversale	64571	98	96.4	74.1	84	NA	96.9	≥90% completeness	No Dcr detected
GCA_002105175.1	Mucoromycota	Mucoromycetes	Absidia repens	90262	97.6	96.7	71.9	82.4	NA	98.7	≥90% completeness	Dcr detected
GCA_002116315.1	Ascomycota	Dothideomycetes	Epicoccum nigrum	105696	95.3	96	96.1	68.7	NA	51	≥90% completeness	Dcr detected
GCA_002117355.1	Basidiomycota	Agaricomycetes	Postia placenta MAD-698-R-SB12	670580	93.4	96.1	62.1	97	NA	59	≥90% completeness	Dcr detected
GCA_002120305.1	Ascomycota	Sordariomycetes	Hypoxylon sp. CO27-5	1001938	99.2	99.7	98.8	70.6	NA	52.1	≥90% completeness	Dcr detected
GCA_002120315.1	Ascomycota	Sordariomycetes	Hypoxylon sp. CI-4A	1001833	99.6	99.6	99.3	70.7	NA	52	≥90% completeness	Dcr detected
GCA_002120325.1	Ascomycota	Sordariomycetes	Daldinia sp. EC12	1001832	98.8	98.5	99	70.4	NA	51.6	≥90% completeness	Dcr detected
GCA_002120335.1	Ascomycota	Sordariomycetes	Hypoxylon sp. EC38	1001937	97.7	98.3	98.3	70.3	NA	51.5	≥90% completeness	Dcr detected
GCA_002157105.1	Chytridiomycota	Neocallimastigomycetes	Piromyces sp. E2	73868	44.7	47.3	27.8	33.6	NA	30.3	<90% completeness	No Dcr detected
GCA_002204255.1	Ascomycota	Leotiomycetes	Marssonina coronariae	503106	97.3	98.9	97.1	69.3	NA	51.2	≥90% completeness	Dcr detected
GCA_002234965.2	Ascomycota	Eurotiomycetes	Aspergillus turcosus	1245748	94.5	95.9	95.4	67.9	NA	51.3	≥90% completeness	Dcr detected
GCA_002237265.1	Ascomycota	Eurotiomycetes	Aspergillus thermomutatus	41047	92.6	95.3	94.7	68.3	NA	50.1	≥90% completeness	Dcr detected
GCA_002240705.1	Ascomycota	Eurotiomycetes	Elaphomyces granulatus	519963	92.9	92.9	92.2	64	NA	45.8	≥90% completeness	Dcr detected
GCA_002251995.1	Ascomycota	Dipodascomycetes	Wickerhamiella sorbophila	45607	91.8	91.8	85.9	58	NA	41.2	≥90% completeness	No Dcr detected
GCA_002261195.1	Mucoromycota	Endogonomycetes	Bifiguratus adelaidae	1938954	71.8	71	52.7	62.1	NA	62.9	<90% completeness	Dcr detected
GCA_002276285.1	Ascomycota	Sordariomycetes	Lomentospora prolificans	41688	98.5	98.6	97.2	67.4	NA	48.8	≥90% completeness	Dcr detected
GCA_002276475.2	Ascomycota	Leotiomycetes	Chlorociboria aeruginascens	296797	94.5	95	92.2	65.3	NA	46.8	≥90% completeness	Dcr detected
GCA_002286715.1	Basidiomycota	Agaricomycetes	Dentipellis sp. KUC8613	1883078	95.7	99.4	66.9	99.1	NA	63.5	≥90% completeness	Dcr detected
GCA_002287475.2	Basidiomycota	Agaricomycetes	Pyrrhoderma noxium	2282107	98.8	97.7	62.2	96.1	NA	59.6	≥90% completeness	Dcr detected
GCA_002382855.1	Ascomycota	Eurotiomycetes	Penicillium occitanis	290292	96.5	97	96.2	69	NA	50.8	≥90% completeness	Dcr detected
GCA_002554575.1	Basidiomycota	Agaricomycetes	Amanita thiersii Skay4041	703135	98	99.3	63.8	99	NA	61.5	≥90% completeness	Dcr detected
GCA_002572855.1	Ascomycota	Eurotiomycetes	Emmonsia crescens	73230	97.6	98.8	98.7	71.1	NA	51.6	≥90% completeness	Dcr detected
GCA_002572885.1	Ascomycota	Eurotiomycetes	Blastomyces parvus	2060905	97.3	99.6	99.2	71.2	NA	51.9	≥90% completeness	Dcr detected
GCA_002573585.1	Ascomycota	Eurotiomycetes	Helicocarpus griseus UAMH5409	1447875	99.2	99.6	99.7	72.1	NA	52.5	≥90% completeness	Dcr detected
GCA_002573605.1	Ascomycota	Eurotiomycetes	Polytolypa hystricis UAMH7299	1447883	97.3	99.5	99.1	71.4	NA	52.2	≥90% completeness	Dcr detected
GCA_002591385.1	Ascomycota	Sordariomycetes	Cordyceps sp. RAO-2017	2004951	83.5	83.1	82.1	58.4	NA	39.5	<90% completeness	Dcr detected
GCA_002591395.1	Ascomycota	Sordariomycetes	Ophiocordyceps camponoti-rufipedis	2004952	92.6	93.7	91	61.9	NA	42.6	≥90% completeness	Dcr detected
GCA_002591415.1	Ascomycota	Sordariomycetes	Ophiocordyceps australis	1399860	97.3	98.4	97.8	67.8	NA	47.5	≥90% completeness	Dcr detected
GCA_002705745.1	Zoopagomycota	Kickxellomycetes	Coemansia reversa NRRL 1564	763665	93.3	87.2	55	64.7	NA	65.1	≥90% completeness	No Dcr detected
GCA_002708625.1	Mucoromycota	Mucoromycetes	Rhizopus microsporus ATCC 52813	1340429	97.3	97.5	73.9	84.2	NA	97.9	≥90% completeness	Dcr detected
GCA_002742065.1	Ascomycota	Dothideomycetes	Cercospora beticola	122368	97.3	99.2	98.9	70	NA	50.6	≥90% completeness	Dcr detected
GCA_002760635.1	Basidiomycota	Agaricomycetes	Ganoderma sinense ZZ0214-1	1077348	84.3	92.1	58.7	90.8	NA	54.3	≥90% completeness	Dcr detected
GCA_002775015.1	Ascomycota	Pichiomycetes	Candida auris	498019	89.8	94.1	94.4	56.6	NA	37.7	≥90% completeness	No Dcr detected
GCA_002794465.1	Cryptomycota	NA	Paramicrosporidium saccamoebae	1246581	62.4	46.3	27.3	31.1	NA	23.8	<90% completeness	Dcr detected
GCA_002812745.2	Ascomycota	Leotiomycetes	Scytalidium lignicola	5539	92.9	96	94	67.8	NA	50.3	≥90% completeness	Dcr detected
GCA_002818225.1	Basidiomycota	Malasseziomycetes	Malassezia vespertilionis	2020962	91.4	90.5	48.6	84	NA	39.2	≥90% completeness	No Dcr detected
GCA_002846915.1	Ascomycota	Eurotiomycetes	Aspergillus ochraceoroseus IBT 24754	1392256	97.3	98.6	97.6	70.1	NA	52.5	≥90% completeness	Dcr detected
GCA_002847045.1	Ascomycota	Eurotiomycetes	Aspergillus candidus	41067	98	98.8	98.1	70.5	NA	52.8	≥90% completeness	Dcr detected
GCA_002847465.1	Ascomycota	Eurotiomycetes	Aspergillus novofumigatus IBT 16806	1392255	96.9	98.7	97.9	70.6	NA	51.7	≥90% completeness	Dcr detected
GCA_002847485.1	Ascomycota	Eurotiomycetes	Aspergillus campestris IBT 28561	1392248	99.6	99.3	98	70.1	NA	52.3	≥90% completeness	Dcr detected
GCA_002849105.1	Ascomycota	Eurotiomycetes	Aspergillus steynii IBT 23096	1392250	98.8	99.6	98.5	70.8	NA	52.1	≥90% completeness	Dcr detected
GCA_002850765.1	Ascomycota	Eurotiomycetes	Aspergillus taichungensis	482145	98	98.5	97.9	70.1	NA	52.5	≥90% completeness	Dcr detected
GCA_002865625.1	Ascomycota	Leotiomycetes	Hyaloscypha hepaticicola	2082293	98.4	99.2	98.9	72.6	NA	55.5	≥90% completeness	Dcr detected
GCA_002865645.1	Ascomycota	Leotiomycetes	Hyaloscypha bicolor E	1095630	98.1	98.7	98.6	72.5	NA	54.3	≥90% completeness	Dcr detected
GCA_002865655.1	Ascomycota	Leotiomycetes	Hyaloscypha variabilis F	1149755	99.2	99	98.9	72.6	NA	54.9	≥90% completeness	Dcr detected
GCA_002873125.1	Basidiomycota	Pucciniomycetes	Puccinia coronata f. sp. avenae	200324	94.6	92.4	56.4	94	NA	50.2	≥90% completeness	Dcr detected
GCA_002895985.1	Ascomycota	Dothideomycetes	Sphaceloma murrayae	2082308	99.6	98.7	97.7	68.8	NA	48.9	≥90% completeness	Dcr detected
GCA_002900925.1	Ascomycota	Saccharomycetes	Lachancea quebecensis	1654605	90.6	98.8	98.7	55	NA	36.5	≥90% completeness	No Dcr detected
GCA_002901185.1	Ascomycota	Sordariomycetes	Tolypocladium capitatum	45235	94.9	97.2	95.5	65.3	NA	46.7	≥90% completeness	Dcr detected
GCA_002916505.1	Ascomycota	Sordariomycetes	Tolypocladium paradoxum	94208	93.7	95.6	95	66	NA	46.8	≥90% completeness	Dcr detected
GCA_002918395.1	Ascomycota	Leotiomycetes	Erysiphe pulchra	225359	92.9	95.6	92.3	63.5	NA	44.9	≥90% completeness	Dcr detected
GCA_002922495.1	Basidiomycota	Microbotryomycetes	Rhodotorula taiwanensis	741276	93.3	94	58.3	95.1	NA	52.4	≥90% completeness	Dcr detected
GCA_002926055.2	Ascomycota	Pichiomycetes	Candida haemuloni	5475	89	92.2	90.4	54.6	NA	36.7	≥90% completeness	No Dcr detected
GCA_002926085.2	Ascomycota	Pichiomycetes	Candida duobushaemulonis	1231522	86.7	91.5	88.8	53.6	NA	36	≥90% completeness	No Dcr detected
GCA_002933655.1	Ascomycota	Dothideomycetes	Cercospora berteroae	357750	98.8	98.8	98.7	68.9	NA	50.3	≥90% completeness	Dcr detected
GCA_002938355.1	Basidiomycota	Agaricomycetes	Panaeolus cyanescens	181874	94.5	95.6	60.8	95.5	NA	57.3	≥90% completeness	Dcr detected
GCA_002938375.1	Basidiomycota	Agaricomycetes	Psilocybe cyanescens	93625	96.1	97.7	62.4	97.3	NA	58.8	≥90% completeness	Dcr detected
GCA_002938385.1	Basidiomycota	Agaricomycetes	Gymnopilus dilepis	231916	94.5	94.9	60.4	94.4	NA	56.9	≥90% completeness	Dcr detected
GCA_002946385.1	Ascomycota	Leotiomycetes	Rutstroemia sp. NJR-2017a WRK4	2070412	92.9	93.4	93.6	66.8	NA	48.2	≥90% completeness	Dcr detected
GCA_002946415.1	Ascomycota	Leotiomycetes	Rutstroemia sp. NJR-2017a BVV2	2070413	71	72.8	73.4	51.2	NA	37.5	<90% completeness	Dcr detected
GCA_002946425.1	Ascomycota	Leotiomycetes	Rutstroemia sp. NJR-2017a BBW	2070414	88.6	88.7	85.8	60.7	NA	44.5	<90% completeness	Dcr detected
GCA_002954075.1	Basidiomycota	Tremellomycetes	Cryptococcus gattii VGII R265	294750	94.1	95.9	56.8	97.7	NA	50.8	≥90% completeness	Dcr detected
GCA_002980475.2	Ascomycota	Sordariomycetes	Fusarium beomiforme	44412	96.9	98.3	97.8	69.2	NA	50	≥90% completeness	Dcr detected
GCA_003012105.1	Ascomycota	Sordariomycetes	Trichoderma arundinaceum	490622	94.1	96.6	96.2	65.9	NA	47.2	≥90% completeness	Dcr detected
GCA_003013735.1	Ascomycota	Pichiomycetes	Candida pseudohaemulonii	418784	88.6	91.7	89.9	54.2	NA	36	≥90% completeness	No Dcr detected
GCA_003019875.1	Ascomycota	Leotiomycetes	Amorphotheca resinae ATCC 22711	857342	98.4	99.9	99.5	73	NA	55.2	≥90% completeness	Dcr detected
GCA_003019895.1	Ascomycota	Sordariomycetes	Coniella lustricola	2025994	99.2	99.6	98.7	68.6	NA	49.2	≥90% completeness	Dcr detected
GCA_003025095.1	Ascomycota	Sordariomycetes	Trichoderma harzianum CBS 226.95	983964	98.4	99.7	99.2	70.3	NA	51.3	≥90% completeness	Dcr detected
GCA_003025105.1	Ascomycota	Sordariomycetes	Trichoderma asperellum CBS 433.97	1042311	98.8	99.9	99.2	70.6	NA	51.2	≥90% completeness	Dcr detected
GCA_003025115.1	Ascomycota	Sordariomycetes	Trichoderma citrinoviride	58853	96.1	97.3	96.5	67.8	NA	48.8	≥90% completeness	Dcr detected
GCA_003054445.1	Ascomycota	Pichiomycetes	Pichia kudriavzevii	4909	88.2	90.1	86.5	53.4	NA	34.6	≥90% completeness	No Dcr detected
GCA_003070745.1	Ascomycota	Pezizomycetes	Tuber borchii	42251	96.9	96.4	95.5	73.6	NA	58.4	≥90% completeness	Dcr detected
GCA_003073855.1	Ascomycota	Dothideomycetes	Periconia macrospinosa	97972	97.6	98.5	97.7	70.3	NA	51.6	≥90% completeness	Dcr detected
GCA_003073865.1	Ascomycota	Leotiomycetes	Cadophora sp. DSE1049	1485229	98.9	98.9	98.8	71.7	NA	54.6	≥90% completeness	Dcr detected
GCA_003086715.1	Zoopagomycota	Harpellomycetes	Smittium megazygosporum	133381	69	60.8	38.6	45.3	NA	42	<90% completeness	Dcr detected
GCA_003086725.1	Zoopagomycota	Harpellomycetes	Furculomyces boomerangus	61424	76.8	70.7	44.9	52	NA	50.2	<90% completeness	Dcr detected
GCA_003086735.1	Zoopagomycota	Harpellomycetes	Smittium simulii	133385	68.7	63.1	40.9	47.1	NA	43.5	<90% completeness	Dcr detected
GCA_003097675.1	Zoopagomycota	Harpellomycetes	Smittium angustum	133377	74.5	69.1	45.6	52.7	NA	50.8	<90% completeness	Dcr detected
GCA_003144115.1	Basidiomycota	Exobasidiomycetes	Tilletiopsis washingtonensis	58919	90.6	90.9	54.2	90.7	NA	47.6	≥90% completeness	Dcr detected
GCA_003144125.1	Basidiomycota	Ustilaginomycetes	Testicularia cyperi	1882483	96.1	95.5	59.5	97.1	NA	53.2	≥90% completeness	Dcr detected
GCA_003144135.1	Basidiomycota	Exobasidiomycetes	Pseudomicrostroma glucosiphilum	1684307	89.8	89.8	56	91.6	NA	46.7	≥90% completeness	Dcr detected
GCA_003144195.1	Basidiomycota	Exobasidiomycetes	Ceraceosorus guamensis	1522189	89.8	92	56.3	93.8	NA	46.6	≥90% completeness	Dcr detected
GCA_003144205.1	Basidiomycota	Exobasidiomycetes	Meira miltonrushii	1280837	91.8	94.3	58.6	94.2	NA	50.5	≥90% completeness	No Dcr detected
GCA_003144235.1	Basidiomycota	Ustilaginomycetes	Violaceomyces palustris	1673888	94.5	94.6	60.2	94.9	NA	54.9	≥90% completeness	Dcr detected
GCA_003144245.1	Basidiomycota	Exobasidiomycetes	Jaminaea rosea	1569628	83.9	87.6	54.1	90.2	NA	44.1	≥90% completeness	Dcr detected
GCA_003144295.1	Basidiomycota	Exobasidiomycetes	Acaromyces ingoldii	215250	93.3	94.6	59.3	95.8	NA	51.9	≥90% completeness	Dcr detected
GCA_003182015.1	Ascomycota	Pezizomycetes	Tuber magnatum	42249	92.2	93.7	91.5	70.6	NA	55.5	≥90% completeness	Dcr detected
GCA_003184525.1	Ascomycota	Eurotiomycetes	Aspergillus sclerotioniger CBS 115572	1450535	98.8	99.8	98.1	70.8	NA	53.1	≥90% completeness	Dcr detected
GCA_003184535.1	Ascomycota	Eurotiomycetes	Aspergillus eucalypticola CBS 122712	1448314	98.4	98.9	97.9	70.4	NA	53	≥90% completeness	Dcr detected
GCA_003184545.1	Ascomycota	Eurotiomycetes	Aspergillus heteromorphus CBS 117.55	1448321	97.3	99.5	97.5	69.5	NA	51.4	≥90% completeness	Dcr detected
GCA_003184585.1	Ascomycota	Eurotiomycetes	Aspergillus saccharolyticus JOP 1030-1	1450539	97.6	99.2	98.2	70.9	NA	52.3	≥90% completeness	Dcr detected
GCA_003184625.1	Ascomycota	Eurotiomycetes	Aspergillus neoniger CBS 115656	1448310	99.2	99.5	98.3	71.1	NA	52.8	≥90% completeness	Dcr detected
GCA_003184635.1	Ascomycota	Eurotiomycetes	Aspergillus sclerotiicarbonarius CBS 121057	1448318	98	99.4	98.5	70.8	NA	52.4	≥90% completeness	Dcr detected
GCA_003184645.1	Ascomycota	Eurotiomycetes	Aspergillus ellipticus CBS 707.79	1448320	98	98.8	97.9	70.3	NA	52.3	≥90% completeness	Dcr detected
GCA_003184685.1	Ascomycota	Eurotiomycetes	Aspergillus indologenus CBS 114.80	1450541	98.4	99.3	98	70.6	NA	52.4	≥90% completeness	Dcr detected
GCA_003184695.1	Ascomycota	Eurotiomycetes	Aspergillus brunneoviolaceus CBS 621.78	1450534	98	98.8	97.6	69.9	NA	51.7	≥90% completeness	Dcr detected
GCA_003184705.1	Ascomycota	Eurotiomycetes	Aspergillus violaceofuscus CBS 115571	1450538	98.1	99.3	98.1	70.7	NA	52.7	≥90% completeness	Dcr detected
GCA_003184745.1	Ascomycota	Eurotiomycetes	Aspergillus uvarum CBS 121591	1448315	96.9	98.6	98	70.5	NA	52.4	≥90% completeness	Dcr detected
GCA_003184755.1	Ascomycota	Eurotiomycetes	Aspergillus piperis CBS 112811	1448313	99.2	99.2	98.5	70.9	NA	53.1	≥90% completeness	Dcr detected
GCA_003184765.1	Ascomycota	Eurotiomycetes	Aspergillus aculeatinus CBS 121060	1448322	97.7	99.6	98.4	70.9	NA	52.4	≥90% completeness	Dcr detected
GCA_003184785.1	Ascomycota	Eurotiomycetes	Aspergillus japonicus CBS 114.51	1448312	97.7	98.8	98.4	70.6	NA	52.6	≥90% completeness	Dcr detected
GCA_003184825.1	Ascomycota	Eurotiomycetes	Aspergillus fijiensis CBS 313.89	1448319	96.9	99.6	98.3	71.3	NA	52.6	≥90% completeness	Dcr detected
GCA_003184835.1	Ascomycota	Eurotiomycetes	Aspergillus costaricaensis CBS 115574	1448317	98.8	99.5	98.6	71.3	NA	53.6	≥90% completeness	Dcr detected
GCA_003184845.1	Ascomycota	Eurotiomycetes	Aspergillus ibericus CBS 121593	1448316	98	99.6	98.4	71	NA	53.6	≥90% completeness	Dcr detected
GCA_003184865.1	Ascomycota	Eurotiomycetes	Aspergillus homomorphus CBS 101889	1450537	98.1	99.6	98.3	71.1	NA	52.8	≥90% completeness	Dcr detected
GCA_003184925.1	Ascomycota	Eurotiomycetes	Aspergillus vadensis CBS 113365	1448311	98.4	99.1	98.5	70.8	NA	53.3	≥90% completeness	Dcr detected
GCA_003260565.1	Ascomycota	Leotiomycetes	Monilinia fructigena	38457	65.1	65.3	60.8	42.6	NA	29	<90% completeness	No Dcr detected
GCA_003268315.1	Ascomycota	Dothideomycetes	Stemphylium lycopersici	183478	91	94.1	89.6	63.3	NA	44.1	≥90% completeness	Dcr detected
GCA_003290485.1	Basidiomycota	Malasseziomycetes	Malassezia restricta	76775	93.3	95.2	55.7	90.3	NA	45.2	≥90% completeness	No Dcr detected
GCA_003316985.1	Ascomycota	Sordariomycetes	Fusarium coffeatum	231269	97.6	98	97.9	68.9	NA	49.3	≥90% completeness	Dcr detected
GCA_003325435.1	Mucoromycota	Mucoromycetes	Rhizopus azygosporus	86630	95.6	92.2	69.9	79.2	NA	93.8	≥90% completeness	Dcr detected
GCA_003339415.1	Ascomycota	Sordariomycetes	Ophiocordyceps camponoti-saundersi	2039874	94.5	97	95.2	65.4	NA	46.7	≥90% completeness	Dcr detected
GCA_003339455.1	Ascomycota	Sordariomycetes	Ophiocordyceps camponoti-leonardi	2039875	94.5	97.3	95.1	65.8	NA	45.7	≥90% completeness	Dcr detected
GCA_003344505.1	Ascomycota	Eurotiomycetes	Aspergillus phoenicis ATCC 13157	1353007	98.8	99.1	98.3	71.7	NA	53.4	≥90% completeness	Dcr detected
GCA_003344945.1	Ascomycota	Eurotiomycetes	Aspergillus welwitschiae	1341132	98.8	98.5	97.4	70.9	NA	53.1	≥90% completeness	Dcr detected
GCA_003357145.1	Ascomycota	Leotiomycetes	Venustampulla echinocandica	2656787	96.9	99.1	98	71.6	NA	52.6	≥90% completeness	Dcr detected
GCA_003369625.1	Ascomycota	Eurotiomycetes	Aspergillus mulundensis	1810919	94.5	97.6	96.6	68.4	NA	51.3	≥90% completeness	Dcr detected
GCA_003369635.1	Ascomycota	Leotiomycetes	Coleophoma crateriformis	565419	96.1	98.7	98	70	NA	52.3	≥90% completeness	Dcr detected
GCA_003369665.1	Ascomycota	Leotiomycetes	Coleophoma cylindrospora	1849047	94.5	98.9	98.1	71.2	NA	53.4	≥90% completeness	Dcr detected
GCA_003426235.1	Ascomycota	Sordariomycetes	Xylaria polymorpha	77046	91.4	93.8	91.8	64	NA	44	≥90% completeness	Dcr detected
GCA_003426265.1	Ascomycota	Sordariomycetes	Xylaria longipes	114818	86.3	91.4	90.2	62.5	NA	44	≥90% completeness	Dcr detected
GCA_003426965.1	Ascomycota	Eurotiomycetes	Aspergillus tanneri	1220188	95.7	97.8	96.9	69.1	NA	50.8	≥90% completeness	Dcr detected
GCA_003444635.1	Ascomycota	Pezizomycetes	Morchella importuna	1174673	97.3	97	95.2	72.5	NA	59.5	≥90% completeness	Dcr detected
GCA_003547095.1	Mucoromycota	Glomeromycetes	Diversispora epigaea	1348612	93.7	93.8	70.6	81.5	NA	89.9	≥90% completeness	Dcr detected
GCA_003549995.1	Mucoromycota	Glomeromycetes	Rhizophagus sp. MUCL 43196	1803374	94.5	95.9	72.1	83.4	NA	95.8	≥90% completeness	Dcr detected
GCA_003550305.1	Mucoromycota	Glomeromycetes	Glomus cerebriforme	658196	94.5	95.9	72.5	83.8	NA	96.4	≥90% completeness	Dcr detected
GCA_003550325.1	Mucoromycota	Glomeromycetes	Gigaspora rosea	44941	93	93.7	69.5	81.2	NA	90.3	≥90% completeness	Dcr detected
GCA_003574525.1	Ascomycota	Dothideomycetes	Alternaria sp. MG1	1678846	94.5	96.8	94.9	67.1	NA	49.1	≥90% completeness	Dcr detected
GCA_003589665.1	Ascomycota	Eurotiomycetes	Aspergillus sclerotialis	2070753	90.6	94.4	93	65.7	NA	47.6	≥90% completeness	Dcr detected
GCA_003610855.1	Ascomycota	Leotiomycetes	Erysiphe neolycopersici	212602	98.4	97.7	96.3	66.9	NA	48.4	≥90% completeness	Dcr detected
GCA_003611235.1	Ascomycota	Leotiomycetes	Golovinomyces cichoracearum	62708	92.9	97.2	95.2	66.3	NA	47.7	≥90% completeness	Dcr detected
GCA_003614145.1	Zoopagomycota	Zoopagomycetes	Piptocephalis cylindrospora	1907219	50.6	44.3	27.1	32.9	NA	34.8	<90% completeness	No Dcr detected
GCA_003614675.1	Zoopagomycota	Dimargaritomycetes	Dimargaris cristalligena	215637	88.6	80.1	53	63.5	NA	65.7	<90% completeness	No Dcr detected
GCA_003614705.1	Chytridiomycota	Chytridiomycetes	Blyttiomyces helicus	388810	42.4	38.7	24.2	29.7	NA	29.2	<90% completeness	Dcr detected
GCA_003614735.1	Zoopagomycota	Zoopagomycetes	Thamnocephalis sphaerospora	78915	78.1	73.2	48.3	57.8	NA	60.3	<90% completeness	Dcr detected
GCA_003614755.1	Zoopagomycota	Zoopagomycetes	Syncephalis pseudoplumigaleata	1712513	57.7	52.5	33.8	43	NA	42.8	<90% completeness	Dcr detected
GCA_003615045.1	Chytridiomycota	Chytridiomycetes	Caulochytrium protostelioides	1555241	84.7	67.7	41.2	51	NA	41.1	<90% completeness	Dcr detected
GCA_003635345.1	Ascomycota	Sordariomycetes	Coniochaeta pulveracea	177199	97.7	98.3	97.1	68.5	NA	49.3	≥90% completeness	Dcr detected
GCA_003676015.1	Ascomycota	Pichiomycetes	Meyerozyma sp. JA9	2028340	86.3	92.3	90.5	53.5	NA	37	≥90% completeness	No Dcr detected
GCA_003676035.1	Ascomycota	Pichiomycetes	Spathaspora sp. JA1	2028339	88.2	92.7	91.7	55.3	NA	37.6	≥90% completeness	No Dcr detected
GCA_003693665.1	Ascomycota	Eurotiomycetes	Chaetothyriales sp. CBS 134920	2249417	91.8	93.3	88.5	62.2	NA	43.8	≥90% completeness	Dcr detected
GCA_003698115.1	Ascomycota	Eurotiomycetes	Aspergillus sp. HF37	1960876	91.8	94.1	91.2	64.9	NA	47	≥90% completeness	Dcr detected
GCA_003698175.1	Ascomycota	Sordariomycetes	Fusarium kuroshium	2010991	96.9	95.4	94.6	67.5	NA	49.1	≥90% completeness	No Dcr detected
GCA_003709825.1	Ascomycota	Eurotiomycetes	Chaetothyriales sp. CBS 135597	2249420	89	89.4	86	60.1	NA	42.3	<90% completeness	Dcr detected
GCA_003709845.1	Ascomycota	Eurotiomycetes	Chaetothyriales sp. CBS 134916	2249418	93.3	92.6	90.3	64.2	NA	43.8	≥90% completeness	Dcr detected
GCA_003709865.1	Ascomycota	Eurotiomycetes	Chaetothyriales sp. CBS 132003	2249419	90.2	89.2	85	60.1	NA	40.8	≥90% completeness	Dcr detected
GCA_003711515.1	Ascomycota	Sordariomycetes	Sodiomyces alkalinus F11	1314773	97.6	99.5	99.2	69.2	NA	49.4	≥90% completeness	Dcr detected
GCA_003724135.2	Ascomycota	Sordariomycetes	Verticillium nonalfalfae	1051616	93.3	94.2	92.2	64.6	NA	45.9	≥90% completeness	Dcr detected
GCA_003788565.2	Ascomycota	Pezizomycetes	Ascobolus immersus RN42	1160509	96.9	95.6	92.2	70.9	NA	53.9	≥90% completeness	Dcr detected
GCA_003788595.2	Ascomycota	Pezizomycetes	Choiromyces venosus 120613-1	1336337	98	97.3	96	75	NA	59.3	≥90% completeness	Dcr detected
GCA_003788615.2	Ascomycota	Pezizomycetes	Terfezia boudieri ATCC MYA-4762	1051890	97.6	98.1	95.5	73.6	NA	57.4	≥90% completeness	Dcr detected
GCA_003795295.1	Ascomycota	Sordariomycetes	Cytospora leucostoma	1230097	94.1	95.5	95.4	66.4	NA	47.4	≥90% completeness	Dcr detected
GCA_003795315.1	Ascomycota	Sordariomycetes	Valsa malicola	356882	93.7	94.6	94.7	66.6	NA	46.8	≥90% completeness	Dcr detected
GCA_003813185.1	Basidiomycota	Agaricomycetes	Lentinus tigrinus ALCF2SS1-7	1328758	99.3	99.8	67	99.7	NA	64.5	≥90% completeness	Dcr detected
GCA_003814445.1	Ascomycota	Sordariomycetes	Epichloe festucae Fl1	877507	87.5	90	88.6	62	NA	45.2	≥90% completeness	Dcr detected
GCA_003850985.1	Ascomycota	Eurotiomycetes	Aspergillus awamori	105351	98	98.3	96.6	69.3	NA	53	≥90% completeness	Dcr detected
GCA_003851025.1	Basidiomycota	Agaricomycetes	Sparassis crispa	139825	96.5	97.6	64	98	NA	62.6	≥90% completeness	Dcr detected
GCA_003942205.1	Basidiomycota	Tremellomycetes	Apiotrichum porosum	105984	94.5	96.1	55.7	97.9	NA	50.4	≥90% completeness	Dcr detected
GCA_003942215.1	Basidiomycota	Tremellomycetes	Saitozyma podzolica	1890683	88.6	91.2	51.3	92.4	NA	46.4	≥90% completeness	No Dcr detected
GCA_003946985.1	Ascomycota	Sordariomycetes	Fusarium duplospermum	1325734	98.8	99.2	98.9	70.2	NA	51.2	≥90% completeness	Dcr detected
GCA_003946995.1	Ascomycota	Sordariomycetes	Fusarium oligoseptatum	2604345	96.5	96.1	93.7	66	NA	46.8	≥90% completeness	Dcr detected
GCA_003947005.1	Ascomycota	Sordariomycetes	Fusarium floridanum	1325733	94.1	96.5	96.7	67.7	NA	50.5	≥90% completeness	Dcr detected
GCA_003947015.1	Ascomycota	Sordariomycetes	Fusarium sp. AF-6	1325737	96.9	97.6	97	68.4	NA	50.2	≥90% completeness	Dcr detected
GCA_003947045.1	Ascomycota	Sordariomycetes	Fusarium ambrosium	131363	98	99.3	98.7	70.1	NA	51.1	≥90% completeness	Dcr detected
GCA_003990745.1	Mucoromycota	Endogonomycetes	Jimgerdemannia flammicorona	994334	62.3	55.6	38.6	45.4	NA	56.5	<90% completeness	Dcr detected
GCA_003990785.1	Mucoromycota	Endogonomycetes	Endogone sp. FLAS-F59071	2340872	64.7	63.3	43.7	51.9	NA	59.2	<90% completeness	Dcr detected
GCA_004000055.1	Ascomycota	Orbiliomycetes	Arthrobotrys flagrans	97331	97.3	98.4	97	74.4	NA	57.2	≥90% completeness	Dcr detected
GCA_004000155.1	Microsporidia	NA	Tubulinosema ratisbonensis	291195	27.5	16.9	7.4	7.6	79.3	3.9	<90% completeness	Dcr detected
GCA_004011695.1	Ascomycota	Dothideomycetes	Ascochyta rabiei	5454	99.2	99.4	99.3	70.9	NA	51.9	≥90% completeness	Dcr detected
GCA_004011705.1	Ascomycota	Dothideomycetes	Ascochyta lentis	205686	99.6	99.7	99.5	71	NA	52.5	≥90% completeness	Dcr detected
GCA_004022145.1	Ascomycota	Eurotiomycetes	Paecilomyces variotii	264951	99.6	99.4	98.7	72.2	NA	53.6	≥90% completeness	Dcr detected
GCA_004126415.1	Basidiomycota	Agaricomycetes	Candolleomyces aberdarensis	2316362	80.7	85	51.8	83.5	NA	45.4	<90% completeness	Dcr detected
GCA_004154835.1	Ascomycota	Dothideomycetes	Alternaria arborescens	156630	97.7	99.4	98.8	70.9	NA	53	≥90% completeness	Dcr detected
GCA_004154915.1	Ascomycota	Sordariomycetes	Monosporascus ibericus	155417	96.1	97.6	96.6	67.7	NA	46.8	≥90% completeness	Dcr detected
GCA_004154925.1	Ascomycota	Sordariomycetes	Monosporascus cannonballus	155416	97.3	97.9	96.9	67.7	NA	47.8	≥90% completeness	Dcr detected
GCA_004154975.1	Ascomycota	Sordariomycetes	Monosporascus sp. MC13-8B	2211646	97.3	98.1	97	67.7	NA	48	≥90% completeness	Dcr detected
GCA_004155035.1	Ascomycota	Sordariomycetes	Monosporascus sp. 5C6A	2211642	98.4	98.5	97.4	67.9	NA	48.3	≥90% completeness	Dcr detected
GCA_004155055.1	Ascomycota	Sordariomycetes	Monosporascus sp. CRB-8-3	2211644	94.9	97.3	95.8	67.2	NA	46.6	≥90% completeness	Dcr detected
GCA_004155915.1	Ascomycota	Sordariomycetes	Monosporascus sp. CRB-9-2	2211643	96.1	97.9	97.1	67.8	NA	47.4	≥90% completeness	Dcr detected
GCA_004155925.1	Ascomycota	Sordariomycetes	Monosporascus sp. MG133	2211645	97.7	98.1	96.5	67.2	NA	47.6	≥90% completeness	Dcr detected
GCA_004155935.1	Ascomycota	Sordariomycetes	Monosporascus sp. GIB2	2211647	96.9	97.7	96.6	68	NA	47.9	≥90% completeness	Dcr detected
GCA_004155945.1	Ascomycota	Sordariomycetes	Monosporascus sp. mg162	1081914	96.5	97.5	96.6	68	NA	47.7	≥90% completeness	Dcr detected
GCA_004156025.2	Ascomycota	Dothideomycetes	Alternaria gaisen	167740	98.4	99.4	99	71.2	NA	53.2	≥90% completeness	Dcr detected
GCA_004156035.1	Ascomycota	Dothideomycetes	Alternaria tenuissima	119927	98.8	99.5	99.3	71.3	NA	53.3	≥90% completeness	Dcr detected
GCA_004217705.1	Ascomycota	Pichiomycetes	Metschnikowia aff. pulcherrima	2163413	87.8	90.5	89.4	52.4	NA	36.3	≥90% completeness	No Dcr detected
GCA_004325065.1	Microsporidia	NA	Hamiltosporidium magnivora	148818	29.4	20.9	10.5	10.4	89.1	5.1	<90% completeness	Dcr detected
GCA_004332605.1	Basidiomycota	Agaricomycetes	Steccherinum ochraceum	92696	94.9	95.3	60.7	94.8	NA	56.2	≥90% completeness	Dcr detected
GCA_004337975.1	Ascomycota	Sordariomycetes	Pyricularia sp. CBS 133598	403063	99.2	98.9	98.1	68.1	NA	49.4	≥90% completeness	Dcr detected
GCA_004337985.1	Ascomycota	Sordariomycetes	Pyricularia pennisetigena	1578925	97.7	99	98.4	68	NA	49	≥90% completeness	Dcr detected
GCA_004353045.1	Ascomycota	Sordariomycetes	Thyridium curvatum	1093900	98.1	98.4	97.7	67.1	NA	48.4	≥90% completeness	Dcr detected
GCA_004355085.1	Basidiomycota	Agaricomycetes	Rickenella mellea	50990	98.8	99.2	65.6	99.3	NA	63.6	≥90% completeness	Dcr detected
GCA_004355905.1	Ascomycota	Sordariomycetes	Pyricularia grisea	148305	98.8	99.2	98.5	68.3	NA	50.1	≥90% completeness	Dcr detected
GCA_004366825.1	Ascomycota	Sordariomycetes	Colletotrichum spinosum	1347390	92.2	94.9	94.2	66.8	NA	47.4	≥90% completeness	Dcr detected
GCA_004367215.1	Ascomycota	Sordariomycetes	Colletotrichum trifolii	5466	92.9	95.5	94.4	66.9	NA	48.1	≥90% completeness	Dcr detected
GCA_004367935.1	Ascomycota	Sordariomycetes	Colletotrichum sidae	1347389	91.8	92.5	93	65.4	NA	47.3	≥90% completeness	Dcr detected
GCA_004369045.1	Basidiomycota	Agaricomycetes	Heliocybe sulcata	5364	97.3	98.7	65.6	99.1	NA	63.5	≥90% completeness	Dcr detected
GCA_004369055.1	Basidiomycota	Agaricomycetes	Polyporus arcularius HHB13444	1314778	97.3	98.8	66.5	98.5	NA	63.3	≥90% completeness	Dcr detected
GCA_004369065.1	Basidiomycota	Agaricomycetes	Pluteus cervinus	181527	97.2	99.1	64.9	99.4	NA	62.3	≥90% completeness	Dcr detected
GCA_004369085.1	Basidiomycota	Agaricomycetes	Coprinopsis marcescibilis	230819	98.8	99.2	65.5	99.1	NA	61.4	≥90% completeness	Dcr detected
GCA_004369125.1	Basidiomycota	Agaricomycetes	Pterula gracilis	1884261	98.8	99	63.6	99	NA	59.6	≥90% completeness	Dcr detected
GCA_004369135.1	Basidiomycota	Agaricomycetes	Dendrothele bispora CBS 962.96	1314807	98.8	99.3	65.4	99.4	NA	62.2	≥90% completeness	Dcr detected
GCA_004369175.1	Basidiomycota	Agaricomycetes	Coprinellus micaceus	71717	95.7	97.4	61.5	97.7	NA	58.5	≥90% completeness	Dcr detected
GCA_004379285.1	Ascomycota	Leotiomycetes	Botryotinia calthae	38488	95.3	96.4	95.2	69	NA	52.3	≥90% completeness	Dcr detected
GCA_004379715.1	Basidiomycota	Agaricomycetes	Crucibulum laeve	68775	97.7	99.4	65.4	99.5	NA	64.5	≥90% completeness	Dcr detected
GCA_004522665.1	Ascomycota	Dothideomycetes	Venturia nashicola	86259	98.8	98.8	98.6	70.6	NA	52	≥90% completeness	Dcr detected
GCA_004679275.1	Basidiomycota	Agaricomycetes	Dentipellis fragilis	205917	88.3	92.1	55.8	88.3	NA	53.1	≥90% completeness	Dcr detected
GCA_004681135.1	Basidiomycota	Agaricomycetes	Hericium alpestre	135208	66.7	64.9	40.5	67.5	NA	36	<90% completeness	Dcr detected
GCA_004786065.1	Ascomycota	Pezizomycetes	Ascodesmis nigricans	341454	98.8	98.2	96.3	74.3	NA	55.8	≥90% completeness	Dcr detected
GCA_004786125.1	Ascomycota	Leotiomycetes	Botrytis tulipae	87230	99.2	99.7	99	72.6	NA	54.7	≥90% completeness	Dcr detected
GCA_004786145.1	Ascomycota	Leotiomycetes	Botrytis paeoniae	278948	97.6	99.1	98.7	72.3	NA	54.9	≥90% completeness	Dcr detected
GCA_004786225.1	Ascomycota	Leotiomycetes	Botryotinia narcissicola	278944	95.7	92.9	92.2	65.7	NA	49.9	≥90% completeness	No Dcr detected
GCA_004786245.1	Ascomycota	Leotiomycetes	Botrytis hyacinthi	278943	98.4	99.5	99.1	71.8	NA	54.6	≥90% completeness	Dcr detected
GCA_004786275.1	Ascomycota	Leotiomycetes	Botryotinia convoluta	54673	98	99.1	98.5	72	NA	54.2	≥90% completeness	Dcr detected
GCA_004802695.1	Basidiomycota	Agaricomycetes	Phellinidium pouzarii	167371	81.2	86.1	50.8	85.1	NA	46.7	<90% completeness	Dcr detected
GCA_004802705.1	Basidiomycota	Agaricomycetes	Bondarzewia mesenterica	1095465	87.1	90.1	54.4	87.7	NA	50.9	≥90% completeness	Dcr detected
GCA_004802725.1	Basidiomycota	Agaricomycetes	Antrodiella citrinella	2447956	76.9	83.9	50.7	83.6	NA	45.8	<90% completeness	Dcr detected
GCA_004916875.1	Ascomycota	Leotiomycetes	Botrytis galanthina	278940	98.4	98.8	98.6	71.7	NA	54.2	≥90% completeness	Dcr detected
GCA_004918325.1	Basidiomycota	Wallemiomycetes	Wallemia hederae	1540922	86.3	86.4	52.8	80.6	NA	44.7	<90% completeness	No Dcr detected
GCA_004931855.1	Ascomycota	Pichiomycetes	Candida inconspicua	52247	83.9	86	81.6	50.8	NA	32.7	<90% completeness	No Dcr detected
GCA_005059845.1	Ascomycota	Dothideomycetes	Cryomyces minteri	331657	95.3	91.9	91.7	66.2	NA	48	≥90% completeness	Dcr detected
GCA_005059855.1	Ascomycota	Dothideomycetes	Friedmanniomyces endolithicus	329885	99.2	99.4	98.3	68.9	NA	49.7	≥90% completeness	Dcr detected
GCA_005059865.1	Ascomycota	Dothideomycetes	Friedmanniomyces simplex	329884	95.7	96.4	94.6	65.9	NA	47.1	≥90% completeness	Dcr detected
GCA_005059875.1	Basidiomycota	Microbotryomycetes	Rhodotorula sp. CCFEE 5036	1965284	88.6	89	55.3	91.2	NA	51.7	≥90% completeness	Dcr detected
GCA_005059885.1	Ascomycota	Dothideomycetes	Salinomyces thailandica	706561	96.9	98.8	98	69.2	NA	48.4	≥90% completeness	Dcr detected
GCA_005298045.1	Basidiomycota	Agaricomycetes	Pleurotus ostreatoroseus	2048520	81.2	83.7	50.9	80.2	NA	44.2	<90% completeness	Dcr detected
GCA_005350895.1	Ascomycota	Sordariomycetes	Colletotrichum tanaceti	1306861	91.4	95	93.9	67	NA	48.3	≥90% completeness	Dcr detected
GCA_005406065.1	Ascomycota	Pichiomycetes	Metschnikowia sp. JCM 33374	2562755	81.6	85.8	84.3	49.8	NA	33.2	<90% completeness	No Dcr detected
GCA_005498985.1	Basidiomycota	Ustilaginomycetes	Sporisorium graminicola	280036	96.9	96.1	60.9	97.3	NA	52.8	≥90% completeness	Dcr detected
GCA_006352295.1	Basidiomycota	Microbotryomycetes	Rhodotorula diobovata	5288	92.6	95.5	58.5	96.4	NA	54.4	≥90% completeness	Dcr detected
GCA_006535955.1	Chytridiomycota	Chytridiomycetes	Synchytrium endobioticum	286115	91	84.2	52.5	63.4	NA	61.7	≥90% completeness	Dcr detected
GCA_006535965.1	Chytridiomycota	Chytridiomycetes	Spizellomyces sp. 'palustris'	117820	94.9	94.6	63.9	74.5	NA	76.7	≥90% completeness	Dcr detected
GCA_006535975.1	Chytridiomycota	Chytridiomycetes	Chytriomyces confervae	246404	89.4	83.6	51.6	62.8	NA	60.7	<90% completeness	Dcr detected
GCA_006535985.1	Chytridiomycota	Chytridiomycetes	Synchytrium microbalum	1806994	94.1	90.2	57.4	70.2	NA	67.9	≥90% completeness	Dcr detected
GCA_006536005.1	Chytridiomycota	Chytridiomycetes	Powellomyces hirtus	109895	94.5	93.7	61.3	72.9	NA	73.3	≥90% completeness	Dcr detected
GCA_006783085.1	Ascomycota	Sordariomycetes	Colletotrichum shisoi	2078593	99.2	99.1	98	69.5	NA	50.2	≥90% completeness	Dcr detected
GCA_006912115.1	Ascomycota	Leotiomycetes	Golovinomyces magnicellulatus	62714	92.2	92.1	89.2	61.7	NA	45.9	≥90% completeness	Dcr detected
GCA_006981975.1	Ascomycota	Sordariomycetes	Cordyceps javanica	43265	97.3	97.6	96	67.3	NA	47.5	≥90% completeness	Dcr detected
GCA_007026445.1	Basidiomycota	Agaricomycetes	Auriculariopsis ampla	97359	93.7	96.9	62.8	97.5	NA	59.3	≥90% completeness	Dcr detected
GCA_007182795.1	Ascomycota	Sordariomycetes	Xylaria flabelliformis	2512241	95.3	96.6	96.2	66.8	NA	47.5	≥90% completeness	Dcr detected
GCA_007735645.1	Ascomycota	Dothideomycetes	Venturia effusa	50376	97.3	97.8	97.3	70.3	NA	51.1	≥90% completeness	Dcr detected
GCA_007821475.1	Ascomycota	Leotiomycetes	Lachnellula arida	1316785	96.1	94.8	94.2	67.9	NA	50.5	≥90% completeness	Dcr detected
GCA_007821495.1	Ascomycota	Leotiomycetes	Lachnellula hyalina	1316788	98.1	96.1	96.3	68.7	NA	51.4	≥90% completeness	Dcr detected
GCA_007821535.1	Ascomycota	Leotiomycetes	Lachnellula occidentalis	215460	94.1	93.7	92.3	67.5	NA	49.9	≥90% completeness	Dcr detected
GCA_007821545.1	Ascomycota	Leotiomycetes	Lachnellula subtilissima	602034	89	87.9	88.3	62.3	NA	46.8	<90% completeness	Dcr detected
GCA_007825325.1	Ascomycota	Leotiomycetes	Lachnellula cervina	1316786	91.8	93.6	92.8	66.7	NA	50	≥90% completeness	Dcr detected
GCA_007825345.1	Ascomycota	Leotiomycetes	Lachnellula suecica	602035	83.5	87.3	85.7	62.5	NA	45	<90% completeness	Dcr detected
GCA_007825375.1	Ascomycota	Leotiomycetes	Lachnellula willkommii	215461	84.7	86.1	84.5	61.8	NA	45.6	<90% completeness	Dcr detected
GCA_008065275.1	Basidiomycota	Tremellomycetes	Vanrija humicola	5417	71.8	75.6	42.3	71.7	NA	36.8	<90% completeness	No Dcr detected
GCA_008629635.1	Basidiomycota	Tremellomycetes	Kwoniella shandongensis	1734106	96.9	97.9	57.6	98.8	NA	51.9	≥90% completeness	Dcr detected
GCA_008692225.1	Ascomycota	Leotiomycetes	Monilinia fructicola	38448	87.9	85.9	83.2	58.5	NA	42.6	<90% completeness	Dcr detected
GCA_008694065.1	Ascomycota	Sordariomycetes	Daldinia childiae	326645	99.3	96.4	95.7	68.3	NA	50	≥90% completeness	Dcr detected
GCA_008704415.1	Ascomycota	Pezizomycetes	Sphaerosporella brunnea	1250544	96.5	96.7	94.6	73.8	NA	60.5	≥90% completeness	Dcr detected
GCA_008704595.1	Ascomycota	Pichiomycetes	Diutina rugosa	5481	86.7	92.1	91.7	54.8	NA	36.7	≥90% completeness	No Dcr detected
GCA_008704605.1	Ascomycota	Dipodascomycetes	Trichomonascus ciferrii	44093	89.4	93.7	88.2	64.1	NA	49.1	≥90% completeness	No Dcr detected
GCA_009078325.1	Basidiomycota	Agaricomycetes	Ceratobasidium theobromae	1582974	90.6	89.5	54.1	86.5	NA	51.4	≥90% completeness	Dcr detected
GCA_009176345.1	Ascomycota	Eurotiomycetes	Aspergillus leporis	41062	99.2	99.2	98.7	70.9	NA	53.3	≥90% completeness	Dcr detected
GCA_009176365.1	Ascomycota	Eurotiomycetes	Aspergillus alliaceus	209559	97.3	98.8	97.8	70.3	NA	53.3	≥90% completeness	Dcr detected
GCA_009176405.1	Ascomycota	Eurotiomycetes	Aspergillus novoparasiticus	986946	97.3	99	98.2	71	NA	53.2	≥90% completeness	Dcr detected
GCA_009176455.1	Ascomycota	Eurotiomycetes	Aspergillus minisclerotigenes	656917	98.4	99.5	98.5	71.1	NA	53.5	≥90% completeness	Dcr detected
GCA_009193445.1	Ascomycota	Eurotiomycetes	Aspergillus pseudotamarii	132259	95.3	98.7	97.8	70.3	NA	53.2	≥90% completeness	Dcr detected
GCA_009193465.1	Ascomycota	Eurotiomycetes	Aspergillus avenaceus	36643	99.2	99.1	98	70.5	NA	52.7	≥90% completeness	Dcr detected
GCA_009193505.1	Ascomycota	Eurotiomycetes	Aspergillus transmontanensis	1034304	97.7	98.3	97.6	70.4	NA	52.9	≥90% completeness	Dcr detected
GCA_009193525.1	Ascomycota	Eurotiomycetes	Aspergillus sergii	1034303	97.3	99.1	98.2	71.1	NA	53.3	≥90% completeness	Dcr detected
GCA_009193545.1	Ascomycota	Eurotiomycetes	Aspergillus arachidicola	656916	97.7	99.3	98.1	71.2	NA	53.5	≥90% completeness	Dcr detected
GCA_009193565.1	Ascomycota	Eurotiomycetes	Aspergillus coremiiformis	138285	98.4	99.6	98.2	70.5	NA	52.8	≥90% completeness	Dcr detected
GCA_009193585.1	Ascomycota	Eurotiomycetes	Aspergillus caelatus	61420	96.9	99.3	98	70.9	NA	52.9	≥90% completeness	Dcr detected
GCA_009193595.1	Ascomycota	Eurotiomycetes	Aspergillus bertholletiae	1226010	97.3	98.9	98.6	70.9	NA	54.2	≥90% completeness	Dcr detected
GCA_009193645.1	Ascomycota	Eurotiomycetes	Aspergillus pseudonomiae	1506151	98	99.8	98.3	70.8	NA	53.1	≥90% completeness	Dcr detected
GCA_009193665.1	Ascomycota	Eurotiomycetes	Aspergillus pseudocaelatus	1825620	97.7	97.9	97.5	70	NA	52.8	≥90% completeness	Dcr detected
GCA_009194965.1	Ascomycota	Sordariomycetes	Coniochaeta sp. 2T2.1	1571157	99.2	99.6	99.5	70.8	NA	51.3	≥90% completeness	Dcr detected
GCA_009299455.1	Ascomycota	Leotiomycetes	Monilinia laxa	61186	96.9	96.8	96.1	69.4	NA	51.4	≥90% completeness	Dcr detected
GCA_009428275.1	Basidiomycota	Exobasidiomycetes	Tilletia laevis	157183	89.4	89.8	54.1	93.8	NA	47.9	≥90% completeness	Dcr detected
GCA_009428295.1	Basidiomycota	Exobasidiomycetes	Tilletia walkeri	117179	94.5	94.7	56.5	96.3	NA	49.5	≥90% completeness	Dcr detected
GCA_009613015.1	Ascomycota	Leotiomycetes	Helotiales sp. DMI_Dod_QoI	2728926	96.1	99.3	98.3	72.1	NA	53.3	≥90% completeness	Dcr detected
GCA_009650685.1	Basidiomycota	Tremellomycetes	Cryptococcus cf. gattii	2011032	91.8	93.4	53.2	94	NA	47	≥90% completeness	Dcr detected
GCA_009732865.1	Ascomycota	Leotiomycetes	Chalara longipes BDJ	1379296	100	99.5	99.1	73.2	NA	55.9	≥90% completeness	Dcr detected
GCA_009733575.1	Basidiomycota	Agaricomycetes	Gymnopus androsaceus JB14	1447944	96.1	96.6	60	97.2	NA	56.6	≥90% completeness	Dcr detected
GCA_009771025.1	Ascomycota	Sordariomycetes	Colletotrichum fructicola	690256	98.1	99.6	99.1	71.3	NA	52.4	≥90% completeness	Dcr detected
GCA_009806415.1	Ascomycota	Sordariomycetes	Colletotrichum asianum	702518	98.8	99.5	99.1	71.1	NA	51.6	≥90% completeness	Dcr detected
GCA_009809945.1	Mucoromycota	Glomeromycetes	Gigaspora margarita	4874	95.2	95.1	71.2	83.3	NA	92.5	≥90% completeness	Dcr detected
GCA_009982845.1	Ascomycota	Dothideomycetes	Delphinella strobiligena	147560	98.8	99.6	99	71.1	NA	53.1	≥90% completeness	Dcr detected
GCA_009982855.1	Ascomycota	Dothideomycetes	Lizonia empirigonia	1496277	98.8	99.3	98.8	70.4	NA	52.8	≥90% completeness	Dcr detected
GCA_010015565.1	Ascomycota	Dothideomycetes	Dissoconium aciculare CBS 342.82	1314786	97.7	98.3	97.1	68.6	NA	48.2	≥90% completeness	Dcr detected
GCA_010015585.1	Ascomycota	Dothideomycetes	Eremomyces bilateralis CBS 781.70	1392243	98	97.8	96.6	69.7	NA	49.9	≥90% completeness	Dcr detected
GCA_010015605.1	Ascomycota	Dothideomycetes	Decorospora gaudefroyi	184978	97.6	98.8	98.2	69.5	NA	52	≥90% completeness	Dcr detected
GCA_010015615.1	Ascomycota	Dothideomycetes	Cucurbitaria berberidis CBS 394.84	1168544	98.4	99.1	99	70.3	NA	53	≥90% completeness	Dcr detected
GCA_010015635.1	Ascomycota	Dothideomycetes	Clathrospora elynae	706981	97.7	99	99.1	69.2	NA	52.2	≥90% completeness	Dcr detected
GCA_010015655.1	Ascomycota	Dothideomycetes	Bimuria novae-zelandiae CBS 107.79	1447943	98.1	99.6	99.2	70.9	NA	52.7	≥90% completeness	Dcr detected
GCA_010015675.1	Ascomycota	Dothideomycetes	Byssothecium circinans	147558	98.5	99.8	98.4	70.5	NA	53.1	≥90% completeness	Dcr detected
GCA_010015705.1	Ascomycota	Dothideomycetes	Aulographum hederae CBS 113979	1176131	97.3	98.4	98	70.6	NA	50.9	≥90% completeness	Dcr detected
GCA_010015725.1	Ascomycota	Dothideomycetes	Amniculicola lignicola CBS 123094	1392246	97.3	98.8	98	70.2	NA	52.2	≥90% completeness	Dcr detected
GCA_010015735.1	Ascomycota	Dothideomycetes	Aaosphaeria arxii CBS 175.79	1450172	98.8	99.5	98.9	71.5	NA	53.4	≥90% completeness	Dcr detected
GCA_010015745.1	Ascomycota	Dothideomycetes	Setomelanomma holmii	210430	97.7	99.6	98.7	70.5	NA	52.4	≥90% completeness	Dcr detected
GCA_010015785.1	Ascomycota	Dothideomycetes	Saccharata proteae CBS 121410	1314787	98.4	99.2	98.6	72.5	NA	53.5	≥90% completeness	Dcr detected
GCA_010015805.1	Ascomycota	Dothideomycetes	Rhizodiscina lignyota	1504668	98.8	99.2	98.9	71	NA	52.6	≥90% completeness	Dcr detected
GCA_010015815.1	Ascomycota	Dothideomycetes	Dothidotthia symphoricarpi CBS 119687	1392245	98.4	99.1	98.9	70.4	NA	52	≥90% completeness	Dcr detected
GCA_010015825.1	Ascomycota	Dothideomycetes	Lophiotrema nucula	690887	98.8	99.7	99.1	71.4	NA	53.1	≥90% completeness	Dcr detected
GCA_010093485.1	Ascomycota	Dothideomycetes	Karstenula rhodostoma CBS 690.94	1392251	98	99.3	98.6	70.7	NA	52.6	≥90% completeness	Dcr detected
GCA_010093505.1	Ascomycota	Dothideomycetes	Neohortaea acidophila	245834	98.4	99.2	98.8	70.4	NA	49.9	≥90% completeness	Dcr detected
GCA_010093515.1	Ascomycota	Dothideomycetes	Lineolata rhizophorae	578093	96.5	98.3	96.7	69.3	NA	50.3	≥90% completeness	Dcr detected
GCA_010093535.1	Ascomycota	Dothideomycetes	Lindgomyces ingoldianus	673940	98.8	99.6	99	71.1	NA	52.9	≥90% completeness	Dcr detected
GCA_010093585.1	Ascomycota	Dothideomycetes	Melanomma pulvis-pyrius CBS 109.77	1314802	98.8	99.4	99	71.4	NA	53.8	≥90% completeness	Dcr detected
GCA_010093595.1	Ascomycota	Dothideomycetes	Mytilinidion resinicola	574789	98	99.4	98.5	70.9	NA	53.3	≥90% completeness	Dcr detected
GCA_010093605.1	Ascomycota	Dothideomycetes	Lophium mytilinum	390894	98.8	99.2	98.3	71.1	NA	53.5	≥90% completeness	Dcr detected
GCA_010093625.1	Ascomycota	Dothideomycetes	Macroventuria anomochaeta	301207	98	99.2	99.2	71	NA	52.8	≥90% completeness	Dcr detected
GCA_010093635.1	Ascomycota	Dothideomycetes	Massarina eburnea CBS 473.64	1395130	97.6	99	98	70.1	NA	51.9	≥90% completeness	Dcr detected
GCA_010093685.1	Ascomycota	Dothideomycetes	Ophiobolus disseminans	1469910	98.1	99.7	98.9	70.5	NA	52.9	≥90% completeness	Dcr detected
GCA_010093695.1	Ascomycota	Dothideomycetes	Plenodomus tracheiphilus IPT5	1408161	98	99.2	99.2	70.6	NA	53.2	≥90% completeness	Dcr detected
GCA_010093705.1	Ascomycota	Dothideomycetes	Patellaria atrata CBS 101060	1346257	96.5	97.5	97.3	70.5	NA	52.9	≥90% completeness	Dcr detected
GCA_010093715.1	Ascomycota	Dothideomycetes	Pleomassaria siparia CBS 279.74	1314801	97.6	99.2	98.8	70.7	NA	52.6	≥90% completeness	Dcr detected
GCA_010093745.1	Ascomycota	Dothideomycetes	Piedraia hortae CBS 480.64	1314780	95.3	95.4	93.2	64.1	NA	44.4	≥90% completeness	Dcr detected
GCA_010093785.1	Ascomycota	Dothideomycetes	Polychaeton citri CBS 116435	1314669	98.1	99.2	98.5	68.9	NA	49.3	≥90% completeness	Dcr detected
GCA_010093795.1	Ascomycota	Dothideomycetes	Sporormia fimetaria CBS 119925	1340428	98	99	97.8	70.6	NA	51.6	≥90% completeness	Dcr detected
GCA_010093805.1	Ascomycota	Dothideomycetes	Polyplosphaeria fusca	682080	98.8	99.2	98.7	70.9	NA	52.8	≥90% completeness	Dcr detected
GCA_010093815.1	Ascomycota	Dothideomycetes	Pseudovirgaria hyperparasitica	470096	97.7	98.2	97.6	70.1	NA	51.1	≥90% completeness	Dcr detected
GCA_010093825.1	Ascomycota	Dothideomycetes	Teratosphaeria nubilosa	161662	94.9	98.5	97.6	68.5	NA	49.2	≥90% completeness	Dcr detected
GCA_010093885.1	Ascomycota	Dothideomycetes	Aplosporella prunicola CBS 121167	1176127	98.4	99.4	99.2	73.1	NA	54.4	≥90% completeness	Dcr detected
GCA_010093895.1	Ascomycota	Dothideomycetes	Myriangium duriaei CBS 260.36	1168546	97.3	98.8	98.6	70.1	NA	51.2	≥90% completeness	Dcr detected
GCA_010093925.1	Ascomycota	Dothideomycetes	Zopfia rhizophila CBS 207.26	1314779	98.4	98.2	98.1	71.1	NA	53.4	≥90% completeness	Dcr detected
GCA_010093935.1	Ascomycota	Dothideomycetes	Zasmidium cellare ATCC 36951	1080233	98	98.5	98.2	70.2	NA	50.6	≥90% completeness	Dcr detected
GCA_010093945.1	Ascomycota	Dothideomycetes	Delitschia confertaspora ATCC 74209	1513339	98	99.7	98.9	71.8	NA	53.8	≥90% completeness	Dcr detected
GCA_010094025.1	Ascomycota	Dothideomycetes	Viridothelium virens	1048519	98	99.2	98.6	71.4	NA	51.7	≥90% completeness	Dcr detected
GCA_010094035.1	Ascomycota	Dothideomycetes	Trematosphaeria pertusa	390896	98	99.7	99.2	71.8	NA	53.4	≥90% completeness	Dcr detected
GCA_010094045.1	Ascomycota	Dothideomycetes	Didymosphaeria enalia	85948	98	99.4	98.6	71.4	NA	53.7	≥90% completeness	Dcr detected
GCA_010094085.1	Ascomycota	Dothideomycetes	Westerdykella ornata	318751	98.4	99.6	98.5	71.6	NA	52.5	≥90% completeness	Dcr detected
GCA_010094145.1	Ascomycota	Dothideomycetes	Didymella exigua CBS 183.55	1150837	96.9	98.6	98.8	70.1	NA	51.9	≥90% completeness	Dcr detected
GCA_010203745.1	Mucoromycota	Mucoromycetes	Mucor lusitanicus	29924	96.1	95.8	72.1	82.3	NA	96.7	≥90% completeness	Dcr detected
GCA_010356995.1	Ascomycota	Dothideomycetes	Trichodelitschia bisporula	703511	97.6	98.3	98.3	70.3	NA	50.4	≥90% completeness	Dcr detected
GCA_010405375.1	Ascomycota	Dothideomycetes	Lophiostoma macrostomum CBS 122681	1314788	96.1	98.3	98.2	70.2	NA	52.2	≥90% completeness	Dcr detected
GCA_010405405.1	Ascomycota	Dothideomycetes	Microthyrium microscopicum	703497	97.6	98.5	96.5	69.5	NA	50.1	≥90% completeness	Dcr detected
GCA_010405425.1	Ascomycota	Dothideomycetes	Lentithecium fluviatile CBS 122367	1168545	98.1	99.2	98.8	70.5	NA	53.1	≥90% completeness	Dcr detected
GCA_010583015.1	Ascomycota	Dothideomycetes	Tothia fuscella	1048955	98	98.9	98.6	70.1	NA	52.1	≥90% completeness	Dcr detected
GCA_010724455.1	Ascomycota	Eurotiomycetes	Aspergillus lentulus	293939	97.7	98.9	98.8	72.4	NA	54	≥90% completeness	Dcr detected
GCA_010725545.2	Basidiomycota	Agaricomycetes	Lepista sordida	123925	0	0.3	0.2	0.4	NA	0.5	<90% completeness	No Dcr detected
GCA_011022315.1	Ascomycota	Saccharomycetes	Saccharomyces pastorianus	27292	93.3	96.8	97.1	54	NA	35.4	≥90% completeness	No Dcr detected
GCA_011032825.1	Ascomycota	Dothideomycetes	Massariosphaeria phaeospora	100035	98	99.3	99	70.6	NA	53.3	≥90% completeness	Dcr detected
GCA_011057905.1	Ascomycota	Sordariomycetes	Xylaria multiplex	323545	96.1	97.5	94.7	66	NA	46.6	≥90% completeness	Dcr detected
GCA_011058865.1	Ascomycota	Dothideomycetes	Didymella keratinophila	2301244	98	99.4	97.8	70.7	NA	52.3	≥90% completeness	Dcr detected
GCA_011058875.1	Ascomycota	Sordariomycetes	Neopestalotiopsis sp. 37M	2572875	98.8	99.7	98.9	70	NA	50.3	≥90% completeness	Dcr detected
GCA_011058895.1	Ascomycota	Dothideomycetes	Didymella heteroderae	1769908	98.8	99.4	97.8	70.6	NA	52.5	≥90% completeness	Dcr detected
GCA_011058905.1	Ascomycota	Dothideomycetes	Curvularia kusanoi	90978	99.6	99.6	98.8	70.8	NA	51.6	≥90% completeness	Dcr detected
GCA_011066345.1	Ascomycota	Sordariomycetes	Trichoderma lentiforme	1567552	98.8	99	97.7	68.9	NA	49.9	≥90% completeness	Dcr detected
GCA_011074865.1	Ascomycota	Pichiomycetes	Brettanomyces nanus	13502	88.2	89.5	85.6	53	NA	35.4	<90% completeness	No Dcr detected
GCA_011074885.1	Ascomycota	Pichiomycetes	Brettanomyces bruxellensis	5007	89.8	91	86.3	53.9	NA	36.7	≥90% completeness	No Dcr detected
GCA_011075155.1	Ascomycota	Sordariomycetes	Colletotrichum scovillei	1209932	98.8	98.7	98.7	70.1	NA	50.9	≥90% completeness	Dcr detected
GCA_011392555.1	Ascomycota	Eurotiomycetes	Penicillium rolfsii	69785	97.3	97.3	95.7	69	NA	50	≥90% completeness	Dcr detected
GCA_011503125.2	Ascomycota	Dothideomycetes	Botryosphaeria dothidea	55169	97.6	98.5	97.2	71.4	NA	52.5	≥90% completeness	Dcr detected
GCA_011692745.1	Ascomycota	Eurotiomycetes	Arthroderma uncinatum	74035	86.7	93.2	90	62.8	NA	44.8	≥90% completeness	Dcr detected
GCA_011745365.1	Ascomycota	Sordariomycetes	Cryphonectria parasitica EP155	660469	93.7	94	94.2	65.7	NA	47.1	≥90% completeness	Dcr detected
GCA_011800055.1	Ascomycota	Sordariomycetes	Colletotrichum gloeosporioides	474922	95.7	98.3	97.2	68.8	NA	50.2	≥90% completeness	Dcr detected
GCA_011800875.2	Basidiomycota	Agaricomycetes	Suillus brevipes Sb2	1400700	99.2	98.8	65.6	99.1	NA	62.4	≥90% completeness	Dcr detected
GCA_011947395.1	Ascomycota	Sordariomycetes	Colletotrichum karsti	1095194	97.3	99	98.7	69.4	NA	50.3	≥90% completeness	Dcr detected
GCA_012184295.1	Ascomycota	Orbiliomycetes	Dactylella cylindrospora	1814901	85.9	88.9	84.1	64.4	NA	48.7	<90% completeness	Dcr detected
GCA_012184305.1	Ascomycota	Orbiliomycetes	Drechslerella brochopaga	47238	92.5	91	86.9	65.3	NA	49.6	≥90% completeness	Dcr detected
GCA_012184315.1	Ascomycota	Orbiliomycetes	Arthrobotrys entomopaga	321852	86.3	86.9	85.1	64.4	NA	48.6	<90% completeness	Dcr detected
GCA_012184355.1	Ascomycota	Orbiliomycetes	Dactylellina cionopaga	47266	91	89.6	85.3	65.2	NA	48.6	≥90% completeness	Dcr detected
GCA_012550715.1	Ascomycota	Sordariomycetes	Geosmithia morbida	1094350	96.1	98.7	97.9	67.1	NA	46.5	≥90% completeness	Dcr detected
GCA_012656285.1	Ascomycota	Eurotiomycetes	Aspergillus fumigatiaffinis	340414	95.3	97.6	96.4	69.4	NA	51.2	≥90% completeness	Dcr detected
GCA_012931995.1	Ascomycota	Sordariomycetes	Fusarium albosuccineum	1237068	96.1	97.5	96.9	67	NA	49.3	≥90% completeness	Dcr detected
GCA_012932015.1	Ascomycota	Sordariomycetes	Fusarium acutatum	78861	98.1	99	98.4	68.9	NA	49.8	≥90% completeness	Dcr detected
GCA_012932025.1	Ascomycota	Sordariomycetes	Fusarium austroafricanum	2364996	99.6	98.2	97.6	68.3	NA	49.7	≥90% completeness	Dcr detected
GCA_012934285.1	Ascomycota	Sordariomycetes	Ophiocordyceps sinensis	72228	99.6	98.9	98.9	68.6	NA	48.9	≥90% completeness	Dcr detected
GCA_012971845.1	Ascomycota	Dothideomycetes	Lasiodiplodia theobromae	45133	98.4	98.7	97.9	72.5	NA	53.3	≥90% completeness	Dcr detected
GCA_012980515.1	Ascomycota	Sordariomycetes	Ophiocordyceps camponoti-floridani	2030778	96.1	97.2	95	66.5	NA	45.8	≥90% completeness	Dcr detected
GCA_012980535.1	Basidiomycota	Agaricomycetes	Pleurotus pulmonarius	28995	97.3	98	63.3	97.2	NA	60.5	≥90% completeness	Dcr detected
GCA_013036055.1	Ascomycota	Dothideomycetes	Alternaria burnsii	1187904	97.6	98.9	96.7	69.4	NA	52.1	≥90% completeness	Dcr detected
GCA_013053245.1	Basidiomycota	Agaricomycetes	Agrocybe pediades	84607	91.8	95	62.2	94.9	NA	58.1	≥90% completeness	Dcr detected
GCA_013054445.1	Ascomycota	Leotiomycetes	Cudoniella acicularis	354080	90.2	92.1	90	63.9	NA	48	≥90% completeness	Dcr detected
GCA_013138035.1	Ascomycota	Eurotiomycetes	Penicillium sp. str. #12	2720512	97.3	98.6	97.4	69.8	NA	51.7	≥90% completeness	Dcr detected
GCA_013201785.1	Ascomycota	Sordariomycetes	Colletotrichum tropicale	912113	95.7	97.9	97.6	69.9	NA	50.8	≥90% completeness	Dcr detected
GCA_013266165.1	Ascomycota	Sordariomycetes	Fusarium graminum	86546	98.8	98.5	98.3	69.6	NA	49.5	≥90% completeness	Dcr detected
GCA_013266175.1	Ascomycota	Sordariomycetes	Fusarium gaditjirri	282569	97.3	99.2	98.1	69.2	NA	50.1	≥90% completeness	Dcr detected
GCA_013266185.1	Ascomycota	Sordariomycetes	Fusarium sarcochroum	1208366	98	97.8	97.7	68.8	NA	50	≥90% completeness	Dcr detected
GCA_013266195.1	Ascomycota	Sordariomycetes	Fusarium zealandicum	1053134	96.9	97.9	96.7	67.2	NA	49.6	≥90% completeness	Dcr detected
GCA_013266205.1	Ascomycota	Sordariomycetes	Fusarium decemcellulare	57161	92.6	94.4	93.8	65.6	NA	48.4	≥90% completeness	Dcr detected
GCA_013266265.1	Ascomycota	Sordariomycetes	Fusarium sp. NRRL 66182	2692428	98	97.5	96.8	68	NA	49.4	≥90% completeness	Dcr detected
GCA_013305495.1	Ascomycota	Sordariomycetes	Metarhizium anisopliae	5530	91.8	92.1	91.4	62.4	NA	45	≥90% completeness	Dcr detected
GCA_013305925.1	Ascomycota	Dipodascomycetes	Galactomyces reessii	43985	41.2	51.9	44.9	36.2	NA	22.8	<90% completeness	No Dcr detected
GCA_013340325.1	Ascomycota	Eurotiomycetes	Aspergillus tubingensis	5068	99.2	99.8	99.6	72.8	NA	54.9	≥90% completeness	Dcr detected
GCA_013364935.1	Ascomycota	Sordariomycetes	Fusarium anthophilum	48485	97.3	98.6	97.9	68.9	NA	49.9	≥90% completeness	Dcr detected
GCA_013365045.1	Ascomycota	Dipodascomycetes	Geotrichum candidum	1173061	70.6	78.7	70.6	53.3	NA	37.6	<90% completeness	No Dcr detected
GCA_013368295.1	Basidiomycota	Agaricomycetes	Psilocybe cf. subviscida	2480587	94.9	95	60.8	94.6	NA	58.6	≥90% completeness	Dcr detected
GCA_013368315.1	Basidiomycota	Agaricomycetes	Tetrapyrgos nigripes	182062	91.4	93	59.5	92.9	NA	55.8	≥90% completeness	Dcr detected
GCA_013368325.1	Basidiomycota	Agaricomycetes	Tulosesus angulatus	980116	94.9	96.9	62.4	96.7	NA	59.1	≥90% completeness	Dcr detected
GCA_013368375.1	Basidiomycota	Agaricomycetes	Tricholomella constricta	117010	91.4	94.4	60	92.6	NA	55.6	≥90% completeness	Dcr detected
GCA_013368445.1	Basidiomycota	Agaricomycetes	Leucoagaricus leucothites	201217	93.7	93.9	59.4	93.6	NA	56	≥90% completeness	Dcr detected
GCA_013368555.1	Basidiomycota	Agaricomycetes	Collybiopsis confluens	2823264	88.6	90.5	56.3	90.6	NA	51.8	≥90% completeness	Dcr detected
GCA_013368755.1	Ascomycota	Eurotiomycetes	Talaromyces rugulosus	121627	98	98.3	97.4	69.5	NA	52.7	≥90% completeness	Dcr detected
GCA_013390185.1	Ascomycota	Sordariomycetes	Colletotrichum aenigma	1215731	96.9	98.2	97.8	70.4	NA	50.5	≥90% completeness	Dcr detected
GCA_013390195.1	Ascomycota	Sordariomycetes	Colletotrichum siamense	690259	97.3	98.5	97.7	70	NA	50.9	≥90% completeness	Dcr detected
GCA_013395995.1	Ascomycota	Sordariomycetes	Fusarium pseudoanthophilum	48495	97.3	97.9	97.8	68.4	NA	49.3	≥90% completeness	Dcr detected
GCA_013396005.1	Ascomycota	Sordariomycetes	Fusarium napiforme	42672	96.9	97.3	97.1	68.1	NA	49.7	≥90% completeness	Dcr detected
GCA_013396015.1	Ascomycota	Sordariomycetes	Fusarium mexicanum	751941	97.7	99.1	98.1	68.4	NA	49.4	≥90% completeness	Dcr detected
GCA_013396025.1	Ascomycota	Sordariomycetes	Fusarium phyllophilum	47803	98.4	98.6	98.2	68.5	NA	49.3	≥90% completeness	Dcr detected
GCA_013396035.1	Ascomycota	Sordariomycetes	Fusarium pseudocircinatum	56676	97.3	97.9	97.4	68.2	NA	49.5	≥90% completeness	Dcr detected
GCA_013396075.1	Ascomycota	Sordariomycetes	Fusarium subglutinans	42677	97.7	99	98.7	68.6	NA	49.7	≥90% completeness	Dcr detected
GCA_013396095.1	Ascomycota	Sordariomycetes	Fusarium sp. NRRL 52700	1101274	98.1	99	98.8	69.7	NA	50	≥90% completeness	Dcr detected
GCA_013396165.1	Ascomycota	Sordariomycetes	Fusarium globosum	78864	96.1	98.1	96.5	67.5	NA	49.1	≥90% completeness	Dcr detected
GCA_013396175.1	Ascomycota	Sordariomycetes	Fusarium denticulatum	48507	98.1	98.3	97.6	68.7	NA	49.8	≥90% completeness	Dcr detected
GCA_013396195.1	Ascomycota	Sordariomycetes	Fusarium tjaetaba	1567544	97.7	98.7	98.4	68.6	NA	49.6	≥90% completeness	Dcr detected
GCA_013396205.1	Ascomycota	Sordariomycetes	Fusarium mundagurra	1567541	95.7	98.4	97.6	68.8	NA	49.5	≥90% completeness	Dcr detected
GCA_013396255.1	Ascomycota	Sordariomycetes	Fusarium sp. NRRL 25303	122381	97.3	98.8	98.3	68.9	NA	49.4	≥90% completeness	Dcr detected
GCA_013396295.1	Ascomycota	Sordariomycetes	Fusarium heterosporum	42747	98.8	98.2	98.1	69.3	NA	49.6	≥90% completeness	Dcr detected
GCA_013402915.1	Ascomycota	Saccharomycetes	Zygotorulaspora mrakii	42260	91.4	97.2	97.2	53.4	NA	35	≥90% completeness	No Dcr detected
GCA_013421405.2	Ascomycota	Eurotiomycetes	Aspergillus burnettii	2508778	96.9	99.2	97.9	70.5	NA	51.9	≥90% completeness	Dcr detected
GCA_013423385.1	Basidiomycota	Tremellomycetes	Naganishia liquefaciens	104408	96.9	94.2	58.5	95.7	NA	50.8	≥90% completeness	Dcr detected
GCA_013427175.2	Basidiomycota	Agaricomycetes	Armillaria borealis	47425	0	0	0	0	NA	0	<90% completeness	No Dcr detected
GCA_013461495.1	Ascomycota	Leotiomycetes	Botrytis fragariae	1964551	98	99	98.8	71	NA	53.7	≥90% completeness	Dcr detected
GCA_013694445.1	Ascomycota	Saccharomycetes	Torulaspora sp. CBS 2947	2792677	90.6	97	97	53	NA	35.3	≥90% completeness	No Dcr detected
GCA_013758895.1	Ascomycota	Sordariomycetes	Fusarium bulbicola	79018	97.7	98.7	98.2	69	NA	49.2	≥90% completeness	Dcr detected
GCA_013781345.1	Ascomycota	Sordariomycetes	Fusarium coicis	1567539	96.1	97.5	97.5	68.3	NA	49.2	≥90% completeness	Dcr detected
GCA_014065205.1	Ascomycota	Pezizomycetes	Tuber brumale	60458	98.8	98.4	96.3	75.1	NA	59.5	≥90% completeness	Dcr detected
GCA_014066305.1	Ascomycota	Lecanoromycetes	Letharia columbiana	112416	97.3	97	95.6	69.4	NA	50.2	≥90% completeness	Dcr detected
GCA_014066315.1	Ascomycota	Lecanoromycetes	Letharia lupina	560253	98.4	98.3	96.4	69.4	NA	50.2	≥90% completeness	Dcr detected
GCA_014117465.1	Ascomycota	Eurotiomycetes	Aspergillus flavus NRRL3357	332952	94.5	98.3	98.2	70.6	NA	53.1	≥90% completeness	Dcr detected
GCA_014133895.1	Ascomycota	Saccharomycetes	Torulaspora globosa	48254	90.2	97.2	96.7	53.4	NA	34.8	≥90% completeness	No Dcr detected
GCA_014235925.1	Ascomycota	Sordariomycetes	Colletotrichum truncatum	5467	96.9	97.1	96.6	68.5	NA	49.7	≥90% completeness	Dcr detected
GCA_014235935.1	Ascomycota	Sordariomycetes	Colletotrichum musicola	2175873	98.4	99.6	99.1	70.4	NA	51.6	≥90% completeness	Dcr detected
GCA_014235945.1	Ascomycota	Sordariomycetes	Colletotrichum plurivorum	2175906	98.4	99.7	99.4	70.9	NA	51.8	≥90% completeness	Dcr detected
GCA_014235955.1	Ascomycota	Sordariomycetes	Colletotrichum sojae	2175907	98	99.7	99.5	70.9	NA	51.4	≥90% completeness	Dcr detected
GCA_014281905.1	Ascomycota	Eurotiomycetes	Aspergillus hiratsukae	1194566	94.9	96.3	95.9	68.3	NA	50.7	≥90% completeness	Dcr detected
GCA_014281915.1	Ascomycota	Eurotiomycetes	Aspergillus felis	1287682	96.9	97.4	96.4	69.3	NA	50.8	≥90% completeness	Dcr detected
GCA_014298035.1	Ascomycota	Dothideomycetes	Pseudocercospora fuligena	685502	98.8	98.4	98.1	70	NA	50.4	≥90% completeness	Dcr detected
GCA_014461115.1	Basidiomycota	Agaricomycetes	Mycena chlorophos	658473	93.7	96.4	60.6	94.6	NA	57.7	≥90% completeness	Dcr detected
GCA_014461125.1	Basidiomycota	Agaricomycetes	Mycena kentingensis	1325293	96.1	95	60.1	93.8	NA	57.5	≥90% completeness	Dcr detected
GCA_014461135.1	Basidiomycota	Agaricomycetes	Mycena indigotica	2126181	96.1	94.7	60.8	93.9	NA	57.9	≥90% completeness	Dcr detected
GCA_014462655.1	Basidiomycota	Agaricomycetes	Mycena venus	2733690	91	90.2	56.5	90.7	NA	53.8	≥90% completeness	Dcr detected
GCA_014462675.1	Basidiomycota	Agaricomycetes	Mycena sanguinolenta	230812	92.2	93	59.1	92.4	NA	55.9	≥90% completeness	Dcr detected
GCA_014466165.1	Basidiomycota	Agaricomycetes	Pleurotus ostreatus	5322	97.3	98.3	64.8	98.1	NA	62.7	≥90% completeness	Dcr detected
GCA_014595645.1	Ascomycota	Sordariomycetes	Diaporthe citri	83186	98.8	99	97.9	68.1	NA	48.3	≥90% completeness	Dcr detected
GCA_014621375.1	Ascomycota	Eurotiomycetes	Penicillium crustosum	36656	96.9	98.7	98.7	70.8	NA	51.2	≥90% completeness	Dcr detected
GCA_014621405.1	Ascomycota	Sordariomycetes	Stylonectria norvegica	1736662	90.2	93.4	92.5	64.7	NA	46.1	≥90% completeness	Dcr detected
GCA_014621425.1	Ascomycota	Sordariomycetes	Cylindrodendrum hubeiense	595255	94.1	97.2	96.2	67.9	NA	48.9	≥90% completeness	Dcr detected
GCA_014621435.1	Ascomycota	Sordariomycetes	Neopestalotiopsis clavispora	289240	94.9	96.2	96	67.7	NA	48.5	≥90% completeness	Dcr detected
GCA_014764975.1	Ascomycota	Sordariomycetes	Fusarium sp. DS 682	2773459	97.7	96.6	95.6	66.1	NA	48.7	≥90% completeness	Dcr detected
GCA_014805555.1	Microsporidia	NA	Thelohania contejeani	164912	32.6	24	10.7	10.5	93.5	5.3	≥90% completeness	Dcr detected
GCA_014805705.1	Microsporidia	NA	Cucumispora dikerogammari	658444	15.3	12.7	5.3	5	43.2	2	<90% completeness	Dcr detected
GCA_014839625.1	Ascomycota	Eurotiomycetes	Penicillium ucsense	2839758	99.6	99.9	99.9	72.5	NA	53.8	≥90% completeness	Dcr detected
GCA_014839865.1	Mucoromycota	Mucoromycetes	Apophysomyces ossiformis	679940	89.8	92.8	67.2	77.9	NA	88.6	≥90% completeness	Dcr detected
GCA_014839935.1	Zoopagomycota	Entomophthoromycetes	Entomophthora muscae	34485	80.4	70	47	56.3	NA	58.3	<90% completeness	Dcr detected
GCA_014898285.1	Ascomycota	Leotiomycetes	Botrytis aclada	139639	99.6	100	99.9	73	NA	55.6	≥90% completeness	Dcr detected
GCA_014898295.1	Ascomycota	Leotiomycetes	Botrytis byssoidea	139641	98.4	99.6	99.1	72.3	NA	55.4	≥90% completeness	Dcr detected
GCA_014898415.1	Ascomycota	Leotiomycetes	Stromatinia cepivora	38492	98.1	99.1	99	72.4	NA	54.5	≥90% completeness	Dcr detected
GCA_014898425.1	Ascomycota	Leotiomycetes	Botryotinia globosa	278942	99.2	99.7	99.7	72.4	NA	55.2	≥90% completeness	Dcr detected
GCA_014898435.1	Ascomycota	Leotiomycetes	Botrytis sinoallii	1463999	98	99.2	98.3	71.8	NA	54.1	≥90% completeness	Dcr detected
GCA_014898465.1	Ascomycota	Leotiomycetes	Botrytis porri	87229	98.8	99.6	99.5	72.5	NA	54.8	≥90% completeness	Dcr detected
GCA_014898485.1	Ascomycota	Leotiomycetes	Botrytis squamosa	139640	99.2	99.7	99.8	72.6	NA	55.5	≥90% completeness	Dcr detected
GCA_014898535.1	Ascomycota	Leotiomycetes	Botrytis deweyae	2478750	99.2	99.8	99.9	72.5	NA	55.4	≥90% completeness	Dcr detected
GCA_014898555.1	Ascomycota	Leotiomycetes	Botrytis elliptica	278938	99.2	100	99.7	72.6	NA	55.6	≥90% completeness	Dcr detected
GCA_014898675.1	Basidiomycota	Agaricomycetes	Athelia sp. TMB	2748771	92.1	95.8	60.4	93.4	NA	53.6	≥90% completeness	Dcr detected
GCA_014904835.1	Basidiomycota	Agaricomycetes	Paxillus ammoniavirescens	1132860	97.7	99.1	65.7	99.4	NA	61.7	≥90% completeness	Dcr detected
GCA_014904845.1	Ascomycota	Leotiomycetes	Acephala macrosclerotiorum	886606	99.6	99.3	99.2	72.8	NA	54.9	≥90% completeness	Dcr detected
GCA_014904855.1	Basidiomycota	Agaricomycetes	Thelephora ganbajun	370292	96.9	98.7	63.5	97.4	NA	60.4	≥90% completeness	Dcr detected
GCA_014904895.1	Basidiomycota	Agaricomycetes	Tricholoma matsutake 945	1095628	96.5	97.8	63.9	97.6	NA	61.2	≥90% completeness	Dcr detected
GCA_014904905.1	Ascomycota	Pezizomycetes	Wilcoxina mikolae CBS 423.85	1314677	98	97.8	96.3	75.1	NA	59.8	≥90% completeness	Dcr detected
GCA_014904935.1	Basidiomycota	Agaricomycetes	Melanogaster broomeanus	2655010	95.6	95.9	60.4	97.1	NA	57.1	≥90% completeness	Dcr detected
GCA_014904945.1	Basidiomycota	Agaricomycetes	Gyrodon lividus	85971	97.7	99.5	65.5	99.2	NA	61	≥90% completeness	Dcr detected
GCA_014904975.1	Basidiomycota	Agaricomycetes	Marasmius fiardii PR-910	1328756	98.4	99.1	65.9	99.4	NA	62.2	≥90% completeness	Dcr detected
GCA_014904985.1	Basidiomycota	Agaricomycetes	Hydnum rufescens UP504	1448309	91.8	95.6	58.6	95.1	NA	55.6	≥90% completeness	Dcr detected
GCA_014905795.1	Ascomycota	Pichiomycetes	Metschnikowia persimmonesis	2053757	82.3	81	78	47.6	NA	30.7	<90% completeness	No Dcr detected
GCA_014905825.1	Basidiomycota	Agaricomycetes	Lyophyllum atratum	117065	96.5	98.3	64.2	99	NA	61.7	≥90% completeness	Dcr detected
GCA_014925785.1	Basidiomycota	Agaricomycetes	Mycena galopus ATCC 62051	1314675	96.5	97.4	62.2	98.1	NA	59.3	≥90% completeness	Dcr detected
GCA_014925825.1	Basidiomycota	Agaricomycetes	Pholiota molesta	2066989	93.3	95.4	59.1	96	NA	57.5	≥90% completeness	Dcr detected
GCA_014925845.1	Basidiomycota	Agaricomycetes	Crassisporium funariophilum	1954473	97.3	99.8	65.2	99.7	NA	62.5	≥90% completeness	Dcr detected
GCA_015025155.1	Basidiomycota	Agaricomycetes	Lactarius quietus	111141	92.9	95.7	60.4	95.6	NA	56.4	≥90% completeness	Dcr detected
GCA_015039315.1	Basidiomycota	Agaricomycetes	Clavulina sp. PMI_390	1486700	96.1	96.2	59.7	95.3	NA	56.2	≥90% completeness	Dcr detected
GCA_015039355.1	Basidiomycota	Agaricomycetes	Ramaria rubella	113071	97.2	98.3	64.6	98.6	NA	62.9	≥90% completeness	Dcr detected
GCA_015039365.1	Basidiomycota	Agaricomycetes	Amanita rubescens	71933	95.7	98.1	62.5	97.7	NA	59.6	≥90% completeness	Dcr detected
GCA_015039395.1	Basidiomycota	Agaricomycetes	Ceratobasidium sp. AG-I	305860	97.7	99	64.5	98.9	NA	63.3	≥90% completeness	Dcr detected
GCA_015039405.1	Basidiomycota	Agaricomycetes	Cantharellus anzutake	1750568	93	93.4	58.6	95.2	NA	55.4	≥90% completeness	Dcr detected
GCA_015039435.1	Basidiomycota	Agaricomycetes	Imleria badia	36058	97.7	97.6	63.6	97.9	NA	60.3	≥90% completeness	Dcr detected
GCA_015039465.1	Basidiomycota	Agaricomycetes	Phlegmacium glaucopus	171480	97.6	99.8	64.2	99.6	NA	62.4	≥90% completeness	Dcr detected
GCA_015178925.1	Basidiomycota	Agaricomycetes	Russula emetica	152958	97.6	97.5	62.7	98.2	NA	59.9	≥90% completeness	Dcr detected
GCA_015178965.1	Basidiomycota	Agaricomycetes	Russula ochroleuca	152965	98.5	98.7	63.5	98.6	NA	60.4	≥90% completeness	Dcr detected
GCA_015178975.1	Basidiomycota	Agaricomycetes	Hysterangium stoloniferum	150792	99.2	98.7	64.6	98.7	NA	61.4	≥90% completeness	Dcr detected
GCA_015178995.1	Ascomycota	Pezizomycetes	Trichophaea hybrida	47213	95.3	95.1	93.7	72.4	NA	57.3	≥90% completeness	Dcr detected
GCA_015179015.1	Basidiomycota	Agaricomycetes	Boletus edulis BED1	1328754	96.8	98.2	63.4	97.9	NA	60.3	≥90% completeness	Dcr detected
GCA_015179025.1	Ascomycota	Pezizomycetes	Terfezia claveryi	139407	93.3	95.7	93.5	71.8	NA	55.4	≥90% completeness	Dcr detected
GCA_015179035.1	Ascomycota	Pezizomycetes	Tirmania nivea	160517	98.1	98.7	96.5	73.7	NA	57.3	≥90% completeness	Dcr detected
GCA_015179045.1	Ascomycota	Pezizomycetes	Kalaharituber pfeilii	139406	97.7	98.2	94.4	73.5	NA	58.2	≥90% completeness	Dcr detected
GCA_015179125.1	Basidiomycota	Agaricomycetes	Gautieria morchelliformis	112417	97.7	96.8	62.6	96.3	NA	61.1	≥90% completeness	Dcr detected
GCA_015484465.1	Basidiomycota	Agaricomycetes	Pholiota conissans	109636	97.7	99.6	65.8	99.4	NA	63.2	≥90% completeness	Dcr detected
GCA_015499975.1	Mucoromycota	Mortierellomycetes	Dissophora ornata	979620	94.2	93.1	68.3	79.4	NA	91.8	≥90% completeness	No Dcr detected
GCA_015499985.1	Mucoromycota	Mortierellomycetes	Haplosporangium gracile	2779863	96.8	97.2	73.6	83.4	NA	96.2	≥90% completeness	Dcr detected
GCA_015499995.1	Basidiomycota	Agaricomycetes	Flammula alnicola	109635	94.1	96.4	61.2	97.2	NA	59.2	≥90% completeness	Dcr detected
GCA_015500005.1	Mucoromycota	Mortierellomycetes	Entomortierella lignicola	979712	91	92.6	67.9	79.2	NA	90.4	≥90% completeness	Dcr detected
GCA_015500155.1	Mucoromycota	Mortierellomycetes	Haplosporangium bisporale	1897645	75.3	76	56.2	65.4	NA	74.7	<90% completeness	Dcr detected
GCA_015501055.1	Basidiomycota	Agaricomycetes	Mucidula mucida	139077	94.5	95	60.7	95.4	NA	56.9	≥90% completeness	Dcr detected
GCA_015501065.1	Basidiomycota	Agaricomycetes	Infundibulicybe gibba	378275	95.7	96	59.9	96.1	NA	56.5	≥90% completeness	Dcr detected
GCA_015501075.1	Basidiomycota	Agaricomycetes	Gymnopilus junonius	109634	95.3	96.2	60	96.3	NA	57.1	≥90% completeness	Dcr detected
GCA_015501535.1	Basidiomycota	Agaricomycetes	Cyathus striatus	68777	96.5	95.8	62.7	96.6	NA	59.9	≥90% completeness	Dcr detected
GCA_015501585.1	Basidiomycota	Agaricomycetes	Rhodocollybia butyracea	206335	97.2	96.7	62.3	97.1	NA	58.8	≥90% completeness	Dcr detected
GCA_015501595.1	Basidiomycota	Agaricomycetes	Hymenopellis radicata	937743	89.8	94.2	61.4	94.6	NA	57.5	≥90% completeness	Dcr detected
GCA_015501605.1	Basidiomycota	Agaricomycetes	Panaeolus papilionaceus	330517	95.7	99.1	64.7	98.5	NA	61.8	≥90% completeness	Dcr detected
GCA_015502445.1	Mucoromycota	Mortierellomycetes	Mortierella sp. GBA35	1896188	95.3	93.3	71	80.1	NA	92.9	≥90% completeness	Dcr detected
GCA_015502455.1	Mucoromycota	Mortierellomycetes	Mortierella sp. AM989	1896186	93.3	93.9	70.7	81.3	NA	92.3	≥90% completeness	Dcr detected
GCA_015502465.1	Mucoromycota	Mortierellomycetes	Mortierella sp. 14UC	1896178	96.5	95.3	71.7	81.3	NA	95	≥90% completeness	Dcr detected
GCA_015502475.1	Mucoromycota	Mortierellomycetes	Mortierella sp. AD031	1896182	95.6	93.5	72.3	81.2	NA	94.5	≥90% completeness	Dcr detected
GCA_015502485.1	Mucoromycota	Mortierellomycetes	Mortierella sp. GBA39	1896189	96.5	95.9	73	82.8	NA	96.4	≥90% completeness	Dcr detected
GCA_015502505.1	Mucoromycota	Mortierellomycetes	Linnemannia schmuckeri	64567	93	93.8	70	80.6	NA	91.8	≥90% completeness	Dcr detected
GCA_015502575.1	Mucoromycota	Mortierellomycetes	Mortierella sp. AD010	1896179	90.6	92.6	68.4	78.5	NA	89.5	≥90% completeness	Dcr detected
GCA_015529505.1	Mucoromycota	Mortierellomycetes	Haplosporangium sp. Z 11	1897648	93	95.1	71.4	81.8	NA	94	≥90% completeness	Dcr detected
GCA_015529515.1	Mucoromycota	Mortierellomycetes	Haplosporangium sp. Z 767	1897647	94.2	95.9	72.2	82.2	NA	94.4	≥90% completeness	Dcr detected
GCA_015529795.1	Mucoromycota	Mortierellomycetes	Haplosporangium sp. Z 27	1897644	93.4	94	68.8	79.8	NA	89.9	≥90% completeness	Dcr detected
GCA_015533775.1	Ascomycota	Eurotiomycetes	Penicillium roqueforti	5082	98.4	99.6	99.1	71.7	NA	53.3	≥90% completeness	Dcr detected
GCA_015584075.1	Basidiomycota	Agaricomycetes	Lepista nuda	64659	98.1	98.8	64.8	99	NA	62.5	≥90% completeness	Dcr detected
GCA_015584085.1	Basidiomycota	Agaricomycetes	Macrolepiota fuliginosa MF-IS2	1400762	95.7	98.4	64.8	98.6	NA	62.8	≥90% completeness	Dcr detected
GCA_015657495.1	Basidiomycota	Agaricomycetes	Crepidotus variabilis	179855	98	99.2	64.8	99.5	NA	62.4	≥90% completeness	Dcr detected
GCA_015679515.1	Mucoromycota	Mortierellomycetes	Mortierella sp. NVP85	1896193	94.5	91.8	66.1	77.6	NA	89	≥90% completeness	Dcr detected
GCA_015679535.1	Mucoromycota	Mortierellomycetes	Podila horticola	311239	96.8	94.7	70.6	81.5	NA	93.5	≥90% completeness	Dcr detected
GCA_015679545.1	Mucoromycota	Mortierellomycetes	Mortierella sp. AD094	1896185	92.5	93	70.3	79.7	NA	91.1	≥90% completeness	Dcr detected
GCA_015679585.1	Mucoromycota	Mortierellomycetes	Entomortierella beljakovae	979673	92.6	93.1	68.2	78.3	NA	89.7	≥90% completeness	Dcr detected
GCA_015679605.1	Mucoromycota	Mortierellomycetes	Podila epigama	979699	93.7	91.3	67	77.9	NA	89.5	≥90% completeness	Dcr detected
GCA_015679695.1	Mucoromycota	Mortierellomycetes	Mortierella sp. AD011	1896180	93.4	92.8	67.9	78.4	NA	88.9	≥90% completeness	Dcr detected
GCA_015680625.1	Mucoromycota	Mortierellomycetes	Mortierella hygrophila	979708	97.2	98.2	74.3	84.5	NA	97.1	≥90% completeness	Dcr detected
GCA_015680635.1	Mucoromycota	Mortierellomycetes	Lunasporangiospora selenospora	979761	83.2	83.9	59.6	67.9	NA	80.1	<90% completeness	Dcr detected
GCA_015698045.1	Mucoromycota	Glomeromycetes	Rhizophagus clarus	94130	92.9	93.5	70.9	80.7	NA	95	≥90% completeness	Dcr detected
GCA_015832175.1	Ascomycota	Dothideomycetes	Paraphaeosphaeria minitans	565426	97.6	99.1	98.7	70	NA	52.5	≥90% completeness	Dcr detected
GCA_015832245.1	Microsporidia	NA	Nosema granulosis	83296	27.9	20.4	8.6	8.8	92.5	4.9	≥90% completeness	Dcr detected
GCA_015844325.1	Ascomycota	Eurotiomycetes	Aspergillus nanangensis	2582783	98.4	99.2	98.2	70.6	NA	52	≥90% completeness	Dcr detected
GCA_015847235.1	Mucoromycota	Mortierellomycetes	Linnemannia zychae	979765	96.5	98.2	73.6	84.4	NA	96.5	≥90% completeness	Dcr detected
GCA_015849295.1	Mucoromycota	Mortierellomycetes	Modicella reniformis	1440133	72.2	73.3	51.2	60.9	NA	71	<90% completeness	Dcr detected
GCA_015849325.1	Mucoromycota	Mortierellomycetes	Mortierella antarctica	979670	96.1	94.7	71.2	80.2	NA	92.4	≥90% completeness	Dcr detected
GCA_015849335.1	Mucoromycota	Mortierellomycetes	Entomortierella chlamydospora	101097	92.9	94.6	69.2	79.2	NA	90.3	≥90% completeness	Dcr detected
GCA_015852385.1	Mucoromycota	Mortierellomycetes	Podila clonocystis	979688	96.4	94.4	72.7	82.1	NA	94.7	≥90% completeness	Dcr detected
GCA_015852425.1	Mucoromycota	Mortierellomycetes	Gryganskiella cystojenkinii	979690	97.7	95.8	71.8	82.5	NA	94.2	≥90% completeness	Dcr detected
GCA_015852495.1	Mucoromycota	Mortierellomycetes	Podila epicladia	979697	94.2	90.7	68.7	79	NA	91.4	≥90% completeness	Dcr detected
GCA_015951145.1	Basidiomycota	Pucciniomycetes	Cronartium quercuum f. sp. fusiforme G11	708437	93.7	92.4	57.5	94.7	NA	52.8	≥90% completeness	Dcr detected
GCA_015956445.1	Basidiomycota	Agaricomycetes	Thelephora terrestris	56493	98.8	99.6	65.2	99.2	NA	62.2	≥90% completeness	Dcr detected
GCA_016097325.1	Ascomycota	Eurotiomycetes	Aspergillus melleus	138277	95.7	96	95.4	69	NA	51.5	≥90% completeness	Dcr detected
GCA_016097715.1	Mucoromycota	Mucoromycetes	Apophysomyces sp. BC1015	2184030	91.3	93.3	67.7	78.6	NA	89.9	≥90% completeness	Dcr detected
GCA_016097735.1	Mucoromycota	Mucoromycetes	Apophysomyces sp. BC1021	2184031	90.6	92.5	68	78.4	NA	89.9	≥90% completeness	Dcr detected
GCA_016097755.1	Mucoromycota	Mucoromycetes	Apophysomyces sp. BC1034	2184029	89.8	90.9	66.7	77	NA	89	≥90% completeness	Dcr detected
GCA_016097855.1	Mucoromycota	Mortierellomycetes	Linnemannia gamsii	64522	95.7	95.2	72	82.1	NA	95	≥90% completeness	Dcr detected
GCA_016097895.1	Mucoromycota	Mortierellomycetes	Linnemannia exigua	604196	92.9	91.5	67.3	77.9	NA	88.5	≥90% completeness	Dcr detected
GCA_016097935.1	Mucoromycota	Mortierellomycetes	Dissophora globulifera	979702	96.9	95.7	71	81.7	NA	93.5	≥90% completeness	Dcr detected
GCA_016097945.1	Mucoromycota	Mortierellomycetes	Podila humilis	64523	74.5	77.9	55.8	66.2	NA	74.2	<90% completeness	Dcr detected
GCA_016098005.1	Mucoromycota	Mortierellomycetes	Podila minutissima	64525	96.9	95.4	72.4	82	NA	94.2	≥90% completeness	Dcr detected
GCA_016098015.1	Mucoromycota	Mortierellomycetes	Gamsiella multidivaricata	101098	91	91	66.8	78.1	NA	88	≥90% completeness	No Dcr detected
GCA_016098025.1	Mucoromycota	Mortierellomycetes	Mortierella sp. AD032	1896183	92.6	91.4	68.7	78	NA	91.3	≥90% completeness	Dcr detected
GCA_016098035.1	Mucoromycota	Mortierellomycetes	Mortierella sp. GBA30	1896187	94.5	95.1	71.7	81.5	NA	92.4	≥90% completeness	Dcr detected
GCA_016098045.1	Mucoromycota	Mortierellomycetes	Mortierella sp. GBA43	1896190	93.7	93.3	68.1	79.9	NA	91.2	≥90% completeness	Dcr detected
GCA_016098085.1	Mucoromycota	Mortierellomycetes	Mortierella sp. NVP41	1896192	96.1	96.8	73.2	83.2	NA	96.6	≥90% completeness	Dcr detected
GCA_016098105.1	Mucoromycota	Mortierellomycetes	Actinomortierella wolfii	90253	94.5	94.3	69.2	80	NA	91	≥90% completeness	Dcr detected
GCA_016098155.1	Mucoromycota	Mortierellomycetes	Actinomortierella ambigua	1343610	97.3	96.2	70.9	81.7	NA	93.7	≥90% completeness	Dcr detected
GCA_016098165.1	Mucoromycota	Mortierellomycetes	Mortierella polycephala	41804	94.1	94.2	70	80	NA	92.8	≥90% completeness	Dcr detected
GCA_016255985.1	Microsporidia	NA	Dictyocoela roeselum	288439	9	5.8	2.4	2.4	30.7	1.5	<90% completeness	No Dcr detected
GCA_016256075.1	Microsporidia	NA	Dictyocoela muelleri	279532	23.5	16	8.2	7.6	80.8	3.7	<90% completeness	No Dcr detected
GCA_016508695.1	Ascomycota	Leotiomycetes	Hyphodiscus hymeniophilus	353542	82.4	85.2	83.1	58.4	NA	42.7	<90% completeness	Dcr detected
GCA_016584175.1	Ascomycota	Saccharomycetes	Kazachstania exigua	34358	89.8	93.8	92.6	50.5	NA	33.7	≥90% completeness	No Dcr detected
GCA_016584195.1	Ascomycota	Pichiomycetes	Candida californica	460514	86.7	87	83.3	52.3	NA	34	<90% completeness	No Dcr detected
GCA_016584345.1	Basidiomycota	Agaricomycetes	Suillus ampliporus	1912932	95.3	96.5	63.5	95.9	NA	59.8	≥90% completeness	Dcr detected
GCA_016618355.2	Basidiomycota	Agaricomycetes	Astraeus odoratus	265491	82	81.1	48.8	82.1	NA	45.6	<90% completeness	Dcr detected
GCA_016628065.1	Basidiomycota	Agaricomycetes	Suillus lakei	48574	98.4	97.9	62.3	98.1	NA	58.7	≥90% completeness	Dcr detected
GCA_016628075.1	Basidiomycota	Agaricomycetes	Suillus paluster	48578	97.3	97.5	63.8	97.3	NA	60.1	≥90% completeness	Dcr detected
GCA_016628085.1	Basidiomycota	Agaricomycetes	Suillus occidentalis	756607	96.8	97	62.7	96.4	NA	59.2	≥90% completeness	Dcr detected
GCA_016628565.1	Basidiomycota	Agaricomycetes	Suillus placidus	48579	97.7	99	64.6	98.6	NA	61.7	≥90% completeness	Dcr detected
GCA_016647625.1	Basidiomycota	Agaricomycetes	Suillus subalutaceus	48586	96	97.3	63.3	98.1	NA	59.6	≥90% completeness	Dcr detected
GCA_016647635.1	Basidiomycota	Agaricomycetes	Suillus subaureus	48587	97.2	97.2	63.7	97.7	NA	59.8	≥90% completeness	Dcr detected
GCA_016647645.1	Basidiomycota	Agaricomycetes	Suillus variegatus	48592	96.4	96.3	62.7	96.7	NA	59.4	≥90% completeness	Dcr detected
GCA_016647685.1	Basidiomycota	Agaricomycetes	Suillus tomentosus	48589	97.3	98	64.8	98.6	NA	62.1	≥90% completeness	Dcr detected
GCA_016647745.1	Basidiomycota	Agaricomycetes	Suillus plorans	116603	98.5	98.5	64.9	98.8	NA	62.4	≥90% completeness	Dcr detected
GCA_016647755.1	Basidiomycota	Agaricomycetes	Suillus subluteus	48588	98.5	99	64	98.3	NA	60.7	≥90% completeness	Dcr detected
GCA_016647785.1	Basidiomycota	Agaricomycetes	Suillus fuscotomentosus	1912939	97.3	98.8	64.3	98.9	NA	61.2	≥90% completeness	Dcr detected
GCA_016695465.1	Basidiomycota	Agaricomycetes	Suillus americanus	48561	95.3	97.8	64.6	98.7	NA	61.2	≥90% completeness	Dcr detected
GCA_016695475.1	Basidiomycota	Agaricomycetes	Suillus decipiens	48569	97.7	99	64.9	98.8	NA	61.8	≥90% completeness	Dcr detected
GCA_016695485.1	Basidiomycota	Agaricomycetes	Suillus hirtellus	279518	97.7	99.6	65.5	99.5	NA	62.2	≥90% completeness	Dcr detected
GCA_016748015.1	Mucoromycota	Glomeromycetes	Geosiphon pyriformis	50956	92.5	90.8	67.4	76.9	NA	84.1	≥90% completeness	Dcr detected
GCA_016758755.1	Basidiomycota	Agaricomycetes	Suillus discolor	1912936	96.8	98.1	63.7	97.4	NA	60.9	≥90% completeness	Dcr detected
GCA_016758765.1	Basidiomycota	Agaricomycetes	Suillus cothurnatus	48568	96.8	97.6	63.4	97.8	NA	60.6	≥90% completeness	Dcr detected
GCA_016758775.1	Basidiomycota	Agaricomycetes	Suillus clintonianus	1904413	97.7	98.7	65.1	98.9	NA	62.3	≥90% completeness	Dcr detected
GCA_016758785.1	Basidiomycota	Agaricomycetes	Suillus bovinus	48563	98.8	98.7	65.4	98.8	NA	61.2	≥90% completeness	Dcr detected
GCA_016758895.1	Mucoromycota	Umbelopsidomycetes	Umbelopsis vinacea	44442	95.7	96	73.9	83.8	NA	95.2	≥90% completeness	Dcr detected
GCA_016758905.1	Mucoromycota	Umbelopsidomycetes	Umbelopsis isabellina	91625	96.1	94.7	73.3	82.7	NA	94.7	≥90% completeness	Dcr detected
GCA_016758935.1	Mucoromycota	Mortierellomycetes	Gamsiella multidivaricata	101098	85.1	82.3	61.9	69.3	NA	81.4	<90% completeness	No Dcr detected
GCA_016758945.1	Mucoromycota	Mucoromycetes	Mucor plumbeus	97098	95.3	96.7	73.3	83.9	NA	96.9	≥90% completeness	Dcr detected
GCA_016758965.1	Mucoromycota	Mucoromycetes	Circinella minor	1195481	94.5	95.3	72.8	82.6	NA	96.7	≥90% completeness	Dcr detected
GCA_016758985.1	Mucoromycota	Mucoromycetes	Mucor saturninus	64648	97.6	97.5	74.1	83.9	NA	98.4	≥90% completeness	Dcr detected
GCA_016767475.1	Basidiomycota	Agaricomycetes	Suillus weaverae	48593	98.1	98.7	64.8	98.9	NA	62.3	≥90% completeness	Dcr detected
GCA_016800925.1	Basidiomycota	Agaricomycetes	Suillus spraguei	5383	96.1	97.9	62.6	97.2	NA	59.7	≥90% completeness	Dcr detected
GCA_016861625.1	Ascomycota	Eurotiomycetes	Aspergillus luchuensis	1069201	98.8	98.3	97.9	70.8	NA	54	≥90% completeness	Dcr detected
GCA_016861735.1	Ascomycota	Eurotiomycetes	Aspergillus chevalieri	182096	97.7	98.9	98.3	72	NA	53.3	≥90% completeness	Dcr detected
GCA_016861865.1	Ascomycota	Eurotiomycetes	Aspergillus puulaauensis	1220207	99.2	99.9	99.6	72.5	NA	54.1	≥90% completeness	Dcr detected
GCA_016906535.1	Basidiomycota	Agaricomycetes	Rhizoctonia solani	456999	84.7	84.7	52.7	86.1	NA	48.1	<90% completeness	Dcr detected
GCA_016906575.1	Basidiomycota	Agaricomycetes	Ceratobasidium sp. AG-Ba	170446	94.1	93.9	60.4	93.7	NA	57	≥90% completeness	Dcr detected
GCA_016946835.1	Chytridiomycota	Neocallimastigomycetes	Neocallimastix sp. JGI-2020a	2767002	90.1	88.5	56.1	62.8	NA	64.3	≥90% completeness	Dcr detected
GCA_016952355.1	Ascomycota	Sordariomycetes	Fusarium culmorum	5516	96.5	96.1	95.9	66.9	NA	48.3	≥90% completeness	Dcr detected
GCA_017301755.1	Ascomycota	Pneumocystomycetes	Pneumocystis wakefieldiae	38082	91.8	83.7	65.4	54	NA	42	≥90% completeness	No Dcr detected
GCA_017309325.2	Ascomycota	Dothideomycetes	Elsinoe batatas	2601811	97.3	97.5	96.9	68.7	NA	49.5	≥90% completeness	Dcr detected
GCA_017311265.1	Ascomycota	Pneumocystomycetes	Pneumocystis canis	2698477	85.1	81.4	64.4	52.2	NA	42	<90% completeness	No Dcr detected
GCA_017311285.1	Ascomycota	Pneumocystomycetes	Pneumocystis oryctolagi	42067	81.2	76.9	61.9	51.1	NA	40.6	<90% completeness	No Dcr detected
GCA_017357885.1	Ascomycota	Leotiomycetes	Monilinia vaccinii-corymbosi	61207	96.1	98.4	97.8	69.8	NA	52.3	≥90% completeness	Dcr detected
GCA_017365405.1	Ascomycota	Leotiomycetes	Cadophora malorum	108018	98.4	99.1	98.9	72.2	NA	54.9	≥90% completeness	Dcr detected
GCA_017366145.1	Ascomycota	Leotiomycetes	Cadophora sp. M221	2774352	98	98.4	98.2	71.8	NA	54.3	≥90% completeness	Dcr detected
GCA_017499595.1	Basidiomycota	Agaricomycetes	Psilocybe cubensis	181762	94.5	95.8	60.6	94.2	NA	56.5	≥90% completeness	Dcr detected
GCA_017607445.1	Ascomycota	Eurotiomycetes	Histoplasma ohiense	2902605	91.8	93.3	91.2	67.7	NA	48.2	≥90% completeness	Dcr detected
GCA_017607575.1	Basidiomycota	Agaricomycetes	Termitomyces sp. Mn162	2053456	78.8	84	47.8	76.5	NA	42	<90% completeness	Dcr detected
GCA_017635955.1	Ascomycota	Dipodascomycetes	Yarrowia sp. B02	2768839	96.1	98	94.3	66.7	NA	48.9	≥90% completeness	No Dcr detected
GCA_017639365.1	Ascomycota	Dipodascomycetes	Yarrowia sp. E02	2768841	96.5	97.9	93.2	66.5	NA	48.1	≥90% completeness	No Dcr detected
GCA_017639385.1	Ascomycota	Dipodascomycetes	Yarrowia sp. C11	2768840	96.5	97.9	93.4	66.6	NA	48.1	≥90% completeness	No Dcr detected
GCA_017655625.1	Ascomycota	Pichiomycetes	Candida metapsilosis	273372	88.3	93	92.8	55	NA	38.3	≥90% completeness	No Dcr detected
GCA_017911155.1	Olpidiomycota	Olpidiomycetes	Olpidium bornovanus	278681	20.4	15.8	10.7	13.6	NA	12	<90% completeness	No Dcr detected
GCA_018127085.1	Ascomycota	Pneumocystomycetes	Pneumocystis sp. 'macacae'	2698480	88.6	82.6	66.1	52.1	NA	39.8	<90% completeness	No Dcr detected
GCA_018282005.1	Basidiomycota	Agaricomycetes	Asterophora parasitica	117018	83.1	86.9	51.7	83.3	NA	44.3	<90% completeness	Dcr detected
GCA_018282025.1	Basidiomycota	Agaricomycetes	Sphagnurus paluster	117069	79.2	87.5	51.2	81.3	NA	46.4	<90% completeness	Dcr detected
GCA_018296085.1	Basidiomycota	Agaricomycetes	Termitomyces sp. T112	1850345	89.1	89.1	57.2	89.9	NA	56	<90% completeness	Dcr detected
GCA_018296165.1	Basidiomycota	Agaricomycetes	Termitomyces sp. T153	1857762	89.9	86.4	55.8	86.8	NA	53.8	<90% completeness	Dcr detected
GCA_018340605.1	Ascomycota	Eurotiomycetes	Aspergillus pseudoviridinutans	1517512	98.4	99.3	99.3	71.8	NA	53.7	≥90% completeness	Dcr detected
GCA_018360045.1	Ascomycota	Sordariomycetes	Claviceps capensis	1649128	98.4	99.5	98.4	68.9	NA	48.8	≥90% completeness	Dcr detected
GCA_018360055.1	Ascomycota	Sordariomycetes	Claviceps monticola	1649129	97.7	99.3	98.7	68.7	NA	48.3	≥90% completeness	Dcr detected
GCA_018360065.1	Ascomycota	Sordariomycetes	Claviceps pazoutovae	1649127	98.4	99.5	98.4	68.4	NA	49.3	≥90% completeness	Dcr detected
GCA_018360075.1	Ascomycota	Sordariomycetes	Claviceps cyperi	247652	98	99	98.2	68.6	NA	49.5	≥90% completeness	Dcr detected
GCA_018360135.1	Ascomycota	Sordariomycetes	Claviceps sorghi	96774	91.8	93.8	91.5	63.8	NA	44.8	≥90% completeness	Dcr detected
GCA_018360145.1	Ascomycota	Sordariomycetes	Claviceps africana	83212	94.9	96.7	95.5	66.2	NA	47.2	≥90% completeness	Dcr detected
GCA_018360175.1	Ascomycota	Sordariomycetes	Claviceps arundinis	1623583	98.4	99.1	98.7	68.9	NA	48.9	≥90% completeness	Dcr detected
GCA_018360185.1	Ascomycota	Sordariomycetes	Claviceps lovelessii	1806559	92.5	93.9	93.2	65.1	NA	46.1	≥90% completeness	Dcr detected
GCA_018360205.1	Ascomycota	Sordariomycetes	Claviceps digitariae	254901	98	98.6	97.5	68.8	NA	49.1	≥90% completeness	Dcr detected
GCA_018360215.1	Ascomycota	Sordariomycetes	Claviceps spartinae	1294630	96.9	98.8	98.2	68.6	NA	49.2	≥90% completeness	Dcr detected
GCA_018360225.1	Ascomycota	Sordariomycetes	Claviceps pusilla	123648	92.9	93.8	93.1	65.2	NA	45.8	≥90% completeness	Dcr detected
GCA_018360255.1	Ascomycota	Sordariomycetes	Claviceps maximensis	89174	98	99.6	99.1	69.4	NA	49.8	≥90% completeness	Dcr detected
GCA_018360275.1	Ascomycota	Sordariomycetes	Claviceps sp. LM458 group G5	2559231	97.7	99	98.1	68.9	NA	49	≥90% completeness	Dcr detected
GCA_018360325.1	Ascomycota	Sordariomycetes	Claviceps aff. humidiphila group G2b	2559226	98	98.7	98.2	68.6	NA	48.6	≥90% completeness	Dcr detected
GCA_018360345.1	Ascomycota	Sordariomycetes	Claviceps sp. LM84 group G4	2559225	96.5	98	97.4	68	NA	48.8	≥90% completeness	Dcr detected
GCA_018360355.1	Ascomycota	Sordariomycetes	Claviceps sp. Clav32 group G5	2559230	98.4	99.4	98.7	69.1	NA	49.4	≥90% completeness	Dcr detected
GCA_018360365.1	Ascomycota	Sordariomycetes	Claviceps citrina	62069	92.5	94.2	92.7	64.6	NA	44.8	≥90% completeness	Dcr detected
GCA_018360375.1	Ascomycota	Sordariomycetes	Claviceps sp. LM77 group G4	2559228	95.7	97.3	97.2	68.1	NA	48.7	≥90% completeness	Dcr detected
GCA_018360385.1	Ascomycota	Sordariomycetes	Claviceps sp. LM78 group G4	2559227	96.1	97.2	96.9	67.5	NA	48.3	≥90% completeness	Dcr detected
GCA_018360435.1	Ascomycota	Sordariomycetes	Claviceps sp. LM218 group G6	2559224	96.1	98.3	97.8	68.7	NA	49.1	≥90% completeness	Dcr detected
GCA_018360445.1	Ascomycota	Sordariomycetes	Claviceps sp. LM220 group G6	2559222	97.6	98.5	98.2	68.5	NA	48.5	≥90% completeness	Dcr detected
GCA_018360465.1	Ascomycota	Sordariomycetes	Claviceps humidiphila	1294629	97.7	98.9	98.1	68.3	NA	48.7	≥90% completeness	Dcr detected
GCA_018360525.1	Ascomycota	Sordariomycetes	Claviceps sp. Clav50 group G5	2559229	96.9	98.7	98.1	68.5	NA	49.3	≥90% completeness	Dcr detected
GCA_018360575.1	Ascomycota	Sordariomycetes	Claviceps sp. LM454 group G7	2559221	96.5	98.6	98.1	68.6	NA	49.2	≥90% completeness	Dcr detected
GCA_018360595.1	Ascomycota	Sordariomycetes	Claviceps sp. LM219 group G6	2559223	96.5	98.1	97.6	68.6	NA	48.5	≥90% completeness	Dcr detected
GCA_018361025.1	Ascomycota	Sordariomycetes	Claviceps aff. purpurea	1967640	97.6	98.7	98.1	68.1	NA	48.5	≥90% completeness	Dcr detected
GCA_018397855.1	Basidiomycota	Agaricomycetes	Boletus reticuloceps	495285	78.5	84.3	50.9	84.5	NA	46.6	<90% completeness	Dcr detected
GCA_018404265.1	Ascomycota	Eurotiomycetes	Aspergillus viridinutans	75553	98.8	99.7	99.2	72.4	NA	53.9	≥90% completeness	Dcr detected
GCA_018854895.1	Basidiomycota	Agaricomycetes	Tricholoma furcatifolium	2724999	84.3	93.3	54.7	89.8	NA	49.5	≥90% completeness	Dcr detected
GCA_018855395.1	Basidiomycota	Agaricomycetes	Arthromyces matolae	530044	78.9	81	46.6	77.3	NA	42.6	<90% completeness	Dcr detected
GCA_018855915.1	Basidiomycota	Agaricomycetes	Tephrocybe sp. NHM501043	2724996	75.3	83.1	49.2	79.4	NA	42.3	<90% completeness	Dcr detected
GCA_018856295.1	Basidiomycota	Agaricomycetes	Blastosporella zonata	530045	76.1	82.4	47.4	78.5	NA	43.6	<90% completeness	Dcr detected
GCA_018857265.1	Basidiomycota	Agaricomycetes	Termitomyces sp. T32_za158	2053458	65.5	74.6	41.9	68	NA	34.1	<90% completeness	Dcr detected
GCA_018857285.1	Basidiomycota	Agaricomycetes	Termitomyces sp. Mi166#008	2053460	89.9	92.5	53.6	88.4	NA	49.1	≥90% completeness	Dcr detected
GCA_018857305.1	Basidiomycota	Agaricomycetes	Termitomyces sp. T159_Od127	2053459	67.5	75.6	41.4	68.2	NA	35.5	<90% completeness	Dcr detected
GCA_018858115.1	Basidiomycota	Agaricomycetes	Tephrocybe rancida	117070	86.3	92.4	54	88.6	NA	50	≥90% completeness	Dcr detected
GCA_018902385.1	Ascomycota	Lecanoromycetes	Physcia stellaris	116821	88.6	89.4	86.5	61.2	NA	43.7	<90% completeness	Dcr detected
GCA_018924745.1	Basidiomycota	Agaricomycetes	Marasmius oreades	181124	97.3	96.7	64.2	96.5	NA	58.6	≥90% completeness	Dcr detected
GCA_019049425.1	Ascomycota	Pichiomycetes	Scheffersomyces spartinae	45513	88.2	93.9	89.7	54.5	NA	35.5	≥90% completeness	No Dcr detected
GCA_019096155.1	Ascomycota	Sordariomycetes	Staphylotrichum longicolle	669026	96.9	96.5	95.3	66.4	NA	45.7	≥90% completeness	Dcr detected
GCA_019112545.1	Basidiomycota	Agaricomycetes	Guyanagaster necrorhizus MCA 3950	1450536	97.7	98.4	65	98.8	NA	61.3	≥90% completeness	Dcr detected
GCA_019202705.1	Ascomycota	Pichiomycetes	Candida subhashii	561895	90.6	94.5	93.9	55	NA	38.2	≥90% completeness	No Dcr detected
GCA_019207285.1	Ascomycota	Pichiomycetes	Ogataea haglerorum	1937702	87.5	90.9	88.9	54.1	NA	37.1	≥90% completeness	No Dcr detected
GCA_019207475.1	Ascomycota	Pichiomycetes	Ogataea angusta	870730	89	92.3	89.5	54.5	NA	37.5	≥90% completeness	No Dcr detected
GCA_019321695.1	Ascomycota	Sordariomycetes	Diaporthe batatas	748121	98	98	97.6	68.7	NA	48.6	≥90% completeness	Dcr detected
GCA_019359905.1	Ascomycota	Pichiomycetes	Candida africana	241526	55.7	55	53.9	33.3	NA	22.5	<90% completeness	No Dcr detected
GCA_019359935.1	Ascomycota	Eurotiomycetes	Trichophyton interdigitale	101480	94.5	96.6	94.7	68.4	NA	49.1	≥90% completeness	Dcr detected
GCA_019364595.1	Basidiomycota	Agaricomycetes	Butyriboletus roseoflavus	1325616	82.8	85.2	50.6	85.3	NA	47.5	<90% completeness	Dcr detected
GCA_019456465.1	Ascomycota	Lecanoromycetes	Bacidia gigantensis	2732470	87.8	91.1	84.5	58.9	NA	39.3	≥90% completeness	Dcr detected
GCA_019565615.1	Ascomycota	Sordariomycetes	Trichoderma simmonsii	1491479	98.8	99.2	99.2	70.3	NA	50.9	≥90% completeness	Dcr detected
GCA_019609905.1	Ascomycota	Sordariomycetes	Fusarium poae	36050	98.8	99.8	99.3	70.2	NA	50.8	≥90% completeness	Dcr detected
GCA_019616325.1	Basidiomycota	Agaricomycetes	Ceratobasidium sp. 394	2600203	71	67.6	40.7	66.3	NA	40.5	<90% completeness	Dcr detected
GCA_019616345.1	Basidiomycota	Agaricomycetes	Ceratobasidium sp. 395	2600204	74.5	65	42	67.3	NA	40.5	<90% completeness	No Dcr detected
GCA_019616915.1	Basidiomycota	Agaricomycetes	Ceratobasidium sp. 423	2600206	76.9	75.2	46	74.2	NA	42.1	<90% completeness	Dcr detected
GCA_019616945.1	Basidiomycota	Agaricomycetes	Ceratobasidium sp. 414	2600205	82	87.1	50.7	83.1	NA	43.8	<90% completeness	Dcr detected
GCA_019616975.1	Basidiomycota	Agaricomycetes	Serendipita sp. 396	2600209	67.1	61.5	37.2	60	NA	34.8	<90% completeness	No Dcr detected
GCA_019623665.1	Basidiomycota	Agaricomycetes	Serendipita sp. 397	2600210	79.2	73	44.6	70.1	NA	41	<90% completeness	Dcr detected
GCA_019623675.1	Basidiomycota	Agaricomycetes	Serendipita sp. 398	2600211	70.2	64.6	38.4	64.7	NA	35.1	<90% completeness	Dcr detected
GCA_019623705.1	Basidiomycota	Agaricomycetes	Ceratobasidium sp. 428	2600207	76.1	68.9	43.7	70.9	NA	41.2	<90% completeness	Dcr detected
GCA_019627685.1	Basidiomycota	Agaricomycetes	Serendipita sp. 399	2600212	67.1	65.7	38.7	64	NA	35.5	<90% completeness	Dcr detected
GCA_019627725.1	Basidiomycota	Agaricomycetes	Serendipita sp. 401	2600214	81.2	75.3	44	73.3	NA	41.8	<90% completeness	Dcr detected
GCA_019627735.1	Basidiomycota	Agaricomycetes	Serendipita sp. 400	2600213	73.8	67.6	41.1	69.9	NA	38.6	<90% completeness	No Dcr detected
GCA_019627745.1	Basidiomycota	Agaricomycetes	Serendipita sp. 405	2600215	76.1	69.7	42.8	69.1	NA	39.5	<90% completeness	Dcr detected
GCA_019627755.1	Basidiomycota	Agaricomycetes	Serendipita sp. 411	2600216	75.6	70	42.7	70.3	NA	40.1	<90% completeness	Dcr detected
GCA_019632265.1	Basidiomycota	Agaricomycetes	Tulasnella sp. 331	2600221	85.1	90.8	54.8	89.5	NA	51.1	≥90% completeness	Dcr detected
GCA_019632275.1	Basidiomycota	Agaricomycetes	Tulasnella sp. 330	2600220	86.7	91.9	56.4	90	NA	52.4	≥90% completeness	Dcr detected
GCA_019632285.1	Basidiomycota	Agaricomycetes	Tulasnella sp. 332	2600222	85.5	91.3	54.9	88.9	NA	51.3	≥90% completeness	Dcr detected
GCA_019632295.1	Basidiomycota	Agaricomycetes	Tulasnella sp. 418	2600226	85.9	85.8	54.6	84.5	NA	53.4	<90% completeness	Dcr detected
GCA_019632305.1	Basidiomycota	Agaricomycetes	Tulasnella sp. 403	2600223	69.8	72.7	42.9	71.3	NA	39.7	<90% completeness	Dcr detected
GCA_019633405.1	Basidiomycota	Agaricomycetes	Tulasnella sp. 408	2600224	50.2	48	25.1	44.7	NA	23.6	<90% completeness	Dcr detected
GCA_019633425.1	Basidiomycota	Agaricomycetes	Tulasnella sp. 424	2600228	89.8	93.5	57.3	90.9	NA	53.7	≥90% completeness	Dcr detected
GCA_019633455.1	Basidiomycota	Agaricomycetes	Tulasnella sp. 419	2600227	87.5	86.5	56.2	85.8	NA	54.3	<90% completeness	Dcr detected
GCA_019633465.1	Basidiomycota	Agaricomycetes	Tulasnella sp. 417	2600225	63.5	56.6	34.6	55.7	NA	31.9	<90% completeness	Dcr detected
GCA_019633485.1	Basidiomycota	Agaricomycetes	Tulasnella sp. 425	2600229	89.4	93.4	58	90.2	NA	52.6	≥90% completeness	Dcr detected
GCA_019633495.1	Basidiomycota	Agaricomycetes	Tulasnella sp. 427	2600231	69	68.7	40.2	66.2	NA	39.4	<90% completeness	Dcr detected
GCA_019633535.1	Basidiomycota	Agaricomycetes	Tulasnella sp. JGI-2019a	2600232	95.7	96.2	60.6	95.8	NA	59.4	≥90% completeness	Dcr detected
GCA_019633565.1	Basidiomycota	Agaricomycetes	Serendipita sp. 407	2136033	71.4	70.9	42	69	NA	38.4	<90% completeness	Dcr detected
GCA_019633595.1	Basidiomycota	Agaricomycetes	Tulasnella sp. UAMH 9824	2601502	81.6	84.7	52.2	84.9	NA	48.2	<90% completeness	Dcr detected
GCA_019650295.1	Ascomycota	Dothideomycetes	Cercospora kikuchii	84275	99.3	99.6	99.3	70.4	NA	51.1	≥90% completeness	Dcr detected
GCA_019669825.1	Ascomycota	Leotiomycetes	Calycina marina	1763456	98.8	99.5	99.1	72	NA	52.6	≥90% completeness	Dcr detected
GCA_019669835.1	Ascomycota	Leotiomycetes	Amylocarpus encephaloides	45428	99.2	99.5	98.7	71.3	NA	53.5	≥90% completeness	Dcr detected
GCA_019669845.1	Ascomycota	Sordariomycetes	Emericellopsis atlantica	2614577	98.8	99.8	99	69.2	NA	51.3	≥90% completeness	Dcr detected
GCA_019671135.1	Mucoromycota	Mortierellomycetes	Linnemannia hyalina	64524	94.9	96.7	71.7	82	NA	94.4	≥90% completeness	Dcr detected
GCA_019677325.2	Basidiomycota	Agaricomycetes	Pleurotus cornucopiae	5321	89.4	90.6	57	89.1	NA	53.2	≥90% completeness	Dcr detected
GCA_019677335.1	Basidiomycota	Agaricomycetes	Ceratobasidium sp. UAMH 11750	2601501	65.9	65.3	41.1	65.4	NA	39.1	<90% completeness	Dcr detected
GCA_019677355.1	Basidiomycota	Agaricomycetes	Ceratobasidium sp. 370	2600201	73.4	70.9	43.7	73.5	NA	39.4	<90% completeness	Dcr detected
GCA_019677385.1	Basidiomycota	Agaricomycetes	Ceratobasidium sp. 392	2600202	70.6	65.5	40	66.8	NA	38.3	<90% completeness	No Dcr detected
GCA_019702505.1	Ascomycota	Dothideomycetes	Alternaria panax	48097	98.8	99.6	99	70.2	NA	52.5	≥90% completeness	Dcr detected
GCA_019787685.1	Basidiomycota	Agaricomycetes	Chiua virens	1914213	88.6	88	51.9	88.6	NA	48.7	<90% completeness	Dcr detected
GCA_019804575.1	Ascomycota	Eurotiomycetes	Pseudotulostoma volvatum	144541	87.9	92.7	89.3	62.3	NA	43	≥90% completeness	Dcr detected
GCA_019915245.1	Ascomycota	Sordariomycetes	Fusarium musae	1042133	98	98.9	98.5	68.2	NA	49.8	≥90% completeness	Dcr detected
GCA_019924955.1	Ascomycota	Dothideomycetes	Aureobasidium sp. EXF-3399	2831173	98.4	97.6	97.8	70.8	NA	53	≥90% completeness	Dcr detected
GCA_019972555.1	Basidiomycota	Ustilaginomycetes	Ustilago shanxiensis	327080	0	0	0	0	NA	0	<90% completeness	No Dcr detected
GCA_019973155.2	Basidiomycota	Agaricomycetes	Phanerochaete sordida	48140	98.4	99.9	66.9	99.9	NA	63.5	≥90% completeness	Dcr detected
GCA_020002365.1	Ascomycota	Sordariomycetes	Trichoderma gracile	1195189	98.9	99.9	99.5	70.2	NA	50.7	≥90% completeness	Dcr detected
GCA_020045945.2	Ascomycota	Sordariomycetes	Trichoderma semiorbis	1491008	96.9	98.7	98.4	70	NA	50.5	≥90% completeness	Dcr detected
GCA_020080175.1	Ascomycota	Geoglossomycetes	Glutinoglossum americanum	1670608	92.2	94.5	88.9	65.6	NA	47.5	≥90% completeness	Dcr detected
GCA_020080795.1	Ascomycota	Geoglossomycetes	Trichoglossum hirsutum	265104	79.6	82.6	77.4	54.2	NA	40.3	<90% completeness	Dcr detected
GCA_020091625.1	Basidiomycota	Agaricomycetes	Termitomyces sp. 'cryptogamus'	2788930	97.3	96	62.6	96.2	NA	58.9	≥90% completeness	Dcr detected
GCA_020102295.1	Ascomycota	Sordariomycetes	Metarhizium humberi	2596975	92.9	96.6	95.4	65.9	NA	46.2	≥90% completeness	Dcr detected
GCA_020137385.1	Ascomycota	Pezizomycetes	Morchella sextelata	1174677	96.1	97.3	96.2	74	NA	59.9	≥90% completeness	Dcr detected
GCA_020310465.1	Basidiomycota	Agaricomycetes	Lanmaoa asiatica	1603062	85.9	89.1	52.5	87.7	NA	47.3	<90% completeness	Dcr detected
GCA_020360975.1	Ascomycota	Sordariomycetes	Hirsutella rhossiliensis	111463	98	98.7	98.9	68.5	NA	49.1	≥90% completeness	Dcr detected
GCA_020536065.1	Ascomycota	Pichiomycetes	Ogataea philodendri	1378263	88.7	93.3	90.2	54.7	NA	38.4	≥90% completeness	No Dcr detected
GCA_020536115.1	Ascomycota	Pichiomycetes	Ogataea thermophila	369265	90.6	92.9	90.3	55.1	NA	38.5	≥90% completeness	No Dcr detected
GCA_020536175.1	Ascomycota	Saccharomycetes	Wickerhamomyces mucosus	1378264	91.4	95.8	93.8	58.2	NA	40.5	≥90% completeness	No Dcr detected
GCA_020536225.1	Ascomycota	Saccharomycetes	Wickerhamomyces pijperi	599730	90.6	92.2	90.8	56.1	NA	37.7	≥90% completeness	No Dcr detected
GCA_020623625.1	Ascomycota	Saccharomycetes	Saccharomycodes ludwigii	36035	87.1	90	87.9	49.7	NA	31.8	≥90% completeness	No Dcr detected
GCA_020631695.1	Ascomycota	Sordariomycetes	Trichoderma cornu-damae	654480	97.7	98.8	98.1	68.7	NA	48.4	≥90% completeness	Dcr detected
GCA_020726445.1	Ascomycota	Sordariomycetes	Chaetomium sp. MPI-SDFR-AT-0129	2823209	99.2	99.6	99	69	NA	48.8	≥90% completeness	Dcr detected
GCA_020726485.1	Ascomycota	Leotiomycetes	Halenospora varia	394676	97.6	99.3	99	72.9	NA	55	≥90% completeness	Dcr detected
GCA_020726505.1	Ascomycota	Leotiomycetes	Leptodontidium sp. MPI-SDFR-AT-0119	2826080	98.8	99.2	98.7	72.1	NA	55	≥90% completeness	Dcr detected
GCA_020726525.1	Ascomycota	Sordariomycetes	Truncatella angustata	152316	98.4	99	98.6	70.3	NA	51.4	≥90% completeness	Dcr detected
GCA_020726555.1	Ascomycota	Dothideomycetes	Boeremia exigua	749465	98.8	99.3	98.8	70.3	NA	51.9	≥90% completeness	Dcr detected
GCA_020726575.1	Ascomycota	Sordariomycetes	Plectosphaerella plurivora	936078	98.1	98.8	98.4	69.4	NA	50.1	≥90% completeness	Dcr detected
GCA_020736505.1	Ascomycota	Dothideomycetes	Alternaria rosae	1187941	98.4	99.4	99.2	70.8	NA	53.1	≥90% completeness	Dcr detected
GCA_020736525.1	Ascomycota	Sordariomycetes	Chaetomium sp. MPI-CAGE-AT-0009	2821753	98.4	98.9	98.8	68.9	NA	49.4	≥90% completeness	Dcr detected
GCA_020736565.1	Basidiomycota	Agaricomycetes	Coprinopsis sp. MPI-PUGE-AT-0042	2826081	98	98.1	64.2	98.3	NA	60.2	≥90% completeness	Dcr detected
GCA_020736575.1	Ascomycota	Sordariomycetes	Thelonectria olida	1576542	98.4	99.6	99.1	70.1	NA	51.3	≥90% completeness	Dcr detected
GCA_020740775.1	Ascomycota	Sordariomycetes	Ilyonectria destructans	64609	98.5	99.5	99.3	70.3	NA	50.9	≥90% completeness	Dcr detected
GCA_020744115.1	Ascomycota	Sordariomycetes	Fusarium avenaceum	40199	99.2	99.5	98.9	69.5	NA	51	≥90% completeness	Dcr detected
GCA_020744155.1	Ascomycota	Sordariomycetes	Ilyonectria sp. MPI-CAGE-AT-0026	2824670	98.5	99.2	99	70	NA	50.7	≥90% completeness	Dcr detected
GCA_020744175.1	Basidiomycota	Agaricomycetes	Auriculariales sp. MPI-PUGE-AT-0066	2829486	94.5	96.9	59.7	97	NA	56	≥90% completeness	Dcr detected
GCA_020744185.1	Mucoromycota	Mortierellomycetes	Linnemannia elongata	310910	97.2	96.8	73.7	84.7	NA	96.6	≥90% completeness	Dcr detected
GCA_020744225.1	Ascomycota	Dothideomycetes	Paraphoma chrysanthemicola	798071	98	99.4	98.9	71.2	NA	53.3	≥90% completeness	Dcr detected
GCA_020744255.1	Ascomycota	Sordariomycetes	Microdochium trichocladiopsis	1682393	98	99	98.5	70.4	NA	50.5	≥90% completeness	Dcr detected
GCA_020744335.1	Ascomycota	Sordariomycetes	Fusarium sp. MPI-SDFR-AT-0072	2826082	98.9	99	98.7	69.3	NA	50.5	≥90% completeness	Dcr detected
GCA_020744375.1	Ascomycota	Sordariomycetes	Dactylonectria estremocensis	1079267	98.5	99.9	99.2	69.9	NA	50.8	≥90% completeness	Dcr detected
GCA_020744385.1	Ascomycota	Sordariomycetes	Fusarium flagelliforme	2675880	98.8	99.4	99.4	70.3	NA	51.3	≥90% completeness	Dcr detected
GCA_020744415.1	Ascomycota	Dothideomycetes	Dendryphion nanum	256645	99.2	99.9	98.7	71.6	NA	53.2	≥90% completeness	Dcr detected
GCA_020744425.1	Ascomycota	Sordariomycetes	Dactylonectria macrodidyma	307937	99.6	99.7	99.2	69.9	NA	51	≥90% completeness	Dcr detected
GCA_020744475.1	Ascomycota	Sordariomycetes	Fusarium redolens	48865	97.7	99	98.9	69.5	NA	51.3	≥90% completeness	Dcr detected
GCA_020744495.1	Ascomycota	Sordariomycetes	Fusarium solani	169388	98.1	99.7	99.1	70.5	NA	52	≥90% completeness	Dcr detected
GCA_020744515.1	Ascomycota	Sordariomycetes	Fusarium tricinctum	61284	99.6	99.3	99	69.9	NA	50.9	≥90% completeness	Dcr detected
GCA_020746835.1	Ascomycota	Sordariomycetes	Stachybotrys elegans	80388	99.2	99.2	98.7	70.3	NA	50.3	≥90% completeness	Dcr detected
GCA_020746875.1	Ascomycota	Leotiomycetes	Rhexocercosporidium sp. MPI-PUGE-AT-0058	2042821	99.2	99.6	99.4	72.1	NA	55.2	≥90% completeness	Dcr detected
GCA_020746995.1	Ascomycota	Sordariomycetes	Plectosphaerella cucumerina	40658	97.7	99.4	98.9	69.4	NA	50.5	≥90% completeness	Dcr detected
GCA_020747015.1	Ascomycota	Dothideomycetes	Pyrenochaeta sp. MPI-SDFR-AT-0127	2829485	98	97.5	97	69	NA	52.5	≥90% completeness	Dcr detected
GCA_020747045.1	Ascomycota	Dothideomycetes	Phaeosphaeria sp. MPI-PUGE-AT-0046c	2821754	98.4	98.9	98.6	70.2	NA	52.5	≥90% completeness	Dcr detected
GCA_020747065.1	Ascomycota	Leotiomycetes	Leotiomycetes sp. MPI-SDFR-AT-0126	2138324	98.8	99.4	99.2	72.6	NA	55.4	≥90% completeness	Dcr detected
GCA_020800285.1	Ascomycota	Sordariomycetes	Sordaria sp. MPI-SDFR-AT-0083	2830617	100	99.4	99	69.3	NA	49.9	≥90% completeness	Dcr detected
GCA_020884735.1	Basidiomycota	Agaricomycetes	Clathrus columnatus	1419009	84.7	89	53.4	86	NA	49.3	<90% completeness	Dcr detected
GCA_020891255.1	Mucoromycota	Mortierellomycetes	Entomortierella parvispora	205924	98.9	97.6	75.4	85.4	NA	97.2	≥90% completeness	Dcr detected
GCA_021014935.1	Basidiomycota	Agaricomycetes	Hygrophoropsis aurantiaca	72124	94.5	97.7	64.4	97.7	NA	61.3	≥90% completeness	Dcr detected
GCA_021014945.1	Basidiomycota	Agaricomycetes	Leucogyrophana mollusca	85980	98.1	99.6	66	99.4	NA	62.8	≥90% completeness	Dcr detected
GCA_021015755.1	Basidiomycota	Agaricomycetes	Lentinula edodes	5353	97.3	99.5	64.2	99.2	NA	60.4	≥90% completeness	Dcr detected
GCA_021018615.1	Basidiomycota	Agaricomycetes	Phlebopus sp. FC_14	2615122	98.1	99.1	64.7	99	NA	61.5	≥90% completeness	Dcr detected
GCA_021029095.1	Basidiomycota	Agaricomycetes	Phellopilus nigrolimitatus	127956	96.8	97.9	62.1	97.9	NA	60.3	≥90% completeness	Dcr detected
GCA_021029105.1	Basidiomycota	Agaricomycetes	Cristinia sonorae	1940300	96.1	98.7	65.2	98.8	NA	63.4	≥90% completeness	Dcr detected
GCA_021052385.1	Basidiomycota	Tremellomycetes	Filobasidium floriforme	5210	95.3	94.9	57.9	95	NA	50.1	≥90% completeness	Dcr detected
GCA_021066465.1	Ascomycota	Sordariomycetes	Trichoderma asperelloides	702382	99.2	99.5	98.8	70.1	NA	50.5	≥90% completeness	Dcr detected
GCA_021176775.1	Ascomycota	Sordariomycetes	Sarocladium implicatum	1610689	94.5	96	95.6	67.2	NA	47.3	≥90% completeness	Dcr detected
GCA_021235465.1	Mucoromycota	Umbelopsidomycetes	Umbelopsis sp. PMI_123	1896174	97.3	97.5	74.9	85.6	NA	96	≥90% completeness	Dcr detected
GCA_021307315.1	Ascomycota	Leotiomycetes	Bisporella sp. PMI_857	1954211	98	98.2	98.4	71.1	NA	53.7	≥90% completeness	Dcr detected
GCA_021365275.1	Ascomycota	Sordariomycetes	Xylariales sp. PMI_506	1940296	97.7	99	98.8	69.7	NA	51.3	≥90% completeness	Dcr detected
GCA_021365285.1	Ascomycota	Eurotiomycetes	Talaromyces proteolyticus	1131652	98.4	99.4	98.8	72.2	NA	52.7	≥90% completeness	Dcr detected
GCA_021365295.1	Ascomycota	Leotiomycetes	Hymenoscyphus varicosporioides	2075069	99.6	99.4	99	73.4	NA	55	≥90% completeness	Dcr detected
GCA_021365335.1	Ascomycota	Dothideomycetes	Phaeosphaeriaceae sp. PMI808	1770614	96.5	97.7	96.6	69.7	NA	51.7	≥90% completeness	Dcr detected
GCA_021365365.1	Ascomycota	Sordariomycetes	Ilyonectria robusta	1079257	97.7	99.9	99.3	70	NA	50.7	≥90% completeness	Dcr detected
GCA_021399435.1	Ascomycota	Sordariomycetes	Diaporthaceae sp. PMI_573	2614600	98.5	99.6	98.8	69.7	NA	50	≥90% completeness	Dcr detected
GCA_021399445.1	Ascomycota	Leotiomycetes	Xylogone sp. PMI_703	2614602	99.6	99.7	99.6	72.7	NA	55.3	≥90% completeness	Dcr detected
GCA_021399455.1	Basidiomycota	Agaricomycetes	Flagelloscypha sp. PMI_526	1485228	92.1	94.2	58.3	95	NA	54.3	≥90% completeness	Dcr detected
GCA_021399465.1	Ascomycota	Leotiomycetes	Hyaloscypha sp. PMI_1271	2614599	98.1	99	98.8	72.9	NA	55	≥90% completeness	Dcr detected
GCA_021399475.1	Ascomycota	Leotiomycetes	Hyaloscypha finlandica	2482753	96.9	98.7	98.5	71.9	NA	54.5	≥90% completeness	Dcr detected
GCA_021432605.1	Ascomycota	Sordariomycetes	Coniochaeta sp. PMI_546	1450552	97.6	99.5	98.4	70.6	NA	50.6	≥90% completeness	Dcr detected
GCA_021432625.1	Ascomycota	Leotiomycetes	Leptodontidium sp. 2 PMI_412	1485227	99.2	99.8	99.3	70.3	NA	NA	≥90% completeness	Dcr detected
GCA_021432635.1	Ascomycota	Sordariomycetes	Thozetella sp. PMI_491	1506992	98.8	99.1	98.5	69.6	NA	51	≥90% completeness	Dcr detected
GCA_021432655.1	Basidiomycota	Atractiellomycetes	Atractiella rhizophila	1938712	91.4	85.2	55.1	87.2	NA	48.8	≥90% completeness	Dcr detected
GCA_021524915.1	Basidiomycota	Agaricomycetes	Lactarius akahatsu	416441	98.4	98.7	64	98.3	NA	59.9	≥90% completeness	Dcr detected
GCA_021525005.1	Basidiomycota	Agaricomycetes	Lactarius hatsudake	416442	97.6	98.1	63	97.6	NA	59.8	≥90% completeness	Dcr detected
GCA_021525015.1	Basidiomycota	Agaricomycetes	Lactarius pseudohatsudake	1932123	97.6	98.3	63.1	97.9	NA	59.8	≥90% completeness	Dcr detected
GCA_021525025.1	Basidiomycota	Agaricomycetes	Lactarius hengduanensis	1932122	94.2	93.9	60.5	93.6	NA	56.7	≥90% completeness	Dcr detected
GCA_021525775.1	Basidiomycota	Agaricomycetes	Lactarius deliciosus	55514	95.6	96.1	59.9	96.6	NA	57.9	≥90% completeness	Dcr detected
GCA_021527035.1	Basidiomycota	Agaricomycetes	Lactarius vividus	1740625	97.3	98.8	63.9	98.7	NA	61	≥90% completeness	Dcr detected
GCA_021527775.1	Basidiomycota	Agaricomycetes	Lactarius sanguifluus	111137	94.5	97	61.3	96.9	NA	58.3	≥90% completeness	Dcr detected
GCA_021556705.1	Chytridiomycota	Chytridiomycetes	Batrachochytrium salamandrivorans	1357716	88.6	80.5	51.2	61.1	NA	61.5	<90% completeness	Dcr detected
GCA_021653875.1	Microsporidia	NA	Nematocida major	1912982	25.1	18.5	8.3	8	98	3.4	≥90% completeness	No Dcr detected
GCA_021821965.1	Microsporidia	NA	Microsporidium sp. FI-F-10	2732488	27.9	20.7	8.4	8.9	96.2	4.3	≥90% completeness	No Dcr detected
GCA_021901695.1	Basidiomycota	Pucciniomycetes	Puccinia striiformis f. sp. tritici	168172	95.3	92.3	55.6	93	NA	51.3	≥90% completeness	Dcr detected
GCA_022160305.1	Basidiomycota	Agaricomycetes	Artomyces pyxidatus	48021	97.7	98.1	65.3	98.2	NA	61.7	≥90% completeness	Dcr detected
GCA_022160315.1	Basidiomycota	Agaricomycetes	Panus rudis PR-1116 ss-1	1314784	98.4	98.9	66.3	98.5	NA	63	≥90% completeness	Dcr detected
GCA_022160335.1	Basidiomycota	Agaricomycetes	Irpex rosettiformis	378272	98.4	99.5	65	99.1	NA	62.2	≥90% completeness	Dcr detected
GCA_022160365.1	Basidiomycota	Agaricomycetes	Vararia minispora EC-137	1314806	97.3	99.2	63.4	99	NA	60.8	≥90% completeness	Dcr detected
GCA_022179045.1	Ascomycota	Sordariomycetes	Colletotrichum liriopes	708192	87.1	88.6	86.4	59.6	NA	43.6	<90% completeness	Dcr detected
GCA_022264815.1	Basidiomycota	Agaricomycetes	Rhodofomes roseus	34475	99.2	99.4	65.5	99.5	NA	63.3	≥90% completeness	Dcr detected
GCA_022264835.1	Basidiomycota	Pucciniomycetes	Melampsora americana	2182807	93.4	91.8	56.7	94	NA	51.7	≥90% completeness	Dcr detected
GCA_022264855.1	Basidiomycota	Agaricomycetes	Lenzites betulinus	5632	97.3	99.5	65.3	98.8	NA	63.4	≥90% completeness	Dcr detected
GCA_022343325.1	Ascomycota	Dothideomycetes	Leptosphaeria biglobosa	220672	97.6	98.9	98.5	70.2	NA	53.4	≥90% completeness	Dcr detected
GCA_022376275.1	Ascomycota	Sordariomycetes	Xylariomycetidae sp. FL2044	2614609	97.3	98.8	98.1	69.6	NA	50	≥90% completeness	Dcr detected
GCA_022376435.1	Basidiomycota	Agaricomycetes	Amylocystis lapponica	202700	91.8	93.5	60.4	95.1	NA	59.4	≥90% completeness	Dcr detected
GCA_022376445.1	Basidiomycota	Agaricomycetes	Neoantrodia serialis	139415	93.8	93.1	58.1	93.9	NA	55.4	≥90% completeness	Dcr detected
GCA_022376455.1	Basidiomycota	Agaricomycetes	Epithele typhae	378194	95.2	96.3	61.2	96.5	NA	57.5	≥90% completeness	Dcr detected
GCA_022376465.1	Basidiomycota	Agaricomycetes	Cubamyces lactineus	1391043	98.4	99.6	66.8	99.6	NA	64.5	≥90% completeness	Dcr detected
GCA_022376515.1	Basidiomycota	Agaricomycetes	Lactifluus volemus	71967	95.3	94.8	60.1	95.8	NA	56.4	≥90% completeness	Dcr detected
GCA_022376525.1	Basidiomycota	Agaricomycetes	Russula vinacea	517384	94.1	90.4	55.3	92.5	NA	51	≥90% completeness	Dcr detected
GCA_022376535.1	Ascomycota	Sordariomycetes	Xylariaceae sp. FL0662B	2614610	98.5	98.2	97.2	68.8	NA	50.3	≥90% completeness	Dcr detected
GCA_022376545.1	Basidiomycota	Agaricomycetes	Russula dissimulans	258981	98.9	98.6	63	98.2	NA	60.7	≥90% completeness	Dcr detected
GCA_022376555.1	Basidiomycota	Agaricomycetes	Russula compacta	40490	95.7	97.2	62.2	96.9	NA	58.8	≥90% completeness	Dcr detected
GCA_022376655.1	Ascomycota	Sordariomycetes	Xylariomycetidae sp. FL0641	2614611	98.1	98.2	96.8	68.2	NA	48.6	≥90% completeness	Dcr detected
GCA_022385595.1	Ascomycota	Sordariomycetes	Xylaria palmicola	665665	98.8	99.5	99.1	69.4	NA	50.3	≥90% completeness	Dcr detected
GCA_022385605.1	Ascomycota	Sordariomycetes	Xylariaceae sp. FL0594	2614590	97.3	99.4	98.5	69.7	NA	50.5	≥90% completeness	Dcr detected
GCA_022385635.1	Ascomycota	Sordariomycetes	Xylaria scruposa	743287	99.2	99.6	99	69.8	NA	50.9	≥90% completeness	Dcr detected
GCA_022385655.1	Ascomycota	Sordariomycetes	Xylaria intraflava	492091	98.4	100	99.2	69.1	NA	50.2	≥90% completeness	Dcr detected
GCA_022385685.1	Ascomycota	Sordariomycetes	Xylaria sp. CBS 124048	2663373	98.8	99	98.3	69.1	NA	48.9	≥90% completeness	Dcr detected
GCA_022385695.1	Ascomycota	Sordariomycetes	Xylaria arbuscula	114810	99.2	99.5	98.8	69.6	NA	50.5	≥90% completeness	Dcr detected
GCA_022385715.1	Ascomycota	Sordariomycetes	Xylaria cubensis	114814	99.2	99.5	98.9	69.3	NA	50.9	≥90% completeness	Dcr detected
GCA_022385745.1	Basidiomycota	Agaricomycetes	Cubamyces sp. BRFM 1775	1513325	98.8	99.6	65.9	99.2	NA	64.3	≥90% completeness	Dcr detected
GCA_022385755.1	Basidiomycota	Agaricomycetes	Trametopsis cervina	1111950	98.5	99.2	65.1	99.5	NA	62.9	≥90% completeness	Dcr detected
GCA_022385765.1	Basidiomycota	Agaricomycetes	Trametes cingulata	575983	97.3	99.1	66.7	99.5	NA	63.9	≥90% completeness	Dcr detected
GCA_022385805.1	Basidiomycota	Agaricomycetes	Pilatotrama ljubarskyi	2735509	98.4	99.4	67.1	99.5	NA	64.5	≥90% completeness	Dcr detected
GCA_022385825.1	Basidiomycota	Agaricomycetes	Amylostereum chailletii	55340	93.8	95.4	62	96	NA	58.8	≥90% completeness	Dcr detected
GCA_022432365.1	Ascomycota	Sordariomycetes	Hypoxylon sp. FL1284	2663365	100	99.6	99	69.2	NA	50.5	≥90% completeness	Dcr detected
GCA_022432375.1	Ascomycota	Sordariomycetes	Nemania sp. FL0031	2663370	98.5	99.4	98.3	69	NA	50.7	≥90% completeness	Dcr detected
GCA_022432385.1	Ascomycota	Sordariomycetes	Xylariaceae sp. FL1272	2663376	99.6	99	99	69.9	NA	50.2	≥90% completeness	Dcr detected
GCA_022432395.1	Ascomycota	Sordariomycetes	Pestalotiopsis sp. NC0098	1907218	98.4	99.1	98.8	70.7	NA	51.2	≥90% completeness	Dcr detected
GCA_022432505.1	Ascomycota	Sordariomycetes	Xylariales sp. AK1849	1907220	99.6	99.6	99.2	70.1	NA	51	≥90% completeness	Dcr detected
GCA_022432515.1	Ascomycota	Sordariomycetes	Hypoxylon sp. NC0597	2614607	97.7	98.5	98.5	70.1	NA	51.4	≥90% completeness	Dcr detected
GCA_022432525.1	Ascomycota	Sordariomycetes	Daldinia grandis	103428	100	99.3	99.2	70.7	NA	51.2	≥90% completeness	Dcr detected
GCA_022453515.1	Ascomycota	Sordariomycetes	Astrocystis sublimbata	743114	96.8	98.2	97.1	68.1	NA	49.7	≥90% completeness	Dcr detected
GCA_022478715.1	Ascomycota	Sordariomycetes	Daldinia decipiens	326647	99.6	99.6	99.4	70.2	NA	51.2	≥90% completeness	Dcr detected
GCA_022478725.1	Ascomycota	Sordariomycetes	Daldinia eschscholtzii	292717	99.6	99.5	99.4	71	NA	51.6	≥90% completeness	Dcr detected
GCA_022478755.1	Ascomycota	Sordariomycetes	Daldinia loculata	103429	99.6	99.4	99.5	70.6	NA	51.6	≥90% completeness	Dcr detected
GCA_022478815.1	Ascomycota	Sordariomycetes	Daldinia bambusicola	326643	100	99.3	99.2	70.5	NA	51.5	≥90% completeness	Dcr detected
GCA_022478825.1	Ascomycota	Sordariomycetes	Daldinia caldariorum	326644	99.6	99.6	98.9	70.9	NA	51.5	≥90% completeness	Dcr detected
GCA_022478985.1	Zoopagomycota	Entomophthoromycetes	Massospora cicadina	348617	47.1	50.3	29.5	36.3	NA	33	<90% completeness	Dcr detected
GCA_022495065.1	Ascomycota	Sordariomycetes	Xylaria telfairii	477509	98.8	98.9	98	69	NA	50.5	≥90% completeness	Dcr detected
GCA_022495085.1	Ascomycota	Sordariomycetes	Xylaria sp. FL1042	2614583	98.5	99.3	98.6	70	NA	50	≥90% completeness	Dcr detected
GCA_022495115.1	Ascomycota	Sordariomycetes	Xylaria castorea	114812	98.4	98.9	98.7	68.9	NA	50.1	≥90% completeness	Dcr detected
GCA_022495125.1	Ascomycota	Sordariomycetes	Xylaria acuta	114808	99.2	99.6	98.6	69.4	NA	50.7	≥90% completeness	Dcr detected
GCA_022495145.1	Ascomycota	Sordariomycetes	Xylaria bambusicola	326684	99.2	99.1	98.6	68.9	NA	50.2	≥90% completeness	Dcr detected
GCA_022495175.1	Ascomycota	Sordariomycetes	Hypoxylon argillaceum	1799007	99.2	99.2	98.3	68.7	NA	50.3	≥90% completeness	Dcr detected
GCA_022495195.1	Ascomycota	Sordariomycetes	Xylaria digitata	323540	98.4	100	99.2	69.7	NA	50.9	≥90% completeness	Dcr detected
GCA_022495205.1	Ascomycota	Sordariomycetes	Hypoxylon sp. FL1150	2663364	98.8	99.3	98.7	69.5	NA	51.5	≥90% completeness	Dcr detected
GCA_022495235.1	Ascomycota	Sordariomycetes	Xylaria curta	42375	99.2	99.4	98.7	69.6	NA	50.5	≥90% completeness	Dcr detected
GCA_022496185.1	Basidiomycota	Agaricomycetes	Multifurca ochricompacta	376703	94.9	94.7	57.8	94.8	NA	55.8	≥90% completeness	Dcr detected
GCA_022496195.1	Basidiomycota	Agaricomycetes	Lactifluus subvellereus	1837270	95.7	97.2	62.9	97.9	NA	59.6	≥90% completeness	Dcr detected
GCA_022496205.1	Basidiomycota	Agaricomycetes	Gloeopeniophorella convolvens	205761	93.7	97.6	62.4	97.8	NA	59.7	≥90% completeness	Dcr detected
GCA_022496215.1	Basidiomycota	Agaricomycetes	Russula brevipes	98861	91	93.6	57.7	94.2	NA	55.9	≥90% completeness	Dcr detected
GCA_022496225.1	Basidiomycota	Agaricomycetes	Russula aff. rugulosa BPL654	1897646	94.6	93.4	57.9	93.8	NA	55.7	≥90% completeness	Dcr detected
GCA_022496945.1	Ascomycota	Sordariomycetes	Annulohypoxylon maeteangense	1927788	100	99.1	99	70.4	NA	51.7	≥90% completeness	Dcr detected
GCA_022496965.1	Ascomycota	Sordariomycetes	Annulohypoxylon nitens	326626	100	99.3	99.1	70.4	NA	51.8	≥90% completeness	Dcr detected
GCA_022497025.1	Ascomycota	Sordariomycetes	Hypoxylon sp. FL0890	2614585	99.2	99.5	99.4	71.2	NA	52	≥90% completeness	Dcr detected
GCA_022497035.1	Ascomycota	Sordariomycetes	Daldinia vernicosa	114800	100	99.3	99.2	70.7	NA	51.3	≥90% completeness	Dcr detected
GCA_022497145.1	Ascomycota	Sordariomycetes	Rostrohypoxylon terebratum	392036	98.8	99.5	99.1	70.3	NA	51.7	≥90% completeness	Dcr detected
GCA_022497155.1	Ascomycota	Sordariomycetes	Whalleya microplaca	110547	99.6	98.9	98.8	69.8	NA	50.8	≥90% completeness	Dcr detected
GCA_022539325.1	Ascomycota	Sordariomycetes	Xylariaceae sp. FL0804	2663375	98.4	98.8	97.7	68.4	NA	48.4	≥90% completeness	Dcr detected
GCA_022539335.1	Ascomycota	Sordariomycetes	Xylaria cf. heliscus	1803070	99.6	99.2	98.9	69.5	NA	50.9	≥90% completeness	Dcr detected
GCA_022544895.1	Ascomycota	Sordariomycetes	Biscogniauxia sp. FL1348	2614606	98.4	99.3	98.7	69.7	NA	50.2	≥90% completeness	Dcr detected
GCA_022578495.1	Ascomycota	Sordariomycetes	Nemania sp. NC0429	2614580	98	99.4	98.5	69.1	NA	50.3	≥90% completeness	Dcr detected
GCA_022578505.1	Ascomycota	Sordariomycetes	Nemania abortiva	561989	99.2	99.5	99	69.8	NA	50.4	≥90% completeness	Dcr detected
GCA_022578515.1	Ascomycota	Sordariomycetes	Annulohypoxylon truncatum	327061	99.6	99.7	99.1	70.2	NA	51.8	≥90% completeness	Dcr detected
GCA_022578535.1	Ascomycota	Sordariomycetes	Jackrogersella minutella	1955266	99.2	99.5	99.3	70	NA	50.8	≥90% completeness	Dcr detected
GCA_022578575.1	Ascomycota	Sordariomycetes	Hypoxylon sp. FL0543	2614586	99.6	99.6	99.3	70.7	NA	51.8	≥90% completeness	Dcr detected
GCA_022578665.1	Ascomycota	Sordariomycetes	Nemania diffusa	389665	97.6	99.3	98.5	69.4	NA	50.3	≥90% completeness	Dcr detected
GCA_022578705.1	Ascomycota	Sordariomycetes	Xylariaceae sp. FL1019	2614591	98.8	99.2	98.6	69.6	NA	49.9	≥90% completeness	Dcr detected
GCA_022578715.1	Ascomycota	Sordariomycetes	Nemania sp. FL0916	2614608	99.2	99.7	98.9	69.6	NA	50	≥90% completeness	Dcr detected
GCA_022578765.1	Ascomycota	Sordariomycetes	Xylaria sp. FL0933	2614584	98.4	99.2	98.6	70	NA	50.3	≥90% completeness	Dcr detected
GCA_022578775.1	Ascomycota	Sordariomycetes	Xylaria venustula	743302	97.6	99.3	98.6	69.3	NA	49.8	≥90% completeness	Dcr detected
GCA_022578795.1	Ascomycota	Sordariomycetes	Xylariaceae sp. FL0255	2614589	98	99.4	99	69.3	NA	50	≥90% completeness	Dcr detected
GCA_022578815.1	Ascomycota	Sordariomycetes	Xylariaceae sp. FL0016	2614588	98.4	99.2	98.5	69.2	NA	50.5	≥90% completeness	Dcr detected
GCA_022578845.1	Ascomycota	Sordariomycetes	Hypoxylon cercidicola	326656	99.6	99.2	99.1	70.7	NA	51.9	≥90% completeness	Dcr detected
GCA_022578855.1	Ascomycota	Sordariomycetes	Nemania serpens	109381	98.8	99.3	98.8	69.8	NA	49.4	≥90% completeness	Dcr detected
GCA_022578865.1	Ascomycota	Sordariomycetes	Xylaria sp. FL0043	2614587	98.4	99.6	98.9	70.2	NA	50.6	≥90% completeness	Dcr detected
GCA_022578875.1	Ascomycota	Sordariomycetes	Hypoxylon crocopeplum	326657	99.6	99.5	99.3	70.7	NA	51.9	≥90% completeness	Dcr detected
GCA_022578945.1	Ascomycota	Sordariomycetes	Hypoxylon fuscum	109372	98.8	99.6	99	70.3	NA	51.7	≥90% completeness	Dcr detected
GCA_022578955.1	Ascomycota	Sordariomycetes	Hypoxylon sp. FL1857	2614582	98.8	99.2	98.9	70.5	NA	52.5	≥90% completeness	Dcr detected
GCA_022578965.1	Ascomycota	Sordariomycetes	Xylaria sp. FL1777	2614573	98.4	98.7	97.8	69.5	NA	49.8	≥90% completeness	Dcr detected
GCA_022579005.1	Ascomycota	Sordariomycetes	Poronia punctata	101475	97.7	100	98.7	69.6	NA	50.5	≥90% completeness	Dcr detected
GCA_022592435.1	Basidiomycota	Agaricomycetes	Cerioporus squamosus	2829415	95.3	97.5	64.5	96.9	NA	61.4	≥90% completeness	Dcr detected
GCA_022592445.1	Basidiomycota	Agaricomycetes	Cytidiella melzeri	1883072	96.1	97	64.1	97	NA	60.3	≥90% completeness	Dcr detected
GCA_022593225.1	Ascomycota	Sordariomycetes	Xylaria sp. FL0064	2663374	99.2	99.4	98.8	70.2	NA	50.2	≥90% completeness	Dcr detected
GCA_022598655.1	Basidiomycota	Agaricomycetes	Antrodia cinnamomea	279009	94.5	96.3	63.4	96.4	NA	60.2	≥90% completeness	Dcr detected
GCA_022605165.1	Ascomycota	Sordariomycetes	Purpureocillium takamizusanense	2060973	99.3	99.3	99.5	70.3	NA	50	≥90% completeness	Dcr detected
GCA_022605405.1	Basidiomycota	Agaricomycetes	Earliella scabrosa	2478900	98.8	98.8	65.9	99.4	NA	64	≥90% completeness	Dcr detected
GCA_022606055.1	Basidiomycota	Agaricomycetes	Trametes gibbosa	160864	96	99.4	65.7	99.2	NA	62.6	≥90% completeness	Dcr detected
GCA_022606075.1	Basidiomycota	Agaricomycetes	Fomitopsis betulina	40450	96.5	98.3	65.3	97.8	NA	62.6	≥90% completeness	Dcr detected
GCA_022606115.1	Basidiomycota	Agaricomycetes	Daedaleopsis nitida	1140402	96.5	99	65.2	99.2	NA	62.5	≥90% completeness	Dcr detected
GCA_022606135.1	Basidiomycota	Agaricomycetes	Fomes fomentarius	40442	97.7	99.6	65.3	99.3	NA	63.4	≥90% completeness	Dcr detected
GCA_022606155.1	Basidiomycota	Agaricomycetes	Trametes elegans	526244	98	98.6	65.7	99	NA	62.6	≥90% completeness	Dcr detected
GCA_022606195.1	Basidiomycota	Agaricomycetes	Trametes polyzona	239206	98.1	99.1	67.8	99.1	NA	64.2	≥90% completeness	Dcr detected
GCA_022606215.1	Basidiomycota	Agaricomycetes	Trametes maxima	259368	96.9	99.3	65.9	99.4	NA	63.8	≥90% completeness	Dcr detected
GCA_022606235.1	Basidiomycota	Agaricomycetes	Abortiporus biennis	137743	96.5	99.4	66.2	98.6	NA	63.3	≥90% completeness	Dcr detected
GCA_022606255.1	Basidiomycota	Agaricomycetes	Trametes meyenii	526243	98.4	99.4	66.3	99.3	NA	63.3	≥90% completeness	Dcr detected
GCA_022606275.1	Basidiomycota	Agaricomycetes	Cubamyces menziesii	2136021	95.3	97.9	66.1	98.6	NA	63.2	≥90% completeness	Dcr detected
GCA_022627015.1	Ascomycota	Leotiomycetes	Podosphaera aphanis	79252	96.5	98.1	96.8	68.3	NA	49.1	≥90% completeness	No Dcr detected
GCA_022627015.2	Ascomycota	Leotiomycetes	Podosphaera aphanis	79252	96.5	98.1	96.8	68.3	NA	NA	≥90% completeness	Dcr detected
GCA_022627095.1	Ascomycota	Sordariomycetes	Fusarium sp. FIESC RH6	2874508	95.3	96.5	95.4	67	NA	49.6	≥90% completeness	Dcr detected
GCA_022627125.1	Ascomycota	Sordariomycetes	Fusarium chuoi	2885761	89.8	87.9	88.1	60.5	NA	44.4	<90% completeness	Dcr detected
GCA_022695765.1	Ascomycota	Sordariomycetes	Annulohypoxylon moriforme	326622	98.4	99	98.7	70.3	NA	51.8	≥90% completeness	Dcr detected
GCA_022695795.1	Ascomycota	Sordariomycetes	Biscogniauxia marginata	110534	98.4	99.2	98.7	70.5	NA	50.8	≥90% completeness	Dcr detected
GCA_022695815.1	Ascomycota	Eurotiomycetes	Exophiala sp. JF 03-3F	2486360	98.8	99.9	99.2	70.1	NA	50	≥90% completeness	Dcr detected
GCA_022695825.1	Ascomycota	Eurotiomycetes	Exophiala sp. JF 03-4F	2486359	98.8	99.9	99.3	70.2	NA	50	≥90% completeness	Dcr detected
GCA_022750515.1	Mucoromycota	Mortierellomycetes	Mortierella claussenii	1343614	97.7	96.9	72.3	82.6	NA	94.7	≥90% completeness	Dcr detected
GCA_022813765.1	Ascomycota	Lecanoromycetes	Xylographa vitiligo	223429	90.6	92.8	91.2	65.6	NA	45.7	≥90% completeness	Dcr detected
GCA_022813785.1	Ascomycota	Lecanoromycetes	Xylographa trunciseda	1453799	93.7	95.6	94.1	66.3	NA	47.8	≥90% completeness	Dcr detected
GCA_022813805.1	Ascomycota	Lecanoromycetes	Xylographa soralifera	1590126	94.1	95	93.7	66.3	NA	46.6	≥90% completeness	Dcr detected
GCA_022813825.1	Ascomycota	Lecanoromycetes	Xylographa parallela	1453798	92.5	95.9	93.7	67.4	NA	47.7	≥90% completeness	Dcr detected
GCA_022813845.1	Ascomycota	Lecanoromycetes	Xylographa pallens	1590118	93.7	95.2	92.7	66.3	NA	47.3	≥90% completeness	Dcr detected
GCA_022813865.1	Ascomycota	Lecanoromycetes	Xylographa opegraphella	1453797	90.6	93.5	91.7	65.6	NA	46.4	≥90% completeness	Dcr detected
GCA_022813885.1	Ascomycota	Lecanoromycetes	Xylographa carneopallida	1590122	91.4	95.2	93.9	66.2	NA	46.1	≥90% completeness	Dcr detected
GCA_022813905.1	Ascomycota	Lecanoromycetes	Xylographa bjoerkii	1590129	93	95.3	93.7	66.9	NA	47.1	≥90% completeness	Dcr detected
GCA_022813925.1	Ascomycota	Lecanoromycetes	Varicellaria rhodocarpa	160984	91	95.2	93.4	66.3	NA	48.1	≥90% completeness	Dcr detected
GCA_022813945.1	Ascomycota	Lecanoromycetes	Trapelia coarctata	129515	96.1	95.6	92.6	66.8	NA	47.9	≥90% completeness	Dcr detected
GCA_022813965.1	Ascomycota	Lecanoromycetes	Toensbergia leucococca	1453789	91.4	95	91.1	65.9	NA	47.7	≥90% completeness	Dcr detected
GCA_022813995.1	Ascomycota	Lecanoromycetes	Thelotrema lepadinum	209281	91	92.9	91.1	63.1	NA	44.5	≥90% completeness	Dcr detected
GCA_022814025.1	Ascomycota	Lecanoromycetes	Stictis urceolata	2704026	89	94.7	92.8	64.6	NA	46.5	≥90% completeness	Dcr detected
GCA_022814045.1	Ascomycota	Lecanoromycetes	Sticta canariensis	243211	83.5	87.5	82.4	58.2	NA	40.9	<90% completeness	Dcr detected
GCA_022814065.1	Ascomycota	Lecanoromycetes	Schaereria dolodes	1042397	89	91.4	89.5	63.6	NA	45.3	≥90% completeness	Dcr detected
GCA_022814085.1	Ascomycota	Lecanoromycetes	Puttea exsequens	2918520	90.6	94.2	91.5	64.3	NA	46.4	≥90% completeness	Dcr detected
GCA_022814105.1	Ascomycota	Lecanoromycetes	Ptychographa xylographoides	223409	92.2	96.2	92.8	67.1	NA	47.5	≥90% completeness	Dcr detected
GCA_022814125.1	Ascomycota	Lecanoromycetes	Pseudocyphellaria aurata	169141	93.8	95.9	92.4	66.1	NA	46.5	≥90% completeness	Dcr detected
GCA_022814155.1	Ascomycota	Lecanoromycetes	Peltigera leucophlebia	52883	71.8	74.4	73.4	53.5	NA	36.3	<90% completeness	Dcr detected
GCA_022814175.1	Ascomycota	Lecanoromycetes	Loxospora ochrophaea	400354	90.6	93.8	91.7	65.4	NA	46.4	≥90% completeness	Dcr detected
GCA_022814195.1	Ascomycota	Lecanoromycetes	Mycoblastus sanguinarius	312200	90.2	94.1	93	66.3	NA	47.6	≥90% completeness	Dcr detected
GCA_022814215.1	Ascomycota	Lecanoromycetes	Lobaria immixta	669869	94.5	96.9	94.4	67	NA	48	≥90% completeness	Dcr detected
GCA_022814235.1	Ascomycota	Lecanoromycetes	Lignoscripta atroalba	2918522	92.2	95.8	93.6	68	NA	50.5	≥90% completeness	Dcr detected
GCA_022814255.1	Ascomycota	Lecanoromycetes	Bachmanniomyces sp. S44760	2918519	91.8	94.7	92.4	65.8	NA	47.3	≥90% completeness	Dcr detected
GCA_022814265.1	Ascomycota	Lecanoromycetes	Lambiella insularis	1397036	86.3	91.7	89.8	64.5	NA	44.3	≥90% completeness	Dcr detected
GCA_022814295.1	Ascomycota	Lecanoromycetes	Icmadophila ericetorum	90408	95.7	97.2	94.4	68.7	NA	49.1	≥90% completeness	Dcr detected
GCA_022814315.1	Ascomycota	Lecanoromycetes	Hypocenomyce scalaris	318760	94.5	93.9	91.8	67	NA	49.6	≥90% completeness	Dcr detected
GCA_022814335.1	Ascomycota	Lecanoromycetes	Agyrium rufum	443868	95.3	96.2	95.2	66.8	NA	47.5	≥90% completeness	Dcr detected
GCA_022814355.1	Ascomycota	Lecanoromycetes	Acarospora aff. strigata	2871812	93.3	96.9	94.9	69.3	NA	50.7	≥90% completeness	Dcr detected
GCA_022829205.1	Ascomycota	Sordariomycetes	Neoarthrinium moseri	1658444	99.2	99.3	98.9	69.3	NA	50.5	≥90% completeness	Dcr detected
GCA_022830035.1	Ascomycota	Eurotiomycetes	Ophidiomyces ophidiicola	1387563	96.5	97.7	96.3	68.5	NA	49.6	≥90% completeness	Dcr detected
GCA_022836535.1	Ascomycota	Sordariomycetes	Colletotrichum spaethianum	700344	93.3	90.3	87.8	61.9	NA	44.6	≥90% completeness	Dcr detected
GCA_022836555.1	Ascomycota	Sordariomycetes	Colletotrichum tofieldiae	708197	94.9	95.4	94.3	64.9	NA	46.8	≥90% completeness	Dcr detected
GCA_022836615.1	Ascomycota	Sordariomycetes	Annulohypoxylon bovei var. microspora	326617	100	99.6	99	69.9	NA	51	≥90% completeness	Dcr detected
GCA_022984845.1	Ascomycota	Sordariomycetes	Xylaria nigripes	490159	98.4	99.3	98.5	68.4	NA	49.2	≥90% completeness	Dcr detected
GCA_022984865.1	Ascomycota	Sordariomycetes	Hypomontagnella submonticulosa	152308	98.4	99.7	99.1	71	NA	52.1	≥90% completeness	Dcr detected
GCA_022984875.1	Ascomycota	Sordariomycetes	Hypoxylon fragiforme	63214	98.8	99.3	99.1	69.7	NA	50.8	≥90% completeness	Dcr detected
GCA_022984935.1	Ascomycota	Sordariomycetes	Hypoxylon sp. NC1633	2663366	98.8	98.5	98.4	68.5	NA	50.8	≥90% completeness	Dcr detected
GCA_023101225.1	Ascomycota	Sordariomycetes	Fusarium solani-melongenae	2747967	98.8	99.6	99.4	70.9	NA	52.3	≥90% completeness	Dcr detected
GCA_023159155.1	Ascomycota	Sordariomycetes	Ustulina deusta	110526	99.6	99.6	98.6	69.8	NA	50.8	≥90% completeness	Dcr detected
GCA_023159215.1	Ascomycota	Sordariomycetes	Xylariaceae sp. AK1471	2723393	99.2	99.3	98.9	69.7	NA	50.8	≥90% completeness	Dcr detected
GCA_023242295.1	Ascomycota	Sordariomycetes	Diaporthe ilicicola	2419934	95.3	98.3	97.1	67.8	NA	NA	≥90% completeness	Dcr detected
GCA_023278565.1	Ascomycota	Sordariomycetes	Colletotrichum lupini	145971	98.4	98.6	97.9	68	NA	49.3	≥90% completeness	Dcr detected
GCA_023343755.1	Ascomycota	Pichiomycetes	Candida oxycetoniae	497107	88.6	92.7	90.3	53.4	NA	36.4	≥90% completeness	No Dcr detected
GCA_023376855.1	Ascomycota	Sordariomycetes	Colletotrichum abscissum	1671311	98.8	99.4	99.2	70.1	NA	51.2	≥90% completeness	Dcr detected
GCA_023376865.1	Ascomycota	Sordariomycetes	Colletotrichum filicis	2940390	99.2	99.8	99.6	70.5	NA	51.4	≥90% completeness	Dcr detected
GCA_023645815.1	Ascomycota	Lecanoromycetes	Seirophora villosa	671929	87.1	91	88	61.7	NA	43.2	≥90% completeness	Dcr detected
GCA_023645825.1	Ascomycota	Lecanoromycetes	Seirophora lacunosa	1145348	90.6	94.4	91.4	63.9	NA	44.8	≥90% completeness	Dcr detected
GCA_023645835.1	Ascomycota	Lecanoromycetes	Teloschistes peruensis	2903223	91.4	93.9	90	63.4	NA	44	≥90% completeness	Dcr detected
GCA_023645845.1	Ascomycota	Lecanoromycetes	Xanthoria mediterranea	408593	94.9	98.3	95.8	68.5	NA	48.2	≥90% completeness	Dcr detected
GCA_023645885.1	Ascomycota	Lecanoromycetes	Caloplaca ligustica	2905937	76.1	80.4	78.3	56.9	NA	40.6	<90% completeness	Dcr detected
GCA_023645895.1	Ascomycota	Lecanoromycetes	Umbilicaria vellea	87287	82.4	83.5	80.4	60.6	NA	41.7	<90% completeness	Dcr detected
GCA_023645945.1	Ascomycota	Lecanoromycetes	Diploschistes diacapsis	150877	76.9	80.6	77.4	54.4	NA	36.4	<90% completeness	Dcr detected
GCA_023645955.1	Ascomycota	Lecanoromycetes	Variospora aurantia	1301589	76.9	82.6	78.4	56.3	NA	38.7	<90% completeness	Dcr detected
GCA_023645975.1	Ascomycota	Lecanoromycetes	Usnochroma carphineum	1301586	91.8	94.2	90.4	64.5	NA	45.3	≥90% completeness	Dcr detected
GCA_023646045.1	Ascomycota	Lecanoromycetes	Letrouitia transgressa	1145322	89.4	93.5	87.5	61.9	NA	42.5	≥90% completeness	Dcr detected
GCA_023646055.1	Ascomycota	Lecanoromycetes	Niorma chrysophthalma	1445009	89.8	92.4	89.2	63.8	NA	44.7	≥90% completeness	Dcr detected
GCA_023646075.1	Ascomycota	Lecanoromycetes	Xanthoria steineri	2905939	96.5	97.5	95.4	68.6	NA	48.6	≥90% completeness	Dcr detected
GCA_023646125.1	Ascomycota	Lecanoromycetes	Gyalolechia ehrenbergii	1301418	91.4	93.8	90.1	63.9	NA	45.4	≥90% completeness	Dcr detected
GCA_023646175.1	Ascomycota	Lecanoromycetes	Letrouitia leprolyta	2905938	85.9	89.6	84.7	59.3	NA	42.7	<90% completeness	Dcr detected
GCA_023646255.1	Ascomycota	Lecanoromycetes	Caloplaca aetnensis	520572	85.5	90.5	86	62	NA	43.4	≥90% completeness	Dcr detected
GCA_023646325.1	Ascomycota	Lecanoromycetes	Teloschistes flavicans	442469	82.7	88.7	83.6	60.1	NA	41.9	<90% completeness	Dcr detected
GCA_023646365.1	Ascomycota	Lecanoromycetes	Xanthomendoza cf. fulva	2903221	93.7	94.1	91.9	65.1	NA	46.2	≥90% completeness	Dcr detected
GCA_023646375.1	Ascomycota	Lecanoromycetes	Xanthoria aureola	262315	91	94.1	91.7	66.3	NA	46.1	≥90% completeness	Dcr detected
GCA_023646395.1	Ascomycota	Lecanoromycetes	Xanthoria sp. 1 TBL-2021	2903220	78	80	76.4	54.3	NA	37.7	<90% completeness	Dcr detected
GCA_023646635.1	Ascomycota	Lecanoromycetes	Flavoplaca oasis	1301336	88.2	92.6	89.3	64.3	NA	44.9	≥90% completeness	Dcr detected
GCA_023646655.1	Ascomycota	Lecanoromycetes	Caloplaca aegaea	520571	82.4	85.6	82.6	59	NA	41.3	<90% completeness	Dcr detected
GCA_023647215.1	Ascomycota	Lecanoromycetes	Xanthoria sp. 2 TBL-2021	2903222	84.7	92.2	89.1	64.5	NA	46.7	≥90% completeness	Dcr detected
GCA_023647555.1	Microsporidia	NA	Pancytospora philotis	1923975	24.7	16.2	6.8	6.5	78.5	4	<90% completeness	No Dcr detected
GCA_023701735.1	Ascomycota	Sordariomycetes	Pestalotiopsis sp. 9143b	2839952	94.1	95.3	95.3	67.2	NA	48.6	≥90% completeness	Dcr detected
GCA_023757985.1	Ascomycota	Dothideomycetes	Alternaria ethzedia	181014	94.1	97.1	96.7	69	NA	51.1	≥90% completeness	Dcr detected
GCA_023757995.1	Ascomycota	Dothideomycetes	Alternaria metachromatica	283354	94.9	96.7	95.3	68.3	NA	51.1	≥90% completeness	Dcr detected
GCA_023758005.1	Ascomycota	Dothideomycetes	Alternaria sp. BMP 0032	2817042	95.3	96.8	95.8	68.3	NA	50.4	≥90% completeness	Dcr detected
GCA_023758015.1	Ascomycota	Dothideomycetes	Alternaria viburni	566460	97.3	98	97.7	69.1	NA	50.9	≥90% completeness	Dcr detected
GCA_023758025.1	Ascomycota	Dothideomycetes	Alternaria triticimaculans	297637	97.3	98.2	97	69.4	NA	51.1	≥90% completeness	Dcr detected
GCA_023758065.1	Ascomycota	Dothideomycetes	Alternaria ventricosa	1187951	96.5	97.6	95.5	68.5	NA	51	≥90% completeness	Dcr detected
GCA_023758075.1	Ascomycota	Dothideomycetes	Alternaria novae-zelandiae	430562	95.7	97.9	96.4	69	NA	50.9	≥90% completeness	Dcr detected
GCA_023758085.1	Ascomycota	Dothideomycetes	Alternaria hordeiaustralica	1187925	96.5	98	96.8	68.6	NA	50.6	≥90% completeness	Dcr detected
GCA_023758125.1	Ascomycota	Dothideomycetes	Alternaria sp. Ai002NY15	2817039	96.5	98.7	97.1	68.7	NA	50.5	≥90% completeness	Dcr detected
GCA_023758145.1	Ascomycota	Dothideomycetes	Alternaria sp. BMP 2799	2817041	95.7	96.8	95.7	68.3	NA	50.8	≥90% completeness	Dcr detected
GCA_023848595.1	Ascomycota	Dothideomycetes	Aureobasidium sp. EXF-10727	2894284	98	98.9	98.3	70	NA	51.7	≥90% completeness	Dcr detected
GCA_023848605.1	Ascomycota	Dothideomycetes	Aureobasidium sp. EXF-10728	2894285	97.6	98.5	97.8	70	NA	51.6	≥90% completeness	Dcr detected
GCA_023920165.1	Ascomycota	Dothideomycetes	Curvularia clavata	95742	95.3	97.5	96.9	69.1	NA	51.5	≥90% completeness	Dcr detected
GCA_024043145.1	Ascomycota	Dothideomycetes	Alternaria conjuncta	181017	96.5	98.4	97.5	70.1	NA	51.4	≥90% completeness	Dcr detected
GCA_024043155.1	Ascomycota	Dothideomycetes	Alternaria arbusti	232088	96.5	98.3	97.3	69.1	NA	51.4	≥90% completeness	Dcr detected
GCA_024043165.1	Ascomycota	Dothideomycetes	Alternaria incomplexa	1187928	96.5	97.8	96.1	68.7	NA	50.7	≥90% completeness	Dcr detected
GCA_024043175.1	Ascomycota	Dothideomycetes	Alternaria infectoria	45303	95.3	97.3	96.1	68.6	NA	50.5	≥90% completeness	Dcr detected
GCA_024114885.1	Ascomycota	Dothideomycetes	Septoria linicola	215465	99.2	99.9	99.5	70.3	NA	51.1	≥90% completeness	Dcr detected
GCA_024195185.1	Basidiomycota	Agaricomycetes	Coniferiporia weirii	135589	96.4	98.6	64.3	97.7	NA	60.5	≥90% completeness	Dcr detected
GCA_024195465.1	Ascomycota	Dothideomycetes	Aureobasidium sp. EXF-8845	2894279	74.1	65.8	64.9	44.6	NA	35.5	<90% completeness	Dcr detected
GCA_024195485.1	Ascomycota	Dothideomycetes	Aureobasidium sp. EXF-8846	2894280	74.9	65.4	63.4	44.5	NA	35.3	<90% completeness	Dcr detected
GCA_024195545.1	Ascomycota	Dothideomycetes	Aureobasidium sp. EXF-12344	2894282	99.6	97.8	97.2	69.6	NA	54	≥90% completeness	Dcr detected
GCA_024195555.1	Ascomycota	Dothideomycetes	Aureobasidium sp. EXF-12298	2894281	99.2	97.1	96.9	69.1	NA	53.9	≥90% completeness	Dcr detected
GCA_024195585.1	Ascomycota	Dothideomycetes	Aureobasidium sp. EXF-3400	2894283	99.6	97.6	97	69.6	NA	54.1	≥90% completeness	Dcr detected
GCA_024243705.1	Microsporidia	NA	Nematocida ausubeli	1913371	26.7	20.2	8.5	8	97.7	3.3	≥90% completeness	No Dcr detected
GCA_024243835.1	Microsporidia	NA	Enteropsectra breve	1912989	23.6	15.3	6.6	6.4	78.5	3.6	<90% completeness	No Dcr detected
GCA_024243935.1	Microsporidia	NA	Nematocida sp. AWRm79	2670342	25.9	20.7	8.1	7.9	97.7	3.4	≥90% completeness	No Dcr detected
GCA_024243955.1	Microsporidia	NA	Pancytospora epiphaga	1938578	23.1	14.6	6.7	6	72.7	3.3	<90% completeness	No Dcr detected
GCA_024243985.1	Microsporidia	NA	Nematocida sp. LUAm3	2670340	25.1	19.1	8.7	8.2	98	3.4	≥90% completeness	No Dcr detected
GCA_024244025.1	Microsporidia	NA	Nematocida sp. LUAm2	2670339	25.1	19.3	8.7	8.2	98	3.4	≥90% completeness	No Dcr detected
GCA_024244035.1	Microsporidia	NA	Nematocida sp. LUAm1	2670338	25.1	19.1	8.6	8.2	97.9	3.3	≥90% completeness	No Dcr detected
GCA_024244045.1	Microsporidia	NA	Nematocida sp. AWRm80	2670343	24.3	18.8	8.5	8.3	97.4	3.5	≥90% completeness	No Dcr detected
GCA_024244055.1	Microsporidia	NA	Nematocida sp. AWRm78	2670341	25.5	20.7	8.2	7.9	97.7	3.4	≥90% completeness	No Dcr detected
GCA_024244095.1	Microsporidia	NA	Nematocida homosporus	1912981	26.3	18.5	8.5	8.1	96.8	3.3	≥90% completeness	No Dcr detected
GCA_024244105.1	Microsporidia	NA	Nematocida minor	1912983	23.6	19.4	8.7	7.9	98.4	3.3	≥90% completeness	No Dcr detected
GCA_024244115.1	Microsporidia	NA	Nematocida sp. AWRm77	2670344	25.9	19.8	8.4	8.1	98.2	3.7	≥90% completeness	No Dcr detected
GCA_024244165.1	Ascomycota	Eurotiomycetes	Ascosphaera acerosa	51565	72.2	71	66.7	46.8	NA	31	<90% completeness	Dcr detected
GCA_024244195.1	Ascomycota	Eurotiomycetes	Ascosphaera aggregata	51564	85.1	84.5	79.9	53.9	NA	36.9	<90% completeness	Dcr detected
GCA_024244595.1	Ascomycota	Eurotiomycetes	Ascosphaera atra	51567	38	38.9	35.2	23.7	NA	17	<90% completeness	Dcr detected
GCA_024244615.1	Ascomycota	Eurotiomycetes	Ascosphaera pollenicola	51576	81.2	77.4	71.2	49.8	NA	35.9	<90% completeness	Dcr detected
GCA_024291825.1	Ascomycota	Dothideomycetes	Alternaria postmessia	1187938	97.6	98.3	97.7	70.6	NA	52.6	≥90% completeness	Dcr detected
GCA_024336345.1	Ascomycota	Sordariomycetes	Mariannaea sp. PMI_226	1896173	99.2	99.6	98.7	70.7	NA	51	≥90% completeness	Dcr detected
GCA_024364755.1	Basidiomycota	Microbotryomycetes	Pseudohyphozyma bogoriensis	106002	79.6	81.9	51.8	80.9	NA	47.2	<90% completeness	Dcr detected
GCA_024516145.1	Ascomycota	Pezizomycetes	Pyronema domesticum	47205	99.6	98.3	97.1	75.5	NA	NA	≥90% completeness	No Dcr detected
GCA_024516155.1	Ascomycota	Pezizomycetes	Pyronema omphalodes	337075	99.6	98.2	97.1	75.9	NA	NA	≥90% completeness	No Dcr detected
GCA_024516215.1	Ascomycota	Pezizomycetes	Geopyxis carbonaria	49969	97.7	98.7	97.3	74.7	NA	NA	≥90% completeness	No Dcr detected
GCA_024516245.1	Ascomycota	Pezizomycetes	Peziza echinospora	61495	98.4	98.4	96.3	74.4	NA	NA	≥90% completeness	No Dcr detected
GCA_024521645.1	Ascomycota	Pezizomycetes	Morchella snyderi	1174678	99.6	98.7	98.2	76.3	NA	NA	≥90% completeness	No Dcr detected
GCA_024521655.1	Ascomycota	Sordariomycetes	Durotheca rogersii	419775	98.4	99.3	98.9	69.6	NA	NA	≥90% completeness	No Dcr detected
GCA_024610245.1	Ascomycota	Pichiomycetes	Candida pseudojiufengensis	497109	89.8	95.1	94.4	56	NA	NA	≥90% completeness	No Dcr detected
GCA_024610255.1	Ascomycota	Pichiomycetes	Candida jiufengensis	497108	90.2	95.5	95.5	56.3	NA	NA	≥90% completeness	No Dcr detected
GCA_024610275.1	Ascomycota	Pichiomycetes	Candida theae	1198502	87.9	94.3	93.1	54.6	NA	NA	≥90% completeness	No Dcr detected
GCA_024613125.1	Basidiomycota	Agaricomycetes	Pisolithus orientalis	936130	95.7	98	63.7	98.5	NA	NA	≥90% completeness	No Dcr detected
GCA_024613145.1	Basidiomycota	Agaricomycetes	Pisolithus marmoratus	178871	95.7	96.6	61.5	97.3	NA	NA	≥90% completeness	No Dcr detected
GCA_024613165.1	Basidiomycota	Agaricomycetes	Pisolithus albus	178870	97.7	98	61.7	96.8	NA	NA	≥90% completeness	No Dcr detected
GCA_024613185.1	Basidiomycota	Agaricomycetes	Pisolithus microcarpus	178872	95.7	96.6	61.9	96.7	NA	NA	≥90% completeness	No Dcr detected
GCA_024628925.1	Ascomycota	Pichiomycetes	Candida margitis	1775924	89.1	94.2	93.3	54.9	NA	NA	≥90% completeness	No Dcr detected
GCA_024663395.1	Basidiomycota	Agaricomycetes	Pisolithus tinctorius	37468	97.7	99.1	65.3	99.3	NA	NA	≥90% completeness	No Dcr detected
GCA_024663435.1	Basidiomycota	Agaricomycetes	Pisolithus sp. B1	2614595	95.7	97.4	61.8	97.3	NA	NA	≥90% completeness	No Dcr detected
GCA_024663475.1	Basidiomycota	Agaricomycetes	Pisolithus thermaeus	2136032	96.8	98.2	61.5	98.3	NA	NA	≥90% completeness	No Dcr detected
GCA_024663515.1	Basidiomycota	Agaricomycetes	Pisolithus croceorrhizus	2060934	94.9	95.9	61.1	96.1	NA	NA	≥90% completeness	No Dcr detected
GCA_024703715.1	Ascomycota	Leotiomycetes	Erysiphe necator	52586	98	98.2	97	67.4	NA	NA	≥90% completeness	No Dcr detected
GCA_024741835.1	Ascomycota	Leotiomycetes	Diplocarpon mali	946123	97.3	98.7	97.2	69.1	NA	NA	≥90% completeness	No Dcr detected
GCA_024761355.1	Ascomycota	Dothideomycetes	Hortaea werneckii	91943	97.3	97.7	97.2	68.6	NA	NA	≥90% completeness	No Dcr detected
GCA_025024155.1	Mucoromycota	Mortierellomycetes	Gamsiella multidivaricata	101098	96.4	96.2	73.5	83.9	NA	NA	≥90% completeness	Dcr detected
GCA_025024165.1	Zoopagomycota	Kickxellomycetes	Kickxella alabastrina	61397	89.8	81.3	50.5	60	NA	NA	<90% completeness	No Dcr detected
GCA_025093555.1	Mucoromycota	Mucoromycetes	Circinella umbellata	101103	97.3	96.3	72	82.4	NA	NA	≥90% completeness	No Dcr detected
GCA_025094135.1	Mucoromycota	Mucoromycetes	Mucor mucedo	29922	94.6	92.5	68.8	78.8	NA	NA	≥90% completeness	No Dcr detected
GCA_025094145.1	Mucoromycota	Mucoromycetes	Spinellus fusiger	101115	90.6	90.9	65.8	77.4	NA	NA	≥90% completeness	No Dcr detected
GCA_025094155.1	Mucoromycota	Mucoromycetes	Lichtheimia hyalospora FSU 10163	1314789	97.3	96.5	72.6	82.6	NA	NA	≥90% completeness	No Dcr detected
GCA_025118155.1	Mucoromycota	Mucoromycetes	Cokeromyces recurvatus	90255	95.3	94.8	71.7	81.2	NA	NA	≥90% completeness	No Dcr detected
GCA_025201345.1	Mucoromycota	Mucoromycetes	Thamnidium elegans	101142	95.2	95.8	71.1	81.2	NA	NA	≥90% completeness	Dcr detected
GCA_025201355.1	Mucoromycota	Mucoromycetes	Halteromyces radiatus	101107	95.3	97	72.4	81.8	NA	NA	≥90% completeness	No Dcr detected
GCA_025201365.1	Zoopagomycota	Zoopagomycetes	Syncephalis plumigaleata	1851185	90.6	85.2	56	69.7	NA	NA	≥90% completeness	No Dcr detected
GCA_025201375.1	Mucoromycota	Mucoromycetes	Gongronella butleri	101105	94.1	96	70.5	80.7	NA	NA	≥90% completeness	No Dcr detected
GCA_025201705.1	Mucoromycota	Mortierellomycetes	Dissophora ornata	979620	98.5	96.2	72.8	83.2	NA	NA	≥90% completeness	Dcr detected
GCA_025201725.1	Chytridiomycota	Chytridiomycetes	Chytriomyces sp. MP71	1882861	86.7	83.4	50.7	62.6	NA	NA	<90% completeness	No Dcr detected
GCA_025201745.1	Ascomycota	Sordariomycetes	Xylariaceae sp. FL1651	2614592	99.2	99.5	98.3	69.9	NA	NA	≥90% completeness	No Dcr detected
GCA_025201805.1	Mucoromycota	Mucoromycetes	Parasitella parasitica	35722	96.8	95.9	71.5	81.5	NA	NA	≥90% completeness	No Dcr detected
GCA_025201845.1	Zoopagomycota	Kickxellomycetes	Martensiomyces pterosporus	61414	92.9	89.8	57.5	68.9	NA	NA	≥90% completeness	No Dcr detected
GCA_025266875.1	Mucoromycota	Mucoromycetes	Fennellomyces sp. T-0311	1329386	96.1	96.6	72.4	82.4	NA	NA	≥90% completeness	No Dcr detected
GCA_025328355.1	Ascomycota	Sordariomycetes	Colletotrichum sp. SAR11_57	2838812	96.1	98	96.2	68.6	NA	NA	≥90% completeness	No Dcr detected
GCA_025328625.1	Ascomycota	Sordariomycetes	Colletotrichum sp. SAR11_240	2838811	95.7	97.7	96	68.7	NA	NA	≥90% completeness	No Dcr detected
GCA_025328985.1	Ascomycota	Sordariomycetes	Colletotrichum sp. SAR11_239	2838810	95.7	98.1	96.4	68.7	NA	NA	≥90% completeness	No Dcr detected
GCA_025329375.1	Ascomycota	Sordariomycetes	Colletotrichum sp. SAR 10_96	2838802	96.1	96.9	95.7	68.6	NA	NA	≥90% completeness	No Dcr detected
GCA_025329385.1	Ascomycota	Sordariomycetes	Colletotrichum sp. SAR 10_98	2838803	96.1	98	96	68.9	NA	NA	≥90% completeness	No Dcr detected
GCA_025330015.1	Ascomycota	Sordariomycetes	Colletotrichum sp. SAR 10_77	2838800	95.7	96.8	95.3	68.2	NA	NA	≥90% completeness	No Dcr detected
GCA_025330725.1	Mucoromycota	Mucoromycetes	Chlamydoabsidia padenii	90267	96.5	95.9	71.5	80.9	NA	NA	≥90% completeness	No Dcr detected
GCA_025330735.1	Mucoromycota	Mortierellomycetes	Mortierella sp. GBAus27b	1954212	97.7	97.3	73.9	84.5	NA	NA	≥90% completeness	No Dcr detected
GCA_025331425.1	Mucoromycota	Mucoromycetes	Radiomyces spectabilis	64574	96.1	96.6	73.1	83.2	NA	NA	≥90% completeness	No Dcr detected
GCA_025331435.1	Mucoromycota	Mucoromycetes	Choanephora cucurbitarum	101091	92.5	93	68.5	78.8	NA	NA	≥90% completeness	No Dcr detected
GCA_025331445.1	Mucoromycota	Mucoromycetes	Blakeslea trispora	4850	92.2	93.7	69.7	79.3	NA	NA	≥90% completeness	No Dcr detected
GCA_025399175.1	Chytridiomycota	Chytridiomycetes	Geranomyces variabilis	109894	96.5	93.5	61.5	74.2	NA	NA	≥90% completeness	No Dcr detected
GCA_025399195.1	Mucoromycota	Umbelopsidomycetes	Umbelopsis ramanniana AG	1314678	96.1	94.9	75.1	85.1	NA	NA	≥90% completeness	No Dcr detected
GCA_900000165.1	Basidiomycota	Exobasidiomycetes	Ceraceosorus bombacis	401625	81.2	83.1	50.9	86.8	NA	41.6	<90% completeness	Dcr detected
GCA_900007375.1	Ascomycota	Sordariomycetes	Fusarium venenatum	56646	98.8	99.9	99.8	70.4	NA	51.7	≥90% completeness	Dcr detected
GCA_900044065.1	Ascomycota	Sordariomycetes	Fusarium mangiferae	192010	99.2	100	99.8	70.6	NA	51.7	≥90% completeness	Dcr detected
GCA_900067095.1	Ascomycota	Sordariomycetes	Fusarium proliferatum ET1	1227346	99.2	100	99.8	70.4	NA	52.1	≥90% completeness	Dcr detected
GCA_900073065.1	Ascomycota	Leotiomycetes	Phialocephala subalpina	576137	99.6	99.9	99.1	72.9	NA	55.3	≥90% completeness	Dcr detected
GCA_900074715.1	Ascomycota	Saccharomycetes	Lachancea meyersii CBS 8951	1266667	90.6	98.4	98.8	54.2	NA	35.8	≥90% completeness	No Dcr detected
GCA_900074725.1	Ascomycota	Saccharomycetes	Lachancea dasiensis	1072105	90.6	97.4	98.3	54.3	NA	35.4	≥90% completeness	No Dcr detected
GCA_900074735.1	Ascomycota	Saccharomycetes	Lachancea sp. CBS 6924	433476	90.2	98.4	98.1	54.2	NA	35.3	≥90% completeness	No Dcr detected
GCA_900074745.1	Ascomycota	Saccharomycetes	Lachancea mirantina	1230905	91	97.2	98.1	54.5	NA	35.5	≥90% completeness	No Dcr detected
GCA_900074755.1	Ascomycota	Saccharomycetes	Lachancea nothofagi CBS 11611	1266666	91	98.2	98.6	54.3	NA	36	≥90% completeness	No Dcr detected
GCA_900074765.1	Ascomycota	Saccharomycetes	Lachancea fermentati	4955	91.4	98.9	98.8	55.6	NA	36.8	≥90% completeness	No Dcr detected
GCA_900074885.1	Ascomycota	Leotiomycetes	Rhynchosporium commune	2792576	99.6	99.8	99.7	72.4	NA	54.2	≥90% completeness	Dcr detected
GCA_900074895.1	Ascomycota	Leotiomycetes	Rhynchosporium secalis	38038	99.6	99.5	99.4	72.3	NA	53.9	≥90% completeness	Dcr detected
GCA_900074905.1	Ascomycota	Leotiomycetes	Rhynchosporium agropyri	914238	99.6	99.8	99.7	72.3	NA	54.1	≥90% completeness	Dcr detected
GCA_900074925.1	Ascomycota	Dothideomycetes	Ramularia collo-cygni	112498	99.2	98.9	98.1	69.6	NA	50	≥90% completeness	Dcr detected
GCA_900079185.1	Mucoromycota	Mucoromycetes	Absidia glauca	4829	92.9	94.1	68.4	78.4	NA	96.3	≥90% completeness	Dcr detected
GCA_900079805.1	Ascomycota	Sordariomycetes	Fusarium fujikuroi IMI 58289	1279085	99.6	99.7	99.9	70.2	NA	51.8	≥90% completeness	Dcr detected
GCA_900080155.1	Basidiomycota	Ustilaginomycetes	Ustilago bromivora	307758	98	97.9	61.4	99.6	NA	53.6	≥90% completeness	Dcr detected
GCA_900102585.1	Basidiomycota	Microbotryomycetes	Microbotryum saponariae	289078	95.3	95.5	58.2	96.6	NA	53.6	≥90% completeness	Dcr detected
GCA_900106115.1	Ascomycota	Pichiomycetes	Candida intermedia	45354	92.2	96.4	95.7	56	NA	38	≥90% completeness	No Dcr detected
GCA_900157425.1	Basidiomycota	Agaricomycetes	Armillaria ostoyae	47428	96.1	97.3	62.5	97.5	NA	58.3	≥90% completeness	Dcr detected
GCA_900162805.1	Ascomycota	Saccharomycetes	Zygosaccharomyces bailii	4954	90.6	98.2	97.8	53.3	NA	35	≥90% completeness	No Dcr detected
GCA_900162835.1	Basidiomycota	Ustilaginomycetes	Sporisorium reilianum f. sp. reilianum	72559	99.6	98	62	99.5	NA	53.8	≥90% completeness	Dcr detected
GCA_900180425.1	Ascomycota	Saccharomycetes	Kazachstania saulgeensis	1789683	89.8	95.5	95.2	51.2	NA	34.2	≥90% completeness	No Dcr detected
GCA_900242695.1	Basidiomycota	Ustilaginomycetes	Ustilago sp. UG-2017b	2043611	97.7	97.9	61.1	99.6	NA	53.4	≥90% completeness	Dcr detected
GCA_900242705.1	Basidiomycota	Ustilaginomycetes	Ustilago sp. UG-2017a	2043610	98	98.2	61.4	99.2	NA	53.2	≥90% completeness	Dcr detected
GCA_900323505.1	Basidiomycota	Ustilaginomycetes	Ustilago trichophora	86804	94.9	94.3	59.5	96.1	NA	52.9	≥90% completeness	Dcr detected
GCA_900519145.1	Basidiomycota	Ustilaginomycetes	Ustilago hordei	120017	97.3	97.1	61	98.5	NA	52.8	≥90% completeness	Dcr detected
GCA_900536885.1	Basidiomycota	Agaricomycetes	Peniophora sp. CBMAI 1063	718367	98	99.4	63.9	99.1	NA	61.3	≥90% completeness	Dcr detected
GCA_902006505.2	Ascomycota	Sordariomycetes	Clonostachys byssicola	160290	99.2	99.9	99.5	70.4	NA	50.6	≥90% completeness	Dcr detected
GCA_902077795.2	Ascomycota	Sordariomycetes	Clonostachys rhizophaga	160324	99.2	99.5	99.1	70.3	NA	50.3	≥90% completeness	Dcr detected
GCA_902141235.2	Ascomycota	Sordariomycetes	Clonostachys solani	160281	99.2	99.7	99.4	70.4	NA	49.9	≥90% completeness	Dcr detected
GCA_902498895.1	Ascomycota	Dipodascomycetes	Saprochaete ingens	2606893	93.3	95.4	88.5	63.9	NA	47.8	≥90% completeness	No Dcr detected
GCA_902728275.1	Basidiomycota	Agaricomycetes	Cyclocybe aegerita	1973307	89.5	90.1	58	89.4	NA	54.7	≥90% completeness	Dcr detected
GCA_903064755.1	Ascomycota	Saccharomycetes	Kazachstania barnettii	61262	91	95.9	94.8	50.8	NA	34.5	≥90% completeness	No Dcr detected
GCA_903819635.1	Ascomycota	Dothideomycetes	Aureobasidium vineae	2773715	93.7	92.4	91.5	61.8	NA	45.9	≥90% completeness	Dcr detected
GCA_903819665.1	Ascomycota	Dothideomycetes	Aureobasidium mustum	2773714	94.1	94.2	91.7	61.8	NA	45.1	≥90% completeness	Dcr detected
GCA_903853725.1	Ascomycota	Dothideomycetes	Aureobasidium uvarum	2773716	94.1	93	90.9	61.7	NA	45.3	≥90% completeness	Dcr detected
GCA_904859935.1	Basidiomycota	Tremellomycetes	Tremellales sp. Tagirdzhanova-0007	2778382	78	79.8	46.5	80.3	NA	39	<90% completeness	Dcr detected
GCA_905066765.1	Ascomycota	Leotiomycetes	Sclerotinia trifoliorum	28548	98.8	98.5	98.5	71.6	NA	54.7	≥90% completeness	Dcr detected
GCA_905067625.1	Ascomycota	Leotiomycetes	Blumeria graminis f. sp. triticale	1689686	96.5	98.5	97	66.8	NA	48	≥90% completeness	Dcr detected
GCA_905071765.1	Basidiomycota	Exobasidiomycetes	Tilletia controversa	13291	93	92	55	95.1	NA	49	≥90% completeness	Dcr detected
GCA_905337325.1	Ascomycota	Lecanoromycetes	Alectoria fallacina	1903189	94.1	96.4	94.1	66.4	NA	48	≥90% completeness	Dcr detected
GCA_905337335.1	Ascomycota	Lecanoromycetes	Gomphillus americanus	1940652	96.1	96.7	94.7	66.9	NA	46.5	≥90% completeness	Dcr detected
GCA_905337345.1	Ascomycota	Lecanoromycetes	Heterodermia speciosa	116794	95.7	97.9	94.6	67.2	NA	47.7	≥90% completeness	Dcr detected
GCA_905337355.1	Ascomycota	Lecanoromycetes	Imshaugia aleurites	172621	90.6	95.4	93.7	65.9	NA	48	≥90% completeness	Dcr detected
GCA_907166805.1	Ascomycota	Dothideomycetes	Alternaria atra	119953	95.7	98.7	97.2	69.2	NA	51.2	≥90% completeness	Dcr detected
GCA_910591765.1	Mucoromycota	Glomeromycetes	Ambispora leptoticha	144679	88.3	85.1	61.4	71.8	NA	80.5	<90% completeness	Dcr detected
GCA_910591775.1	Mucoromycota	Glomeromycetes	Dentiscutata heterogama	1316150	40	39.2	24.9	31.7	NA	36.5	<90% completeness	No Dcr detected
GCA_910591825.1	Mucoromycota	Glomeromycetes	Funneliformis caledonium	1117310	84.7	84.4	62.2	73.2	NA	87.4	<90% completeness	Dcr detected
GCA_910591835.1	Mucoromycota	Glomeromycetes	Acaulospora morrowiae	94023	84.3	79.9	57.3	66.3	NA	77	<90% completeness	Dcr detected
GCA_910591915.1	Mucoromycota	Glomeromycetes	Cetraspora pellucida	1433469	79.2	79.5	56.1	65.2	NA	75.7	<90% completeness	Dcr detected
GCA_910591945.1	Mucoromycota	Glomeromycetes	Ambispora gerdemannii	144530	92.2	88.2	64.4	75.7	NA	84.7	≥90% completeness	Dcr detected
GCA_910591965.1	Mucoromycota	Glomeromycetes	Dentiscutata erythropus	1348616	84.7	84.6	58.2	69.5	NA	82.6	<90% completeness	Dcr detected
GCA_910592005.1	Mucoromycota	Glomeromycetes	Funneliformis mosseae	27381	85.1	84.5	61.2	72.4	NA	86.8	<90% completeness	Dcr detected
GCA_910592015.1	Mucoromycota	Glomeromycetes	Diversispora eburnea	1213867	85.1	79.9	55.4	64.9	NA	76.7	<90% completeness	Dcr detected
GCA_910592055.1	Mucoromycota	Glomeromycetes	Acaulospora colombiana	27376	45.1	45.5	29.7	39.2	NA	40.6	<90% completeness	Dcr detected
GCA_910592135.1	Mucoromycota	Glomeromycetes	Racocetra fulgida	60492	23.1	24.6	14.3	18.6	NA	22.4	<90% completeness	No Dcr detected
GCA_910592205.1	Mucoromycota	Glomeromycetes	Paraglomus occultum	144539	81.6	78.7	56.3	65.5	NA	74.3	<90% completeness	Dcr detected
GCA_910592215.1	Mucoromycota	Glomeromycetes	Claroideoglomus candidum	984092	85.1	81.2	55.2	66.5	NA	78	<90% completeness	Dcr detected
GCA_910592285.1	Mucoromycota	Glomeromycetes	Racocetra persica	160502	48.2	48.1	31.7	38.8	NA	46.4	<90% completeness	Dcr detected
GCA_910592325.1	Mucoromycota	Glomeromycetes	Scutellospora calospora	85575	22.4	23.7	17.6	20	NA	24.7	<90% completeness	No Dcr detected
GCA_910592345.1	Mucoromycota	Glomeromycetes	Paraglomus brasilianum	144538	92.2	91.6	64.8	76	NA	85.5	≥90% completeness	Dcr detected
GCA_910890315.1	Basidiomycota	Agaricomycetes	Serendipita indica DSM 11827	1109443	92.2	92.6	56.1	92	NA	50.2	≥90% completeness	Dcr detected
GCA_911174995.1	Ascomycota	Eurotiomycetes	Penicillium olsonii	99116	96.5	97.5	96.5	68.2	NA	NA	≥90% completeness	No Dcr detected
GCA_911197225.1	Ascomycota	Eurotiomycetes	Penicillium salamii	1612424	96.5	98	96.7	69.2	NA	NA	≥90% completeness	Dcr detected
GCA_911456345.1	Ascomycota	Eurotiomycetes	Penicillium egyptiacum	1303716	98.1	97.9	97	69.3	NA	NA	≥90% completeness	No Dcr detected
GCA_911456355.1	Ascomycota	Eurotiomycetes	Penicillium nalgiovense	60175	94.1	85.3	94	66.7	NA	NA	≥90% completeness	No Dcr detected
GCA_911639275.1	Ascomycota	Eurotiomycetes	Penicillium salamii	1612424	96.1	97.5	96.6	69.3	NA	49.8	≥90% completeness	No Dcr detected
GCA_911693285.1	Ascomycota	Leotiomycetes	Hymenoscyphus albidus	595503	97.7	98.2	98.2	70.7	NA	52.1	≥90% completeness	Dcr detected
GCA_935541525.1	Ascomycota	Pichiomycetes	Candida railenensis	45579	92.9	96.3	97.1	57.2	NA	39.1	≥90% completeness	No Dcr detected
GCA_938049765.1	Ascomycota	Sordariomycetes	Parascedosporium putredinis	1442378	77.7	76.9	70.7	46.3	NA	28.6	<90% completeness	Dcr detected
GCA_943733655.1	Ascomycota	Pichiomycetes	Candida jaroonii	467808	93.3	95.8	94.9	57.6	NA	37.8	≥90% completeness	No Dcr detected
GCA_943846425.1	Basidiomycota	Pucciniomycetes	Phakopsora pachyrhizi	170000	92.2	88.6	55.8	91.2	NA	49.1	≥90% completeness	Dcr detected
GCA_946151405.1	Ascomycota	Sordariomycetes	Colletotrichum noveboracense	2664923	82.4	85.3	84.5	62.7	NA	NA	<90% completeness	No Dcr detected
GCA_946474995.1	Mucoromycota	Glomeromycetes	Funneliformis geosporum	1117311	89.4	89.8	66	77.4	NA	NA	<90% completeness	No Dcr detected

## Sheet: Supplementary Table 2
Supplementary Table 2. Functional and structural annotation of predicted fungal Dicer proteins.
Phylum	subphylum	class	Organism_name	TaxID	Type_of_interaction	primary_lifestyle	ecological_category	target_accession	GeneID	locus_tag	protein_size	uniprot_accession	DEAD	RESIII	Heli_C	DUF	PAZ	RNAseIII_a	RNAseIII_b	dsRBD	DCR_category	Classification_basis	AssemblyAccession	Interpro_validation	Sequence_validation	Structural_validation	Homology_clade	Structural_cluster	plddt	Node_degree_Structural_network	ncbi_name	uniprot_name	Tree_annotation	Proposed_naming
Ascomycota	Pezizomycotina	Dothideomycetes	Aaosphaeria arxii	1450172	Soil	soil_saprotroph	Saprotroph	KAF2019946.1	54287732	BU24DRAFT_439860	1498	A0A6A5Y3V9	1	1	1	1	0	1	1	0	Non canonical D	all_but_PAZ_and_dsRBD	GCA_010015735.1	Confirmed	validated	validated	As2	Cluster_2	77.46	44	NA	DCL1	DCR1 or DCL1	DCF2
Ascomycota	Pezizomycotina	Dothideomycetes	Aaosphaeria arxii	1450172	Soil	soil_saprotroph	Saprotroph	KAF2017102.1	54282394	BU24DRAFT_388060	1438	A0A6A5XV58	1	1	1	1	0	1	1	0	Non canonical D	all_but_PAZ_and_dsRBD	GCA_010015735.1	Confirmed	validated	validated	As1	Cluster_1	78.2	393	DCL2	DCL2	DCR2 or DCL2	DCF1
Basidiomycota	Agaricomycotina	Agaricomycetes	Abortiporus biennis	137743	Plant	wood_saprotroph	Saprotroph	KAI0789681.1	NA	C8Q75DRAFT_764525	1562	NA	1	1	1	1	0	1	1	0	Non canonical D	all_but_PAZ_and_dsRBD	GCA_022606235.1	Confirmed	validated	validated	Ba1	Cluster_1	74.9	83	NA	NA	Unnamed	DCF1
Basidiomycota	Agaricomycotina	Agaricomycetes	Abortiporus biennis	137743	Plant	wood_saprotroph	Saprotroph	KAI0786396.1	NA	C8Q75DRAFT_271436	1023	NA	0	0	0	1	1	1	1	0	Non canonical C	has_PAZ,_lacking_others	GCA_022606235.1	Confirmed	no_validated	validated	Ba2	Cluster_3	75.22	5	NA	NA	Unnamed	NA
Basidiomycota	Agaricomycotina	Agaricomycetes	Abortiporus biennis	137743	Plant	wood_saprotroph	Saprotroph	KAI0792736.1	NA	C8Q75DRAFT_579347	1483	NA	1	1	1	1	0	1	1	0	Non canonical D	all_but_PAZ_and_dsRBD	GCA_022606235.1	Confirmed	validated	validated	Ba3	Cluster_4	76.24	154	NA	NA	Unnamed	DCF4
Mucoromycota	Mucoromycotina	Mucoromycetes	Absidia glauca	4829	Soil	soil_saprotroph	Saprotroph	SAM06846.1	NA	SIN_LOCUS_TAG	1598	A0A168RGH4	1	1	1	1	1	1	1	1	Canonical	canonical	GCA_900079185.1	Confirmed	validated	validated	Mu1	Cluster_3	75.07	25	NA	DCL1	DCR1 or DCL1	DCF3
Mucoromycota	Mucoromycotina	Mucoromycetes	Absidia repens	90262	Soil	soil_saprotroph	Saprotroph	ORZ18905.1	NA	BCR42DRAFT_349613	1614	A0A1X2IMA3	1	1	1	1	1	1	1	1	Canonical	canonical	GCA_002105175.1	Confirmed	validated	validated	Mu1	Cluster_3	73.01	30	DCR2	DCR2	DCR2 or DCL2	DCF3
Basidiomycota	Ustilaginomycotina	Exobasidiomycetes	Acaromyces ingoldii	215250	Animal	animal_parasite	Parasite	PWN90415.1	37045465	FA10DRAFT_279560	1441	A0A316YRL1	1	1	1	1	0	1	1	0	Non canonical D	all_but_PAZ_and_dsRBD	GCA_003144295.1	Confirmed	no_validated	no_validated	NA	Excluded	65.25	0	NA	DCL1	DCR1 or DCL1	NA
Ascomycota	Pezizomycotina	Lecanoromycetes	Acarospora aff. strigata	2871812	Plant	lichenized	Symbiote	MCJ1362585.1	NA	NA	1626	NA	1	1	1	1	0	1	1	1	Non canonical B	all_but_PAZ	GCA_022814355.1	Confirmed	validated	validated	As2	Cluster_2	72.14	54	DCL1	NA	DCR1 or DCL1	DCF2
Ascomycota	Pezizomycotina	Lecanoromycetes	Acarospora aff. strigata	2871812	Plant	lichenized	Symbiote	MCJ1367041.1	NA	NA	1108	NA	0	0	1	1	0	1	1	0	Non canonical E	other	GCA_022814355.1	Confirmed	no_validated	validated	As1	Cluster_1	83.06	4	NA	NA	Unnamed	NA
Mucoromycota	Glomeromycotina	Glomeromycetes	Acaulospora colombiana	27376	Plant	arbuscular_mycorrhizal	Symbiote	CAG8444339.1	NA	ACOLOM_LOCUS420	1322	NA	1	1	1	1	1	1	1	1	Canonical	canonical	GCA_910592055.1	Confirmed	validated	validated	Mu1	Cluster_3	77.25	7	NA	NA	Unnamed	DCF3
Mucoromycota	Glomeromycotina	Glomeromycetes	Acaulospora morrowiae	94023	Plant	arbuscular_mycorrhizal	Symbiote	CAG8574135.1	NA	AMORRO_LOCUS6613	1382	A0A9N9BND5	1	1	1	1	1	1	1	0	Non canonical A	all_but_dsRBD	GCA_910591835.1	Confirmed	validated	validated	Mu1	Cluster_3	78.02	6	NA	NA	Unnamed	DCF3
Ascomycota	Pezizomycotina	Leotiomycetes	Acephala macrosclerotiorum	886606	Soil	soil_saprotroph	Saprotroph	KAF8861578.1	NA	BDZ45DRAFT_586763	1602	NA	1	1	1	1	0	1	1	0	Non canonical D	all_but_PAZ_and_dsRBD	GCA_014904845.1	Confirmed	validated	validated	As2	Cluster_2	76	152	NA	NA	Unnamed	DCF2
Ascomycota	Pezizomycotina	Leotiomycetes	Acephala macrosclerotiorum	886606	Soil	soil_saprotroph	Saprotroph	KAF8859184.1	NA	BDZ45DRAFT_621368	1411	NA	1	1	1	1	0	1	1	0	Non canonical D	all_but_PAZ_and_dsRBD	GCA_014904845.1	Confirmed	validated	validated	As1	Cluster_1	77.86	496	NA	NA	Unnamed	DCF1
Ascomycota	Pezizomycotina	Leotiomycetes	Acephala macrosclerotiorum	886606	Soil	soil_saprotroph	Saprotroph	KAF8856500.1	NA	BDZ45DRAFT_467801	1377	NA	1	1	1	1	0	1	1	0	Non canonical D	all_but_PAZ_and_dsRBD	GCA_014904845.1	Confirmed	validated	validated	As1	Cluster_1	80.93	173	DCL2	NA	DCR2 or DCL2	DCF1
Ascomycota	Pezizomycotina	Sordariomycetes	Acremonium chrysogenum	857340	not available	unspecified_saprotroph	Saprotroph	KFH42876.1	NA	ACRE_064050	1510	A0A086T0J4	1	1	1	1	0	1	1	0	Non canonical D	all_but_PAZ_and_dsRBD	GCA_000769265.1	Confirmed	validated	validated	As2	Cluster_2	75.73	40	DCL	DCL1	DCR1 or DCL1	DCF2
Ascomycota	Pezizomycotina	Sordariomycetes	Acremonium chrysogenum	857340	not available	unspecified_saprotroph	Saprotroph	KFH40762.1	NA	ACRE_085440	1469	A0A086SUI0	1	1	1	1	0	1	1	0	Non canonical D	all_but_PAZ_and_dsRBD	GCA_000769265.1	Confirmed	validated	validated	As1	Cluster_1	77.83	299	DCL	DCL	Unnumbered DCR or DCL	DCF1
Mucoromycota	Mortierellomycotina	Mortierellomycetes	Actinomortierella ambigua	1343610	not available	not available	not available	KAG0269870.1	NA	DFQ27_001714	2106	A0A9P6QKY7	1	0	1	1	0	1	1	0	Non canonical E	other	GCA_016098155.1	Confirmed	no_validated	no_validated	NA	Excluded	43.09	0	NA	DCL1	DCR1 or DCL1	NA
Mucoromycota	Mortierellomycotina	Mortierellomycetes	Actinomortierella ambigua	1343610	not available	not available	not available	KAG0251092.1	NA	DFQ27_009016	1904	A0A9P6TX74	0	0	1	1	0	1	1	0	Non canonical E	other	GCA_016098155.1	Confirmed	no_validated	no_validated	NA	Excluded	52.41	0	NA	NA	Unnamed	NA
Mucoromycota	Mortierellomycotina	Mortierellomycetes	Actinomortierella ambigua	1343610	not available	not available	not available	KAG0260218.1	NA	DFQ27_003658	1800	A0A9P6Q660	1	1	1	1	0	1	1	0	Non canonical D	all_but_PAZ_and_dsRBD	GCA_016098155.1	Confirmed	validated	no_validated	Mu1	Excluded	60.35	0	NA	DCL1	DCR1 or DCL1	NA
Mucoromycota	Mortierellomycotina	Mortierellomycetes	Actinomortierella wolfii	90253	not available	not available	not available	KAG0240541.1	NA	BGW41_006936	1870	NA	0	0	1	1	0	1	1	0	Non canonical E	other	GCA_016098105.1	Confirmed	no_validated	no_validated	NA	Excluded	44.66	0	NA	NA	Unnamed	NA
Mucoromycota	Mortierellomycotina	Mortierellomycetes	Actinomortierella wolfii	90253	not available	not available	not available	KAG0243500.1	NA	BGW41_002040	1704	NA	1	1	1	1	0	1	1	1	Non canonical B	all_but_PAZ	GCA_016098105.1	Confirmed	validated	no_validated	Mu1	Excluded	67.19	0	NA	NA	Unnamed	NA
Basidiomycota	Agaricomycotina	Agaricomycetes	Agaricus bisporus var. bisporus H97	936046	Soil	soil_saprotroph	Saprotroph	EKV50497.1	18086052	AGABI2DRAFT_64825	1717	NA	1	1	1	1	0	1	1	0	Non canonical D	all_but_PAZ_and_dsRBD	GCA_000300575.1	Confirmed	validated	validated	Ba3	Cluster_4	73.71	36	NA	NA	Unnamed	DCF4
Basidiomycota	Agaricomycotina	Agaricomycetes	Agaricus bisporus var. bisporus H97	936046	Soil	soil_saprotroph	Saprotroph	EKV48157.1	18083963	AGABI2DRAFT_202619	1179	NA	0	0	0	1	0	1	1	0	Non canonical E	other	GCA_000300575.1	Confirmed	validated	no_validated	Ba2	Excluded	75.23	0	NA	NA	Unnamed	NA
Basidiomycota	Agaricomycotina	Agaricomycetes	Agaricus bisporus var. bisporus H97	936046	Soil	soil_saprotroph	Saprotroph	EKV44733.1	18084433	AGABI2DRAFT_209093	1524	NA	1	1	1	1	0	1	1	0	Non canonical D	all_but_PAZ_and_dsRBD	GCA_000300575.1	Confirmed	validated	validated	Ba1	Cluster_1	75.27	90	NA	NA	Unnamed	DCF1
Basidiomycota	Agaricomycotina	Agaricomycetes	Agrocybe pediades	84607	Soil	soil_saprotroph	Saprotroph	KAF4619939.1	NA	D9613_005182	1653	A0A8H4QYH1	0	0	1	1	1	1	1	0	Non canonical C	has_PAZ,_lacking_others	GCA_013053245.1	Confirmed	validated	validated	Ba2	Cluster_3	71.85	18	NA	DCL1	DCR1 or DCL1	DCF3
Basidiomycota	Agaricomycotina	Agaricomycetes	Agrocybe pediades	84607	Soil	soil_saprotroph	Saprotroph	KAF4619822.1	NA	D9613_004774	1528	A0A8H4R0V7	1	1	1	1	0	1	1	0	Non canonical D	all_but_PAZ_and_dsRBD	GCA_013053245.1	Confirmed	validated	validated	Ba1	Cluster_1	76.42	112	NA	NA	Unnamed	DCF1
Basidiomycota	Agaricomycotina	Agaricomycetes	Agrocybe pediades	84607	Soil	soil_saprotroph	Saprotroph	KAF4614984.1	NA	D9613_003301	1438	A0A8H4VP53	1	1	1	1	0	1	1	0	Non canonical D	all_but_PAZ_and_dsRBD	GCA_013053245.1	Confirmed	validated	validated	Ba3	Cluster_4	77.52	87	NA	DCL1	DCR1 or DCL1	DCF4
Ascomycota	Pezizomycotina	Lecanoromycetes	Agyrium rufum	443868	not available	unspecified_saprotroph	Saprotroph	MCJ1312001.1	NA	NA	1641	NA	1	1	1	1	0	1	1	1	Non canonical B	all_but_PAZ	GCA_022814335.1	Confirmed	validated	validated	As2	Cluster_2	72.17	82	DCL1	NA	DCR1 or DCL1	DCF2
Ascomycota	Pezizomycotina	Lecanoromycetes	Agyrium rufum	443868	not available	unspecified_saprotroph	Saprotroph	MCJ1313096.1	NA	NA	1490	NA	1	1	1	1	0	1	1	0	Non canonical D	all_but_PAZ_and_dsRBD	GCA_022814335.1	Confirmed	no_validated	validated	As1	Cluster_1	75.6	315	DCL2	NA	DCR2 or DCL2	NA
Ascomycota	Pezizomycotina	Sordariomycetes	Akanthomyces lecanii	1081108	Animal	animal_parasite	Parasite	OAA80256.1	NA	LEL_03742	1461	A0A162KK22	1	1	1	1	0	1	1	0	Non canonical D	all_but_PAZ_and_dsRBD	GCA_001636795.1	Confirmed	validated	no_validated	As2	Excluded	75.11	0	NA	DCL1	DCR1 or DCL1	NA
Ascomycota	Pezizomycotina	Sordariomycetes	Akanthomyces lecanii	1081108	Animal	animal_parasite	Parasite	OAA78356.1	NA	LEL_05179	833	A0A168HW36	1	1	0	0	0	1	1	0	Non canonical E	other	GCA_001636795.1	Confirmed	no_validated	validated	As1	Cluster_1	81.1	151	NA	NA	Unnamed	NA
Ascomycota	Pezizomycotina	Lecanoromycetes	Alectoria fallacina	1903189	Plant	lichenized	Symbiote	CAF9910675.1	NA	ALECFALPRED_006792	1581	A0A8H3I7W0	1	1	1	1	0	1	1	1	Non canonical B	all_but_PAZ	GCA_905337325.1	Confirmed	validated	validated	As2	Cluster_2	75.25	57	DCL1	DCL1	DCR1 or DCL1	DCF2
Ascomycota	Pezizomycotina	Lecanoromycetes	Alectoria fallacina	1903189	Plant	lichenized	Symbiote	CAF9929322.1	NA	ALECFALPRED_004297	1416	A0A8H3FQI7	1	0	1	1	0	1	1	0	Non canonical E	other	GCA_905337325.1	Confirmed	validated	validated	As1	Cluster_1	75.96	24	DCL2	DCL2	DCR2 or DCL2	DCF1
Blastocladiomycota	NA	Blastocladiomycetes	Allomyces macrogynus	578462	Soil	soil_saprotroph	Saprotroph	KNE60112.1	NA	AMAG_05536	1844	A0A0L0SCE8	1	1	1	1	0	1	1	1	Non canonical B	all_but_PAZ	GCA_000151295.1	Confirmed	validated	no_validated	Bl1	Excluded	53.73	0	NA	DCL1	DCR1 or DCL1	NA
Blastocladiomycota	NA	Blastocladiomycetes	Allomyces macrogynus	578462	Soil	soil_saprotroph	Saprotroph	KNE60111.1	NA	AMAG_05536	1830	A0A0L0SCA1	1	1	1	1	0	1	1	1	Non canonical B	all_but_PAZ	GCA_000151295.1	Confirmed	validated	no_validated	Bl1	Excluded	54.53	0	NA	DCL1	DCR1 or DCL1	NA
Ascomycota	Pezizomycotina	Dothideomycetes	Alternaria alternata	5599	Plant	plant_pathogen	Pathogen	OAG20017.1	29121882	CC77DRAFT_989318	1584	A0A177DKW9	1	1	1	1	0	1	1	0	Non canonical D	all_but_PAZ_and_dsRBD	GCA_001642055.1	Confirmed	validated	validated	As2	Cluster_2	73.89	192	NA	DCL1	DCR1 or DCL1	DCF2
Ascomycota	Pezizomycotina	Dothideomycetes	Alternaria alternata	5599	Plant	plant_pathogen	Pathogen	OAG25243.1	29119507	CC77DRAFT_926280	1439	A0A177DZU9	1	1	1	1	0	1	1	0	Non canonical D	all_but_PAZ_and_dsRBD	GCA_001642055.1	Confirmed	validated	validated	As1	Cluster_1	77.53	252	NA	NA	Unnamed	DCF1
Ascomycota	Pezizomycotina	Dothideomycetes	Alternaria alternata	5599	Plant	plant_pathogen	Pathogen	OAG14368.1	29111730	CC77DRAFT_1025767	1311	A0A177D4E3	1	0	1	1	0	1	1	0	Non canonical E	other	GCA_001642055.1	Confirmed	validated	validated	As1	Cluster_1	79.33	387	DCR	DCR	Unnumbered DCR or DCL	DCF1
Ascomycota	Pezizomycotina	Dothideomycetes	Alternaria arborescens	156630	Plant	plant_pathogen	Pathogen	RYO18511.1	39614143	AA0111_g10740	1584	NA	1	1	1	1	0	1	1	0	Non canonical D	all_but_PAZ_and_dsRBD	GCA_004154835.1	Confirmed	validated	validated	As2	Cluster_2	72.45	174	DCL1	NA	DCR1 or DCL1	DCF2
Ascomycota	Pezizomycotina	Dothideomycetes	Alternaria arborescens	156630	Plant	plant_pathogen	Pathogen	RYO34934.1	39618851	AA0111_g3372	1273	NA	0	0	1	1	0	1	1	0	Non canonical E	other	GCA_004154835.1	Confirmed	validated	validated	As1	Cluster_1	75.48	3	DCL2	NA	DCR2 or DCL2	DCF1
Ascomycota	Pezizomycotina	Dothideomycetes	Alternaria arbusti	232088	Plant	plant_pathogen	Pathogen	KAI4961915.1	75764859	J4E86_000944	1577	NA	1	1	1	1	0	1	1	0	Non canonical D	all_but_PAZ_and_dsRBD	GCA_024043155.1	Confirmed	validated	validated	As2	Cluster_2	74.24	105	DCL1	NA	DCR1 or DCL1	DCF2
Ascomycota	Pezizomycotina	Dothideomycetes	Alternaria arbusti	232088	Plant	plant_pathogen	Pathogen	KAI4957001.1	75769388	J4E86_005473	1277	NA	0	0	1	1	0	1	1	0	Non canonical E	other	GCA_024043155.1	Confirmed	validated	validated	As1	Cluster_1	75.91	10	NA	NA	Unnamed	DCF1
Ascomycota	Pezizomycotina	Dothideomycetes	Alternaria atra	119953	Plant	plant_pathogen	Pathogen	CAG5163388.1	67018320	ALTATR162_LOCUS6431	1585	A0A8J2I9M2	1	1	1	1	0	1	1	0	Non canonical D	all_but_PAZ_and_dsRBD	GCA_907166805.1	Confirmed	validated	validated	As2	Cluster_2	73.75	181	NA	DCL1	DCR1 or DCL1	DCF2
Ascomycota	Pezizomycotina	Dothideomycetes	Alternaria atra	119953	Plant	plant_pathogen	Pathogen	CAG5156371.1	67015806	ALTATR162_LOCUS4169	1440	A0A8J2HXR9	1	1	1	1	0	1	1	0	Non canonical D	all_but_PAZ_and_dsRBD	GCA_907166805.1	Confirmed	validated	validated	As1	Cluster_1	76.29	234	NA	DCL2	DCR2 or DCL2	DCF1
Ascomycota	Pezizomycotina	Dothideomycetes	Alternaria burnsii	1187904	Plant	plant_pathogen	Pathogen	KAF7671768.1	62208515	GT037_010290	1584	A0A8H7AWB5	1	1	1	1	0	1	1	0	Non canonical D	all_but_PAZ_and_dsRBD	GCA_013036055.1	Confirmed	validated	validated	As2	Cluster_2	72.25	53	NA	DCL1	DCR1 or DCL1	DCF2
Ascomycota	Pezizomycotina	Dothideomycetes	Alternaria burnsii	1187904	Plant	plant_pathogen	Pathogen	KAF7676245.1	62203975	GT037_005750	1761	A0A8H7BBH3	1	1	1	1	0	1	1	0	Non canonical D	all_but_PAZ_and_dsRBD	GCA_013036055.1	Confirmed	validated	validated	As1	Cluster_1	74.43	251	NA	NA	Unnamed	DCF1
Ascomycota	Pezizomycotina	Dothideomycetes	Alternaria conjuncta	181017	Plant	plant_pathogen	Pathogen	KAI4934389.1	75790116	J4E85_002245	1577	NA	1	1	1	1	0	1	1	0	Non canonical D	all_but_PAZ_and_dsRBD	GCA_024043145.1	Confirmed	validated	validated	As2	Cluster_2	74.14	180	DCL1	NA	DCR1 or DCL1	DCF2
Ascomycota	Pezizomycotina	Dothideomycetes	Alternaria conjuncta	181017	Plant	plant_pathogen	Pathogen	KAI4926438.1	75794602	J4E85_006731	1273	NA	0	0	1	1	0	1	1	0	Non canonical E	other	GCA_024043145.1	Confirmed	validated	validated	As1	Cluster_1	76.49	4	NA	NA	Unnamed	DCF1
Ascomycota	Pezizomycotina	Dothideomycetes	Alternaria ethzedia	181014	Plant	plant_pathogen	Pathogen	KAI4623032.1	73439638	J4E87_006125	1560	NA	1	1	1	1	0	1	1	0	Non canonical D	all_but_PAZ_and_dsRBD	GCA_023757985.1	Confirmed	validated	validated	As2	Cluster_2	72.44	50	DCL1	NA	DCR1 or DCL1	DCF2
Ascomycota	Pezizomycotina	Dothideomycetes	Alternaria ethzedia	181014	Plant	plant_pathogen	Pathogen	KAI4632319.1	73435304	J4E87_001791	1304	NA	0	0	1	1	0	1	1	0	Non canonical E	other	GCA_023757985.1	Confirmed	validated	validated	As1	Cluster_1	75.43	2	NA	NA	Unnamed	DCF1
Ascomycota	Pezizomycotina	Dothideomycetes	Alternaria gaisen	167740	Plant	plant_pathogen	Pathogen	KAB2110450.1	NA	AG0111_0g9	1584	NA	1	1	1	1	0	1	1	0	Non canonical D	all_but_PAZ_and_dsRBD	GCA_004156025.2	Confirmed	validated	validated	As2	Cluster_2	73.3	183	DCL1	NA	DCR1 or DCL1	DCF2
Ascomycota	Pezizomycotina	Dothideomycetes	Alternaria gaisen	167740	Plant	plant_pathogen	Pathogen	KAB2099998.1	NA	AG0111_0g11782	1376	NA	1	0	1	1	0	1	1	0	Non canonical E	other	GCA_004156025.2	Confirmed	validated	validated	As1	Cluster_1	74.06	132	DCL2	NA	DCR2 or DCL2	DCF1
Ascomycota	Pezizomycotina	Dothideomycetes	Alternaria gaisen	167740	Plant	plant_pathogen	Pathogen	KAB2103353.1	NA	AG0111_0g8327	1435	NA	1	1	1	1	0	1	1	0	Non canonical D	all_but_PAZ_and_dsRBD	GCA_004156025.2	Confirmed	validated	validated	As1	Cluster_1	75.17	289	DCL2	NA	DCR2 or DCL2	DCF1
Ascomycota	Pezizomycotina	Dothideomycetes	Alternaria gaisen	167740	Plant	plant_pathogen	Pathogen	KAB2099999.1	NA	AG0111_0g11782	1355	NA	1	1	1	1	0	1	1	0	Non canonical D	all_but_PAZ_and_dsRBD	GCA_004156025.2	Confirmed	validated	validated	As1	Cluster_1	76.9	321	DCL2	NA	DCR2 or DCL2	DCF1
Ascomycota	Pezizomycotina	Dothideomycetes	Alternaria gaisen	167740	Plant	plant_pathogen	Pathogen	KAB2100104.1	NA	AG0111_0g11724	1257	NA	1	1	1	1	0	1	1	0	Non canonical D	all_but_PAZ_and_dsRBD	GCA_004156025.2	Confirmed	no_validated	validated	As1	Cluster_1	77.42	492	DCL2	NA	DCR2 or DCL2	NA
Ascomycota	Pezizomycotina	Dothideomycetes	Alternaria gaisen	167740	Plant	plant_pathogen	Pathogen	KAB2098676.1	NA	AG0111_0g13136	1373	NA	1	1	1	1	0	1	1	0	Non canonical D	all_but_PAZ_and_dsRBD	GCA_004156025.2	Confirmed	validated	validated	As1	Cluster_1	78.13	393	DCL2	NA	DCR2 or DCL2	DCF1
Ascomycota	Pezizomycotina	Dothideomycetes	Alternaria hordeiaustralica	1187925	Plant	plant_pathogen	Pathogen	KAI4689929.1	73448720	J4E84_004110	1577	NA	1	1	1	1	0	1	1	0	Non canonical D	all_but_PAZ_and_dsRBD	GCA_023758085.1	Confirmed	validated	validated	As2	Cluster_2	75.43	36	DCL1	NA	DCR1 or DCL1	DCF2
Ascomycota	Pezizomycotina	Dothideomycetes	Alternaria hordeiaustralica	1187925	Plant	plant_pathogen	Pathogen	KAI4695228.1	73446463	J4E84_001853	1149	NA	0	0	1	1	0	1	1	0	Non canonical E	other	GCA_023758085.1	Confirmed	validated	validated	As1	Cluster_1	76.8	6	NA	NA	Unnamed	DCF1
Ascomycota	Pezizomycotina	Dothideomycetes	Alternaria incomplexa	1187928	Plant	plant_pathogen	Pathogen	KAI4913686.1	75758230	J4E90_005406	1577	NA	1	1	1	1	0	1	1	0	Non canonical D	all_but_PAZ_and_dsRBD	GCA_024043165.1	Confirmed	validated	validated	As2	Cluster_2	74.32	57	DCL1	NA	DCR1 or DCL1	DCF2
Ascomycota	Pezizomycotina	Dothideomycetes	Alternaria incomplexa	1187928	Plant	plant_pathogen	Pathogen	KAI4911040.1	75760121	J4E90_007297	1259	NA	0	0	1	1	0	1	1	0	Non canonical E	other	GCA_024043165.1	Confirmed	validated	validated	As1	Cluster_1	76.14	7	NA	NA	Unnamed	DCF1
Ascomycota	Pezizomycotina	Dothideomycetes	Alternaria infectoria	45303	Plant	plant_pathogen	Pathogen	KAI4939866.1	75816580	J4E92_001152	1577	NA	1	1	1	1	0	1	1	0	Non canonical D	all_but_PAZ_and_dsRBD	GCA_024043175.1	Confirmed	validated	validated	As2	Cluster_2	73.98	48	DCL1	NA	DCR1 or DCL1	DCF2
Ascomycota	Pezizomycotina	Dothideomycetes	Alternaria infectoria	45303	Plant	plant_pathogen	Pathogen	KAI4933700.1	75818796	J4E92_003368	1149	NA	0	0	1	1	0	1	1	0	Non canonical E	other	GCA_024043175.1	Confirmed	validated	validated	As1	Cluster_1	76.56	5	NA	NA	Unnamed	DCF1
Ascomycota	Pezizomycotina	Dothideomycetes	Alternaria metachromatica	283354	Plant	plant_pathogen	Pathogen	KAI4636397.1	73389733	J4E83_001352	1577	NA	1	1	1	1	0	1	1	0	Non canonical D	all_but_PAZ_and_dsRBD	GCA_023757995.1	Confirmed	validated	validated	As2	Cluster_2	74.69	50	DCL1	NA	DCR1 or DCL1	DCF2
Ascomycota	Pezizomycotina	Dothideomycetes	Alternaria metachromatica	283354	Plant	plant_pathogen	Pathogen	KAI4626702.1	73392235	J4E83_003854	1288	NA	0	0	1	1	0	1	1	0	Non canonical E	other	GCA_023757995.1	Confirmed	validated	validated	As1	Cluster_1	75.76	6	NA	NA	Unnamed	DCF1
Ascomycota	Pezizomycotina	Dothideomycetes	Alternaria novae-zelandiae	430562	Plant	plant_pathogen	Pathogen	KAI4671288.1	73465078	J4E88_009322	1577	NA	1	1	1	1	0	1	1	0	Non canonical D	all_but_PAZ_and_dsRBD	GCA_023758075.1	Confirmed	validated	validated	As2	Cluster_2	74.61	156	DCL1	NA	DCR1 or DCL1	DCF2
Ascomycota	Pezizomycotina	Dothideomycetes	Alternaria novae-zelandiae	430562	Plant	plant_pathogen	Pathogen	KAI4680227.1	73461875	J4E88_006119	1343	NA	0	0	1	1	0	1	1	0	Non canonical E	other	GCA_023758075.1	Confirmed	validated	validated	As1	Cluster_1	74.73	2	NA	NA	Unnamed	DCF1
Ascomycota	Pezizomycotina	Dothideomycetes	Alternaria panax	48097	Plant	plant_pathogen	Pathogen	KAG9194527.1	NA	G6011_04562	1582	A0AAD4NU08	1	1	1	1	0	1	1	0	Non canonical D	all_but_PAZ_and_dsRBD	GCA_019702505.1	Confirmed	validated	validated	As2	Cluster_2	73.57	50	DCR	DCL1	DCR1 or DCL1	DCF2
Ascomycota	Pezizomycotina	Dothideomycetes	Alternaria panax	48097	Plant	plant_pathogen	Pathogen	KAG9185235.1	NA	G6011_07779	1430	A0AAD4I157	1	1	1	1	0	1	1	0	Non canonical D	all_but_PAZ_and_dsRBD	GCA_019702505.1	Confirmed	validated	validated	As1	Cluster_1	78.12	287	NA	DCL2	DCR2 or DCL2	DCF1
Ascomycota	Pezizomycotina	Dothideomycetes	Alternaria postmessia	1187938	Plant	plant_pathogen	Pathogen	KAI5378791.1	76126095	J4E82_002242	1358	NA	0	1	1	1	0	1	1	0	Non canonical E	other	GCA_024291825.1	Confirmed	validated	no_validated	As2	Excluded	77.39	0	NA	NA	Unnamed	NA
Ascomycota	Pezizomycotina	Dothideomycetes	Alternaria postmessia	1187938	Plant	plant_pathogen	Pathogen	KAI5376032.1	76129131	J4E82_005278	1439	NA	1	1	1	1	0	1	1	0	Non canonical D	all_but_PAZ_and_dsRBD	GCA_024291825.1	Confirmed	validated	validated	As1	Cluster_1	77.46	245	NA	NA	Unnamed	DCF1
Ascomycota	Pezizomycotina	Dothideomycetes	Alternaria postmessia	1187938	Plant	plant_pathogen	Pathogen	KAI5363469.1	76135422	J4E82_011569	1244	NA	1	0	1	1	0	1	1	0	Non canonical E	other	GCA_024291825.1	Confirmed	validated	validated	As1	Cluster_1	78.9	3	NA	NA	Unnamed	DCF1
Ascomycota	Pezizomycotina	Dothideomycetes	Alternaria postmessia	1187938	Plant	plant_pathogen	Pathogen	KAI5371470.1	76133681	J4E82_009828	1268	NA	1	0	1	1	0	1	1	0	Non canonical E	other	GCA_024291825.1	Confirmed	validated	validated	As1	Cluster_1	79.64	301	NA	NA	Unnamed	DCF1
Ascomycota	Pezizomycotina	Dothideomycetes	Alternaria rosae	1187941	Plant	plant_pathogen	Pathogen	KAH6882848.1	70199027	BKA58DRAFT_374014	1577	NA	1	1	1	1	0	1	1	0	Non canonical D	all_but_PAZ_and_dsRBD	GCA_020736505.1	Confirmed	validated	validated	As2	Cluster_2	75.06	61	NA	NA	Unnamed	DCF2
Ascomycota	Pezizomycotina	Dothideomycetes	Alternaria rosae	1187941	Plant	plant_pathogen	Pathogen	KAH6870329.1	70194997	BKA58DRAFT_174516	1453	NA	1	1	1	1	0	1	1	0	Non canonical D	all_but_PAZ_and_dsRBD	GCA_020736505.1	Confirmed	validated	validated	As1	Cluster_1	76.85	206	NA	NA	Unnamed	DCF1
Ascomycota	Pezizomycotina	Dothideomycetes	Alternaria sp. Ai002NY15	2817039	Plant	plant_pathogen	Pathogen	KAI4712476.1	NA	J4E89_002743	1293	NA	0	0	1	1	0	1	1	0	Non canonical E	other	GCA_023758125.1	Confirmed	validated	validated	As1	Cluster_1	74.81	6	NA	NA	Unnamed	DCF1
Ascomycota	Pezizomycotina	Dothideomycetes	Alternaria sp. Ai002NY15	2817039	Plant	plant_pathogen	Pathogen	KAI4709682.1	NA	J4E89_005698	1577	NA	1	1	1	1	0	1	1	0	Non canonical D	all_but_PAZ_and_dsRBD	GCA_023758125.1	Confirmed	validated	validated	As2	Cluster_2	75.06	185	DCL1	NA	DCR1 or DCL1	DCF2
Ascomycota	Pezizomycotina	Dothideomycetes	Alternaria sp. BMP 0032	2817042	Plant	plant_pathogen	Pathogen	KAI4625734.1	NA	J4E80_002867	1348	NA	1	0	1	1	0	1	1	0	Non canonical E	other	GCA_023758005.1	Confirmed	validated	validated	As1	Cluster_1	75.24	34	NA	NA	Unnamed	DCF1
Ascomycota	Pezizomycotina	Dothideomycetes	Alternaria sp. BMP 0032	2817042	Plant	plant_pathogen	Pathogen	KAI4623683.1	NA	J4E80_003495	1577	NA	1	1	1	1	0	1	1	0	Non canonical D	all_but_PAZ_and_dsRBD	GCA_023758005.1	Confirmed	validated	validated	As2	Cluster_2	75.23	183	DCL1	NA	DCR1 or DCL1	DCF2
Ascomycota	Pezizomycotina	Dothideomycetes	Alternaria sp. BMP 2799	2817041	Plant	plant_pathogen	Pathogen	KAI4704138.1	NA	J4E81_001202	1577	NA	1	1	1	1	0	1	1	0	Non canonical D	all_but_PAZ_and_dsRBD	GCA_023758145.1	Confirmed	validated	validated	As2	Cluster_2	74.48	167	DCL1	NA	DCR1 or DCL1	DCF2
Ascomycota	Pezizomycotina	Dothideomycetes	Alternaria sp. MG1	1678846	Plant	plant_pathogen	Pathogen	RII16294.1	NA	CUC08_Gglean002732	1555	NA	1	1	1	1	0	1	1	0	Non canonical D	all_but_PAZ_and_dsRBD	GCA_003574525.1	Confirmed	validated	validated	As2	Cluster_2	74.07	1	NA	NA	Unnamed	DCF2
Ascomycota	Pezizomycotina	Dothideomycetes	Alternaria sp. MG1	1678846	Plant	plant_pathogen	Pathogen	RII08899.1	NA	CUC08_Gglean007295	1404	NA	1	1	1	1	0	1	1	0	Non canonical D	all_but_PAZ_and_dsRBD	GCA_003574525.1	Confirmed	validated	validated	As1	Cluster_1	77.14	174	NA	NA	Unnamed	DCF1
Ascomycota	Pezizomycotina	Dothideomycetes	Alternaria sp. MG1	1678846	Plant	plant_pathogen	Pathogen	RII22621.1	NA	CUC08_Gglean013535	1039	A0A399HR22	0	0	1	1	0	1	1	0	Non canonical E	other	GCA_003574525.1	Confirmed	validated	validated	As1	Cluster_1	82.15	3	NA	DCL2	DCR2 or DCL2	DCF1
Ascomycota	Pezizomycotina	Dothideomycetes	Alternaria tenuissima	119927	Plant	plant_pathogen	Pathogen	RYO68777.1	NA	AA0116_g1554	1584	NA	1	1	1	1	0	1	1	0	Non canonical D	all_but_PAZ_and_dsRBD	GCA_004156035.1	Confirmed	validated	validated	As2	Cluster_2	73.89	192	DCL1	NA	DCR1 or DCL1	DCF2
Ascomycota	Pezizomycotina	Dothideomycetes	Alternaria tenuissima	119927	Plant	plant_pathogen	Pathogen	RYO55161.1	NA	AA0116_g9520	1439	NA	1	1	1	1	0	1	1	0	Non canonical D	all_but_PAZ_and_dsRBD	GCA_004156035.1	Confirmed	validated	validated	As1	Cluster_1	77.53	252	DCL2	NA	DCR2 or DCL2	DCF1
Ascomycota	Pezizomycotina	Dothideomycetes	Alternaria tenuissima	119927	Plant	plant_pathogen	Pathogen	RYO45290.1	NA	AA0116_g13313	1374	NA	1	1	1	1	0	1	1	0	Non canonical D	all_but_PAZ_and_dsRBD	GCA_004156035.1	Confirmed	validated	validated	As1	Cluster_1	77.99	445	DCL2	NA	DCR2 or DCL2	DCF1
Ascomycota	Pezizomycotina	Dothideomycetes	Alternaria triticimaculans	297637	Plant	plant_pathogen	Pathogen	KAI4657723.1	73428519	J4E78_006111	1296	NA	0	0	1	1	0	1	1	0	Non canonical E	other	GCA_023758025.1	Confirmed	validated	validated	As1	Cluster_1	75.06	2	NA	NA	Unnamed	DCF1
Ascomycota	Pezizomycotina	Dothideomycetes	Alternaria triticimaculans	297637	Plant	plant_pathogen	Pathogen	KAI4672647.1	73423556	J4E78_001148	1577	NA	1	1	1	1	0	1	1	0	Non canonical D	all_but_PAZ_and_dsRBD	GCA_023758025.1	Confirmed	validated	validated	As2	Cluster_2	75.76	184	DCL1	NA	DCR1 or DCL1	DCF2
Ascomycota	Pezizomycotina	Dothideomycetes	Alternaria ventricosa	1187951	Plant	plant_pathogen	Pathogen	KAI4646815.1	73404528	J4E93_005039	1577	NA	1	1	1	1	0	1	1	0	Non canonical D	all_but_PAZ_and_dsRBD	GCA_023758065.1	Confirmed	validated	validated	As2	Cluster_2	75.02	187	DCL1	NA	DCR1 or DCL1	DCF2
Ascomycota	Pezizomycotina	Dothideomycetes	Alternaria ventricosa	1187951	Plant	plant_pathogen	Pathogen	KAI4645135.1	73405424	J4E93_005935	1282	NA	1	0	1	1	0	1	1	0	Non canonical E	other	GCA_023758065.1	Confirmed	validated	validated	As1	Cluster_1	76.27	2	NA	NA	Unnamed	DCF1
Ascomycota	Pezizomycotina	Dothideomycetes	Alternaria viburni	566460	Plant	plant_pathogen	Pathogen	KAI4669395.1	73411989	J4E79_001438	1577	NA	1	1	1	1	0	1	1	0	Non canonical D	all_but_PAZ_and_dsRBD	GCA_023758015.1	Confirmed	validated	validated	As2	Cluster_2	75.04	180	DCL1	NA	DCR1 or DCL1	DCF2
Ascomycota	Pezizomycotina	Dothideomycetes	Alternaria viburni	566460	Plant	plant_pathogen	Pathogen	KAI4666607.1	73413197	J4E79_002646	1276	NA	0	0	1	1	0	1	1	0	Non canonical E	other	GCA_023758015.1	Confirmed	validated	validated	As1	Cluster_1	75.22	4	NA	NA	Unnamed	DCF1
Basidiomycota	Agaricomycotina	Agaricomycetes	Amanita brunnescens	1457509	Plant	ectomycorrhizal	Symbiote	KAF8712010.1	NA	AX14_013160	1584	NA	1	1	1	1	0	1	1	0	Non canonical D	all_but_PAZ_and_dsRBD	GCA_001691785.2	Confirmed	validated	validated	Ba1	Cluster_1	74.02	103	NA	NA	Unnamed	DCF1
Basidiomycota	Agaricomycotina	Agaricomycetes	Amanita brunnescens	1457509	Plant	ectomycorrhizal	Symbiote	KAF8744982.1	NA	AX14_011994	1380	NA	1	1	1	1	0	1	1	0	Non canonical D	all_but_PAZ_and_dsRBD	GCA_001691785.2	Confirmed	validated	validated	Ba3	Cluster_4	77.72	115	NA	NA	Unnamed	DCF4
Basidiomycota	Agaricomycotina	Agaricomycetes	Amanita brunnescens	1457509	Plant	ectomycorrhizal	Symbiote	KAF8741103.1	NA	AX14_005710	804	NA	0	0	0	0	1	1	1	0	Non canonical C	has_PAZ,_lacking_others	GCA_001691785.2	Confirmed	validated	validated	Ba2	Cluster_3	79.98	7	NA	NA	Unnamed	DCF3
Basidiomycota	Agaricomycotina	Agaricomycetes	Amanita brunnescens	1457509	Plant	ectomycorrhizal	Symbiote	KAF8741106.1	NA	AX14_005710	805	NA	0	0	0	0	1	1	1	0	Non canonical C	has_PAZ,_lacking_others	GCA_001691785.2	Confirmed	validated	validated	Ba2	Cluster_3	80.9	7	NA	NA	Unnamed	DCF3
Basidiomycota	Agaricomycotina	Agaricomycetes	Amanita brunnescens	1457509	Plant	ectomycorrhizal	Symbiote	KAF8741105.1	NA	AX14_005710	805	NA	0	0	0	0	1	1	1	0	Non canonical C	has_PAZ,_lacking_others	GCA_001691785.2	Confirmed	validated	validated	Ba2	Cluster_3	81.01	7	NA	NA	Unnamed	DCF3
Basidiomycota	Agaricomycotina	Agaricomycetes	Amanita brunnescens	1457509	Plant	ectomycorrhizal	Symbiote	KAF8741104.1	NA	AX14_005710	788	NA	0	0	0	0	1	1	1	0	Non canonical C	has_PAZ,_lacking_others	GCA_001691785.2	Confirmed	validated	validated	Ba2	Cluster_3	82.2	12	NA	NA	Unnamed	DCF3
Basidiomycota	Agaricomycotina	Agaricomycetes	Amanita inopinata	1457513	Plant	ectomycorrhizal	Symbiote	KAF8625629.1	NA	AX17_006814	1586	NA	1	1	1	1	0	1	1	0	Non canonical D	all_but_PAZ_and_dsRBD	GCA_001691775.3	Confirmed	validated	validated	Ba1	Cluster_1	71.75	1	NA	NA	Unnamed	DCF1
Basidiomycota	Agaricomycotina	Agaricomycetes	Amanita inopinata	1457513	Plant	ectomycorrhizal	Symbiote	KAF8638830.1	NA	AX17_001888	1637	NA	1	1	1	1	0	1	1	0	Non canonical D	all_but_PAZ_and_dsRBD	GCA_001691775.3	Confirmed	validated	validated	Ba3	Cluster_4	77.11	51	NA	NA	Unnamed	DCF4
Basidiomycota	Agaricomycotina	Agaricomycetes	Amanita inopinata	1457513	Plant	ectomycorrhizal	Symbiote	KAF8640108.1	NA	AX17_001344	799	NA	0	0	0	0	1	1	1	0	Non canonical C	has_PAZ,_lacking_others	GCA_001691775.3	Confirmed	validated	validated	Ba2	Cluster_3	81.34	23	NA	NA	Unnamed	DCF3
Basidiomycota	Agaricomycotina	Agaricomycetes	Amanita muscaria	946122	Plant	ectomycorrhizal	Symbiote	KIL68510.1	NA	M378DRAFT_71276	1382	A0A0C2SYE2	1	1	1	1	0	1	1	0	Non canonical D	all_but_PAZ_and_dsRBD	GCA_000827485.1	Confirmed	validated	validated	Ba3	Cluster_4	74.35	149	NA	DCL1	DCR1 or DCL1	DCF4
Basidiomycota	Agaricomycotina	Agaricomycetes	Amanita muscaria	946122	Plant	ectomycorrhizal	Symbiote	KIL66887.1	NA	M378DRAFT_9907	1535	A0A0C2WYI3	1	1	1	1	0	1	1	0	Non canonical D	all_but_PAZ_and_dsRBD	GCA_000827485.1	Confirmed	validated	validated	Ba1	Cluster_1	75.15	3	NA	NA	Unnamed	DCF1
Basidiomycota	Agaricomycotina	Agaricomycetes	Amanita muscaria	946122	Plant	ectomycorrhizal	Symbiote	KIL70141.1	NA	M378DRAFT_117038	798	A0A0C2XKV4	0	0	0	0	1	1	1	0	Non canonical C	has_PAZ,_lacking_others	GCA_000827485.1	Confirmed	validated	validated	Ba2	Cluster_3	79.07	15	NA	NA	Unnamed	DCF3
Basidiomycota	Agaricomycotina	Agaricomycetes	Amanita polypyramis	1457511	Plant	ectomycorrhizal	Symbiote	KAF8626204.1	NA	AX15_004894	922	NA	0	0	0	1	0	1	1	0	Non canonical E	other	GCA_001691755.2	Confirmed	no_validated	validated	Ba3	Cluster_4	79.5	28	NA	NA	Unnamed	NA
Basidiomycota	Agaricomycotina	Agaricomycetes	Amanita polypyramis	1457511	Plant	ectomycorrhizal	Symbiote	KAF8627233.1	NA	AX15_004470	800	NA	0	0	0	0	1	1	1	0	Non canonical C	has_PAZ,_lacking_others	GCA_001691755.2	Confirmed	validated	validated	Ba2	Cluster_3	80.08	7	NA	NA	Unnamed	DCF3
Basidiomycota	Agaricomycotina	Agaricomycetes	Amanita rubescens	71933	Plant	ectomycorrhizal	Symbiote	KAF8352227.1	NA	F5887DRAFT_934474	1318	NA	1	1	1	1	0	1	1	0	Non canonical D	all_but_PAZ_and_dsRBD	GCA_015039365.1	Confirmed	validated	validated	Ba3	Cluster_4	71.19	15	NA	NA	Unnamed	DCF4
Basidiomycota	Agaricomycotina	Agaricomycetes	Amanita rubescens	71933	Plant	ectomycorrhizal	Symbiote	KAF8342409.1	NA	F5887DRAFT_357052	1541	NA	1	1	1	1	0	1	1	0	Non canonical D	all_but_PAZ_and_dsRBD	GCA_015039365.1	Confirmed	validated	validated	Ba1	Cluster_1	75.04	118	NA	NA	Unnamed	DCF1
Basidiomycota	Agaricomycotina	Agaricomycetes	Amanita rubescens	71933	Plant	ectomycorrhizal	Symbiote	KAF8351540.1	NA	F5887DRAFT_938026	798	NA	0	0	0	0	1	1	1	0	Non canonical C	has_PAZ,_lacking_others	GCA_015039365.1	Confirmed	validated	validated	Ba2	Cluster_3	82.08	11	NA	NA	Unnamed	DCF3
Basidiomycota	Agaricomycotina	Agaricomycetes	Amanita thiersii	703135	Plant	ectomycorrhizal	Symbiote	PFH49493.1	NA	AMATHDRAFT_63058	1699	A0A2A9NP84	1	1	1	1	0	1	1	0	Non canonical D	all_but_PAZ_and_dsRBD	GCA_002554575.1	Confirmed	validated	no_validated	Ba1	Excluded	68.48	0	NA	NA	Unnamed	NA
Basidiomycota	Agaricomycotina	Agaricomycetes	Amanita thiersii	703135	Plant	ectomycorrhizal	Symbiote	PFH53595.1	NA	AMATHDRAFT_73403	1397	A0A2A9NRI6	1	1	1	1	0	1	1	0	Non canonical D	all_but_PAZ_and_dsRBD	GCA_002554575.1	Confirmed	validated	validated	Ba3	Cluster_4	78.06	16	NA	DCL1	DCR1 or DCL1	DCF4
Mucoromycota	Glomeromycotina	Glomeromycetes	Ambispora gerdemannii	144530	Plant	arbuscular_mycorrhizal	Symbiote	CAG8433757.1	NA	AGERDE_LOCUS225	1379	A0A9N8YMD1	1	1	1	1	1	1	1	0	Non canonical A	all_but_dsRBD	GCA_910591945.1	Confirmed	validated	validated	Mu1	Cluster_3	79.05	42	NA	NA	Unnamed	DCF3
Mucoromycota	Glomeromycotina	Glomeromycetes	Ambispora leptoticha	144679	Plant	arbuscular_mycorrhizal	Symbiote	CAG8442886.1	NA	ALEPTO_LOCUS458	1351	A0A9N8V5B4	1	1	1	1	1	1	1	0	Non canonical A	all_but_dsRBD	GCA_910591765.1	Confirmed	validated	validated	Mu1	Cluster_3	79.16	5	NA	NA	Unnamed	DCF3
Ascomycota	Pezizomycotina	Dothideomycetes	Amniculicola lignicola	1392246	Plant	wood_saprotroph	Saprotroph	KAF1994791.1	NA	P154DRAFT_364987	1612	A0A6A5W3V9	1	1	1	1	0	1	1	0	Non canonical D	all_but_PAZ_and_dsRBD	GCA_010015725.1	Confirmed	validated	validated	As2	Cluster_2	74.92	26	DCL1	DCL1	DCR1 or DCL1	DCF2
Ascomycota	Pezizomycotina	Dothideomycetes	Amniculicola lignicola	1392246	Plant	wood_saprotroph	Saprotroph	KAF1997932.1	NA	P154DRAFT_470302	1391	A0A6A5W844	1	1	1	1	0	1	1	0	Non canonical D	all_but_PAZ_and_dsRBD	GCA_010015725.1	Confirmed	validated	validated	As1	Cluster_1	76.97	478	NA	NA	Unnamed	DCF1
Ascomycota	Pezizomycotina	Leotiomycetes	Amorphotheca resinae	857342	not available	not available	not available	PSS10905.1	36571079	M430DRAFT_146232	1658	A0A2T3ATT1	1	1	1	1	0	1	1	0	Non canonical D	all_but_PAZ_and_dsRBD	GCA_003019875.1	Confirmed	validated	validated	As2	Cluster_2	73.78	195	NA	DCL1	DCR1 or DCL1	DCF2
Ascomycota	Pezizomycotina	Leotiomycetes	Amorphotheca resinae	857342	not available	not available	not available	PSS20513.1	36573725	M430DRAFT_275449	1448	A0A2T3B4F2	1	1	1	1	0	1	1	0	Non canonical D	all_but_PAZ_and_dsRBD	GCA_003019875.1	Confirmed	validated	validated	As1	Cluster_1	77.67	192	NA	DCL2	DCR2 or DCL2	DCF1
Ascomycota	Pezizomycotina	Leotiomycetes	Amylocarpus encephaloides	45428	Plant	wood_saprotroph	Saprotroph	KAG9237330.1	NA	BJ875DRAFT_159968	1870	A0A9P8C8E6	1	1	1	1	0	1	1	1	Non canonical B	all_but_PAZ	GCA_019669835.1	Confirmed	validated	no_validated	As2	Excluded	67.42	0	NA	DCL1	DCR1 or DCL1	NA
Ascomycota	Pezizomycotina	Leotiomycetes	Amylocarpus encephaloides	45428	Plant	wood_saprotroph	Saprotroph	KAG9230047.1	NA	BJ875DRAFT_409670	1413	A0A9P7YAV4	1	1	1	1	0	1	1	0	Non canonical D	all_but_PAZ_and_dsRBD	GCA_019669835.1	Confirmed	validated	validated	As1	Cluster_1	79.72	541	DCL2	DCL2	DCR2 or DCL2	DCF1
Basidiomycota	Agaricomycotina	Agaricomycetes	Amylocystis lapponica	202700	Plant	wood_saprotroph	Saprotroph	KAH9947264.1	NA	B0H21DRAFT_345297	1334	NA	0	0	1	1	1	1	1	0	Non canonical C	has_PAZ,_lacking_others	GCA_022376435.1	Confirmed	no_validated	validated	Ba2	Cluster_3	73.46	12	NA	NA	Unnamed	NA
Basidiomycota	Agaricomycotina	Agaricomycetes	Amylocystis lapponica	202700	Plant	wood_saprotroph	Saprotroph	KAH9948839.1	NA	B0H21DRAFT_689346	1515	NA	1	1	1	1	0	1	1	0	Non canonical D	all_but_PAZ_and_dsRBD	GCA_022376435.1	Confirmed	validated	validated	Ba1	Cluster_1	74.46	80	NA	NA	Unnamed	DCF1
Basidiomycota	Agaricomycotina	Agaricomycetes	Amylocystis lapponica	202700	Plant	wood_saprotroph	Saprotroph	KAH9912085.1	NA	B0H21DRAFT_896407	1414	NA	1	1	1	1	0	1	1	0	Non canonical D	all_but_PAZ_and_dsRBD	GCA_022376435.1	Confirmed	validated	validated	Ba3	Cluster_4	79.93	159	NA	NA	Unnamed	DCF4
Basidiomycota	Agaricomycotina	Agaricomycetes	Amylostereum chailletii	55340	Plant	wood_saprotroph	Saprotroph	KAI0321813.1	NA	OF83DRAFT_1097304	1436	NA	0	0	1	1	1	1	1	0	Non canonical C	has_PAZ,_lacking_others	GCA_022385825.1	Confirmed	validated	validated	Ba2	Cluster_3	73.33	20	NA	NA	Unnamed	DCF3
Basidiomycota	Agaricomycotina	Agaricomycetes	Amylostereum chailletii	55340	Plant	wood_saprotroph	Saprotroph	KAI0320295.1	NA	OF83DRAFT_1053342	1483	NA	1	1	1	1	1	1	1	0	Non canonical A	all_but_dsRBD	GCA_022385825.1	Confirmed	validated	validated	Ba3	Cluster_4	75.44	101	NA	NA	Unnamed	DCF4
Basidiomycota	Agaricomycotina	Agaricomycetes	Amylostereum chailletii	55340	Plant	wood_saprotroph	Saprotroph	KAI0314067.1	NA	OF83DRAFT_1165350	1597	NA	1	1	1	1	0	1	1	0	Non canonical D	all_but_PAZ_and_dsRBD	GCA_022385825.1	Confirmed	validated	validated	Ba1	Cluster_1	76.65	33	NA	NA	Unnamed	DCF1
Microsporidia	NA	NA	Anncaliia algerae	1288291	Animal	animal_parasite	Parasite	KCZ79869.1	NA	H312_02740	1217	A0A059EYP1	0	0	0	1	1	1	1	0	Non canonical C	has_PAZ,_lacking_others	GCA_000385875.2	Confirmed	validated	no_validated	Mi1	Excluded	63.15	0	NA	NA	Unnamed	NA
Ascomycota	Pezizomycotina	Sordariomycetes	Annulohypoxylon bovei	326617	Plant	wood_saprotroph	Saprotroph	KAI2472966.1	NA	F4781DRAFT_443323	1531	NA	1	1	1	1	0	1	1	0	Non canonical D	all_but_PAZ_and_dsRBD	GCA_022836615.1	Confirmed	validated	validated	As2	Cluster_2	77.02	110	NA	NA	Unnamed	DCF2
Ascomycota	Pezizomycotina	Sordariomycetes	Annulohypoxylon bovei	326617	Plant	wood_saprotroph	Saprotroph	KAI2471768.1	NA	F4781DRAFT_420436	1433	NA	1	1	1	1	0	1	1	0	Non canonical D	all_but_PAZ_and_dsRBD	GCA_022836615.1	Confirmed	validated	validated	As1	Cluster_1	79.06	444	NA	NA	Unnamed	DCF1
Ascomycota	Pezizomycotina	Sordariomycetes	Annulohypoxylon maeteangense	1927788	Plant	wood_saprotroph	Saprotroph	KAI0885310.1	72042206	GGS22DRAFT_163408	1436	NA	1	1	1	1	0	1	1	0	Non canonical D	all_but_PAZ_and_dsRBD	GCA_022496945.1	Confirmed	validated	validated	As1	Cluster_1	78.07	475	NA	NA	Unnamed	DCF1
Ascomycota	Pezizomycotina	Sordariomycetes	Annulohypoxylon maeteangense	1927788	Plant	wood_saprotroph	Saprotroph	KAI0889097.1	72044381	GGS22DRAFT_177710	1456	NA	1	1	1	1	0	1	1	0	Non canonical D	all_but_PAZ_and_dsRBD	GCA_022496945.1	Confirmed	validated	validated	As2	Cluster_2	79.93	279	NA	NA	Unnamed	DCF2
Ascomycota	Pezizomycotina	Sordariomycetes	Annulohypoxylon moriforme	326622	Plant	wood_saprotroph	Saprotroph	KAI1458033.1	NA	F4805DRAFT_426356	1544	NA	1	1	1	1	0	1	1	0	Non canonical D	all_but_PAZ_and_dsRBD	GCA_022695765.1	Confirmed	validated	validated	As2	Cluster_2	76.47	93	NA	NA	Unnamed	DCF2
Ascomycota	Pezizomycotina	Sordariomycetes	Annulohypoxylon moriforme	326622	Plant	wood_saprotroph	Saprotroph	KAI1456134.1	NA	F4805DRAFT_245658	1438	NA	1	1	1	1	0	1	1	0	Non canonical D	all_but_PAZ_and_dsRBD	GCA_022695765.1	Confirmed	validated	validated	As1	Cluster_1	77.56	386	NA	NA	Unnamed	DCF1
Ascomycota	Pezizomycotina	Sordariomycetes	Annulohypoxylon nitens	326626	Plant	wood_saprotroph	Saprotroph	KAI0900948.1	NA	F4806DRAFT_175614	1442	NA	1	1	1	1	0	1	1	0	Non canonical D	all_but_PAZ_and_dsRBD	GCA_022496965.1	Confirmed	validated	validated	As1	Cluster_1	77.07	427	NA	NA	Unnamed	DCF1
Ascomycota	Pezizomycotina	Sordariomycetes	Annulohypoxylon nitens	326626	Plant	wood_saprotroph	Saprotroph	KAI0899860.1	NA	F4806DRAFT_454189	1483	NA	1	1	1	1	0	1	1	1	Non canonical B	all_but_PAZ	GCA_022496965.1	Confirmed	validated	validated	As2	Cluster_2	78.52	128	NA	NA	Unnamed	DCF2
Ascomycota	Pezizomycotina	Sordariomycetes	Annulohypoxylon truncatum	327061	Plant	wood_saprotroph	Saprotroph	KAI1211025.1	72081536	F4807DRAFT_459254	1543	NA	1	1	1	1	0	1	1	0	Non canonical D	all_but_PAZ_and_dsRBD	GCA_022578515.1	Confirmed	validated	validated	As2	Cluster_2	76.7	259	NA	NA	Unnamed	DCF2
Ascomycota	Pezizomycotina	Sordariomycetes	Annulohypoxylon truncatum	327061	Plant	wood_saprotroph	Saprotroph	KAI1210305.1	72081611	F4807DRAFT_459682	1436	NA	1	1	1	1	0	1	1	0	Non canonical D	all_but_PAZ_and_dsRBD	GCA_022578515.1	Confirmed	validated	validated	As1	Cluster_1	78.25	448	NA	NA	Unnamed	DCF1
Basidiomycota	Agaricomycotina	Agaricomycetes	Antrodia cinnamomea	279009	Plant	wood_saprotroph	Saprotroph	KAI0939123.1	NA	AcV5_000626	1540	NA	0	0	0	1	1	1	1	0	Non canonical C	has_PAZ,_lacking_others	GCA_022598655.1	Confirmed	validated	validated	Ba2	Cluster_3	72.24	15	NA	NA	Unnamed	DCF3
Basidiomycota	Agaricomycotina	Agaricomycetes	Antrodia cinnamomea	279009	Plant	wood_saprotroph	Saprotroph	KAI0939124.1	NA	AcV5_000626	1322	NA	0	0	0	1	1	1	1	0	Non canonical C	has_PAZ,_lacking_others	GCA_022598655.1	Confirmed	validated	validated	Ba2	Cluster_3	75.7	15	NA	NA	Unnamed	DCF3
Basidiomycota	Agaricomycotina	Agaricomycetes	Antrodia cinnamomea	279009	Plant	wood_saprotroph	Saprotroph	KAI0926812.1	NA	AcV5_007501	1495	NA	1	1	1	1	0	1	1	0	Non canonical D	all_but_PAZ_and_dsRBD	GCA_022598655.1	Confirmed	validated	validated	Ba1	Cluster_1	75.91	20	NA	NA	Unnamed	DCF1
Basidiomycota	Agaricomycotina	Agaricomycetes	Antrodia cinnamomea	279009	Plant	wood_saprotroph	Saprotroph	KAI0933522.1	NA	AcV5_005646	1490	NA	1	1	1	1	0	1	1	0	Non canonical D	all_but_PAZ_and_dsRBD	GCA_022598655.1	Confirmed	validated	validated	Ba3	Cluster_4	76.18	135	NA	NA	Unnamed	DCF4
Basidiomycota	Agaricomycotina	Agaricomycetes	Antrodiella citrinella	2447956	Plant	wood_saprotroph	Saprotroph	THH31544.1	NA	EUX98_g2658	1682	A0A4S4MYH7	1	1	1	1	1	1	1	0	Non canonical A	all_but_dsRBD	GCA_004802725.1	Confirmed	validated	validated	Ba3	Cluster_4	76.64	52	NA	DCL1	DCR1 or DCL1	DCF4
Basidiomycota	Agaricomycotina	Agaricomycetes	Antrodiella citrinella	2447956	Plant	wood_saprotroph	Saprotroph	THH28228.1	NA	EUX98_g5976	1508	A0A4S4MSC3	1	1	1	1	0	1	1	0	Non canonical D	all_but_PAZ_and_dsRBD	GCA_004802725.1	Confirmed	validated	validated	Ba1	Cluster_1	76.69	106	NA	DCL2	DCR2 or DCL2	DCF1
Basidiomycota	Agaricomycotina	Tremellomycetes	Apiotrichum porosum	105984	Soil	soil_saprotroph	Saprotroph	RSH77045.1	39588211	EHS24_003668	987	A0A427XDW1	0	0	0	1	0	1	1	0	Non canonical E	other	GCA_003942205.1	Confirmed	no_validated	no_validated	NA	Excluded	70.34	0	NA	DCL1	DCR1 or DCL1	NA
Ascomycota	Pezizomycotina	Dothideomycetes	Aplosporella prunicola	1176127	Plant	plant_pathogen	Pathogen	KAF2143233.1	54303158	K452DRAFT_350330	1556	A0A6A6BII8	1	1	1	1	0	1	1	0	Non canonical D	all_but_PAZ_and_dsRBD	GCA_010093885.1	Confirmed	validated	validated	As1	Cluster_1	71.61	197	NA	DCL2	DCR2 or DCL2	DCF1
Ascomycota	Pezizomycotina	Dothideomycetes	Aplosporella prunicola	1176127	Plant	plant_pathogen	Pathogen	KAF2143652.1	54299431	K452DRAFT_296653	1544	A0A6A6BHM7	1	1	1	1	0	1	1	1	Non canonical B	all_but_PAZ	GCA_010093885.1	Confirmed	validated	validated	As2	Cluster_2	75.98	67	NA	DCL1	DCR1 or DCL1	DCF2
Mucoromycota	Mucoromycotina	Mucoromycetes	Apophysomyces ossiformis	679940	Soil	soil_saprotroph	Saprotroph	KAF7723707.1	NA	EC973_001748	1586	A0A8H7BNL8	1	1	1	1	1	1	1	1	Canonical	canonical	GCA_014839865.1	Confirmed	validated	validated	Mu1	Cluster_3	73.55	24	DCL1	DCL1	DCR1 or DCL1	DCF3
Mucoromycota	Mucoromycotina	Mucoromycetes	Apophysomyces sp. BC1015	2184030	Soil	soil_saprotroph	Saprotroph	KAG0166558.1	NA	DFQ30_007068	1615	NA	1	1	1	1	1	1	1	0	Non canonical C	has_PAZ,_lacking_others	GCA_016097715.1	Confirmed	validated	validated	Mu1	Cluster_3	73.03	20	DCL1	NA	DCR1 or DCL1	DCF3
Mucoromycota	Mucoromycotina	Mucoromycetes	Apophysomyces sp. BC1021	2184031	Soil	soil_saprotroph	Saprotroph	KAG0176586.1	NA	DFQ29_005952	1615	NA	1	1	1	1	1	1	1	0	Non canonical A	all_but_dsRBD	GCA_016097735.1	Confirmed	validated	validated	Mu1	Cluster_3	73.03	20	DCL1	NA	DCR1 or DCL1	DCF3
Mucoromycota	Mucoromycotina	Mucoromycetes	Apophysomyces sp. BC1034	2184029	Soil	soil_saprotroph	Saprotroph	KAG0186928.1	NA	DFQ28_007140	1615	A0A9P6TLB9	1	1	1	1	1	1	1	0	Non canonical A	all_but_dsRBD	GCA_016097755.1	Confirmed	validated	validated	Mu1	Cluster_3	73.03	20	DCL1	DCL1	DCR1 or DCL1	DCF3
Basidiomycota	Agaricomycotina	Agaricomycetes	Armillaria ostoyae	47428	Litter	litter_saprotroph	Saprotroph	SJK97766.1	NA	ARMOST_01020	1308	A0A284QMS7	0	0	1	1	1	1	1	0	Non canonical C	has_PAZ,_lacking_others	GCA_900157425.1	Confirmed	validated	validated	Ba2	Cluster_3	70.65	4	NA	NA	Unnamed	DCF3
Basidiomycota	Agaricomycotina	Agaricomycetes	Armillaria ostoyae	47428	Litter	litter_saprotroph	Saprotroph	SJL04708.1	NA	ARMOST_08078	1404	A0A284R7K8	1	1	1	1	0	1	1	0	Non canonical D	all_but_PAZ_and_dsRBD	GCA_900157425.1	Confirmed	validated	validated	Ba3	Cluster_4	78.56	142	NA	DCL1	DCR1 or DCL1	DCF4
Basidiomycota	Agaricomycotina	Agaricomycetes	Armillaria ostoyae	47428	Litter	litter_saprotroph	Saprotroph	SJK99457.1	NA	ARMOST_02758	1487	A0A284QSN2	1	1	1	1	0	1	1	0	Non canonical D	all_but_PAZ_and_dsRBD	GCA_900157425.1	Confirmed	validated	validated	Ba1	Cluster_1	79.3	51	NA	NA	Unnamed	DCF1
Basidiomycota	Agaricomycotina	Agaricomycetes	Armillaria ostoyae	47428	Litter	litter_saprotroph	Saprotroph	SJK99468.1	NA	ARMOST_02770	1488	A0A284QSK6	1	1	1	1	0	1	1	0	Non canonical D	all_but_PAZ_and_dsRBD	GCA_900157425.1	Confirmed	validated	validated	Ba1	Cluster_1	79.83	83	NA	NA	Unnamed	DCF1
Ascomycota	Pezizomycotina	Orbiliomycetes	Arthrobotrys entomopaga	321852	Animal	animal_parasite	Parasite	KAF3904140.1	NA	AA313_de0204307	1603	NA	1	1	1	1	0	1	1	1	Non canonical B	all_but_PAZ	GCA_012184315.1	Confirmed	validated	validated	As2	Cluster_2	74.73	3	NA	NA	Unnamed	DCF2
Ascomycota	Pezizomycotina	Orbiliomycetes	Arthrobotrys flagrans	97331	Animal	animal_parasite	Parasite	RVD86597.1	93587176	DFL_004865	1579	A0A437A6C8	1	1	1	1	0	1	1	1	Non canonical B	all_but_PAZ	GCA_004000055.1	Confirmed	validated	validated	As2	Cluster_2	74.59	10	NA	DCL1	DCR1 or DCL1	DCF2
Ascomycota	Pezizomycotina	Eurotiomycetes	Arthroderma uncinatum	74035	Animal	animal_parasite	Parasite	KAF3483666.1	54308101	GIQ15_02990	1500	NA	1	1	1	1	0	1	1	0	Non canonical D	all_but_PAZ_and_dsRBD	GCA_011692745.1	Confirmed	no_validated	no_validated	NA	Excluded	54	0	NA	NA	Unnamed	NA
Ascomycota	Pezizomycotina	Eurotiomycetes	Arthroderma uncinatum	74035	Animal	animal_parasite	Parasite	KAF3482717.1	54307152	GIQ15_02041	1237	NA	0	0	1	1	0	1	1	1	Non canonical E	other	GCA_011692745.1	Confirmed	validated	validated	As1	Cluster_1	80.48	5	DCL2	NA	DCR2 or DCL2	DCF1
Basidiomycota	Agaricomycotina	Agaricomycetes	Arthromyces matolae	530044	Soil	soil_saprotroph	Saprotroph	KAG6837555.1	NA	H0H93_007736	1230	NA	0	0	0	1	1	1	1	0	Non canonical C	has_PAZ,_lacking_others	GCA_018855395.1	Confirmed	validated	no_validated	Ba2	Excluded	71.41	0	NA	NA	Unnamed	NA
Basidiomycota	Agaricomycotina	Agaricomycetes	Arthromyces matolae	530044	Soil	soil_saprotroph	Saprotroph	KAG6837138.1	NA	H0H93_014043	1493	NA	1	1	1	1	0	1	1	0	Non canonical D	all_but_PAZ_and_dsRBD	GCA_018855395.1	Confirmed	validated	no_validated	Ba1	Excluded	75	0	NA	NA	Unnamed	NA
Basidiomycota	Agaricomycotina	Agaricomycetes	Arthromyces matolae	530044	Soil	soil_saprotroph	Saprotroph	KAG6836934.1	NA	H0H93_001096	1378	NA	1	1	1	1	1	1	1	0	Non canonical A	all_but_dsRBD	GCA_018855395.1	Confirmed	validated	validated	Ba3	Cluster_4	79.85	52	NA	NA	Unnamed	DCF4
Basidiomycota	Agaricomycotina	Agaricomycetes	Artomyces pyxidatus	48021	Plant	wood_saprotroph	Saprotroph	KAI0069087.1	NA	BV25DRAFT_1818043	1431	NA	0	0	1	1	1	1	1	0	Non canonical C	has_PAZ,_lacking_others	GCA_022160305.1	Confirmed	validated	validated	Ba2	Cluster_3	72.6	17	NA	NA	Unnamed	DCF3
Basidiomycota	Agaricomycotina	Agaricomycetes	Artomyces pyxidatus	48021	Plant	wood_saprotroph	Saprotroph	KAI0059136.1	NA	BV25DRAFT_1829468	1463	NA	1	1	1	1	1	1	1	0	Non canonical A	all_but_dsRBD	GCA_022160305.1	Confirmed	validated	validated	Ba3	Cluster_4	78.08	158	NA	NA	Unnamed	DCF4
Basidiomycota	Agaricomycotina	Agaricomycetes	Artomyces pyxidatus	48021	Plant	wood_saprotroph	Saprotroph	KAI0059577.1	NA	BV25DRAFT_1053790	1645	NA	1	1	1	1	0	1	1	0	Non canonical D	all_but_PAZ_and_dsRBD	GCA_022160305.1	Confirmed	validated	validated	Ba1	Cluster_1	78.21	112	NA	NA	Unnamed	DCF1
Ascomycota	Pezizomycotina	Pezizomycetes	Ascobolus immersus	1160509	Litter	litter_saprotroph	Saprotroph	RPA82669.1	NA	BJ508DRAFT_361139	1608	A0A3N4I9C5	1	1	1	1	0	1	1	1	Non canonical B	all_but_PAZ	GCA_003788565.2	Confirmed	no_validated	validated	As2	Cluster_2	71.66	5	NA	DCL1	DCR1 or DCL1	NA
Ascomycota	Pezizomycotina	Dothideomycetes	Ascochyta lentis	205686	Plant	plant_pathogen	Pathogen	KAF9694604.1	NA	EKO04_007305	1579	A0A8H7J0K8	1	1	1	1	0	1	1	0	Non canonical D	all_but_PAZ_and_dsRBD	GCA_004011705.1	Confirmed	validated	validated	As2	Cluster_2	74.92	120	NA	DCL1	DCR1 or DCL1	DCF2
Ascomycota	Pezizomycotina	Dothideomycetes	Ascochyta lentis	205686	Plant	plant_pathogen	Pathogen	KAF9698449.1	NA	EKO04_003778	1430	A0A8H7J5X8	1	1	1	1	0	1	1	0	Non canonical D	all_but_PAZ_and_dsRBD	GCA_004011705.1	Confirmed	validated	validated	As1	Cluster_1	76.07	264	NA	DCL2	DCR2 or DCL2	DCF1
Ascomycota	Pezizomycotina	Dothideomycetes	Ascochyta rabiei	5454	Plant	plant_pathogen	Pathogen	KAF9705644.1	NA	EKO05_007943	1581	NA	1	1	1	1	0	1	1	0	Non canonical D	all_but_PAZ_and_dsRBD	GCA_004011695.1	Confirmed	validated	validated	As2	Cluster_2	74.91	173	NA	NA	Unnamed	DCF2
Ascomycota	Pezizomycotina	Dothideomycetes	Ascochyta rabiei	5454	Plant	plant_pathogen	Pathogen	KAF9707806.1	NA	EKO05_005750	1415	NA	1	1	1	1	0	1	1	0	Non canonical D	all_but_PAZ_and_dsRBD	GCA_004011695.1	Confirmed	validated	validated	As1	Cluster_1	77.3	275	NA	NA	Unnamed	DCF1
Ascomycota	Pezizomycotina	Pezizomycetes	Ascodesmis nigricans	341454	Dung	dung_saprotroph	Saprotroph	TGZ78436.1	NA	EX30DRAFT_322425	1664	A0A4S2MMT6	1	1	1	1	0	1	1	0	Non canonical D	all_but_PAZ_and_dsRBD	GCA_004786065.1	Confirmed	no_validated	validated	As1	Cluster_1	71.37	12	NA	NA	Unnamed	NA
Ascomycota	Pezizomycotina	Pezizomycetes	Ascodesmis nigricans	341454	Dung	dung_saprotroph	Saprotroph	TGZ77384.1	NA	EX30DRAFT_344167	1577	A0A4V3SHS8	1	1	1	1	0	1	1	0	Non canonical D	all_but_PAZ_and_dsRBD	GCA_004786065.1	Confirmed	validated	validated	As2	Cluster_2	75.24	24	NA	DCL1	DCR1 or DCL1	DCF2
Ascomycota	Pezizomycotina	Eurotiomycetes	Ascosphaera acerosa	51565	Animal	animal_parasite	Parasite	KAI5296476.1	NA	KEM52_001733	1772	NA	1	1	1	1	0	1	1	0	Non canonical D	all_but_PAZ_and_dsRBD	GCA_024244165.1	Confirmed	validated	no_validated	As2	Excluded	67.11	0	NA	NA	Unnamed	NA
Ascomycota	Pezizomycotina	Eurotiomycetes	Ascosphaera acerosa	51565	Animal	animal_parasite	Parasite	KAI5292672.1	NA	KEM52_006157	1014	NA	0	0	1	1	0	1	1	0	Non canonical E	other	GCA_024244165.1	Confirmed	no_validated	validated	As1	Cluster_1	84.6	3	DCL2	NA	DCR2 or DCL2	NA
Ascomycota	Pezizomycotina	Eurotiomycetes	Ascosphaera aggregata	51564	Animal	animal_parasite	Parasite	KAI5289560.1	NA	KEM54_003664	1565	NA	1	1	1	1	0	1	1	0	Non canonical D	all_but_PAZ_and_dsRBD	GCA_024244195.1	Confirmed	validated	validated	As2	Cluster_2	74.54	28	DCL1	NA	DCR1 or DCL1	DCF2
Ascomycota	Pezizomycotina	Eurotiomycetes	Ascosphaera apis	392613	Animal	animal_parasite	Parasite	KZZ89541.1	NA	AAP_04296	1449	A0A167X258	1	1	1	1	0	1	1	0	Non canonical D	all_but_PAZ_and_dsRBD	GCA_001636715.1	Confirmed	validated	validated	As2	Cluster_2	77.39	9	NA	DCL1	DCR1 or DCL1	DCF2
Ascomycota	Pezizomycotina	Eurotiomycetes	Ascosphaera apis	392613	Animal	animal_parasite	Parasite	KZZ95232.1	NA	AAP_01720	1435	A0A162IJT2	1	1	1	1	0	1	1	0	Non canonical D	all_but_PAZ_and_dsRBD	GCA_001636715.1	Confirmed	validated	validated	As1	Cluster_1	78.6	179	DCR	DCR	Unnumbered DCR or DCL	DCF1
Ascomycota	Pezizomycotina	Eurotiomycetes	Ascosphaera atra	51567	Animal	animal_parasite	Parasite	KAI5310707.1	NA	KEM55_003141	1769	NA	1	1	1	1	0	1	1	0	Non canonical D	all_but_PAZ_and_dsRBD	GCA_024244595.1	Confirmed	validated	validated	As2	Cluster_2	70.23	37	DCL1	NA	DCR1 or DCL1	DCF2
Ascomycota	Pezizomycotina	Eurotiomycetes	Ascosphaera pollenicola	51576	Animal	animal_parasite	Parasite	KAI5302309.1	NA	KEM56_000814	1356	NA	1	1	1	1	0	1	1	0	Non canonical D	all_but_PAZ_and_dsRBD	GCA_024244615.1	Confirmed	validated	no_validated	As2	Excluded	77.34	0	NA	NA	Unnamed	NA
Ascomycota	Pezizomycotina	Eurotiomycetes	Ascosphaera pollenicola	51576	Animal	animal_parasite	Parasite	KAI5307277.1	NA	KEM56_001088	1415	NA	1	1	1	1	0	1	1	0	Non canonical D	all_but_PAZ_and_dsRBD	GCA_024244615.1	Confirmed	validated	validated	As1	Cluster_1	77.88	28	DCL2	NA	DCR2 or DCL2	DCF1
Ascomycota	Pezizomycotina	Eurotiomycetes	Aspergillus aculeatinus	1448322	not available	unspecified_saprotroph	Saprotroph	RAH64946.1	37153207	BO66DRAFT_423819	1375	NA	1	1	1	1	0	1	1	0	Non canonical D	all_but_PAZ_and_dsRBD	GCA_003184765.1	Confirmed	validated	validated	As1	Cluster_1	78.87	323	NA	NA	Unnamed	DCF1
Ascomycota	Pezizomycotina	Eurotiomycetes	Aspergillus aculeatus	690307	not available	unspecified_saprotroph	Saprotroph	OJJ98777.1	30972596	ASPACDRAFT_1902674	1468	A0A1L9WS58	1	1	1	1	0	1	1	0	Non canonical D	all_but_PAZ_and_dsRBD	GCA_001890905.1	Confirmed	validated	validated	As2	Cluster_2	77.6	108	NA	DCL1	DCR1 or DCL1	DCF2
Ascomycota	Pezizomycotina	Eurotiomycetes	Aspergillus aculeatus	690307	not available	unspecified_saprotroph	Saprotroph	OJK01278.1	30976257	ASPACDRAFT_51188	1387	A0A1L9WZI2	1	1	1	1	0	1	1	0	Non canonical D	all_but_PAZ_and_dsRBD	GCA_001890905.1	Confirmed	validated	validated	As1	Cluster_1	78.24	457	NA	DCL2	DCR2 or DCL2	DCF1
Ascomycota	Pezizomycotina	Eurotiomycetes	Aspergillus alliaceus	209559	not available	unspecified_saprotroph	Saprotroph	KAB8232593.1	43632988	BDW43DRAFT_320069	1120	NA	1	0	0	1	0	1	1	0	Non canonical E	other	GCA_009176365.1	Confirmed	validated	validated	As1	Cluster_1	73.2	35	NA	NA	Unnamed	DCF1
Ascomycota	Pezizomycotina	Eurotiomycetes	Aspergillus alliaceus	209559	not available	unspecified_saprotroph	Saprotroph	KAB8231272.1	43629073	BDW43DRAFT_301748	1384	NA	1	1	1	1	0	1	1	0	Non canonical D	all_but_PAZ_and_dsRBD	GCA_009176365.1	Confirmed	validated	validated	As1	Cluster_1	75.48	485	NA	NA	Unnamed	DCF1
Ascomycota	Pezizomycotina	Eurotiomycetes	Aspergillus alliaceus	209559	not available	unspecified_saprotroph	Saprotroph	KAB8229093.1	43633510	BDW43DRAFT_322391	1526	NA	1	1	1	1	0	1	1	0	Non canonical D	all_but_PAZ_and_dsRBD	GCA_009176365.1	Confirmed	validated	validated	As2	Cluster_2	76.25	267	NA	NA	Unnamed	DCF2
Ascomycota	Pezizomycotina	Eurotiomycetes	Aspergillus arachidicola	656916	not available	unspecified_saprotroph	Saprotroph	KAE8343078.1	NA	BDV24DRAFT_173446	1377	A0A5N6YCZ8	1	1	1	1	0	1	1	0	Non canonical D	all_but_PAZ_and_dsRBD	GCA_009193545.1	Confirmed	validated	validated	As1	Cluster_1	76.01	557	NA	DCL2	DCR2 or DCL2	DCF1
Ascomycota	Pezizomycotina	Eurotiomycetes	Aspergillus arachidicola	656916	not available	unspecified_saprotroph	Saprotroph	KAE8345845.1	NA	BDV24DRAFT_147954	1523	A0A5N6YK54	1	1	1	1	0	1	1	1	Non canonical B	all_but_PAZ	GCA_009193545.1	Confirmed	validated	validated	As2	Cluster_2	76.53	265	NA	DCL1	DCR1 or DCL1	DCF2
Ascomycota	Pezizomycotina	Eurotiomycetes	Aspergillus arachidicola	656916	not available	unspecified_saprotroph	Saprotroph	KAE8342085.1	NA	BDV24DRAFT_174167	907	A0A5N6Y9B9	0	0	1	1	0	1	1	0	Non canonical E	other	GCA_009193545.1	Confirmed	validated	validated	As1	Cluster_1	80.37	8	NA	DCR	Unnumbered DCR or DCL	DCF1
Ascomycota	Pezizomycotina	Eurotiomycetes	Aspergillus avenaceus	36643	not available	unspecified_saprotroph	Saprotroph	KAE8149317.1	NA	BDV25DRAFT_167912	1502	A0A5N6TSN9	1	1	1	1	0	1	1	1	Non canonical B	all_but_PAZ	GCA_009193465.1	Confirmed	validated	validated	As2	Cluster_2	77	237	NA	DCL1	DCR1 or DCL1	DCF2
Ascomycota	Pezizomycotina	Eurotiomycetes	Aspergillus avenaceus	36643	not available	unspecified_saprotroph	Saprotroph	KAE8153394.1	NA	BDV25DRAFT_31914	1412	A0A5N6U489	1	1	1	1	0	1	1	0	Non canonical D	all_but_PAZ_and_dsRBD	GCA_009193465.1	Confirmed	validated	validated	As1	Cluster_1	77.75	256	NA	DCL2	DCR2 or DCL2	DCF1
Ascomycota	Pezizomycotina	Eurotiomycetes	Aspergillus awamori	105351	not available	unspecified_saprotroph	Saprotroph	GCB20704.1	NA	AAWM_03589	1694	A0A401KN53	1	1	1	1	0	1	1	0	Non canonical D	all_but_PAZ_and_dsRBD	GCA_003850985.1	Confirmed	no_validated	no_validated	NA	Excluded	71	0	NA	DCL2	DCR2 or DCL2	NA
Ascomycota	Pezizomycotina	Eurotiomycetes	Aspergillus awamori	105351	not available	unspecified_saprotroph	Saprotroph	GCB22021.1	NA	AAWM_04906	1495	A0A401KRY5	1	1	1	1	0	1	1	0	Non canonical D	all_but_PAZ_and_dsRBD	GCA_003850985.1	Confirmed	validated	validated	As2	Cluster_2	76.27	107	DCL1	DCL1	DCR1 or DCL1	DCF2
Ascomycota	Pezizomycotina	Eurotiomycetes	Aspergillus awamori	105351	not available	unspecified_saprotroph	Saprotroph	GCB19311.1	NA	AAWM_02196	1387	A0A401KJC1	1	1	1	1	0	1	1	0	Non canonical D	all_but_PAZ_and_dsRBD	GCA_003850985.1	Confirmed	validated	validated	As1	Cluster_1	78.8	513	DCL2	DCL2	DCR2 or DCL2	DCF1
Ascomycota	Pezizomycotina	Eurotiomycetes	Aspergillus bertholletiae	1226010	not available	unspecified_saprotroph	Saprotroph	KAE8374848.1	NA	BDV26DRAFT_300009	1327	A0A5N7B123	1	1	1	1	0	1	1	0	Non canonical D	all_but_PAZ_and_dsRBD	GCA_009193595.1	Confirmed	validated	validated	As1	Cluster_1	75.04	38	NA	NA	Unnamed	DCF1
Ascomycota	Pezizomycotina	Eurotiomycetes	Aspergillus bertholletiae	1226010	not available	unspecified_saprotroph	Saprotroph	KAE8376362.1	NA	BDV26DRAFT_265762	1523	A0A5N7B2P4	1	1	1	1	0	1	1	0	Non canonical D	all_but_PAZ_and_dsRBD	GCA_009193595.1	Confirmed	validated	validated	As2	Cluster_2	75.78	262	NA	DCL1	DCR1 or DCL1	DCF2
Ascomycota	Pezizomycotina	Eurotiomycetes	Aspergillus bertholletiae	1226010	not available	unspecified_saprotroph	Saprotroph	KAE8378630.1	NA	BDV26DRAFT_292027	1371	A0A5N7BA62	1	1	1	1	0	1	1	0	Non canonical D	all_but_PAZ_and_dsRBD	GCA_009193595.1	Confirmed	validated	validated	As1	Cluster_1	76.31	445	NA	DCL2	DCR2 or DCL2	DCF1
Ascomycota	Pezizomycotina	Eurotiomycetes	Aspergillus bombycis	109264	not available	unspecified_saprotroph	Saprotroph	OGM41160.1	34453260	ABOM_009870	1242	A0A1F7ZNY1	0	0	1	1	0	1	1	0	Non canonical E	other	GCA_001792695.1	Confirmed	validated	validated	As1	Cluster_1	75.06	11	NA	DCL1	DCR1 or DCL1	DCF1
Ascomycota	Pezizomycotina	Eurotiomycetes	Aspergillus bombycis	109264	not available	unspecified_saprotroph	Saprotroph	OGM48320.1	34445611	ABOM_002221	1360	A0A1F8A973	1	1	1	1	0	1	1	0	Non canonical D	all_but_PAZ_and_dsRBD	GCA_001792695.1	Confirmed	validated	validated	As1	Cluster_1	75.81	474	NA	DCL2	DCR2 or DCL2	DCF1
Ascomycota	Pezizomycotina	Eurotiomycetes	Aspergillus bombycis	109264	not available	unspecified_saprotroph	Saprotroph	OGM43437.1	34451220	ABOM_007830	1448	A0A1F7ZVJ4	1	1	1	1	0	1	1	1	Non canonical B	all_but_PAZ	GCA_001792695.1	Confirmed	validated	validated	As2	Cluster_2	77.96	287	DCL1	DCL1	DCR1 or DCL1	DCF2
Ascomycota	Pezizomycotina	Eurotiomycetes	Aspergillus brasiliensis	767769	not available	unspecified_saprotroph	Saprotroph	OJJ70467.1	93574310	ASPBRDRAFT_208212	1526	A0A1L9UFM3	1	1	1	1	0	1	1	0	Non canonical D	all_but_PAZ_and_dsRBD	GCA_001889945.1	Confirmed	validated	validated	As2	Cluster_2	75.41	259	NA	DCL1	DCR1 or DCL1	DCF2
Ascomycota	Pezizomycotina	Eurotiomycetes	Aspergillus brasiliensis	767769	not available	unspecified_saprotroph	Saprotroph	OJJ65742.1	93580691	ASPBRDRAFT_60299	1351	A0A1L9U265	1	1	1	1	0	1	1	0	Non canonical D	all_but_PAZ_and_dsRBD	GCA_001889945.1	Confirmed	validated	validated	As1	Cluster_1	77.35	412	NA	DCL2	DCR2 or DCL2	DCF1
Ascomycota	Pezizomycotina	Eurotiomycetes	Aspergillus brasiliensis	767769	not available	unspecified_saprotroph	Saprotroph	OJJ77048.1	93572712	ASPBRDRAFT_190386	1392	A0A1L9UZF0	1	1	1	1	0	1	1	0	Non canonical D	all_but_PAZ_and_dsRBD	GCA_001889945.1	Confirmed	validated	validated	As1	Cluster_1	79.39	501	NA	DCL2	DCR2 or DCL2	DCF1
Ascomycota	Pezizomycotina	Eurotiomycetes	Aspergillus brunneoviolaceus	1450534	not available	unspecified_saprotroph	Saprotroph	RAH51008.1	37084865	BO95DRAFT_379406	1388	NA	1	1	1	1	0	1	1	0	Non canonical D	all_but_PAZ_and_dsRBD	GCA_003184695.1	Confirmed	validated	validated	As1	Cluster_1	78.77	434	DCL2	NA	DCR2 or DCL2	DCF1
Ascomycota	Pezizomycotina	Eurotiomycetes	Aspergillus burnettii	209559	not available	unspecified_saprotroph	Saprotroph	KAF5861823.1	NA	ETB97_012451	1527	A0A8H6A9K6	1	1	1	1	0	1	1	0	Non canonical D	all_but_PAZ_and_dsRBD	GCA_009176365.1	Confirmed	validated	validated	As2	Cluster_2	74.55	271	DCL1	DCL1	DCR1 or DCL1	DCF2
Ascomycota	Pezizomycotina	Eurotiomycetes	Aspergillus burnettii	209559	not available	unspecified_saprotroph	Saprotroph	KAF5858390.1	NA	ETB97_004430	1408	A0A8H6E4U9	1	1	1	1	0	1	1	0	Non canonical D	all_but_PAZ_and_dsRBD	GCA_009176365.1	Confirmed	validated	validated	As1	Cluster_1	74.92	274	DCL2	DCL2	DCR2 or DCL2	DCF1
Ascomycota	Pezizomycotina	Eurotiomycetes	Aspergillus burnettii	209559	not available	unspecified_saprotroph	Saprotroph	KAF5858589.1	NA	ETB97_003982	1288	A0A8H6A1W8	1	1	1	1	0	1	1	0	Non canonical D	all_but_PAZ_and_dsRBD	GCA_009176365.1	Confirmed	validated	validated	As1	Cluster_1	76.83	622	DCL2	DCL2	DCR2 or DCL2	DCF1
Ascomycota	Pezizomycotina	Eurotiomycetes	Aspergillus burnettii	2508778	not available	unspecified_saprotroph	Saprotroph	KAF5859892.1	NA	ETB97_002251	758	A0A8H6E566	0	0	0	1	0	1	1	0	Non canonical E	other	GCA_013421405.2	Confirmed	validated	validated	As1	Cluster_1	81.16	27	DCL2	DCL2	DCR2 or DCL2	DCF1
Ascomycota	Pezizomycotina	Eurotiomycetes	Aspergillus caelatus	61420	not available	unspecified_saprotroph	Saprotroph	KAE8358502.1	43653478	BDV27DRAFT_137627	1523	A0A5N6ZLK7	1	1	1	1	0	1	1	1	Non canonical B	all_but_PAZ	GCA_009193585.1	Confirmed	validated	validated	As2	Cluster_2	75.82	218	NA	DCL1	DCR1 or DCL1	DCF2
Ascomycota	Pezizomycotina	Eurotiomycetes	Aspergillus caelatus	61420	not available	unspecified_saprotroph	Saprotroph	KAE8357591.1	43655783	BDV27DRAFT_151198	1377	A0A5N6ZJ04	1	1	1	1	0	1	1	0	Non canonical D	all_but_PAZ_and_dsRBD	GCA_009193585.1	Confirmed	validated	validated	As1	Cluster_1	76.85	585	NA	DCL2	DCR2 or DCL2	DCF1
Ascomycota	Pezizomycotina	Eurotiomycetes	Aspergillus caelatus	61420	not available	unspecified_saprotroph	Saprotroph	KAE8359063.1	43659323	BDV27DRAFT_168835	907	A0A5N6ZPC1	0	0	1	1	0	1	1	0	Non canonical E	other	GCA_009193585.1	Confirmed	validated	validated	As1	Cluster_1	80.15	11	NA	DCR	Unnumbered DCR or DCL	DCF1
Ascomycota	Pezizomycotina	Eurotiomycetes	Aspergillus calidoustus	454130	not available	unspecified_saprotroph	Saprotroph	CEL02195.1	NA	ASPCAL03367	1330	A0A0U5FS83	0	0	1	1	0	1	1	0	Non canonical E	other	GCA_001511075.1	Confirmed	validated	validated	As1	Cluster_1	75.74	4	NA	DCL2	DCR2 or DCL2	DCF1
Ascomycota	Pezizomycotina	Eurotiomycetes	Aspergillus calidoustus	454130	not available	unspecified_saprotroph	Saprotroph	CEL03250.1	NA	ASPCAL04407	1486	A0A0U5FUI7	1	1	1	1	0	1	1	1	Non canonical B	all_but_PAZ	GCA_001511075.1	Confirmed	validated	validated	As2	Cluster_2	76.55	236	NA	DCL1	DCR1 or DCL1	DCF2
Ascomycota	Pezizomycotina	Eurotiomycetes	Aspergillus campestris	1392248	not available	unspecified_saprotroph	Saprotroph	PKY03624.1	36548792	P168DRAFT_327686	1524	A0A2I1D170	1	1	1	1	0	1	1	0	Non canonical D	all_but_PAZ_and_dsRBD	GCA_002847485.1	Confirmed	validated	validated	As2	Cluster_2	75.5	89	DCL1	DCL1	DCR1 or DCL1	DCF2
Ascomycota	Pezizomycotina	Eurotiomycetes	Aspergillus campestris	1392248	not available	unspecified_saprotroph	Saprotroph	PKY05749.1	36542496	P168DRAFT_266452	1444	A0A2I1D7B2	1	1	1	1	0	1	1	0	Non canonical D	all_but_PAZ_and_dsRBD	GCA_002847485.1	Confirmed	validated	validated	As1	Cluster_1	76.86	256	NA	DCL2	DCR2 or DCL2	DCF1
Ascomycota	Pezizomycotina	Eurotiomycetes	Aspergillus candidus	41067	not available	unspecified_saprotroph	Saprotroph	PLB42079.1	36521882	BDW47DRAFT_114831	1523	A0A2I2FN68	1	1	1	1	0	1	1	0	Non canonical D	all_but_PAZ_and_dsRBD	GCA_002847045.1	Confirmed	validated	validated	As2	Cluster_2	75.49	178	DCL1	DCL1	DCR1 or DCL1	DCF2
Ascomycota	Pezizomycotina	Eurotiomycetes	Aspergillus candidus	41067	not available	unspecified_saprotroph	Saprotroph	PLB40397.1	36523205	BDW47DRAFT_123420	1433	A0A2I2FIE0	1	1	1	1	0	1	1	0	Non canonical D	all_but_PAZ_and_dsRBD	GCA_002847045.1	Confirmed	validated	validated	As1	Cluster_1	76.79	283	NA	NA	Unnamed	DCF1
Ascomycota	Pezizomycotina	Eurotiomycetes	Aspergillus carbonarius	602072	not available	unspecified_saprotroph	Saprotroph	OOF97457.1	NA	ASPCADRAFT_166344	1525	A0A1R3RSL3	1	1	1	1	0	1	1	1	Non canonical B	all_but_PAZ	GCA_001990825.1	Confirmed	validated	validated	As2	Cluster_2	75.01	265	NA	DCL1	DCR1 or DCL1	DCF2
Ascomycota	Pezizomycotina	Eurotiomycetes	Aspergillus carbonarius	602072	not available	unspecified_saprotroph	Saprotroph	OOF91730.1	NA	ASPCADRAFT_518163	1376	A0A1R3RB75	1	1	1	1	0	1	1	0	Non canonical D	all_but_PAZ_and_dsRBD	GCA_001990825.1	Confirmed	validated	validated	As1	Cluster_1	77.48	22	NA	DCL2	DCR2 or DCL2	DCF1
Ascomycota	Pezizomycotina	Eurotiomycetes	Aspergillus carbonarius	602072	not available	unspecified_saprotroph	Saprotroph	OOF92937.1	NA	ASPCADRAFT_54162	1380	A0A1R3REQ6	1	1	1	1	0	1	1	0	Non canonical D	all_but_PAZ_and_dsRBD	GCA_001990825.1	Confirmed	validated	validated	As1	Cluster_1	79.94	577	NA	DCL2	DCR2 or DCL2	DCF1
Ascomycota	Pezizomycotina	Eurotiomycetes	Aspergillus chevalieri	182096	not available	unspecified_saprotroph	Saprotroph	BCR88632.1	66982990	ACHE_41196S	1498	A0A7R7VPY6	1	1	1	1	0	1	1	1	Non canonical B	all_but_PAZ	GCA_016861735.1	Confirmed	validated	validated	As2	Cluster_2	76.51	277	DCL1	DCL1	DCR1 or DCL1	DCF2
Ascomycota	Pezizomycotina	Eurotiomycetes	Aspergillus chevalieri	182096	not available	unspecified_saprotroph	Saprotroph	BCR85261.1	66979620	ACHE_20719S	1368	A0A7R7VID4	1	1	1	1	0	1	1	0	Non canonical D	all_but_PAZ_and_dsRBD	GCA_016861735.1	Confirmed	validated	validated	As1	Cluster_1	78.46	111	DCL2	DCL2	DCR2 or DCL2	DCF1
Ascomycota	Pezizomycotina	Eurotiomycetes	Aspergillus clavatus	344612	not available	unspecified_saprotroph	Saprotroph	EAW13047.1	4706314	ACLA_014840	1552	A1CBC9	1	1	1	1	0	1	1	1	Non canonical B	all_but_PAZ	GCA_000002715.2	Confirmed	validated	validated	As2	Cluster_2	75.73	8	NA	DCL1	DCR1 or DCL1	DCF2
Ascomycota	Pezizomycotina	Eurotiomycetes	Aspergillus clavatus	344612	not available	unspecified_saprotroph	Saprotroph	EAW13550.1	4707091	ACLA_055980	1389	A1C9M6	1	1	1	1	0	1	1	0	Non canonical D	all_but_PAZ_and_dsRBD	GCA_000002715.2	Confirmed	validated	validated	As1	Cluster_1	78.04	507	NA	DCL2	DCR2 or DCL2	DCF1
Ascomycota	Pezizomycotina	Eurotiomycetes	Aspergillus coremiiformis	138285	not available	unspecified_saprotroph	Saprotroph	KAE8352631.1	NA	BDV28DRAFT_148822	1526	A0A5N6Z4N8	1	1	1	1	0	1	1	1	Non canonical B	all_but_PAZ	GCA_009193565.1	Confirmed	validated	validated	As2	Cluster_2	75.72	268	NA	DCL1	DCR1 or DCL1	DCF2
Ascomycota	Pezizomycotina	Eurotiomycetes	Aspergillus coremiiformis	138285	not available	unspecified_saprotroph	Saprotroph	KAE8349614.1	NA	BDV28DRAFT_57680	1372	A0A5N6YVW9	1	1	1	1	0	1	1	0	Non canonical D	all_but_PAZ_and_dsRBD	GCA_009193565.1	Confirmed	validated	validated	As1	Cluster_1	77.97	466	NA	DCL2	DCR2 or DCL2	DCF1
Ascomycota	Pezizomycotina	Eurotiomycetes	Aspergillus costaricaensis CBS 115574	1448317	not available	unspecified_saprotroph	Saprotroph	RAK86091.1	37182760	BO79DRAFT_154229	1494	NA	1	1	1	1	0	1	1	0	Non canonical D	all_but_PAZ_and_dsRBD	GCA_003184835.1	Confirmed	validated	validated	As2	Cluster_2	76.2	277	DCL1	NA	DCR1 or DCL1	DCF2
Ascomycota	Pezizomycotina	Eurotiomycetes	Aspergillus costaricaensis CBS 115574	1448317	not available	unspecified_saprotroph	Saprotroph	RAK89015.1	37185100	BO79DRAFT_194871	1395	NA	1	1	1	1	0	1	1	0	Non canonical D	all_but_PAZ_and_dsRBD	GCA_003184835.1	Confirmed	validated	validated	As1	Cluster_1	76.94	518	DCL2	NA	DCR2 or DCL2	DCF1
Ascomycota	Pezizomycotina	Eurotiomycetes	Aspergillus ellipticus	1448320	not available	unspecified_saprotroph	Saprotroph	PYH96286.1	NA	BO71DRAFT_349377	1529	A0A319DFX4	1	1	1	1	0	1	1	0	Non canonical D	all_but_PAZ_and_dsRBD	GCA_003184645.1	Confirmed	validated	validated	As2	Cluster_2	75.73	265	DCL1	DCL1	DCR1 or DCL1	DCF2
Ascomycota	Pezizomycotina	Eurotiomycetes	Aspergillus ellipticus	1448320	not available	unspecified_saprotroph	Saprotroph	PYH87763.1	NA	BO71DRAFT_489312	1444	A0A319D9N6	1	1	1	1	0	1	1	0	Non canonical D	all_but_PAZ_and_dsRBD	GCA_003184645.1	Confirmed	validated	validated	As1	Cluster_1	75.77	4	DCL2	DCL2	DCR2 or DCL2	DCF1
Ascomycota	Pezizomycotina	Eurotiomycetes	Aspergillus eucalypticola	1448314	not available	unspecified_saprotroph	Saprotroph	PWY74059.1	37058460	BO83DRAFT_444467	1527	A0A317VKK3	1	1	1	1	0	1	1	0	Non canonical D	all_but_PAZ_and_dsRBD	GCA_003184535.1	Confirmed	validated	validated	As2	Cluster_2	74.7	258	NA	DCL1	DCR1 or DCL1	DCF2
Ascomycota	Pezizomycotina	Eurotiomycetes	Aspergillus eucalypticola	1448314	not available	unspecified_saprotroph	Saprotroph	PWY77730.1	37055861	BO83DRAFT_406819	1387	A0A317W0R3	1	1	1	1	0	1	1	0	Non canonical D	all_but_PAZ_and_dsRBD	GCA_003184535.1	Confirmed	validated	validated	As1	Cluster_1	77.59	414	DCL2	DCL2	DCR2 or DCL2	DCF1
Ascomycota	Pezizomycotina	Eurotiomycetes	Aspergillus felis	1287682	not available	unspecified_saprotroph	Saprotroph	KAF7176654.1	NA	CNMCM7691_003306	1500	A0A8H6V661	1	1	1	1	0	1	1	0	Non canonical D	all_but_PAZ_and_dsRBD	GCA_014281915.1	Confirmed	validated	validated	As2	Cluster_2	74.56	108	NA	DCL1	DCR1 or DCL1	DCF2
Ascomycota	Pezizomycotina	Eurotiomycetes	Aspergillus felis	1287682	not available	unspecified_saprotroph	Saprotroph	KAF7176311.1	NA	CNMCM7691_002236	1390	A0A8H6QLY0	1	1	1	1	0	1	1	0	Non canonical D	all_but_PAZ_and_dsRBD	GCA_014281915.1	Confirmed	validated	validated	As1	Cluster_1	77.18	476	NA	DCL2	DCR2 or DCL2	DCF1
Ascomycota	Pezizomycotina	Eurotiomycetes	Aspergillus fijiensis	1448319	not available	unspecified_saprotroph	Saprotroph	RAK79873.1	63860185	BO72DRAFT_423796	1528	A0A8G1RVS5	1	1	1	1	0	1	1	0	Non canonical D	all_but_PAZ_and_dsRBD	GCA_003184825.1	Confirmed	validated	validated	As2	Cluster_2	75	269	DCL1	DCL1	DCR1 or DCL1	DCF2
Ascomycota	Pezizomycotina	Eurotiomycetes	Aspergillus fijiensis	1448319	not available	unspecified_saprotroph	Saprotroph	RAK76551.1	63864808	BO72DRAFT_478030	1388	A0A8G1RTN1	1	1	1	1	0	1	1	0	Non canonical D	all_but_PAZ_and_dsRBD	GCA_003184825.1	Confirmed	validated	validated	As1	Cluster_1	77.84	481	DCL2	DCL2	DCR2 or DCL2	DCF1
Ascomycota	Pezizomycotina	Eurotiomycetes	Aspergillus fischeri	331117	not available	unspecified_saprotroph	Saprotroph	EAW17620.1	4586299	NFIA_075500	1538	A1DE13	1	1	1	1	0	1	1	1	Non canonical B	all_but_PAZ	GCA_000149645.3	Confirmed	validated	validated	As2	Cluster_2	76.16	255	NA	DCL1	DCR1 or DCL1	DCF2
Ascomycota	Pezizomycotina	Eurotiomycetes	Aspergillus fischeri	331117	not available	unspecified_saprotroph	Saprotroph	EAW20627.1	4589127	NFIA_030600	1388	A1D9Z6	1	1	1	1	0	1	1	0	Non canonical D	all_but_PAZ_and_dsRBD	GCA_000149645.3	Confirmed	validated	validated	As1	Cluster_1	76.77	466	NA	DCL2	DCR2 or DCL2	DCF1
Ascomycota	Pezizomycotina	Eurotiomycetes	Aspergillus flavus	332952	not available	unspecified_saprotroph	Saprotroph	QMW34614.1	NA	G4B84_010080	1363	NA	1	1	1	1	0	1	1	0	Non canonical D	all_but_PAZ_and_dsRBD	GCA_014117465.1	Confirmed	validated	validated	As1	Cluster_1	74.77	554	NA	NA	Unnamed	DCF1
Ascomycota	Pezizomycotina	Eurotiomycetes	Aspergillus flavus	332952	not available	unspecified_saprotroph	Saprotroph	QMW33136.1	NA	G4B84_008567	1523	NA	1	1	1	1	0	1	1	1	Non canonical B	all_but_PAZ	GCA_014117465.1	Confirmed	validated	validated	As2	Cluster_2	75.57	61	NA	NA	Unnamed	DCF2
Ascomycota	Pezizomycotina	Eurotiomycetes	Aspergillus flavus	332952	not available	unspecified_saprotroph	Saprotroph	QMW35128.1	NA	G4B84_010619	1219	NA	0	0	1	1	0	1	1	0	Non canonical E	other	GCA_014117465.1	Confirmed	validated	validated	As1	Cluster_1	78.06	12	NA	NA	Unnamed	DCF1
Ascomycota	Pezizomycotina	Eurotiomycetes	Aspergillus fumigatiaffinis	340414	not available	unspecified_saprotroph	Saprotroph	KAF4229819.1	NA	CNMCM6805_001139	1517	A0A8H4GWV6	1	1	1	1	0	1	1	1	Non canonical B	all_but_PAZ	GCA_012656285.1	Confirmed	validated	validated	As2	Cluster_2	74.34	196	NA	DCL1	DCR1 or DCL1	DCF2
Ascomycota	Pezizomycotina	Eurotiomycetes	Aspergillus fumigatiaffinis	340414	not available	unspecified_saprotroph	Saprotroph	KAF4232301.1	NA	CNMCM6805_010039	1334	A0A8H4M7Z9	1	1	1	1	0	1	1	0	Non canonical D	all_but_PAZ_and_dsRBD	GCA_012656285.1	Confirmed	validated	validated	As1	Cluster_1	76.31	4	NA	DCL2	DCR2 or DCL2	DCF1
Ascomycota	Pezizomycotina	Eurotiomycetes	Aspergillus fumigatus	330879	not available	unspecified_saprotroph	Saprotroph	EAL91433.2	3511514	AFUA_5G11790	1546	Q4WVE3	1	1	1	1	0	1	1	0	Non canonical D	all_but_PAZ_and_dsRBD	GCA_000002655.1	Confirmed	validated	validated	As2	Cluster_2	74.62	26	NA	DCL1	DCR1 or DCL1	DCF2
Ascomycota	Pezizomycotina	Eurotiomycetes	Aspergillus fumigatus	330879	not available	unspecified_saprotroph	Saprotroph	EAL84441.1	3503874	AFUA_4G02930	1384	Q4WA22	1	0	1	1	0	1	1	0	Non canonical E	other	GCA_000002655.1	Confirmed	validated	validated	As1	Cluster_1	74.63	353	NA	DCL2	DCR2 or DCL2	DCF1
Ascomycota	Pezizomycotina	Eurotiomycetes	Aspergillus glaucus	1160497	not available	unspecified_saprotroph	Saprotroph	OJJ81305.1	34459148	ASPGLDRAFT_176999	1529	A0A1L9VBP4	1	1	1	1	0	1	1	1	Non canonical B	all_but_PAZ	GCA_001890805.1	Confirmed	validated	validated	As2	Cluster_2	76.18	270	NA	DCL1	DCR1 or DCL1	DCF2
Ascomycota	Pezizomycotina	Eurotiomycetes	Aspergillus glaucus	1160497	not available	unspecified_saprotroph	Saprotroph	OJJ86946.1	34459500	ASPGLDRAFT_23021	1331	A0A1L9VSS0	1	1	1	1	0	1	1	0	Non canonical D	all_but_PAZ_and_dsRBD	GCA_001890805.1	Confirmed	validated	validated	As1	Cluster_1	79.74	96	NA	DCL2	DCR2 or DCL2	DCF1
Ascomycota	Pezizomycotina	Eurotiomycetes	Aspergillus hancockii	1873369	not available	unspecified_saprotroph	Saprotroph	KAF7591232.1	NA	BBP40_001837	1323	NA	1	1	1	1	0	1	1	0	Non canonical D	all_but_PAZ_and_dsRBD	GCA_001696595.2	Confirmed	validated	no_validated	As2	Excluded	59.35	0	NA	NA	Unnamed	NA
Ascomycota	Pezizomycotina	Eurotiomycetes	Aspergillus hancockii	1873369	not available	unspecified_saprotroph	Saprotroph	KAF7589645.1	NA	BBP40_004018	1157	NA	1	1	1	1	0	1	1	0	Non canonical D	all_but_PAZ_and_dsRBD	GCA_001696595.2	Confirmed	validated	no_validated	As1	Excluded	75.93	0	NA	NA	Unnamed	NA
Ascomycota	Pezizomycotina	Eurotiomycetes	Aspergillus hancockii	1873369	not available	unspecified_saprotroph	Saprotroph	KAF7586490.1	NA	BBP40_008791	1308	NA	1	1	1	1	0	1	1	0	Non canonical D	all_but_PAZ_and_dsRBD	GCA_001696595.2	Confirmed	validated	validated	As1	Cluster_1	78.08	348	DCL2	NA	DCR2 or DCL2	DCF1
Ascomycota	Pezizomycotina	Eurotiomycetes	Aspergillus heteromorphus	1448321	not available	unspecified_saprotroph	Saprotroph	PWY84920.1	37069846	BO70DRAFT_424160	1533	A0A317WL34	1	1	1	1	0	1	1	1	Non canonical B	all_but_PAZ	GCA_003184545.1	Confirmed	validated	validated	As2	Cluster_2	76.35	70	DCL1	DCL1	DCR1 or DCL1	DCF2
Ascomycota	Pezizomycotina	Eurotiomycetes	Aspergillus heteromorphus	1448321	not available	unspecified_saprotroph	Saprotroph	PWY79196.1	37070353	BO70DRAFT_429996	1399	A0A317VXU3	1	1	1	1	0	1	1	0	Non canonical D	all_but_PAZ_and_dsRBD	GCA_003184545.1	Confirmed	validated	validated	As1	Cluster_1	77.57	4	DCL2	DCL2	DCR2 or DCL2	DCF1
Ascomycota	Pezizomycotina	Eurotiomycetes	Aspergillus hiratsukae	1194566	not available	unspecified_saprotroph	Saprotroph	KAF7115716.1	NA	CNMCM5793_003219	1538	A0A8H6P3J7	1	1	1	1	0	1	1	0	Non canonical D	all_but_PAZ_and_dsRBD	GCA_014281905.1	Confirmed	validated	no_validated	As2	Excluded	69.62	0	NA	DCL1	DCR1 or DCL1	NA
Ascomycota	Pezizomycotina	Eurotiomycetes	Aspergillus hiratsukae	1194566	not available	unspecified_saprotroph	Saprotroph	KAF7118724.1	NA	CNMCM5793_008344	2248	A0A8H6UC56	1	0	1	1	1	1	1	0	Non canonical C	has_PAZ,_lacking_others	GCA_014281905.1	Confirmed	validated	no_validated	As1	Excluded	71.78	0	NA	DCL2	DCR2 or DCL2	NA
Ascomycota	Pezizomycotina	Eurotiomycetes	Aspergillus hiratsukae	1194566	not available	unspecified_saprotroph	Saprotroph	KAF7122361.1	NA	CNMCM5793_000386	1407	A0A8H6UV48	1	1	1	1	0	1	1	0	Non canonical D	all_but_PAZ_and_dsRBD	GCA_014281905.1	Confirmed	validated	validated	As1	Cluster_1	76.57	5	NA	DCL2	DCR2 or DCL2	DCF1
Ascomycota	Pezizomycotina	Eurotiomycetes	Aspergillus homomorphus	1450537	not available	unspecified_saprotroph	Saprotroph	RAL13999.1	37202499	BO97DRAFT_441911	1494	A0A395I2U1	1	1	1	1	0	1	1	0	Non canonical D	all_but_PAZ_and_dsRBD	GCA_003184865.1	Confirmed	validated	validated	As2	Cluster_2	74.56	211	DCL1	DCL1	DCR1 or DCL1	DCF2
Ascomycota	Pezizomycotina	Eurotiomycetes	Aspergillus homomorphus	1450537	not available	unspecified_saprotroph	Saprotroph	RAL11945.1	37199531	BO97DRAFT_405685	1388	A0A395HWZ3	1	1	1	1	0	1	1	0	Non canonical D	all_but_PAZ_and_dsRBD	GCA_003184865.1	Confirmed	validated	validated	As1	Cluster_1	78.39	392	DCL2	DCL2	DCR2 or DCL2	DCF1
Ascomycota	Pezizomycotina	Eurotiomycetes	Aspergillus ibericus	1448316	not available	unspecified_saprotroph	Saprotroph	RAL00920.1	37228083	BO80DRAFT_475599	1494	A0A395GZZ3	1	1	1	1	0	1	1	0	Non canonical D	all_but_PAZ_and_dsRBD	GCA_003184845.1	Confirmed	validated	no_validated	As2	Excluded	67.87	0	NA	DCL1	DCR1 or DCL1	NA
Ascomycota	Pezizomycotina	Eurotiomycetes	Aspergillus ibericus	1448316	not available	unspecified_saprotroph	Saprotroph	RAK96023.1	37223088	BO80DRAFT_417646	1381	A0A395GPQ0	1	1	1	1	0	1	1	0	Non canonical D	all_but_PAZ_and_dsRBD	GCA_003184845.1	Confirmed	validated	validated	As1	Cluster_1	79.52	540	NA	DCL2	DCR2 or DCL2	DCF1
Ascomycota	Pezizomycotina	Eurotiomycetes	Aspergillus indologenus	1450541	not available	unspecified_saprotroph	Saprotroph	PYI26346.1	NA	BP00DRAFT_382052	1468	A0A2V5J037	1	1	1	1	0	1	1	0	Non canonical D	all_but_PAZ_and_dsRBD	GCA_003184685.1	Confirmed	validated	validated	As2	Cluster_2	77.08	285	DCL1	DCL1	DCR1 or DCL1	DCF2
Ascomycota	Pezizomycotina	Eurotiomycetes	Aspergillus indologenus	1450541	not available	unspecified_saprotroph	Saprotroph	PYI36008.1	NA	BP00DRAFT_491951	1353	A0A2V5IH29	1	1	1	1	0	1	1	0	Non canonical D	all_but_PAZ_and_dsRBD	GCA_003184685.1	Confirmed	validated	validated	As1	Cluster_1	78.05	399	DCL2	DCL2	DCR2 or DCL2	DCF1
Ascomycota	Pezizomycotina	Eurotiomycetes	Aspergillus japonicus	1448312	not available	unspecified_saprotroph	Saprotroph	RAH86460.1	37173191	BO86DRAFT_352829	1529	A0A8T8XEH1	1	1	1	1	0	1	1	0	Non canonical D	all_but_PAZ_and_dsRBD	GCA_003184785.1	Confirmed	validated	validated	As2	Cluster_2	75.27	260	DCL1	DCL1	DCR1 or DCL1	DCF2
Ascomycota	Pezizomycotina	Eurotiomycetes	Aspergillus japonicus	1448312	not available	unspecified_saprotroph	Saprotroph	RAH78988.1	37170204	BO86DRAFT_172424	1383	A0A8T8WT21	1	1	1	1	0	1	1	0	Non canonical D	all_but_PAZ_and_dsRBD	GCA_003184785.1	Confirmed	validated	validated	As1	Cluster_1	78.63	498	DCL2	DCL2	DCR2 or DCL2	DCF1
Ascomycota	Pezizomycotina	Eurotiomycetes	Aspergillus lentulus	293939	not available	unspecified_saprotroph	Saprotroph	GFF34517.1	54316082	IFM58399_03899	1538	NA	1	1	1	1	0	1	1	0	Non canonical D	all_but_PAZ_and_dsRBD	GCA_010724455.1	Confirmed	validated	validated	As2	Cluster_2	75.82	261	DCL1	NA	DCR1 or DCL1	DCF2
Ascomycota	Pezizomycotina	Eurotiomycetes	Aspergillus lentulus	293939	not available	unspecified_saprotroph	Saprotroph	GFF49407.1	54320679	IFM58399_08547	1388	NA	1	1	1	1	0	1	1	0	Non canonical D	all_but_PAZ_and_dsRBD	GCA_010724455.1	Confirmed	validated	validated	As1	Cluster_1	77.41	482	NA	NA	Unnamed	DCF1
Ascomycota	Pezizomycotina	Eurotiomycetes	Aspergillus leporis	41062	not available	unspecified_saprotroph	Saprotroph	KAB8073989.1	NA	BDV29DRAFT_201509	1510	A0A5N5X055	1	1	1	1	0	1	1	1	Non canonical B	all_but_PAZ	GCA_009176345.1	Confirmed	validated	validated	As2	Cluster_2	75.79	244	NA	DCL1	DCR1 or DCL1	DCF2
Ascomycota	Pezizomycotina	Eurotiomycetes	Aspergillus leporis	41062	not available	unspecified_saprotroph	Saprotroph	KAB8071218.1	NA	BDV29DRAFT_197577	1348	A0A5N5WRL8	1	1	1	1	0	1	1	0	Non canonical D	all_but_PAZ_and_dsRBD	GCA_009176345.1	Confirmed	validated	validated	As1	Cluster_1	77.76	9	NA	DCL1	DCR1 or DCL1	DCF1
Ascomycota	Pezizomycotina	Eurotiomycetes	Aspergillus leporis	41062	not available	unspecified_saprotroph	Saprotroph	KAB8077913.1	NA	BDV29DRAFT_167329	1389	A0A5N5XAW6	1	1	1	1	0	1	1	0	Non canonical D	all_but_PAZ_and_dsRBD	GCA_009176345.1	Confirmed	validated	validated	As1	Cluster_1	79.69	524	NA	DCL2	DCR2 or DCL2	DCF1
Ascomycota	Pezizomycotina	Eurotiomycetes	Aspergillus luchuensis	1069201	not available	unspecified_saprotroph	Saprotroph	BCR97970.1	64959295	AKAW2_31289S	1519	A0A7R8A9A8	1	1	1	1	0	1	1	0	Non canonical D	all_but_PAZ_and_dsRBD	GCA_016861625.1	Confirmed	validated	validated	As2	Cluster_2	74.55	263	DCL1	DCL1	DCR1 or DCL1	DCF2
Ascomycota	Pezizomycotina	Eurotiomycetes	Aspergillus luchuensis	1069201	not available	unspecified_saprotroph	Saprotroph	BCR99300.1	64960622	AKAW2_40983A	1396	A0A146FHZ1	1	1	1	1	0	1	1	0	Non canonical D	all_but_PAZ_and_dsRBD	GCA_016861625.1	Confirmed	validated	validated	As1	Cluster_1	79.39	482	DCL2	DCL2	DCR2 or DCL2	DCF1
Ascomycota	Pezizomycotina	Eurotiomycetes	Aspergillus melleus	138277	not available	unspecified_saprotroph	Saprotroph	KAH8433816.1	70122098	LDX57_011450	1163	NA	0	0	1	1	0	1	1	0	Non canonical E	other	GCA_016097325.1	Confirmed	validated	validated	As1	Cluster_1	81.1	4	DCL2	NA	DCR2 or DCL2	DCF1
Ascomycota	Pezizomycotina	Eurotiomycetes	Aspergillus minisclerotigenes	656917	not available	unspecified_saprotroph	Saprotroph	KAB8270793.1	NA	BDV30DRAFT_214681	1523	A0A5N6IZN8	1	1	1	1	0	1	1	1	Non canonical B	all_but_PAZ	GCA_009176455.1	Confirmed	validated	validated	As2	Cluster_2	75.7	206	NA	DCL1	DCR1 or DCL1	DCF2
Ascomycota	Pezizomycotina	Eurotiomycetes	Aspergillus minisclerotigenes	656917	not available	unspecified_saprotroph	Saprotroph	KAB8269355.1	NA	BDV30DRAFT_189392	1377	A0A5N6ISP6	1	1	1	1	0	1	1	0	Non canonical D	all_but_PAZ_and_dsRBD	GCA_009176455.1	Confirmed	validated	validated	As1	Cluster_1	76.53	570	NA	DCL2	DCR2 or DCL2	DCF1
Ascomycota	Pezizomycotina	Eurotiomycetes	Aspergillus minisclerotigenes	656917	not available	unspecified_saprotroph	Saprotroph	KAB8278361.1	NA	BDV30DRAFT_222944	907	A0A5N6JHL3	0	0	1	1	0	1	1	0	Non canonical E	other	GCA_009176455.1	Confirmed	validated	validated	As1	Cluster_1	80.47	13	DCR	DCR	Unnumbered DCR or DCL	DCF1
Ascomycota	Pezizomycotina	Eurotiomycetes	Aspergillus mulundensis	1810919	not available	unspecified_saprotroph	Saprotroph	RDW86925.1	38113937	DSM5745_03567	1467	A0A3D8SKR5	1	1	1	1	0	1	1	0	Non canonical D	all_but_PAZ_and_dsRBD	GCA_003369625.1	Confirmed	validated	validated	As1	Cluster_1	74.84	152	DCL2	DCL2	DCR2 or DCL2	DCF1
Ascomycota	Pezizomycotina	Eurotiomycetes	Aspergillus mulundensis	1810919	not available	unspecified_saprotroph	Saprotroph	RDW62946.1	38120427	DSM5745_10057	1485	A0A3D8QM81	1	1	1	1	0	1	1	1	Non canonical B	all_but_PAZ	GCA_003369625.1	Confirmed	validated	validated	As2	Cluster_2	76.47	201	NA	DCL1	DCR1 or DCL1	DCF2
Ascomycota	Pezizomycotina	Eurotiomycetes	Aspergillus nanangensis	2582783	not available	unspecified_saprotroph	Saprotroph	KAF9887616.1	NA	FE257_009709	1220	A0AAD4CJC8	1	0	1	1	0	1	1	0	Non canonical E	other	GCA_015844325.1	Confirmed	validated	validated	As1	Cluster_1	76.73	3	DCL2	DCL2	DCR2 or DCL2	DCF1
Ascomycota	Pezizomycotina	Eurotiomycetes	Aspergillus nanangensis	2582783	not available	unspecified_saprotroph	Saprotroph	KAF9888704.1	NA	FE257_008462	1472	A0AAD4GSP2	1	1	1	1	0	1	1	1	Non canonical B	all_but_PAZ	GCA_015844325.1	Confirmed	validated	validated	As2	Cluster_2	76.91	74	DCL1	DCL1	DCR1 or DCL1	DCF2
Ascomycota	Pezizomycotina	Eurotiomycetes	Aspergillus nanangensis	2582783	not available	unspecified_saprotroph	Saprotroph	KAF9883265.1	NA	FE257_003821	1327	A0AAD4CB88	1	1	1	1	0	1	1	0	Non canonical D	all_but_PAZ_and_dsRBD	GCA_015844325.1	Confirmed	validated	validated	As1	Cluster_1	80.98	564	DCL2	DCL2	DCR2 or DCL2	DCF1
Ascomycota	Pezizomycotina	Eurotiomycetes	Aspergillus neoniger	1448310	not available	unspecified_saprotroph	Saprotroph	PYH37843.1	37128291	BO87DRAFT_404209	1527	A0A318YYC9	1	1	1	1	0	1	1	0	Non canonical D	all_but_PAZ_and_dsRBD	GCA_003184625.1	Confirmed	validated	validated	As2	Cluster_2	74.89	69	NA	DCL1	DCR1 or DCL1	DCF2
Ascomycota	Pezizomycotina	Eurotiomycetes	Aspergillus neoniger	1448310	not available	unspecified_saprotroph	Saprotroph	PYH34718.1	37128448	BO87DRAFT_406328	1395	A0A318Z3G1	1	1	1	1	0	1	1	0	Non canonical D	all_but_PAZ_and_dsRBD	GCA_003184625.1	Confirmed	validated	validated	As1	Cluster_1	78.33	481	DCL2	DCL2	DCR2 or DCL2	DCF1
Ascomycota	Pezizomycotina	Eurotiomycetes	Aspergillus neoniger	1448310	not available	unspecified_saprotroph	Saprotroph	PYH29932.1	37123254	BO87DRAFT_343806	1354	A0A318YYC0	1	1	1	1	0	1	1	0	Non canonical D	all_but_PAZ_and_dsRBD	GCA_003184625.1	Confirmed	validated	validated	As1	Cluster_1	78.63	382	NA	DCL2	DCR2 or DCL2	DCF1
Ascomycota	Pezizomycotina	Eurotiomycetes	Aspergillus nidulans FGSC A4	227321	not available	unspecified_saprotroph	Saprotroph	EAA62953.1	NA	AN3189.2	1726	P0C5H7	0	0	1	1	0	1	1	0	Non canonical E	other	GCA_000149205.2	Confirmed	no_validated	no_validated	As1	Excluded	63.46	0	NA	DCL2	DCR2 or DCL2	NA
Ascomycota	Pezizomycotina	Eurotiomycetes	Aspergillus niger	425011	not available	unspecified_saprotroph	Saprotroph	CAK48679.1	4989857	An18g02950	1531	A2RAF3	1	1	1	1	0	1	1	0	Non canonical D	all_but_PAZ_and_dsRBD	GCA_000002855.3	Confirmed	validated	validated	As2	Cluster_2	71.3	122	NA	DCL1	DCR1 or DCL1	DCF2
Ascomycota	Pezizomycotina	Eurotiomycetes	Aspergillus niger	425011	not available	unspecified_saprotroph	Saprotroph	CAK40801.1	4984978	An11g07590	1379	A2QX45	1	1	1	1	0	1	1	0	Non canonical D	all_but_PAZ_and_dsRBD	GCA_000002855.3	Confirmed	validated	validated	As1	Cluster_1	74.49	9	NA	DCL2	DCR2 or DCL2	DCF1
Ascomycota	Pezizomycotina	Eurotiomycetes	Aspergillus niger	425011	not available	unspecified_saprotroph	Saprotroph	CAK46537.1	4987156	An14g03000	1352	A2R345	1	1	1	1	0	1	1	0	Non canonical D	all_but_PAZ_and_dsRBD	GCA_000002855.3	Confirmed	validated	validated	As1	Cluster_1	77.5	340	NA	DCL2	DCR2 or DCL2	DCF1
Ascomycota	Pezizomycotina	Eurotiomycetes	Aspergillus nomiae	1509407	not available	unspecified_saprotroph	Saprotroph	KNG85350.1	26808135	ANOM_006331	1523	A0A0L1J103	1	1	1	1	0	1	1	1	Non canonical B	all_but_PAZ	GCA_001204775.2	Confirmed	validated	validated	As2	Cluster_2	75.61	221	DCL1	DCL1	DCR1 or DCL1	DCF2
Ascomycota	Pezizomycotina	Eurotiomycetes	Aspergillus nomiae	1509407	not available	unspecified_saprotroph	Saprotroph	KNG90338.1	26803228	ANOM_001424	1377	A0A0L1JG26	1	1	1	1	0	1	1	0	Non canonical D	all_but_PAZ_and_dsRBD	GCA_001204775.2	Confirmed	validated	validated	As1	Cluster_1	76.61	549	NA	DCL2	DCR2 or DCL2	DCF1
Ascomycota	Pezizomycotina	Eurotiomycetes	Aspergillus nomiae	1509407	not available	unspecified_saprotroph	Saprotroph	KNG91132.1	26802324	ANOM_000520	1153	A0A0L1JHF5	0	0	1	1	0	1	1	0	Non canonical E	other	GCA_001204775.2	Confirmed	validated	validated	As1	Cluster_1	77.08	5	NA	DCL1	DCR1 or DCL1	DCF1
Ascomycota	Pezizomycotina	Eurotiomycetes	Aspergillus novofumigatus	1392255	not available	unspecified_saprotroph	Saprotroph	PKX97460.1	36531286	P174DRAFT_402669	1538	A0A2I1CIN3	1	1	1	1	0	1	1	1	Non canonical B	all_but_PAZ	GCA_002847465.1	Confirmed	validated	validated	As2	Cluster_2	76	253	NA	DCL1	DCR1 or DCL1	DCF2
Ascomycota	Pezizomycotina	Eurotiomycetes	Aspergillus novofumigatus	1392255	not available	unspecified_saprotroph	Saprotroph	PKX93447.1	36539352	P174DRAFT_513824	1358	A0A2I1C739	1	1	1	1	0	1	1	0	Non canonical D	all_but_PAZ_and_dsRBD	GCA_002847465.1	Confirmed	validated	validated	As1	Cluster_1	77.4	419	NA	DCL2	DCR2 or DCL2	DCF1
Ascomycota	Pezizomycotina	Eurotiomycetes	Aspergillus novoparasiticus	986946	not available	unspecified_saprotroph	Saprotroph	KAB8224569.1	NA	BDV33DRAFT_233481	1377	A0A5N6F4Q0	1	1	1	1	0	1	1	0	Non canonical D	all_but_PAZ_and_dsRBD	GCA_009176405.1	Confirmed	validated	validated	As1	Cluster_1	75.32	512	NA	DCL2	DCR2 or DCL2	DCF1
Ascomycota	Pezizomycotina	Eurotiomycetes	Aspergillus novoparasiticus	986946	not available	unspecified_saprotroph	Saprotroph	KAB8225262.1	NA	BDV33DRAFT_231637	1523	A0A5N6F5U6	1	1	1	1	0	1	1	1	Non canonical B	all_but_PAZ	GCA_009176405.1	Confirmed	validated	validated	As2	Cluster_2	76.64	200	NA	DCL1	DCR1 or DCL1	DCF2
Ascomycota	Pezizomycotina	Eurotiomycetes	Aspergillus novoparasiticus	986946	not available	unspecified_saprotroph	Saprotroph	KAB8214700.1	NA	BDV33DRAFT_195861	897	A0A5N6EED3	0	0	1	1	0	1	1	0	Non canonical E	other	GCA_009176405.1	Confirmed	validated	validated	As1	Cluster_1	79.79	8	DCR	DCR	Unnumbered DCR or DCL	DCF1
Ascomycota	Pezizomycotina	Eurotiomycetes	Aspergillus ochraceoroseus	1392256	not available	unspecified_saprotroph	Saprotroph	PTU20366.1	63816259	P175DRAFT_0524605	1440	A0A2T5LVQ7	1	1	1	1	0	1	1	0	Non canonical D	all_but_PAZ_and_dsRBD	GCA_002846915.1	Confirmed	validated	validated	As1	Cluster_1	75.87	255	NA	DCL2	DCR2 or DCL2	DCF1
Ascomycota	Pezizomycotina	Eurotiomycetes	Aspergillus ochraceoroseus	1392256	not available	unspecified_saprotroph	Saprotroph	PTU25460.1	63811395	P175DRAFT_0452278	1490	A0A2T5MAB5	1	1	1	1	0	1	1	1	Non canonical B	all_but_PAZ	GCA_002846915.1	Confirmed	validated	validated	As2	Cluster_2	77.24	244	NA	DCL1	DCR1 or DCL1	DCF2
Ascomycota	Pezizomycotina	Eurotiomycetes	Aspergillus oryzae	510516	not available	unspecified_saprotroph	Saprotroph	BAE56740.1	5990713	AO090001000193	1377	Q2UNX5	1	1	1	1	0	1	1	0	Non canonical D	all_but_PAZ_and_dsRBD	GCA_000184455.2	Confirmed	validated	validated	As1	Cluster_1	75.78	546	NA	DCL2	DCR2 or DCL2	DCF1
Ascomycota	Pezizomycotina	Eurotiomycetes	Aspergillus oryzae	510516	not available	unspecified_saprotroph	Saprotroph	BAE62891.1	5996283	AO090120000297	1374	Q2U6C4	1	1	1	1	0	1	1	0	Non canonical D	all_but_PAZ_and_dsRBD	GCA_000184455.2	Confirmed	validated	validated	As2	Cluster_2	76.71	250	NA	DCL1	DCR1 or DCL1	DCF2
Ascomycota	Pezizomycotina	Eurotiomycetes	Aspergillus oryzae	510516	not available	unspecified_saprotroph	Saprotroph	BAE64902.1	5998138	AO090011000392	1256	Q2U0L3	1	0	1	1	0	1	1	0	Non canonical E	other	GCA_000184455.2	Confirmed	validated	validated	As1	Cluster_1	78.1	18	NA	NA	Unnamed	DCF1
Ascomycota	Pezizomycotina	Eurotiomycetes	Aspergillus phoenicis	1353007	not available	unspecified_saprotroph	Saprotroph	RDK41124.1	NA	M752DRAFT_284613	1309	A0A370PGV4	1	1	1	1	0	1	1	0	Non canonical D	all_but_PAZ_and_dsRBD	GCA_003344505.1	Confirmed	validated	validated	As1	Cluster_1	70.07	1	NA	DCL1	DCR1 or DCL1	DCF1
Ascomycota	Pezizomycotina	Eurotiomycetes	Aspergillus phoenicis	1353007	not available	unspecified_saprotroph	Saprotroph	RDK42866.1	NA	M752DRAFT_315357	1526	A0A370PKZ7	1	1	1	1	0	1	1	0	Non canonical D	all_but_PAZ_and_dsRBD	GCA_003344505.1	Confirmed	validated	validated	As2	Cluster_2	74.88	264	NA	DCL1	DCR1 or DCL1	DCF2
Ascomycota	Pezizomycotina	Eurotiomycetes	Aspergillus phoenicis	1353007	not available	unspecified_saprotroph	Saprotroph	RDK40771.1	NA	M752DRAFT_253947	1388	A0A370PF08	1	1	1	1	0	1	1	0	Non canonical D	all_but_PAZ_and_dsRBD	GCA_003344505.1	Confirmed	validated	validated	As1	Cluster_1	79.01	535	NA	DCL2	DCR2 or DCL2	DCF1
Ascomycota	Pezizomycotina	Eurotiomycetes	Aspergillus piperis	1448313	not available	unspecified_saprotroph	Saprotroph	RAH55117.1	37168667	BO85DRAFT_522506	1527	A0A8G1VKB1	1	1	1	1	0	1	1	0	Non canonical D	all_but_PAZ_and_dsRBD	GCA_003184755.1	Confirmed	validated	validated	As2	Cluster_2	74.49	66	NA	DCL1	DCR1 or DCL1	DCF2
Ascomycota	Pezizomycotina	Eurotiomycetes	Aspergillus piperis	1448313	not available	unspecified_saprotroph	Saprotroph	RAH56540.1	37165755	BO85DRAFT_469754	1374	A0A8G1VLB0	1	1	1	1	0	1	1	0	Non canonical D	all_but_PAZ_and_dsRBD	GCA_003184755.1	Confirmed	validated	validated	As1	Cluster_1	77.36	9	NA	DCL2	DCR2 or DCL2	DCF1
Ascomycota	Pezizomycotina	Eurotiomycetes	Aspergillus piperis	1448313	not available	unspecified_saprotroph	Saprotroph	RAH56007.1	37161419	BO85DRAFT_423735	1398	A0A8G1R008	1	1	1	1	0	1	1	0	Non canonical D	all_but_PAZ_and_dsRBD	GCA_003184755.1	Confirmed	validated	validated	As1	Cluster_1	79.35	484	DCL2	DCL2	DCR2 or DCL2	DCF1
Ascomycota	Pezizomycotina	Eurotiomycetes	Aspergillus pseudocaelatus	1825620	not available	unspecified_saprotroph	Saprotroph	KAE8412945.1	NA	BDV36DRAFT_287435	1378	NA	1	0	1	1	0	1	1	0	Non canonical E	other	GCA_009193665.1	Confirmed	validated	validated	As1	Cluster_1	75.33	556	NA	NA	Unnamed	DCF1
Ascomycota	Pezizomycotina	Eurotiomycetes	Aspergillus pseudocaelatus	1825620	not available	unspecified_saprotroph	Saprotroph	KAE8413031.1	NA	BDV36DRAFT_269764	1523	NA	1	1	1	1	0	1	1	1	Non canonical B	all_but_PAZ	GCA_009193665.1	Confirmed	validated	validated	As2	Cluster_2	75.91	231	NA	NA	Unnamed	DCF2
Ascomycota	Pezizomycotina	Eurotiomycetes	Aspergillus pseudocaelatus	1825620	not available	unspecified_saprotroph	Saprotroph	KAE8422780.1	NA	BDV36DRAFT_309792	907	NA	0	0	1	1	0	1	1	0	Non canonical E	other	GCA_009193665.1	Confirmed	validated	validated	As1	Cluster_1	80.1	7	NA	NA	Unnamed	DCF1
Ascomycota	Pezizomycotina	Eurotiomycetes	Aspergillus pseudonomiae	1506151	not available	unspecified_saprotroph	Saprotroph	KAE8408451.1	43668881	BDV37DRAFT_268466	1377	A0A5N6IAS0	1	1	1	1	0	1	1	0	Non canonical D	all_but_PAZ_and_dsRBD	GCA_009193645.1	Confirmed	validated	validated	As1	Cluster_1	76.01	578	NA	DCL2	DCR2 or DCL2	DCF1
Ascomycota	Pezizomycotina	Eurotiomycetes	Aspergillus pseudonomiae	1506151	not available	unspecified_saprotroph	Saprotroph	KAE8407968.1	43671004	BDV37DRAFT_279340	1523	A0A5N7DR37	1	1	1	1	0	1	1	1	Non canonical B	all_but_PAZ	GCA_009193645.1	Confirmed	validated	validated	As2	Cluster_2	76.27	231	NA	DCL1	DCR1 or DCL1	DCF2
Ascomycota	Pezizomycotina	Eurotiomycetes	Aspergillus pseudonomiae	1506151	not available	unspecified_saprotroph	Saprotroph	KAE8404982.1	43674083	BDV37DRAFT_293366	892	A0A5N7DEY2	0	0	1	1	0	1	1	0	Non canonical E	other	GCA_009193645.1	Confirmed	validated	validated	As1	Cluster_1	81.75	11	DCR	DCR	Unnumbered DCR or DCL	DCF1
Ascomycota	Pezizomycotina	Eurotiomycetes	Aspergillus pseudotamarii	132259	not available	unspecified_saprotroph	Saprotroph	KAE8133095.1	43647147	BDV38DRAFT_296473	1521	A0A5N6SEQ3	1	1	1	1	0	1	1	1	Non canonical B	all_but_PAZ	GCA_009193445.1	Confirmed	validated	validated	As2	Cluster_2	75.62	249	NA	DCL1	DCR1 or DCL1	DCF2
Ascomycota	Pezizomycotina	Eurotiomycetes	Aspergillus pseudotamarii	132259	not available	unspecified_saprotroph	Saprotroph	KAE8135183.1	43644645	BDV38DRAFT_285186	1377	A0A5N6SPA7	1	1	1	1	0	1	1	0	Non canonical D	all_but_PAZ_and_dsRBD	GCA_009193445.1	Confirmed	validated	validated	As1	Cluster_1	76.75	561	NA	DCL2	DCR2 or DCL2	DCF1
Ascomycota	Pezizomycotina	Eurotiomycetes	Aspergillus pseudotamarii	132259	not available	unspecified_saprotroph	Saprotroph	KAE8141228.1	43640990	BDV38DRAFT_268512	907	A0A5N6T4J7	0	0	1	1	0	1	1	0	Non canonical E	other	GCA_009193445.1	Confirmed	validated	validated	As1	Cluster_1	79.89	7	DCR	DCR	Unnumbered DCR or DCL	DCF1
Ascomycota	Pezizomycotina	Eurotiomycetes	Aspergillus pseudoviridinutans	1517512	not available	unspecified_saprotroph	Saprotroph	GIJ86115.1	67003600	Asppvi_004988	1538	A0A9P3BB84	1	1	1	1	0	1	1	0	Non canonical D	all_but_PAZ_and_dsRBD	GCA_018340605.1	Confirmed	validated	validated	As2	Cluster_2	76.16	69	DCL1	DCL1	DCR1 or DCL1	DCF2
Ascomycota	Pezizomycotina	Eurotiomycetes	Aspergillus pseudoviridinutans	1517512	not available	unspecified_saprotroph	Saprotroph	GIJ88228.1	67005756	Asppvi_007146	1390	A0A9P3BFM2	1	1	1	1	0	1	1	0	Non canonical D	all_but_PAZ_and_dsRBD	GCA_018340605.1	Confirmed	validated	validated	As1	Cluster_1	77.41	478	DCL2	DCL2	DCR2 or DCL2	DCF1
Ascomycota	Pezizomycotina	Eurotiomycetes	Aspergillus pseudoviridinutans	1517512	not available	unspecified_saprotroph	Saprotroph	GIJ92633.1	67000523	Asppvi_001911	890	A0A9P3F141	0	0	0	1	0	1	1	0	Non canonical E	other	GCA_018340605.1	Confirmed	validated	validated	As1	Cluster_1	83.01	12	DCL2	DCL2	DCR2 or DCL2	DCF1
Ascomycota	Pezizomycotina	Eurotiomycetes	Aspergillus puulaauensis	1220207	not available	unspecified_saprotroph	Saprotroph	BCS30545.1	64980542	APUU_80848S	1473	A0A7R7XZF7	1	1	1	1	0	1	1	0	Non canonical D	all_but_PAZ_and_dsRBD	GCA_016861865.1	Confirmed	validated	validated	As1	Cluster_1	75.57	131	DCL2	DCL2	DCR2 or DCL2	DCF1
Ascomycota	Pezizomycotina	Eurotiomycetes	Aspergillus puulaauensis	1220207	not available	unspecified_saprotroph	Saprotroph	BCS19208.1	64969213	APUU_12036S	1483	A0A7R8AJ57	1	1	1	1	0	1	1	1	Non canonical B	all_but_PAZ	GCA_016861865.1	Confirmed	validated	validated	As2	Cluster_2	76.63	140	DCL1	DCL1	DCR1 or DCL1	DCF2
Ascomycota	Pezizomycotina	Eurotiomycetes	Aspergillus puulaauensis	1220207	not available	unspecified_saprotroph	Saprotroph	BCS29579.1	64979576	APUU_71149S	1016	A0A7R7XZN7	0	0	1	1	0	1	1	0	Non canonical E	other	GCA_016861865.1	Confirmed	no_validated	validated	As1	Cluster_1	79.76	2	DCL2	DCL2	DCR2 or DCL2	NA
Ascomycota	Pezizomycotina	Eurotiomycetes	Aspergillus rambellii	308745	not available	unspecified_saprotroph	Saprotroph	KKK21189.1	NA	ARAM_004671	1414	A0A0F8UNM8	1	1	1	1	0	1	1	0	Non canonical D	all_but_PAZ_and_dsRBD	GCA_000986645.1	Confirmed	validated	validated	As1	Cluster_1	76.28	158	NA	DCL2	DCR2 or DCL2	DCF1
Ascomycota	Pezizomycotina	Eurotiomycetes	Aspergillus rambellii	308745	not available	unspecified_saprotroph	Saprotroph	KKK13664.1	NA	ARAM_005525	1477	A0A0F8U1Q8	1	1	1	1	0	1	1	1	Non canonical B	all_but_PAZ	GCA_000986645.1	Confirmed	validated	validated	As2	Cluster_2	76.99	254	NA	DCL1	DCR1 or DCL1	DCF2
Ascomycota	Pezizomycotina	Eurotiomycetes	Aspergillus ruber	1388766	not available	unspecified_saprotroph	Saprotroph	EYE94023.1	63699654	EURHEDRAFT_458720	1529	A0A017SAG6	1	1	1	1	0	1	1	1	Non canonical B	all_but_PAZ	GCA_000600275.1	Confirmed	validated	validated	As2	Cluster_2	74.76	268	DCL1	DCL1	DCR1 or DCL1	DCF2
Ascomycota	Pezizomycotina	Eurotiomycetes	Aspergillus ruber	1388766	not available	unspecified_saprotroph	Saprotroph	EYE98007.1	63696172	EURHEDRAFT_409311	1368	A0A017SM45	1	1	1	1	0	1	1	0	Non canonical D	all_but_PAZ_and_dsRBD	GCA_000600275.1	Confirmed	validated	validated	As1	Cluster_1	78.33	83	NA	DCL2	DCR2 or DCL2	DCF1
Ascomycota	Pezizomycotina	Eurotiomycetes	Aspergillus saccharolyticus	1450539	not available	unspecified_saprotroph	Saprotroph	PYH44538.1	37073942	BP01DRAFT_320842	1468	A0A318ZWN2	1	1	1	1	0	1	1	0	Non canonical D	all_but_PAZ_and_dsRBD	GCA_003184585.1	Confirmed	validated	validated	As2	Cluster_2	77.16	293	DCL1	DCL1	DCR1 or DCL1	DCF2
Ascomycota	Pezizomycotina	Eurotiomycetes	Aspergillus saccharolyticus	1450539	not available	unspecified_saprotroph	Saprotroph	PYH49827.1	37074272	BP01DRAFT_331293	1383	A0A318ZRW8	1	1	1	1	0	1	1	0	Non canonical D	all_but_PAZ_and_dsRBD	GCA_003184585.1	Confirmed	validated	validated	As1	Cluster_1	78.8	485	DCL2	DCL2	DCR2 or DCL2	DCF1
Ascomycota	Pezizomycotina	Eurotiomycetes	Aspergillus sclerotialis	2070753	not available	unspecified_saprotroph	Saprotroph	RJE25752.1	NA	PHISCL_01940	1190	A0A3A2ZRG2	0	0	1	1	0	1	1	0	Non canonical E	other	GCA_003589665.1	Confirmed	validated	validated	As1	Cluster_1	80.45	3	NA	DCL2	DCR2 or DCL2	DCF1
Ascomycota	Pezizomycotina	Eurotiomycetes	Aspergillus sclerotiicarbonarius	1448318	not available	unspecified_saprotroph	Saprotroph	PYI11159.1	NA	BO78DRAFT_458070	1518	A0A319F5S6	1	1	1	1	0	1	1	0	Non canonical D	all_but_PAZ_and_dsRBD	GCA_003184635.1	Confirmed	validated	validated	As2	Cluster_2	75.18	266	DCL1	DCL1	DCR1 or DCL1	DCF2
Ascomycota	Pezizomycotina	Eurotiomycetes	Aspergillus sclerotiicarbonarius	1448318	not available	unspecified_saprotroph	Saprotroph	PYI00762.1	NA	BO78DRAFT_465108	1378	A0A319DSZ4	1	1	1	1	0	1	1	0	Non canonical D	all_but_PAZ_and_dsRBD	GCA_003184635.1	Confirmed	validated	validated	As1	Cluster_1	79.44	578	NA	DCL2	DCR2 or DCL2	DCF1
Ascomycota	Pezizomycotina	Eurotiomycetes	Aspergillus sclerotioniger	1450535	not available	unspecified_saprotroph	Saprotroph	PWY95843.1	37111747	BO94DRAFT_507177	1525	A0A317XBC9	1	1	1	1	0	1	1	0	Non canonical D	all_but_PAZ_and_dsRBD	GCA_003184525.1	Confirmed	validated	validated	As2	Cluster_2	75.25	272	DCL1	DCL1	DCR1 or DCL1	DCF2
Ascomycota	Pezizomycotina	Eurotiomycetes	Aspergillus sclerotioniger	1450535	not available	unspecified_saprotroph	Saprotroph	PWY93978.1	37111862	BO94DRAFT_510000	1376	A0A317XAJ6	1	1	1	1	0	1	1	0	Non canonical D	all_but_PAZ_and_dsRBD	GCA_003184525.1	Confirmed	validated	validated	As1	Cluster_1	79.24	550	NA	DCL2	DCR2 or DCL2	DCF1
Ascomycota	Pezizomycotina	Eurotiomycetes	Aspergillus sergii	1034303	not available	unspecified_saprotroph	Saprotroph	KAE8322644.1	NA	BDV39DRAFT_209586	1377	A0A5N6WP45	1	1	1	1	0	1	1	0	Non canonical D	all_but_PAZ_and_dsRBD	GCA_009193525.1	Confirmed	validated	validated	As1	Cluster_1	76.09	553	NA	DCL2	DCR2 or DCL2	DCF1
Ascomycota	Pezizomycotina	Eurotiomycetes	Aspergillus sergii	1034303	not available	unspecified_saprotroph	Saprotroph	KAE8331683.1	NA	BDV39DRAFT_168358	1523	A0A5N6XG15	1	1	1	1	0	1	1	1	Non canonical B	all_but_PAZ	GCA_009193525.1	Confirmed	validated	validated	As2	Cluster_2	76.4	191	NA	DCL1	DCR1 or DCL1	DCF2
Ascomycota	Pezizomycotina	Eurotiomycetes	Aspergillus sergii	1034303	not available	unspecified_saprotroph	Saprotroph	KAE8322578.1	NA	BDV39DRAFT_196582	907	A0A5N6WPT1	0	0	1	1	0	1	1	0	Non canonical E	other	GCA_009193525.1	Confirmed	validated	validated	As1	Cluster_1	80.71	8	DCR	DCR	Unnumbered DCR or DCL	DCF1
Ascomycota	Pezizomycotina	Eurotiomycetes	Aspergillus sp. HF37	1960876	not available	unspecified_saprotroph	Saprotroph	RMJ29013.1	NA	PHISP_00093	1348	A0A3M2TGS3	1	1	1	1	0	1	1	0	Non canonical D	all_but_PAZ_and_dsRBD	GCA_003698115.1	Confirmed	validated	validated	As1	Cluster_1	75.71	447	NA	DCL2	DCR2 or DCL2	DCF1
Ascomycota	Pezizomycotina	Eurotiomycetes	Aspergillus steynii	1392250	not available	unspecified_saprotroph	Saprotroph	PLB47276.1	36554654	P170DRAFT_413077	1532	A0A2I2G323	1	1	1	1	0	1	1	1	Non canonical B	all_but_PAZ	GCA_002849105.1	Confirmed	validated	validated	As2	Cluster_2	75.61	262	NA	DCL1	DCR1 or DCL1	DCF2
Ascomycota	Pezizomycotina	Eurotiomycetes	Aspergillus steynii	1392250	not available	unspecified_saprotroph	Saprotroph	PLB44911.1	36554779	P170DRAFT_415764	1389	A0A2I2FW96	1	1	1	1	0	1	1	0	Non canonical D	all_but_PAZ_and_dsRBD	GCA_002849105.1	Confirmed	validated	validated	As1	Cluster_1	77.78	422	NA	DCL2	DCR2 or DCL2	DCF1
Ascomycota	Pezizomycotina	Eurotiomycetes	Aspergillus sydowii	1036612	not available	unspecified_saprotroph	Saprotroph	OJJ55581.1	63758820	ASPSYDRAFT_158697	1409	A0A1L9T865	1	1	1	1	0	1	1	0	Non canonical D	all_but_PAZ_and_dsRBD	GCA_001890705.1	Confirmed	validated	validated	As1	Cluster_1	74.15	4	NA	DCL2	DCR2 or DCL2	DCF1
Ascomycota	Pezizomycotina	Eurotiomycetes	Aspergillus sydowii	1036612	not available	unspecified_saprotroph	Saprotroph	OJJ61995.1	63759783	ASPSYDRAFT_195183	1483	A0A1L9TRK5	1	1	1	1	0	1	1	1	Non canonical B	all_but_PAZ	GCA_001890705.1	Confirmed	validated	validated	As2	Cluster_2	75.61	132	NA	DCL1	DCR1 or DCL1	DCF2
Ascomycota	Pezizomycotina	Eurotiomycetes	Aspergillus taichungensis	482145	not available	unspecified_saprotroph	Saprotroph	PLN79160.1	NA	BDW42DRAFT_173432	1524	A0A2J5HPR0	1	1	1	1	0	1	1	0	Non canonical D	all_but_PAZ_and_dsRBD	GCA_002850765.1	Confirmed	validated	validated	As2	Cluster_2	75.35	74	DCL1	DCL1	DCR1 or DCL1	DCF2
Ascomycota	Pezizomycotina	Eurotiomycetes	Aspergillus taichungensis	482145	not available	unspecified_saprotroph	Saprotroph	PLN79643.1	NA	BDW42DRAFT_195003	1432	A0A2J5HQZ0	1	1	1	1	0	1	1	0	Non canonical D	all_but_PAZ_and_dsRBD	GCA_002850765.1	Confirmed	validated	validated	As1	Cluster_1	76.41	294	NA	DCL2	DCR2 or DCL2	DCF1
Ascomycota	Pezizomycotina	Eurotiomycetes	Aspergillus tanneri	1220188	not available	unspecified_saprotroph	Saprotroph	KAA8652524.1	54324130	ATNIH1004_001428	1295	A0A5M9N4K4	1	1	0	1	0	1	1	1	Non canonical E	other	GCA_003426965.1	Confirmed	no_validated	no_validated	NA	Excluded	75.3	0	NA	DCL1	DCR1 or DCL1	NA
Ascomycota	Pezizomycotina	Eurotiomycetes	Aspergillus tanneri	1220188	not available	unspecified_saprotroph	Saprotroph	KAA8650283.1	54325667	ATNIH1004_002965	1208	A0A5M9MZG5	0	0	1	1	0	1	1	0	Non canonical E	other	GCA_003426965.1	Confirmed	validated	validated	As1	Cluster_1	78.06	4	DCL2	DCL2	DCR2 or DCL2	DCF1
Ascomycota	Pezizomycotina	Eurotiomycetes	Aspergillus terreus	341663	not available	unspecified_saprotroph	Saprotroph	EAU32164.1	4322847	ATEG_07902	1635	Q0CEI2	1	1	1	1	0	1	1	0	Non canonical D	all_but_PAZ_and_dsRBD	GCA_000149615.1	Confirmed	validated	no_validated	As1	Excluded	68.75	0	NA	DCL2	DCR2 or DCL2	NA
Ascomycota	Pezizomycotina	Eurotiomycetes	Aspergillus terreus	341663	not available	unspecified_saprotroph	Saprotroph	EAU37054.1	4316974	ATEG_02092	1344	Q0CW42	1	1	1	1	0	1	1	0	Non canonical D	all_but_PAZ_and_dsRBD	GCA_000149615.1	Confirmed	validated	validated	As2	Cluster_2	73.49	9	NA	DCL1	DCR1 or DCL1	DCF2
Ascomycota	Pezizomycotina	Eurotiomycetes	Aspergillus thermomutatus	41047	not available	unspecified_saprotroph	Saprotroph	RHZ64704.1	38128003	CDV56_106029	1520	A0A397HTT3	1	1	1	1	0	1	1	0	Non canonical D	all_but_PAZ_and_dsRBD	GCA_002237265.1	Confirmed	validated	no_validated	As2	Excluded	66.78	0	NA	DCL1	DCR1 or DCL1	NA
Ascomycota	Pezizomycotina	Eurotiomycetes	Aspergillus thermomutatus	41047	not available	unspecified_saprotroph	Saprotroph	RHZ55743.1	38125647	CDV56_103673	1391	A0A397H2V9	1	1	1	1	0	1	1	0	Non canonical D	all_but_PAZ_and_dsRBD	GCA_002237265.1	Confirmed	validated	validated	As1	Cluster_1	78.3	513	DCL2	DCL2	DCR2 or DCL2	DCF1
Ascomycota	Pezizomycotina	Eurotiomycetes	Aspergillus transmontanensis	1034304	not available	unspecified_saprotroph	Saprotroph	KAE8315298.1	NA	BDV41DRAFT_574996	1377	A0A5N6W441	1	1	1	1	0	1	1	0	Non canonical D	all_but_PAZ_and_dsRBD	GCA_009193505.1	Confirmed	validated	validated	As1	Cluster_1	75.95	529	NA	DCL2	DCR2 or DCL2	DCF1
Ascomycota	Pezizomycotina	Eurotiomycetes	Aspergillus transmontanensis	1034304	not available	unspecified_saprotroph	Saprotroph	KAE8314127.1	NA	BDV41DRAFT_575971	1523	A0A5N6VZW2	1	1	1	1	0	1	1	1	Non canonical B	all_but_PAZ	GCA_009193505.1	Confirmed	validated	validated	As2	Cluster_2	76.11	239	NA	DCL1	DCR1 or DCL1	DCF2
Ascomycota	Pezizomycotina	Eurotiomycetes	Aspergillus transmontanensis	1034304	not available	unspecified_saprotroph	Saprotroph	KAE8311328.1	NA	BDV41DRAFT_566002	911	A0A5N6VSY4	0	0	1	1	0	1	1	0	Non canonical E	other	GCA_009193505.1	Confirmed	validated	validated	As1	Cluster_1	80.25	10	NA	DCR	Unnumbered DCR or DCL	DCF1
Ascomycota	Pezizomycotina	Eurotiomycetes	Aspergillus tubingensis	5068	not available	unspecified_saprotroph	Saprotroph	GFN10527.1	55999811	AtWU_00322	1519	NA	1	1	1	1	0	1	1	0	Non canonical D	all_but_PAZ_and_dsRBD	GCA_013340325.1	Confirmed	validated	validated	As2	Cluster_2	75.19	250	NA	NA	Unnamed	DCF2
Ascomycota	Pezizomycotina	Eurotiomycetes	Aspergillus tubingensis	5068	not available	unspecified_saprotroph	Saprotroph	GFN20179.1	56009462	AtWU_09984	1391	NA	1	1	1	1	0	1	1	0	Non canonical D	all_but_PAZ_and_dsRBD	GCA_013340325.1	Confirmed	validated	validated	As1	Cluster_1	75.39	7	NA	NA	Unnamed	DCF1
Ascomycota	Pezizomycotina	Eurotiomycetes	Aspergillus tubingensis	5068	not available	unspecified_saprotroph	Saprotroph	GFN11059.1	56000343	AtWU_00855	1395	NA	1	1	1	1	0	1	1	0	Non canonical D	all_but_PAZ_and_dsRBD	GCA_013340325.1	Confirmed	validated	validated	As1	Cluster_1	79.05	483	DCL2	NA	DCR2 or DCL2	DCF1
Ascomycota	Pezizomycotina	Eurotiomycetes	Aspergillus turcosus	1245748	not available	unspecified_saprotroph	Saprotroph	RHZ73950.1	NA	CDV55_106585	1499	NA	1	1	1	1	0	1	1	0	Non canonical D	all_but_PAZ_and_dsRBD	GCA_002234965.2	Confirmed	validated	no_validated	As2	Excluded	69.49	0	NA	NA	Unnamed	NA
Ascomycota	Pezizomycotina	Eurotiomycetes	Aspergillus turcosus	1245748	not available	unspecified_saprotroph	Saprotroph	RHZ66661.1	NA	CDV55_105983	2203	NA	1	0	1	1	1	1	1	0	Non canonical C	has_PAZ,_lacking_others	GCA_002234965.2	Confirmed	validated	no_validated	As1	Excluded	72.33	0	NA	NA	Unnamed	NA
Ascomycota	Pezizomycotina	Eurotiomycetes	Aspergillus turcosus	1245748	not available	unspecified_saprotroph	Saprotroph	RHZ69809.1	NA	CDV55_106511	1376	NA	1	1	1	1	0	1	1	0	Non canonical D	all_but_PAZ_and_dsRBD	GCA_002234965.2	Confirmed	validated	validated	As1	Cluster_1	79.07	4	DCL2	NA	DCR2 or DCL2	DCF1
Ascomycota	Pezizomycotina	Eurotiomycetes	Aspergillus udagawae	91492	not available	unspecified_saprotroph	Saprotroph	GIC89298.1	66993188	Aud_005711	1540	A0A8E0QRC8	1	1	1	1	0	1	1	0	Non canonical D	all_but_PAZ_and_dsRBD	GCA_001078395.1	Confirmed	validated	validated	As2	Cluster_2	76.35	60	DCL1	DCL1	DCR1 or DCL1	DCF2
Ascomycota	Pezizomycotina	Eurotiomycetes	Aspergillus udagawae	91492	not available	unspecified_saprotroph	Saprotroph	GIC94943.1	66989750	Aud_002274	1380	A0A8E0R4T0	1	1	1	1	0	1	1	0	Non canonical D	all_but_PAZ_and_dsRBD	GCA_001078395.1	Confirmed	validated	validated	As1	Cluster_1	78.09	497	DCL2	DCL2	DCR2 or DCL2	DCF1
Ascomycota	Pezizomycotina	Eurotiomycetes	Aspergillus udagawae	91492	not available	unspecified_saprotroph	Saprotroph	GIC94651.1	66989456	Aud_001980	973	A0A8E0R4E5	0	0	1	1	0	1	1	0	Non canonical E	other	GCA_001078395.1	Confirmed	validated	validated	As1	Cluster_1	82.24	3	DCL2	DCL2	DCR2 or DCL2	DCF1
Ascomycota	Pezizomycotina	Eurotiomycetes	Aspergillus uvarum	1448315	not available	unspecified_saprotroph	Saprotroph	PYH86157.1	37142809	BO82DRAFT_418474	1368	A0A319CTT9	1	1	1	1	0	1	1	0	Non canonical D	all_but_PAZ_and_dsRBD	GCA_003184745.1	Confirmed	validated	validated	As1	Cluster_1	75.86	17	NA	DCL2	DCR2 or DCL2	DCF1
Ascomycota	Pezizomycotina	Eurotiomycetes	Aspergillus uvarum	1448315	not available	unspecified_saprotroph	Saprotroph	PYH83868.1	37134979	BO82DRAFT_305977	1468	A0A319D7C7	1	1	1	1	0	1	1	0	Non canonical D	all_but_PAZ_and_dsRBD	GCA_003184745.1	Confirmed	validated	validated	As2	Cluster_2	77.6	287	DCL1	DCL1	DCR1 or DCL1	DCF2
Ascomycota	Pezizomycotina	Eurotiomycetes	Aspergillus uvarum	1448315	not available	unspecified_saprotroph	Saprotroph	PYH85557.1	37140518	BO82DRAFT_380677	1383	A0A319CRJ5	1	1	1	1	0	1	1	0	Non canonical D	all_but_PAZ_and_dsRBD	GCA_003184745.1	Confirmed	validated	validated	As1	Cluster_1	78.32	506	DCL2	DCL2	DCR2 or DCL2	DCF1
Ascomycota	Pezizomycotina	Eurotiomycetes	Aspergillus vadensis	1448311	not available	unspecified_saprotroph	Saprotroph	PYH72351.1	37216554	BO88DRAFT_477024	1381	A0A319BJ78	1	1	1	1	0	1	1	0	Non canonical D	all_but_PAZ_and_dsRBD	GCA_003184925.1	Confirmed	validated	validated	As1	Cluster_1	74.42	7	NA	NA	Unnamed	DCF1
Ascomycota	Pezizomycotina	Eurotiomycetes	Aspergillus vadensis	1448311	not available	unspecified_saprotroph	Saprotroph	PYH71682.1	37216587	BO88DRAFT_478428	1527	A0A319CTV6	1	1	1	1	0	1	1	0	Non canonical D	all_but_PAZ_and_dsRBD	GCA_003184925.1	Confirmed	validated	validated	As2	Cluster_2	74.5	260	NA	DCL1	DCR1 or DCL1	DCF2
Ascomycota	Pezizomycotina	Eurotiomycetes	Aspergillus vadensis	1448311	not available	unspecified_saprotroph	Saprotroph	PYH64016.1	37216460	BO88DRAFT_475320	1359	A0A319AUI8	1	1	1	1	0	1	1	0	Non canonical D	all_but_PAZ_and_dsRBD	GCA_003184925.1	Confirmed	validated	validated	As1	Cluster_1	76.65	461	NA	DCL2	DCR2 or DCL2	DCF1
Ascomycota	Pezizomycotina	Eurotiomycetes	Aspergillus vadensis	1448311	not available	unspecified_saprotroph	Saprotroph	PYH72693.1	37209177	BO88DRAFT_381470	1395	A0A319C391	1	1	1	1	0	1	1	0	Non canonical D	all_but_PAZ_and_dsRBD	GCA_003184925.1	Confirmed	validated	validated	As1	Cluster_1	79.43	482	DCL2	DCL2	DCR2 or DCL2	DCF1
Ascomycota	Pezizomycotina	Eurotiomycetes	Aspergillus versicolor	1036611	not available	unspecified_saprotroph	Saprotroph	OJI96087.1	63724389	ASPVEDRAFT_181452	1491	A0A1L9P3H8	1	1	1	1	0	1	1	1	Non canonical B	all_but_PAZ	GCA_001890125.1	Confirmed	validated	validated	As2	Cluster_2	75.35	136	NA	DCL1	DCR1 or DCL1	DCF2
Ascomycota	Pezizomycotina	Eurotiomycetes	Aspergillus versicolor	1036611	not available	unspecified_saprotroph	Saprotroph	OJJ06660.1	63733712	ASPVEDRAFT_87955	1473	A0A1L9PYN3	1	1	1	1	0	1	1	0	Non canonical D	all_but_PAZ_and_dsRBD	GCA_001890125.1	Confirmed	validated	validated	As1	Cluster_1	75.45	120	NA	DCL2	DCR2 or DCL2	DCF1
Ascomycota	Pezizomycotina	Eurotiomycetes	Aspergillus violaceofuscus	1450538	not available	unspecified_saprotroph	Saprotroph	PYI15256.1	NA	BO99DRAFT_393063	1531	A0A2V5I6L6	1	1	1	1	0	1	1	0	Non canonical D	all_but_PAZ_and_dsRBD	GCA_003184705.1	Confirmed	validated	validated	As2	Cluster_2	74.74	260	DCL1	DCL1	DCR1 or DCL1	DCF2
Ascomycota	Pezizomycotina	Eurotiomycetes	Aspergillus violaceofuscus	1450538	not available	unspecified_saprotroph	Saprotroph	PYI20785.1	NA	BO99DRAFT_381604	1383	A0A2V5H8X2	1	1	1	1	0	1	1	0	Non canonical D	all_but_PAZ_and_dsRBD	GCA_003184705.1	Confirmed	validated	validated	As1	Cluster_1	78.6	519	DCL2	DCL2	DCR2 or DCL2	DCF1
Ascomycota	Pezizomycotina	Eurotiomycetes	Aspergillus viridinutans	75553	not available	unspecified_saprotroph	Saprotroph	GIJ99914.1	66931910	Aspvir_003928	1538	A0A9P3BNR4	1	1	1	1	0	1	1	0	Non canonical D	all_but_PAZ_and_dsRBD	GCA_018404265.1	Confirmed	validated	validated	As2	Cluster_2	75.97	65	DCL1	DCL1	DCR1 or DCL1	DCF2
Ascomycota	Pezizomycotina	Eurotiomycetes	Aspergillus viridinutans	75553	not available	unspecified_saprotroph	Saprotroph	GIK07726.1	66931375	Aspvir_003393	1390	A0A9P3C9L4	1	1	1	1	0	1	1	0	Non canonical D	all_but_PAZ_and_dsRBD	GCA_018404265.1	Confirmed	validated	validated	As1	Cluster_1	78.51	423	DCL2	DCL2	DCR2 or DCL2	DCF1
Ascomycota	Pezizomycotina	Eurotiomycetes	Aspergillus welwitschiae	1341132	not available	unspecified_saprotroph	Saprotroph	RDH36316.1	38137167	BDQ94DRAFT_157806	1332	A0A3F3QC14	1	1	1	1	0	1	1	0	Non canonical D	all_but_PAZ_and_dsRBD	GCA_003344945.1	Confirmed	validated	validated	As1	Cluster_1	75.11	4	NA	NA	Unnamed	DCF1
Ascomycota	Pezizomycotina	Eurotiomycetes	Aspergillus welwitschiae	1341132	not available	unspecified_saprotroph	Saprotroph	RDH26914.1	38143309	BDQ94DRAFT_185692	1367	A0A3F3PIX9	1	1	1	1	0	1	1	0	Non canonical D	all_but_PAZ_and_dsRBD	GCA_003344945.1	Confirmed	validated	validated	As1	Cluster_1	76.67	62	NA	DCL2	DCR2 or DCL2	DCF1
Ascomycota	Pezizomycotina	Eurotiomycetes	Aspergillus welwitschiae	1341132	not available	unspecified_saprotroph	Saprotroph	RDH38127.1	38138874	BDQ94DRAFT_166338	1387	A0A3F3QG63	1	1	1	1	0	1	1	0	Non canonical D	all_but_PAZ_and_dsRBD	GCA_003344945.1	Confirmed	validated	validated	As1	Cluster_1	79.16	533	NA	DCL2	DCR2 or DCL2	DCF1
Ascomycota	Pezizomycotina	Eurotiomycetes	Aspergillus wentii	1073089	not available	unspecified_saprotroph	Saprotroph	OJJ33741.1	63754363	ASPWEDRAFT_60343	1289	A0A1L9RFP1	1	1	1	1	0	1	1	0	Non canonical D	all_but_PAZ_and_dsRBD	GCA_001890725.1	Confirmed	validated	validated	As1	Cluster_1	74.79	6	NA	DCL1	DCR1 or DCL1	DCF1
Ascomycota	Pezizomycotina	Eurotiomycetes	Aspergillus wentii	1073089	not available	unspecified_saprotroph	Saprotroph	OJJ37224.1	63746511	ASPWEDRAFT_170710	1525	A0A1L9RQL9	1	1	1	1	0	1	1	1	Non canonical B	all_but_PAZ	GCA_001890725.1	Confirmed	validated	validated	As2	Cluster_2	75.92	82	NA	DCL1	DCR1 or DCL1	DCF2
Ascomycota	Pezizomycotina	Eurotiomycetes	Aspergillus wentii	1073089	not available	unspecified_saprotroph	Saprotroph	OJJ33462.1	63754479	ASPWEDRAFT_622733	1355	A0A1L9REV9	1	1	1	1	0	1	1	0	Non canonical D	all_but_PAZ_and_dsRBD	GCA_001890725.1	Confirmed	validated	validated	As1	Cluster_1	79.68	7	NA	DCL2	DCR2 or DCL2	DCF1
Basidiomycota	Agaricomycotina	Agaricomycetes	Asterophora parasitica	117018	Fungi	mycoparasite	Parasite	KAG5647190.1	NA	DXG03_001149	1599	A0A9P7KFT3	0	0	0	1	0	1	1	0	Non canonical E	other	GCA_018282005.1	Confirmed	no_validated	no_validated	NA	Excluded	74.18	0	NA	NA	Unnamed	NA
Basidiomycota	Agaricomycotina	Agaricomycetes	Asterophora parasitica	117018	Fungi	mycoparasite	Parasite	KAG5643730.1	NA	DXG03_009720	1502	A0A9P7G6K8	1	1	1	1	0	1	1	0	Non canonical D	all_but_PAZ_and_dsRBD	GCA_018282005.1	Confirmed	validated	validated	Ba1	Cluster_1	77.6	28	NA	DCL2	DCR2 or DCL2	DCF1
Basidiomycota	Agaricomycotina	Agaricomycetes	Astraeus odoratus	265491	Plant	ectomycorrhizal	Symbiote	KAG6332184.1	NA	ID866_6907	1030	NA	0	0	1	1	0	1	1	0	Non canonical E	other	GCA_016618355.2	Confirmed	validated	no_validated	Ba3	Excluded	76.2	0	NA	NA	Unnamed	NA
Basidiomycota	Agaricomycotina	Agaricomycetes	Astraeus odoratus	265491	Plant	ectomycorrhizal	Symbiote	KAG1716076.1	NA	ID866_1102	1480	NA	1	1	1	1	0	1	1	0	Non canonical D	all_but_PAZ_and_dsRBD	GCA_016618355.2	Confirmed	validated	validated	Ba1	Cluster_1	76.9	110	NA	NA	Unnamed	DCF1
Basidiomycota	Agaricomycotina	Agaricomycetes	Astraeus odoratus	265491	Plant	ectomycorrhizal	Symbiote	KAG6335326.1	NA	ID866_3758	1322	NA	0	0	1	1	1	1	1	0	Non canonical C	has_PAZ,_lacking_others	GCA_016618355.2	Confirmed	validated	validated	Ba2	Cluster_3	77.81	10	NA	NA	Unnamed	DCF3
Ascomycota	Pezizomycotina	Sordariomycetes	Astrocystis sublimbata	743114	Plant	wood_saprotroph	Saprotroph	KAI0203083.1	NA	F4808DRAFT_51713	1471	NA	1	1	1	1	0	1	1	0	Non canonical D	all_but_PAZ_and_dsRBD	GCA_022453515.1	Confirmed	validated	validated	As1	Cluster_1	75.92	318	NA	NA	Unnamed	DCF1
Ascomycota	Pezizomycotina	Sordariomycetes	Astrocystis sublimbata	743114	Plant	wood_saprotroph	Saprotroph	KAI0204785.1	NA	F4808DRAFT_474130	1506	NA	1	1	1	1	0	1	1	0	Non canonical D	all_but_PAZ_and_dsRBD	GCA_022453515.1	Confirmed	validated	validated	As2	Cluster_2	77.43	237	NA	NA	Unnamed	DCF2
Basidiomycota	Agaricomycotina	Agaricomycetes	Athelia sp. TMB	2748771	Plant	lichen_parasite	Parasite	KAF7983862.1	NA	HWV62_18190	1639	A0A8H7GEU2	0	0	1	1	1	1	1	0	Non canonical C	has_PAZ,_lacking_others	GCA_014898675.1	Confirmed	validated	validated	Ba2	Cluster_3	71.94	32	NA	DCL1	DCR1 or DCL1	DCF3
Basidiomycota	Agaricomycotina	Agaricomycetes	Athelia sp. TMB	2748771	Plant	lichen_parasite	Parasite	KAF7978649.1	NA	HWV62_45160	1463	A0A8H7G6M4	1	1	1	1	0	1	1	0	Non canonical D	all_but_PAZ_and_dsRBD	GCA_014898675.1	Confirmed	validated	validated	Ba1	Cluster_1	72.82	6	NA	NA	Unnamed	DCF1
Basidiomycota	Agaricomycotina	Agaricomycetes	Athelia sp. TMB	2748771	Plant	lichen_parasite	Parasite	KAF7977193.1	NA	HWV62_4439	1471	A0A8H7G1Y7	1	1	1	1	0	1	1	0	Non canonical D	all_but_PAZ_and_dsRBD	GCA_014898675.1	Confirmed	validated	validated	Ba1	Cluster_1	73.19	2	NA	DCL2	DCR2 or DCL2	DCF1
Basidiomycota	Agaricomycotina	Agaricomycetes	Athelia sp. TMB	2748771	Plant	lichen_parasite	Parasite	KAF7966789.1	NA	HWV62_36991	1251	A0A8H7KNE6	0	0	0	1	0	1	1	0	Non canonical E	other	GCA_014898675.1	Confirmed	no_validated	validated	Ba2	Cluster_3	73.36	1	NA	DCL1	DCR1 or DCL1	NA
Basidiomycota	Agaricomycotina	Agaricomycetes	Athelia sp. TMB	2748771	Plant	lichen_parasite	Parasite	KAF7978725.1	NA	HWV62_45017	1454	A0A8H7G472	1	1	1	1	0	1	1	0	Non canonical D	all_but_PAZ_and_dsRBD	GCA_014898675.1	Confirmed	validated	validated	Ba3	Cluster_4	78.67	130	NA	DCL1	DCR1 or DCL1	DCF4
Basidiomycota	Pucciniomycotina	Atractiellomycetes	Atractiella rhizophila	1938712	not available	unspecified_saprotroph	Saprotroph	KAH8930435.1	NA	BT69DRAFT_1291807	1222	NA	1	1	1	0	0	1	1	0	Non canonical E	other	GCA_021432655.1	Confirmed	no_validated	no_validated	NA	Excluded	58.75	0	NA	NA	Unnamed	NA
Basidiomycota	Pucciniomycotina	Atractiellomycetes	Atractiella rhizophila	1938712	not available	unspecified_saprotroph	Saprotroph	KAH8930434.1	NA	BT69DRAFT_1345195	1587	NA	1	1	1	1	0	1	1	1	Non canonical B	all_but_PAZ	GCA_021432655.1	Confirmed	no_validated	no_validated	NA	Excluded	63.16	0	NA	NA	Unnamed	NA
Ascomycota	Pezizomycotina	Dothideomycetes	Aulographum hederae	1176131	Litter	litter_saprotroph	Saprotroph	KAF1982196.1	NA	K402DRAFT_397790	1527	A0A6G1GMK7	1	1	1	1	0	1	1	0	Non canonical D	all_but_PAZ_and_dsRBD	GCA_010015705.1	Confirmed	validated	validated	As2	Cluster_2	76.14	228	DCL1	DCL1	DCR1 or DCL1	DCF2
Ascomycota	Pezizomycotina	Dothideomycetes	Aulographum hederae	1176131	Litter	litter_saprotroph	Saprotroph	KAF1988783.1	NA	K402DRAFT_452536	1445	A0A6G1H6C8	1	1	1	1	0	1	1	0	Non canonical D	all_but_PAZ_and_dsRBD	GCA_010015705.1	Confirmed	no_validated	validated	As1	Cluster_1	76.73	130	NA	NA	Unnamed	NA
Ascomycota	Pezizomycotina	Dothideomycetes	Aureobasidium melanogenum	1043003	not available	sooty_mold	Pathogen	KEQ65816.1	63913760	M437DRAFT_41483	1416	A0A074WTS2	1	1	1	1	0	1	1	0	Non canonical D	all_but_PAZ_and_dsRBD	GCA_000721775.1	Confirmed	validated	validated	As1	Cluster_1	77.95	405	NA	NA	Unnamed	DCF1
Ascomycota	Pezizomycotina	Dothideomycetes	Aureobasidium melanogenum	1043003	not available	sooty_mold	Pathogen	KEQ62983.1	63915091	M437DRAFT_48779	1506	A0A074VR87	1	1	1	1	0	1	1	1	Non canonical B	all_but_PAZ	GCA_000721775.1	Confirmed	validated	validated	As2	Cluster_2	79.22	186	DCL	DCL1	DCR1 or DCL1	DCF2
Ascomycota	Pezizomycotina	Dothideomycetes	Aureobasidium mustum	2773714	not available	sooty_mold	Pathogen	CAD0098702.1	NA	AWRI4233_LOCUS7526	1413	A0A9N8K7M9	1	1	1	1	0	1	1	0	Non canonical D	all_but_PAZ_and_dsRBD	GCA_903819665.1	Confirmed	validated	validated	As1	Cluster_1	75.44	360	NA	DCL2	DCR2 or DCL2	DCF1
Ascomycota	Pezizomycotina	Dothideomycetes	Aureobasidium mustum	2773714	not available	sooty_mold	Pathogen	CAD0088537.1	NA	AWRI4233_LOCUS1786	1357	A0A9N8JNG0	1	1	1	1	0	1	1	0	Non canonical D	all_but_PAZ_and_dsRBD	GCA_903819665.1	Confirmed	validated	validated	As2	Cluster_2	76.99	162	NA	DCL1	DCR1 or DCL1	DCF2
Ascomycota	Pezizomycotina	Dothideomycetes	Aureobasidium namibiae	1043004	not available	sooty_mold	Pathogen	KEQ71812.1	25411256	M436DRAFT_50468	1502	A0A074WQ16	1	1	1	1	0	1	1	1	Non canonical B	all_but_PAZ	GCA_000721765.1	Confirmed	validated	validated	As2	Cluster_2	76.91	77	NA	DCL1	DCR1 or DCL1	DCF2
Ascomycota	Pezizomycotina	Dothideomycetes	Aureobasidium namibiae	1043004	not available	sooty_mold	Pathogen	KEQ73007.1	25407651	M436DRAFT_10640	1287	A0A074WTC0	1	1	1	1	0	1	1	0	Non canonical D	all_but_PAZ_and_dsRBD	GCA_000721765.1	Confirmed	validated	validated	As1	Cluster_1	81.73	645	NA	NA	Unnamed	DCF1
Ascomycota	Pezizomycotina	Dothideomycetes	Aureobasidium pullulans	1043002	not available	sooty_mold	Pathogen	KEQ80371.1	40745426	M438DRAFT_326261	1431	A0A074Y0D0	1	1	1	1	0	1	1	0	Non canonical D	all_but_PAZ_and_dsRBD	GCA_000721785.1	Confirmed	validated	validated	As1	Cluster_1	77.44	336	NA	NA	Unnamed	DCF1
Ascomycota	Pezizomycotina	Dothideomycetes	Aureobasidium pullulans	1043002	not available	sooty_mold	Pathogen	KEQ88133.1	40745829	M438DRAFT_332588	1507	A0A074XRC2	1	1	1	1	0	1	1	1	Non canonical B	all_but_PAZ	GCA_000721785.1	Confirmed	validated	validated	As2	Cluster_2	78.3	233	DCL1	DCL1	DCR1 or DCL1	DCF2
Ascomycota	Pezizomycotina	Dothideomycetes	Aureobasidium sp. EXF-10727	2894284	not available	sooty_mold	Pathogen	KAI4720159.1	NA	E4T48_03556	1415	NA	1	1	1	1	0	1	1	0	Non canonical D	all_but_PAZ_and_dsRBD	GCA_023848595.1	Confirmed	validated	validated	As1	Cluster_1	76.94	399	NA	NA	Unnamed	DCF1
Ascomycota	Pezizomycotina	Dothideomycetes	Aureobasidium sp. EXF-10727	2894284	not available	sooty_mold	Pathogen	KAI4720774.1	NA	E4T48_02990	1503	NA	1	1	1	1	0	1	1	1	Non canonical B	all_but_PAZ	GCA_023848595.1	Confirmed	validated	validated	As2	Cluster_2	77.32	223	DCL1	NA	DCR1 or DCL1	DCF2
Ascomycota	Pezizomycotina	Dothideomycetes	Aureobasidium sp. EXF-10728	2894285	not available	sooty_mold	Pathogen	KAI4727035.1	NA	E4T49_05231	1503	NA	1	1	1	1	0	1	1	1	Non canonical B	all_but_PAZ	GCA_023848605.1	Confirmed	validated	validated	As2	Cluster_2	76.16	76	DCL1	NA	DCR1 or DCL1	DCF2
Ascomycota	Pezizomycotina	Dothideomycetes	Aureobasidium sp. EXF-12298	2894281	not available	sooty_mold	Pathogen	KAI4732719.1	NA	E4T50_16715	1335	NA	1	1	1	1	0	1	1	0	Non canonical D	all_but_PAZ_and_dsRBD	GCA_024195555.1	Confirmed	validated	validated	As1	Cluster_1	76.5	18	NA	NA	Unnamed	DCF1
Ascomycota	Pezizomycotina	Dothideomycetes	Aureobasidium sp. EXF-12298	2894281	not available	sooty_mold	Pathogen	KAI4738747.1	NA	E4T50_10785	1504	NA	1	1	1	1	0	1	1	1	Non canonical B	all_but_PAZ	GCA_024195555.1	Confirmed	validated	validated	As2	Cluster_2	77.56	170	DCL1	NA	DCR1 or DCL1	DCF2
Ascomycota	Pezizomycotina	Dothideomycetes	Aureobasidium sp. EXF-12298	2894281	not available	sooty_mold	Pathogen	KAI4738829.1	NA	E4T50_10715	1517	NA	1	1	1	1	0	1	1	1	Non canonical B	all_but_PAZ	GCA_024195555.1	Confirmed	validated	validated	As2	Cluster_2	78.35	162	DCL1	NA	DCR1 or DCL1	DCF2
Ascomycota	Pezizomycotina	Dothideomycetes	Aureobasidium sp. EXF-12344	2894282	not available	sooty_mold	Pathogen	KAI4754840.1	NA	E4T51_12065	1437	NA	1	1	1	1	0	1	1	0	Non canonical D	all_but_PAZ_and_dsRBD	GCA_024195545.1	Confirmed	validated	validated	As1	Cluster_1	76.76	274	NA	NA	Unnamed	DCF1
Ascomycota	Pezizomycotina	Dothideomycetes	Aureobasidium sp. EXF-12344	2894282	not available	sooty_mold	Pathogen	KAI4756298.1	NA	E4T51_10627	1504	NA	1	1	1	1	0	1	1	1	Non canonical B	all_but_PAZ	GCA_024195545.1	Confirmed	validated	validated	As2	Cluster_2	77.94	201	DCL1	NA	DCR1 or DCL1	DCF2
Ascomycota	Pezizomycotina	Dothideomycetes	Aureobasidium sp. EXF-12344	2894282	not available	sooty_mold	Pathogen	KAI4756337.1	NA	E4T51_10570	1517	NA	1	1	1	1	0	1	1	1	Non canonical B	all_but_PAZ	GCA_024195545.1	Confirmed	validated	validated	As2	Cluster_2	78.35	162	DCL1	NA	DCR1 or DCL1	DCF2
Ascomycota	Pezizomycotina	Dothideomycetes	Aureobasidium sp. EXF-3399	2831173	not available	sooty_mold	Pathogen	KAH0294847.1	NA	KCU62_g383	1796	A0A9P8H917	1	1	1	0	0	1	1	0	Non canonical E	other	GCA_019924955.1	Confirmed	no_validated	no_validated	NA	Excluded	71.65	0	NA	NA	Unnamed	NA
Ascomycota	Pezizomycotina	Dothideomycetes	Aureobasidium sp. EXF-3399	2831173	not available	sooty_mold	Pathogen	KAH0290221.1	NA	KCU62_g3744	1506	A0A9P8H1R2	1	1	1	1	0	1	1	1	Non canonical B	all_but_PAZ	GCA_019924955.1	Confirmed	validated	validated	As2	Cluster_2	76.34	71	DCL1	DCL1	DCR1 or DCL1	DCF2
Ascomycota	Pezizomycotina	Dothideomycetes	Aureobasidium sp. EXF-3400	2894283	not available	sooty_mold	Pathogen	KAI4771905.1	NA	E4T52_13100	1437	NA	1	1	1	1	0	1	1	0	Non canonical D	all_but_PAZ_and_dsRBD	GCA_024195585.1	Confirmed	validated	validated	As1	Cluster_1	76.76	274	NA	NA	Unnamed	DCF1
Ascomycota	Pezizomycotina	Dothideomycetes	Aureobasidium sp. EXF-3400	2894283	not available	sooty_mold	Pathogen	KAI4773416.1	NA	E4T52_11613	1504	NA	1	1	1	1	0	1	1	1	Non canonical B	all_but_PAZ	GCA_024195585.1	Confirmed	validated	validated	As2	Cluster_2	77.94	201	DCL1	NA	DCR1 or DCL1	DCF2
Ascomycota	Pezizomycotina	Dothideomycetes	Aureobasidium sp. EXF-3400	2894283	not available	sooty_mold	Pathogen	KAI4773474.1	NA	E4T52_11556	1517	NA	1	1	1	1	0	1	1	1	Non canonical B	all_but_PAZ	GCA_024195585.1	Confirmed	validated	validated	As2	Cluster_2	78.35	162	DCL1	NA	DCR1 or DCL1	DCF2
Ascomycota	Pezizomycotina	Dothideomycetes	Aureobasidium sp. EXF-8845	2894279	not available	sooty_mold	Pathogen	KAI4853167.1	NA	E4T44_01014	1409	NA	1	1	1	1	0	1	1	0	Non canonical D	all_but_PAZ_and_dsRBD	GCA_024195465.1	Confirmed	validated	validated	As1	Cluster_1	78.81	329	NA	NA	Unnamed	DCF1
Ascomycota	Pezizomycotina	Dothideomycetes	Aureobasidium sp. EXF-8845	2894279	not available	sooty_mold	Pathogen	KAI4853438.1	NA	E4T44_00841	1014	NA	0	0	1	1	0	1	1	0	Non canonical E	other	GCA_024195465.1	Confirmed	validated	validated	As1	Other	80.48	1	NA	NA	Unnamed	NA
Ascomycota	Pezizomycotina	Dothideomycetes	Aureobasidium sp. EXF-8846	2894280	not available	sooty_mold	Pathogen	KAI4846374.1	NA	E4T45_07278	1406	NA	1	1	1	1	0	1	1	0	Non canonical D	all_but_PAZ_and_dsRBD	GCA_024195485.1	Confirmed	validated	validated	As2	Cluster_2	77.86	9	DCL1	NA	DCR1 or DCL1	DCF2
Ascomycota	Pezizomycotina	Dothideomycetes	Aureobasidium sp. EXF-8846	2894280	not available	sooty_mold	Pathogen	KAI4858121.1	NA	E4T45_00376	1409	NA	1	1	1	1	0	1	1	0	Non canonical D	all_but_PAZ_and_dsRBD	GCA_024195485.1	Confirmed	validated	validated	As1	Cluster_1	78.81	329	NA	NA	Unnamed	DCF1
Ascomycota	Pezizomycotina	Dothideomycetes	Aureobasidium sp. EXF-8846	2894280	not available	sooty_mold	Pathogen	KAI4857684.1	NA	E4T45_00819	1014	NA	0	0	1	1	0	1	1	0	Non canonical E	other	GCA_024195485.1	Confirmed	validated	validated	As1	Other	80.48	1	NA	NA	Unnamed	NA
Ascomycota	Pezizomycotina	Dothideomycetes	Aureobasidium subglaciale	1043005	not available	sooty_mold	Pathogen	KER00209.1	25371285	AUEXF2481DRAFT_75327	1504	A0A074YR33	1	1	1	1	0	1	1	0	Non canonical D	all_but_PAZ_and_dsRBD	GCA_000721755.1	Confirmed	validated	validated	As2	Cluster_2	78.29	214	NA	DCL1	DCR1 or DCL1	DCF2
Ascomycota	Pezizomycotina	Dothideomycetes	Aureobasidium subglaciale	1043005	not available	sooty_mold	Pathogen	KEQ96433.1	25369913	AUEXF2481DRAFT_64295	1422	A0A074YF33	1	1	1	1	0	1	1	0	Non canonical D	all_but_PAZ_and_dsRBD	GCA_000721755.1	Confirmed	validated	validated	As1	Cluster_1	78.47	343	NA	DCL2	DCR2 or DCL2	DCF1
Ascomycota	Pezizomycotina	Dothideomycetes	Aureobasidium uvarum	2773716	not available	sooty_mold	Pathogen	CAD0108724.1	NA	AWRI4620_LOCUS2979	1387	A0A9N8KFG2	1	1	1	1	0	1	1	0	Non canonical D	all_but_PAZ_and_dsRBD	GCA_903853725.1	Confirmed	validated	validated	As2	Cluster_2	72.07	7	NA	DCL1	DCR1 or DCL1	DCF2
Ascomycota	Pezizomycotina	Dothideomycetes	Aureobasidium vineae	2773715	not available	sooty_mold	Pathogen	CAD0095033.1	NA	AWRI4619_LOCUS8605	1506	A0A9N8JXW4	1	1	1	1	0	1	1	1	Non canonical B	all_but_PAZ	GCA_903819635.1	Confirmed	validated	no_validated	As2	Excluded	68.98	0	NA	DCL1	DCR1 or DCL1	NA
Ascomycota	Pezizomycotina	Dothideomycetes	Aureobasidium vineae	2773715	not available	sooty_mold	Pathogen	CAD0084976.1	NA	AWRI4619_LOCUS3543	1421	A0A9N8JFG5	1	1	1	1	0	1	1	0	Non canonical D	all_but_PAZ_and_dsRBD	GCA_903819635.1	Confirmed	validated	validated	As1	Cluster_1	75.93	194	NA	NA	Unnamed	DCF1
Basidiomycota	Agaricomycotina	Agaricomycetes	Auriculariales sp. MPI-PUGE-AT-0066	2829486	not available	not available	not available	KAH7105711.1	NA	BKA62DRAFT_826957	1448	A0A9P9CRF7	0	0	0	1	0	1	1	0	Non canonical E	other	GCA_020744175.1	Confirmed	no_validated	no_validated	NA	Excluded	70.21	0	NA	DCL1	DCR1 or DCL1	NA
Basidiomycota	Agaricomycotina	Agaricomycetes	Auriculariales sp. MPI-PUGE-AT-0066	2829486	not available	not available	not available	KAH7104827.1	NA	BKA62DRAFT_690771	1452	A0A9P9CPY5	1	1	1	1	0	1	1	0	Non canonical D	all_but_PAZ_and_dsRBD	GCA_020744175.1	Confirmed	validated	validated	Ba1	Cluster_1	77.08	63	NA	NA	Unnamed	DCF1
Basidiomycota	Agaricomycotina	Agaricomycetes	Auriculariales sp. MPI-PUGE-AT-0066	2829486	not available	not available	not available	KAH7107313.1	NA	BKA62DRAFT_682988	1425	A0A9P9I4F4	1	1	1	1	0	1	1	1	Non canonical B	all_but_PAZ	GCA_020744175.1	Confirmed	no_validated	validated	Ba3	Cluster_4	77.33	1	NA	NA	Unnamed	NA
Basidiomycota	Agaricomycotina	Agaricomycetes	Auriculariopsis ampla	97359	Plant	wood_saprotroph	Saprotroph	TRM68015.1	NA	BD626DRAFT_554941	1489	A0A550CTB2	0	0	1	1	1	1	1	0	Non canonical C	has_PAZ,_lacking_others	GCA_007026445.1	Confirmed	validated	validated	Ba2	Cluster_3	73.51	1	NA	NA	Unnamed	DCF3
Basidiomycota	Agaricomycotina	Agaricomycetes	Auriculariopsis ampla	97359	Plant	wood_saprotroph	Saprotroph	TRM58708.1	NA	BD626DRAFT_410125	1539	A0A550C1S6	1	1	1	1	0	1	1	0	Non canonical D	all_but_PAZ_and_dsRBD	GCA_007026445.1	Confirmed	validated	validated	Ba1	Cluster_1	75.59	49	NA	NA	Unnamed	DCF1
Basidiomycota	Agaricomycotina	Agaricomycetes	Auriculariopsis ampla	97359	Plant	wood_saprotroph	Saprotroph	TRM59881.1	NA	BD626DRAFT_606328	1394	A0A550C4Z3	1	1	1	1	0	1	1	0	Non canonical D	all_but_PAZ_and_dsRBD	GCA_007026445.1	Confirmed	validated	validated	Ba3	Cluster_4	79.13	149	NA	NA	Unnamed	DCF4
Ascomycota	Pezizomycotina	Lecanoromycetes	Bachmanniomyces sp. S44760	2918519	Plant	lichen_parasite	Parasite	MCJ1335330.1	NA	NA	1656	NA	1	1	1	1	0	1	1	1	Non canonical B	all_but_PAZ	GCA_022814255.1	Confirmed	validated	validated	As2	Cluster_2	72.72	58	DCL1	NA	DCR1 or DCL1	DCF2
Ascomycota	Pezizomycotina	Lecanoromycetes	Bachmanniomyces sp. S44760	2918519	Plant	lichen_parasite	Parasite	MCJ1341713.1	NA	NA	1410	NA	1	1	1	1	0	1	1	0	Non canonical D	all_but_PAZ_and_dsRBD	GCA_022814255.1	Confirmed	no_validated	validated	As1	Cluster_1	78.32	485	DCL2	NA	DCR2 or DCL2	NA
Ascomycota	Pezizomycotina	Lecanoromycetes	Bacidia gigantensis	2732470	Plant	lichenized	Symbiote	KAG8527658.1	68306388	KY384_007811	1532	NA	1	1	1	1	0	1	1	1	Non canonical B	all_but_PAZ	GCA_019456465.1	Confirmed	validated	validated	As2	Cluster_2	77.8	262	NA	NA	Unnamed	DCF2
Ascomycota	Pezizomycotina	Lecanoromycetes	Bacidia gigantensis	2732470	Plant	lichenized	Symbiote	KAG8531045.1	68302979	KY384_004402	1337	NA	1	1	1	1	0	1	1	0	Non canonical D	all_but_PAZ_and_dsRBD	GCA_019456465.1	Confirmed	no_validated	validated	As1	Cluster_1	78.42	3	NA	NA	Unnamed	NA
Zoopagomycota	Entomophthoromycotina	Basidiobolomycetes	Basidiobolus meristosporus	1314790	not available	unspecified_saprotroph	Saprotroph	ORY07869.1	NA	K493DRAFT_201676	1371	A0A1Y1ZC93	1	1	1	1	1	1	1	0	Non canonical A	all_but_dsRBD	GCA_002104905.1	Confirmed	no_validated	validated	Mu1	Cluster_3	76.66	48	NA	NA	Unnamed	NA
Chytridiomycota	NA	Chytridiomycetes	Batrachochytrium dendrobatidis	684364	Animal	animal_parasite	Parasite	EGF80797.1	18238563	BATDEDRAFT_24696	1641	F4P250	1	1	1	1	0	1	1	0	Non canonical D	all_but_PAZ_and_dsRBD	GCA_000203795.1	Confirmed	no_validated	no_validated	NA	Excluded	45.26	0	NA	DCL1	DCR1 or DCL1	NA
Chytridiomycota	NA	Chytridiomycetes	Batrachochytrium dendrobatidis	684364	Animal	animal_parasite	Parasite	EGF83778.1	18242134	BATDEDRAFT_85615	1746	F4NRX7	0	1	1	1	1	1	1	1	Non canonical C	has_PAZ,_lacking_others	GCA_000203795.1	Confirmed	no_validated	no_validated	NA	Excluded	46.58	0	NA	DCL1	DCR1 or DCL1	NA
Chytridiomycota	NA	Chytridiomycetes	Batrachochytrium dendrobatidis	684364	Animal	animal_parasite	Parasite	EGF82843.1	18238106	BATDEDRAFT_23044	1492	F4NWK0	1	1	1	1	1	1	1	1	Canonical	canonical	GCA_000203795.1	Confirmed	no_validated	no_validated	NA	Excluded	70.56	0	NA	DCL1	DCR1 or DCL1	NA
Chytridiomycota	NA	Chytridiomycetes	Batrachochytrium salamandrivorans	1357716	Animal	animal_parasite	Parasite	KAH9270398.1	NA	BASA83_007561	1752	NA	1	1	1	1	0	1	1	0	Non canonical D	all_but_PAZ_and_dsRBD	GCA_021556705.1	Confirmed	no_validated	no_validated	NA	Excluded	67.28	0	NA	NA	Unnamed	NA
Chytridiomycota	NA	Chytridiomycetes	Batrachochytrium salamandrivorans	1357716	Animal	animal_parasite	Parasite	KAH9267537.1	NA	BASA83_009927	458	NA	0	0	0	0	1	1	1	0	Non canonical C	has_PAZ,_lacking_others	GCA_021556705.1	Confirmed	no_validated	no_validated	NA	Excluded	80.43	0	NA	NA	Unnamed	NA
Ascomycota	Pezizomycotina	Dothideomycetes	Baudoinia panamericana	717646	not available	unspecified_saprotroph	Saprotroph	EMC91542.1	19115617	BAUCODRAFT_570103	1569	M2LC79	1	1	1	1	0	1	1	0	Non canonical D	all_but_PAZ_and_dsRBD	GCA_000338955.1	Confirmed	validated	validated	As2	Cluster_2	74.89	185	NA	DCL1	DCR1 or DCL1	DCF2
Ascomycota	Pezizomycotina	Dothideomycetes	Baudoinia panamericana	717646	not available	unspecified_saprotroph	Saprotroph	EMC95345.1	19114541	BAUCODRAFT_46072	1298	M2N942	1	1	1	1	0	1	1	0	Non canonical D	all_but_PAZ_and_dsRBD	GCA_000338955.1	Confirmed	validated	validated	As1	Cluster_1	78.6	54	NA	DCL2	DCR2 or DCL2	DCF1
Ascomycota	Pezizomycotina	Sordariomycetes	Beauveria bassiana	655819	Animal	animal_parasite	Parasite	EJP62972.1	19890995	BBA_07983	1465	J4UHZ0	1	1	1	1	0	1	1	0	Non canonical D	all_but_PAZ_and_dsRBD	GCA_000280675.1	Confirmed	validated	validated	As2	Cluster_2	76.16	14	NA	DCL1	DCR1 or DCL1	DCF2
Ascomycota	Pezizomycotina	Sordariomycetes	Beauveria bassiana	655819	Animal	animal_parasite	Parasite	EJP66096.1	19888079	BBA_05067	1402	J5JU73	1	1	1	1	0	1	1	0	Non canonical D	all_but_PAZ_and_dsRBD	GCA_000280675.1	Confirmed	validated	validated	As1	Cluster_1	79.5	476	NA	NA	Unnamed	DCF1
Ascomycota	Pezizomycotina	Sordariomycetes	Beauveria brongniartii	1081107	Animal	animal_parasite	Parasite	OAA36712.1	NA	BBO_07991	1455	A0A166YB10	1	1	1	1	0	1	1	0	Non canonical D	all_but_PAZ_and_dsRBD	GCA_001636735.1	Confirmed	validated	validated	As2	Cluster_2	75.96	33	NA	DCL1	DCR1 or DCL1	DCF2
Ascomycota	Pezizomycotina	Sordariomycetes	Beauveria brongniartii	1081107	Animal	animal_parasite	Parasite	OAA38238.1	NA	BBO_07247	1383	A0A162J1R1	1	1	1	1	0	1	1	0	Non canonical D	all_but_PAZ_and_dsRBD	GCA_001636735.1	Confirmed	validated	validated	As1	Cluster_1	79.11	533	NA	NA	Unnamed	DCF1
Mucoromycota	Mucoromycotina	Endogonomycetes	Bifiguratus adelaidae	1938954	Soil	soil_saprotroph	Saprotroph	OZJ04712.1	NA	BZG36_01815	2254	A0A261Y295	1	1	1	1	1	1	1	1	Canonical	canonical	GCA_002261195.1	Confirmed	no_validated	no_validated	Mu1	Excluded	61.74	0	NA	DCL1	DCR1 or DCL1	NA
Ascomycota	Pezizomycotina	Dothideomycetes	Bimuria novae-zelandiae	1447943	Soil	soil_saprotroph	Saprotroph	KAF1965214.1	NA	BU23DRAFT_604319	1608	A0A6A5UKL5	1	1	1	1	0	1	1	0	Non canonical D	all_but_PAZ_and_dsRBD	GCA_010015655.1	Confirmed	validated	validated	As2	Cluster_2	74.37	176	NA	DCL1	DCR1 or DCL1	DCF2
Ascomycota	Pezizomycotina	Dothideomycetes	Bimuria novae-zelandiae	1447943	Soil	soil_saprotroph	Saprotroph	KAF1978011.1	NA	BU23DRAFT_525644	1429	A0A6A5VL95	1	1	1	1	0	1	1	0	Non canonical D	all_but_PAZ_and_dsRBD	GCA_010015655.1	Confirmed	validated	validated	As1	Cluster_1	78.27	170	NA	NA	Unnamed	DCF1
Ascomycota	Pezizomycotina	Dothideomycetes	Bipolaris maydis	665024	Plant	plant_pathogen	Pathogen	ENI10326.1	NA	COCC4DRAFT_18411	1592	N4XVC6	1	1	1	1	0	1	1	0	Non canonical D	all_but_PAZ_and_dsRBD	GCA_000354255.1	Confirmed	validated	validated	As2	Cluster_2	71.58	48	NA	DCL1	DCR1 or DCL1	DCF2
Ascomycota	Pezizomycotina	Dothideomycetes	Bipolaris maydis	665024	Plant	plant_pathogen	Pathogen	ENI05313.1	NA	COCC4DRAFT_194928	1426	N4X9W9	1	1	1	1	0	1	1	0	Non canonical D	all_but_PAZ_and_dsRBD	GCA_000354255.1	Confirmed	validated	validated	As1	Cluster_1	77.03	180	NA	DCL2	DCR2 or DCL2	DCF1
Ascomycota	Pezizomycotina	Dothideomycetes	Bipolaris oryzae	930090	Plant	plant_pathogen	Pathogen	EUC50760.1	19125763	COCMIDRAFT_80904	1575	W6ZL19	1	1	1	1	0	1	1	0	Non canonical D	all_but_PAZ_and_dsRBD	GCA_000523455.1	Confirmed	validated	validated	As2	Cluster_2	73.47	105	NA	DCL1	DCR1 or DCL1	DCF2
Ascomycota	Pezizomycotina	Dothideomycetes	Bipolaris oryzae	930090	Plant	plant_pathogen	Pathogen	EUC48275.1	19121394	COCMIDRAFT_2887	1430	W6ZE51	1	1	1	1	0	1	1	0	Non canonical D	all_but_PAZ_and_dsRBD	GCA_000523455.1	Confirmed	validated	validated	As1	Cluster_1	76.82	245	NA	DCL2	DCR2 or DCL2	DCF1
Ascomycota	Pezizomycotina	Dothideomycetes	Bipolaris sorokiniana	665912	Plant	plant_pathogen	Pathogen	EMD69794.1	19137503	COCSADRAFT_341850	1575	M2RT97	1	1	1	1	0	1	1	0	Non canonical D	all_but_PAZ_and_dsRBD	GCA_000338995.1	Confirmed	validated	validated	As2	Cluster_2	73.17	75	NA	DCL1	DCR1 or DCL1	DCF2
Ascomycota	Pezizomycotina	Dothideomycetes	Bipolaris sorokiniana	665912	Plant	plant_pathogen	Pathogen	EMD64133.1	19131238	COCSADRAFT_142297	1435	M2SA09	1	1	1	1	0	1	1	0	Non canonical D	all_but_PAZ_and_dsRBD	GCA_000338995.1	Confirmed	validated	validated	As1	Cluster_1	76.82	259	NA	DCL2	DCR2 or DCL2	DCF1
Ascomycota	Pezizomycotina	Dothideomycetes	Bipolaris victoriae FI3	930091	Plant	plant_pathogen	Pathogen	EUN27299.1	26253716	COCVIDRAFT_26466	1577	W7EK60	1	1	1	1	0	1	1	0	Non canonical D	all_but_PAZ_and_dsRBD	GCA_000527765.1	Confirmed	validated	validated	As2	Cluster_2	73.48	46	NA	DCL1	DCR1 or DCL1	DCF2
Ascomycota	Pezizomycotina	Dothideomycetes	Bipolaris victoriae FI3	930091	Plant	plant_pathogen	Pathogen	EUN21359.1	26250497	COCVIDRAFT_114145	1434	W7E2L5	1	1	1	1	0	1	1	0	Non canonical D	all_but_PAZ_and_dsRBD	GCA_000527765.1	Confirmed	validated	validated	As1	Cluster_1	76.08	227	NA	DCL2	DCR2 or DCL2	DCF1
Ascomycota	Pezizomycotina	Dothideomycetes	Bipolaris zeicola	930089	Plant	plant_pathogen	Pathogen	EUC34634.1	19153482	COCCADRAFT_92969	1576	W6YGI0	1	1	1	1	0	1	1	0	Non canonical D	all_but_PAZ_and_dsRBD	GCA_000523435.1	Confirmed	validated	validated	As2	Cluster_2	73.99	47	NA	DCL1	DCR1 or DCL1	DCF2
Ascomycota	Pezizomycotina	Dothideomycetes	Bipolaris zeicola	930089	Plant	plant_pathogen	Pathogen	EUC27892.1	19154139	COCCADRAFT_9637	1431	W6XKZ2	1	1	1	1	0	1	1	0	Non canonical D	all_but_PAZ_and_dsRBD	GCA_000523435.1	Confirmed	validated	validated	As1	Cluster_1	76.03	245	NA	DCL2	DCR2 or DCL2	DCF1
Ascomycota	Pezizomycotina	Sordariomycetes	Biscogniauxia marginata	110534	Plant	wood_saprotroph	Saprotroph	KAI1505214.1	NA	F5X99DRAFT_405103	1551	NA	1	1	1	1	0	1	1	0	Non canonical D	all_but_PAZ_and_dsRBD	GCA_022695795.1	Confirmed	validated	validated	As2	Cluster_2	76.76	75	NA	NA	Unnamed	DCF2
Ascomycota	Pezizomycotina	Sordariomycetes	Biscogniauxia marginata	110534	Plant	wood_saprotroph	Saprotroph	KAI1506510.1	NA	F5X99DRAFT_403872	1426	NA	1	1	1	1	0	1	1	0	Non canonical D	all_but_PAZ_and_dsRBD	GCA_022695795.1	Confirmed	validated	validated	As1	Cluster_1	79.24	421	NA	NA	Unnamed	DCF1
Ascomycota	Pezizomycotina	Sordariomycetes	Biscogniauxia sp. FL1348	2614606	Plant	wood_saprotroph	Saprotroph	KAI0595071.1	NA	F4775DRAFT_605511	1563	NA	1	1	1	1	0	1	1	0	Non canonical D	all_but_PAZ_and_dsRBD	GCA_022544895.1	Confirmed	validated	validated	As2	Cluster_2	74.64	78	NA	NA	Unnamed	DCF2
Ascomycota	Pezizomycotina	Sordariomycetes	Biscogniauxia sp. FL1348	2614606	Plant	wood_saprotroph	Saprotroph	KAI0601897.1	NA	F4775DRAFT_589210	1431	NA	1	1	1	1	0	1	1	0	Non canonical D	all_but_PAZ_and_dsRBD	GCA_022544895.1	Confirmed	validated	validated	As1	Cluster_1	79.21	345	NA	NA	Unnamed	DCF1
Ascomycota	Pezizomycotina	Leotiomycetes	Bisporella sp. PMI_857	1954211	not available	not available	not available	KAH8602110.1	NA	B0O99DRAFT_605633	1705	NA	1	1	1	1	0	1	1	0	Non canonical D	all_but_PAZ_and_dsRBD	GCA_021307315.1	Confirmed	validated	validated	As2	Cluster_2	70.76	53	NA	NA	Unnamed	DCF2
Ascomycota	Pezizomycotina	Leotiomycetes	Bisporella sp. PMI_857	1954211	not available	not available	not available	KAH8599141.1	NA	B0O99DRAFT_683121	1363	NA	1	1	1	1	0	1	1	0	Non canonical D	all_but_PAZ_and_dsRBD	GCA_021307315.1	Confirmed	validated	validated	As1	Cluster_1	80.46	403	DCL2	NA	DCR2 or DCL2	DCF1
Ascomycota	Pezizomycotina	Eurotiomycetes	Blastomyces dermatitidis	559297	Animal	animal_parasite	Parasite	EEQ87424.2	69024957	BDCG_02544	1483	NA	1	1	1	1	0	1	1	0	Non canonical D	all_but_PAZ_and_dsRBD	GCA_000003525.1	Confirmed	validated	validated	As1	Cluster_1	76.9	468	DCL2	NA	DCR2 or DCL2	DCF1
Ascomycota	Pezizomycotina	Eurotiomycetes	Blastomyces dermatitidis	559297	Animal	animal_parasite	Parasite	EEQ84856.2	69029745	BDCG_08125	1509	NA	1	1	1	1	0	1	1	1	Non canonical B	all_but_PAZ	GCA_000003525.1	Confirmed	validated	validated	As2	Cluster_2	78.59	97	DCL1	NA	DCR1 or DCL1	DCF2
Ascomycota	Pezizomycotina	Eurotiomycetes	Blastomyces gilchristii	559298	Animal	animal_parasite	Parasite	OAT10024.1	8504077	BDBG_05708	1483	A0A179UPT5	1	1	1	1	0	1	1	0	Non canonical D	all_but_PAZ_and_dsRBD	GCA_000003855.2	Confirmed	validated	validated	As1	Cluster_1	76.2	476	DCL2	DCL2	DCR2 or DCL2	DCF1
Ascomycota	Pezizomycotina	Eurotiomycetes	Blastomyces gilchristii	559298	Animal	animal_parasite	Parasite	OAT08468.1	8505069	BDBG_04411	1506	A0A179UMM2	1	1	1	1	0	1	1	1	Non canonical B	all_but_PAZ	GCA_000003855.2	Confirmed	validated	validated	As2	Cluster_2	78.13	111	DCL1	DCL1	DCR1 or DCL1	DCF2
Ascomycota	Pezizomycotina	Eurotiomycetes	Blastomyces parvus	2060905	Animal	animal_parasite	Parasite	PGH00025.1	NA	GX51_06024	1485	A0A2B7WTL9	1	1	1	1	0	1	1	0	Non canonical D	all_but_PAZ_and_dsRBD	GCA_002572885.1	Confirmed	validated	validated	As1	Cluster_1	76.88	463	NA	DCL2	DCR2 or DCL2	DCF1
Ascomycota	Pezizomycotina	Eurotiomycetes	Blastomyces parvus	2060905	Animal	animal_parasite	Parasite	PGH00288.1	NA	GX51_05892	1512	A0A2B7WV05	1	1	1	1	0	1	1	1	Non canonical B	all_but_PAZ	GCA_002572885.1	Confirmed	validated	validated	As2	Cluster_2	78.38	91	DCR	DCL1	DCR1 or DCL1	DCF2
Ascomycota	Pezizomycotina	Eurotiomycetes	Blastomyces silverae	2060906	Animal	animal_parasite	Parasite	KLJ07015.1	NA	EMPG_17490	1489	A0A0H1B6K3	1	1	1	1	0	1	1	0	Non canonical D	all_but_PAZ_and_dsRBD	GCA_001014755.1	Confirmed	validated	validated	As1	Cluster_1	75.41	450	NA	DCL2	DCR2 or DCL2	DCF1
Ascomycota	Pezizomycotina	Eurotiomycetes	Blastomyces silverae	2060906	Animal	animal_parasite	Parasite	KLJ10275.1	NA	EMPG_14335	1489	A0A0H1BFV8	1	1	1	1	0	1	1	1	Non canonical B	all_but_PAZ	GCA_001014755.1	Confirmed	validated	validated	As2	Cluster_2	79.26	131	DCL1	DCL1	DCR1 or DCL1	DCF2
Basidiomycota	Agaricomycotina	Agaricomycetes	Blastosporella zonata	530045	Litter	litter_saprotroph	Saprotroph	KAG6855112.1	NA	C0991_006041	937	NA	0	0	0	1	0	1	1	0	Non canonical E	other	GCA_018856295.1	Confirmed	no_validated	no_validated	NA	Excluded	72.97	0	NA	NA	Unnamed	NA
Basidiomycota	Agaricomycotina	Agaricomycetes	Blastosporella zonata	530045	Litter	litter_saprotroph	Saprotroph	KAG6839927.1	NA	C0991_010316	1540	NA	1	1	1	1	0	1	1	0	Non canonical D	all_but_PAZ_and_dsRBD	GCA_018856295.1	Confirmed	validated	validated	Ba1	Cluster_1	73.82	2	NA	NA	Unnamed	DCF1
Basidiomycota	Agaricomycotina	Agaricomycetes	Blastosporella zonata	530045	Litter	litter_saprotroph	Saprotroph	KAG6865666.1	NA	C0991_000436	1149	NA	0	0	1	1	0	1	1	0	Non canonical E	other	GCA_018856295.1	Confirmed	validated	no_validated	Ba3	Excluded	81.88	0	NA	NA	Unnamed	NA
Ascomycota	Pezizomycotina	Leotiomycetes	Blumeria graminis	1689686	Plant	plant_pathogen	Pathogen	CAD6499017.1	NA	BGTH12_LOCUS375	1593	A0A9W4CV92	1	1	1	1	0	1	1	1	Non canonical B	all_but_PAZ	GCA_905067625.1	Confirmed	validated	validated	As2	Cluster_2	72.67	51	NA	DCL1	DCR1 or DCL1	DCF2
Ascomycota	Pezizomycotina	Leotiomycetes	Blumeria graminis	1689686	Plant	plant_pathogen	Pathogen	CAD6500935.1	NA	BGTH12_LOCUS2293	1427	A0A9W4CY05	1	1	1	1	0	1	1	0	Non canonical D	all_but_PAZ_and_dsRBD	GCA_905067625.1	Confirmed	validated	validated	As1	Cluster_1	78.42	428	NA	NA	Unnamed	DCF1
Chytridiomycota	NA	Chytridiomycetes	Blyttiomyces helicus	388810	Plant	algal_parasite	Parasite	RKO86546.1	NA	BDK51DRAFT_30479	886	A0A4P9W8Q4	0	0	0	1	0	1	1	0	Non canonical E	other	GCA_003614705.1	Confirmed	no_validated	no_validated	NA	Excluded	79.45	0	NA	NA	Unnamed	NA
Ascomycota	Pezizomycotina	Dothideomycetes	Boeremia exigua	749465	Plant	plant_pathogen	Pathogen	KAH6614300.1	70169324	C7974DRAFT_368601	1583	NA	1	1	1	1	0	1	1	0	Non canonical D	all_but_PAZ_and_dsRBD	GCA_020726555.1	Confirmed	validated	validated	As2	Cluster_2	74.7	68	NA	NA	Unnamed	DCF2
Ascomycota	Pezizomycotina	Dothideomycetes	Boeremia exigua	749465	Plant	plant_pathogen	Pathogen	KAH6618772.1	70171965	C7974DRAFT_400847	1434	NA	1	1	1	1	0	1	1	0	Non canonical D	all_but_PAZ_and_dsRBD	GCA_020726555.1	Confirmed	validated	validated	As1	Cluster_1	77.12	239	DCL2	NA	DCR2 or DCL2	DCF1
Basidiomycota	Agaricomycotina	Agaricomycetes	Boletus edulis	1328754	Plant	ectomycorrhizal	Symbiote	KAF8450419.1	NA	L210DRAFT_3608784	1229	A0AAD4C601	0	0	0	1	1	1	1	0	Non canonical C	has_PAZ,_lacking_others	GCA_015179015.1	Confirmed	validated	validated	Ba2	Cluster_3	74.2	69	NA	DCL1	DCR1 or DCL1	DCF3
Basidiomycota	Agaricomycotina	Agaricomycetes	Boletus edulis	1328754	Plant	ectomycorrhizal	Symbiote	KAF8428422.1	NA	L210DRAFT_3764899	1475	A0AAD4BGC5	1	1	1	1	0	1	1	0	Non canonical D	all_but_PAZ_and_dsRBD	GCA_015179015.1	Confirmed	validated	validated	Ba1	Cluster_1	76.52	21	NA	NA	Unnamed	DCF1
Basidiomycota	Agaricomycotina	Agaricomycetes	Boletus edulis	1328754	Plant	ectomycorrhizal	Symbiote	KAF8432446.1	NA	L210DRAFT_960898	1487	A0AAD4BK84	1	1	1	1	0	1	1	0	Non canonical D	all_but_PAZ_and_dsRBD	GCA_015179015.1	Confirmed	validated	validated	Ba3	Cluster_4	76.69	95	NA	DCL1	DCR1 or DCL1	DCF4
Basidiomycota	Agaricomycotina	Agaricomycetes	Boletus reticuloceps	495285	Plant	ectomycorrhizal	Symbiote	KAG6379164.1	NA	JVT61DRAFT_11604	1504	A0A8I2YTT1	1	1	1	1	0	1	1	0	Non canonical D	all_but_PAZ_and_dsRBD	GCA_018397855.1	Confirmed	validated	validated	Ba3	Cluster_4	75.19	42	NA	DCL1	DCR1 or DCL1	DCF4
Basidiomycota	Agaricomycotina	Agaricomycetes	Boletus reticuloceps	495285	Plant	ectomycorrhizal	Symbiote	KAG6378819.1	NA	JVT61DRAFT_13098	1259	A0A8I2YT53	0	0	0	1	1	1	1	0	Non canonical C	has_PAZ,_lacking_others	GCA_018397855.1	Confirmed	validated	validated	Ba2	Cluster_3	75.52	14	NA	DCL1	DCR1 or DCL1	DCF3
Basidiomycota	Agaricomycotina	Agaricomycetes	Boletus reticuloceps	495285	Plant	ectomycorrhizal	Symbiote	KAG6370520.1	NA	JVT61DRAFT_11301	1299	A0A8I3A5E4	0	0	1	1	0	1	1	0	Non canonical E	other	GCA_018397855.1	Confirmed	validated	no_validated	Ba1	Excluded	76.33	0	NA	DCL2	DCR2 or DCL2	NA
Basidiomycota	Agaricomycotina	Agaricomycetes	Bondarzewia mesenterica	1095465	Plant	wood_saprotroph	Saprotroph	THH17944.1	NA	EW146_g2946	1612	A0A4S4LZ60	0	0	1	1	1	1	1	0	Non canonical C	has_PAZ,_lacking_others	GCA_004802705.1	Confirmed	validated	no_validated	Ba2	Excluded	67.11	0	NA	NA	Unnamed	NA
Basidiomycota	Agaricomycotina	Agaricomycetes	Bondarzewia mesenterica	1095465	Plant	wood_saprotroph	Saprotroph	THH21092.1	NA	EW146_g384	1393	A0A4S4M738	1	1	1	1	0	1	1	0	Non canonical D	all_but_PAZ_and_dsRBD	GCA_004802705.1	Confirmed	validated	validated	Ba3	Cluster_4	75.6	27	NA	DCL1	DCR1 or DCL1	DCF4
Basidiomycota	Agaricomycotina	Agaricomycetes	Bondarzewia mesenterica	1095465	Plant	wood_saprotroph	Saprotroph	THH18353.1	NA	EW146_g2613	1534	A0A4V6S1I7	1	1	1	1	0	1	1	0	Non canonical D	all_but_PAZ_and_dsRBD	GCA_004802705.1	Confirmed	validated	validated	Ba1	Cluster_1	76.29	65	NA	DCL2	DCR2 or DCL2	DCF1
Basidiomycota	Agaricomycotina	Agaricomycetes	Botryobasidium botryosum	930990	Plant	wood_saprotroph	Saprotroph	KDQ07468.1	NA	BOTBODRAFT_608762	871	A0A067LVT8	0	0	0	1	0	1	1	0	Non canonical E	other	GCA_000697705.1	Confirmed	no_validated	no_validated	NA	Excluded	35.41	0	NA	NA	Unnamed	NA
Basidiomycota	Agaricomycotina	Agaricomycetes	Botryobasidium botryosum	930990	Plant	wood_saprotroph	Saprotroph	KDQ07464.1	NA	BOTBODRAFT_48757	772	A0A067LWB4	0	0	0	1	0	1	1	0	Non canonical E	other	GCA_000697705.1	Confirmed	no_validated	no_validated	NA	Excluded	41.47	0	NA	DCR	Unnumbered DCR or DCL	NA
Basidiomycota	Agaricomycotina	Agaricomycetes	Botryobasidium botryosum	930990	Plant	wood_saprotroph	Saprotroph	KDQ16714.1	NA	BOTBODRAFT_238674	965	A0A067MMD5	0	0	0	1	0	1	1	0	Non canonical E	other	GCA_000697705.1	Confirmed	no_validated	no_validated	NA	Excluded	53.49	0	NA	NA	Unnamed	NA
Basidiomycota	Agaricomycotina	Agaricomycetes	Botryobasidium botryosum	930990	Plant	wood_saprotroph	Saprotroph	KDQ07466.1	NA	BOTBODRAFT_180654	1473	A0A067M7B5	0	0	1	1	1	1	1	0	Non canonical C	has_PAZ,_lacking_others	GCA_000697705.1	Confirmed	no_validated	validated	Ba2	Cluster_3	72.82	7	NA	DCL1	DCR1 or DCL1	NA
Basidiomycota	Agaricomycotina	Agaricomycetes	Botryobasidium botryosum	930990	Plant	wood_saprotroph	Saprotroph	KDQ21886.1	NA	BOTBODRAFT_26294	1406	A0A067NDQ1	1	1	1	1	0	1	1	0	Non canonical D	all_but_PAZ_and_dsRBD	GCA_000697705.1	Confirmed	no_validated	validated	Ba3	Cluster_4	77.03	94	NA	NA	Unnamed	NA
Ascomycota	Pezizomycotina	Dothideomycetes	Botryosphaeria dothidea	55169	Plant	plant_pathogen	Pathogen	KAF4313787.1	NA	GTA08_BOTSDO00468	1300	A0A8H4J642	1	1	1	1	0	1	1	0	Non canonical D	all_but_PAZ_and_dsRBD	GCA_011503125.2	Confirmed	no_validated	validated	As1	Cluster_1	73.94	4	NA	NA	Unnamed	NA
Ascomycota	Pezizomycotina	Dothideomycetes	Botryosphaeria dothidea	55169	Plant	plant_pathogen	Pathogen	KAF4308603.1	NA	GTA08_BOTSDO04529	1264	A0A8H4IY37	1	1	1	0	0	1	1	0	Non canonical E	other	GCA_011503125.2	Confirmed	no_validated	validated	As2	Cluster_2	75.87	15	DCL1	DCL1	DCR1 or DCL1	NA
Ascomycota	Pezizomycotina	Leotiomycetes	Botryotinia calthae	38488	Plant	plant_pathogen	Pathogen	TEY67908.1	NA	BOTCAL_0124g00060	1990	A0A4Y8D487	1	1	1	1	0	1	1	1	Non canonical B	all_but_PAZ	GCA_004379285.1	Confirmed	validated	no_validated	As2	Excluded	63.23	0	NA	DCL1	DCR1 or DCL1	NA
Ascomycota	Pezizomycotina	Leotiomycetes	Botryotinia calthae	38488	Plant	plant_pathogen	Pathogen	TEY63380.1	NA	BOTCAL_0155g00020	1542	A0A4Y8D1Z6	1	1	1	1	0	1	1	0	Non canonical D	all_but_PAZ_and_dsRBD	GCA_004379285.1	Confirmed	validated	validated	As1	Cluster_1	74.52	415	NA	DCL2	DCR2 or DCL2	DCF1
Ascomycota	Pezizomycotina	Leotiomycetes	Botryotinia convoluta	54673	Plant	plant_pathogen	Pathogen	TGO53500.1	NA	BCON_0122g00170	1520	A0A4Z1I430	1	1	1	1	0	1	1	0	Non canonical D	all_but_PAZ_and_dsRBD	GCA_004786275.1	Confirmed	validated	validated	As1	Cluster_1	75.23	349	NA	DCL2	DCR2 or DCL2	DCF1
Ascomycota	Pezizomycotina	Leotiomycetes	Botryotinia globosa	278942	Plant	plant_pathogen	Pathogen	KAF7886098.1	NA	EAF00_010201	1991	NA	1	1	1	1	0	1	1	1	Non canonical B	all_but_PAZ	GCA_014898425.1	Confirmed	validated	no_validated	As2	Excluded	63.63	0	NA	NA	Unnamed	NA
Ascomycota	Pezizomycotina	Leotiomycetes	Botryotinia globosa	278942	Plant	plant_pathogen	Pathogen	KAF7887570.1	NA	EAF00_009864	1512	NA	1	1	1	1	0	1	1	0	Non canonical D	all_but_PAZ_and_dsRBD	GCA_014898425.1	Confirmed	validated	validated	As1	Cluster_1	74.64	338	NA	NA	Unnamed	DCF1
Ascomycota	Pezizomycotina	Leotiomycetes	Botrytis aclada	139639	not available	not available	not available	KAF7947956.1	NA	EAE96_009026	2001	NA	1	1	1	1	0	1	1	1	Non canonical B	all_but_PAZ	GCA_014898285.1	Confirmed	validated	no_validated	As2	Excluded	64.17	0	NA	NA	Unnamed	NA
Ascomycota	Pezizomycotina	Leotiomycetes	Botrytis aclada	139639	not available	not available	not available	KAF7953004.1	NA	EAE96_006226	1543	NA	1	1	1	1	0	1	1	0	Non canonical D	all_but_PAZ_and_dsRBD	GCA_014898285.1	Confirmed	validated	validated	As1	Cluster_1	74.26	368	NA	NA	Unnamed	DCF1
Ascomycota	Pezizomycotina	Leotiomycetes	Botrytis byssoidea	139641	not available	not available	not available	KAF7923479.1	62154505	EAE97_010917	1990	A0A9P5HUW4	1	1	1	1	0	1	1	1	Non canonical B	all_but_PAZ	GCA_014898295.1	Confirmed	validated	no_validated	As2	Excluded	63.59	0	NA	DCL1	DCR1 or DCL1	NA
Ascomycota	Pezizomycotina	Leotiomycetes	Botrytis byssoidea	139641	not available	not available	not available	KAF7947198.1	62148036	EAE97_004447	1541	A0A9P5IS82	1	1	1	1	0	1	1	0	Non canonical D	all_but_PAZ_and_dsRBD	GCA_014898295.1	Confirmed	validated	validated	As1	Cluster_1	74.26	403	NA	DCL2	DCR2 or DCL2	DCF1
Ascomycota	Pezizomycotina	Leotiomycetes	Botrytis cinerea	332648	Plant	plant_pathogen	Pathogen	ATZ56090.1	5431689	BCIN_12g06230	1968	A0A384JZT2	1	1	1	1	0	1	1	1	Non canonical B	all_but_PAZ	GCA_000143535.2	Confirmed	validated	no_validated	As2	Excluded	64.78	0	NA	DCL1	DCR1 or DCL1	NA
Ascomycota	Pezizomycotina	Leotiomycetes	Botrytis cinerea	332648	Plant	plant_pathogen	Pathogen	ATZ57233.1	5430974	BCIN_14g03910	1523	A0A384K344	1	1	1	1	0	1	1	0	Non canonical D	all_but_PAZ_and_dsRBD	GCA_000143535.2	Confirmed	validated	validated	As1	Cluster_1	75.19	401	NA	DCL2	DCR2 or DCL2	DCF1
Ascomycota	Pezizomycotina	Leotiomycetes	Botrytis deweyae	2478750	not available	not available	not available	KAF7911515.1	62238756	EAE98_011985	2002	NA	1	1	1	1	0	1	1	1	Non canonical B	all_but_PAZ	GCA_014898535.1	Confirmed	validated	no_validated	As2	Excluded	62.98	0	NA	NA	Unnamed	NA
Ascomycota	Pezizomycotina	Leotiomycetes	Botrytis deweyae	2478750	not available	not available	not available	KAF7918244.1	62236627	EAE98_009856	1541	NA	1	1	1	1	0	1	1	0	Non canonical D	all_but_PAZ_and_dsRBD	GCA_014898535.1	Confirmed	validated	validated	As1	Cluster_1	74.59	344	NA	NA	Unnamed	DCF1
Ascomycota	Pezizomycotina	Leotiomycetes	Botrytis elliptica	278938	not available	not available	not available	KAF7910455.1	NA	EAE99_011229	2002	NA	1	1	1	1	0	1	1	1	Non canonical B	all_but_PAZ	GCA_014898555.1	Confirmed	validated	no_validated	As2	Excluded	63.28	0	NA	NA	Unnamed	NA
Ascomycota	Pezizomycotina	Leotiomycetes	Botrytis elliptica	278938	not available	not available	not available	KAF7927096.1	NA	EAE99_005427	1541	NA	1	1	1	1	0	1	1	0	Non canonical D	all_but_PAZ_and_dsRBD	GCA_014898555.1	Confirmed	validated	validated	As1	Cluster_1	74.6	301	NA	NA	Unnamed	DCF1
Ascomycota	Pezizomycotina	Leotiomycetes	Botrytis fragariae	1964551	not available	not available	not available	KAF5872730.1	59260158	Bfra_006093	1994	A0A8H6EI46	1	1	1	1	0	1	1	1	Non canonical B	all_but_PAZ	GCA_013461495.1	Confirmed	validated	no_validated	As2	Excluded	64.1	0	NA	DCL1	DCR1 or DCL1	NA
Ascomycota	Pezizomycotina	Leotiomycetes	Botrytis fragariae	1964551	not available	not available	not available	KAF5875176.1	59257727	Bfra_003629	1517	A0A8H6EK34	1	1	1	1	0	1	1	0	Non canonical D	all_but_PAZ_and_dsRBD	GCA_013461495.1	Confirmed	validated	validated	As1	Cluster_1	75.51	402	DCL2	DCL2	DCR2 or DCL2	DCF1
Ascomycota	Pezizomycotina	Leotiomycetes	Botrytis galanthina	278940	Plant	plant_pathogen	Pathogen	THV50323.1	NA	BGAL_0155g00090	1994	A0A4S8QY37	1	1	1	1	0	1	1	1	Non canonical B	all_but_PAZ	GCA_004916875.1	Confirmed	validated	no_validated	As2	Excluded	63.95	0	NA	DCL1	DCR1 or DCL1	NA
Ascomycota	Pezizomycotina	Leotiomycetes	Botrytis galanthina	278940	Plant	plant_pathogen	Pathogen	THV48399.1	NA	BGAL_0251g00100	1478	A0A4S8R2T1	1	1	1	1	0	1	1	0	Non canonical D	all_but_PAZ_and_dsRBD	GCA_004916875.1	Confirmed	validated	validated	As1	Cluster_1	76.93	401	NA	DCL2	DCR2 or DCL2	DCF1
Ascomycota	Pezizomycotina	Leotiomycetes	Botrytis hyacinthi	278943	Plant	plant_pathogen	Pathogen	TGO37810.1	NA	BHYA_0088g00060	1770	A0A4Z1GRI7	1	1	1	1	0	1	1	1	Non canonical B	all_but_PAZ	GCA_004786245.1	Confirmed	validated	no_validated	As2	Excluded	69.31	0	NA	DCL1	DCR1 or DCL1	NA
Ascomycota	Pezizomycotina	Leotiomycetes	Botrytis hyacinthi	278943	Plant	plant_pathogen	Pathogen	TGO40506.1	NA	BHYA_0036g00390	1514	A0A4Z1GUC8	1	1	1	1	0	1	1	0	Non canonical D	all_but_PAZ_and_dsRBD	GCA_004786245.1	Confirmed	validated	validated	As1	Cluster_1	75.4	378	NA	DCL2	DCR2 or DCL2	DCF1
Ascomycota	Pezizomycotina	Leotiomycetes	Botrytis paeoniae	278948	Plant	plant_pathogen	Pathogen	TGO20791.1	NA	BPAE_0265g00060	1981	A0A4Z1FH45	1	1	1	1	0	1	1	1	Non canonical B	all_but_PAZ	GCA_004786145.1	Confirmed	validated	no_validated	As2	Excluded	64.5	0	NA	DCL1	DCR1 or DCL1	NA
Ascomycota	Pezizomycotina	Leotiomycetes	Botrytis paeoniae	278948	Plant	plant_pathogen	Pathogen	TGO23899.1	NA	BPAE_0118g00260	1514	A0A4Z1FLN0	1	1	1	1	0	1	1	0	Non canonical D	all_but_PAZ_and_dsRBD	GCA_004786145.1	Confirmed	validated	validated	As1	Cluster_1	75.35	363	NA	DCL2	DCR2 or DCL2	DCF1
Ascomycota	Pezizomycotina	Leotiomycetes	Botrytis porri	87229	not available	not available	not available	KAF7903181.1	62187552	EAF01_006230	2010	NA	1	1	1	1	0	1	1	1	Non canonical B	all_but_PAZ	GCA_014898465.1	Confirmed	validated	no_validated	As2	Excluded	63.37	0	NA	NA	Unnamed	NA
Ascomycota	Pezizomycotina	Leotiomycetes	Botrytis porri	87229	not available	not available	not available	KAF7895452.1	62190736	EAF01_009414	1542	NA	1	1	1	1	0	1	1	0	Non canonical D	all_but_PAZ_and_dsRBD	GCA_014898465.1	Confirmed	validated	validated	As1	Cluster_1	74.38	357	NA	NA	Unnamed	DCF1
Ascomycota	Pezizomycotina	Leotiomycetes	Botrytis sinoallii	1463999	not available	not available	not available	KAF7865548.1	62179094	EAF02_009971	1986	NA	1	1	1	1	0	1	1	1	Non canonical B	all_but_PAZ	GCA_014898435.1	Confirmed	validated	no_validated	As2	Excluded	63.67	0	NA	NA	Unnamed	NA
Ascomycota	Pezizomycotina	Leotiomycetes	Botrytis sinoallii	1463999	not available	not available	not available	KAF7883368.1	62174411	EAF02_005288	1536	NA	1	1	1	1	0	1	1	0	Non canonical D	all_but_PAZ_and_dsRBD	GCA_014898435.1	Confirmed	validated	validated	As1	Cluster_1	73.64	257	NA	NA	Unnamed	DCF1
Ascomycota	Pezizomycotina	Leotiomycetes	Botrytis squamosa	139640	not available	not available	not available	KAF7856488.1	NA	EAF03_009563	2002	NA	1	1	1	1	0	1	1	1	Non canonical B	all_but_PAZ	GCA_014898485.1	Confirmed	validated	no_validated	As2	Excluded	64.09	0	NA	NA	Unnamed	NA
Ascomycota	Pezizomycotina	Leotiomycetes	Botrytis squamosa	139640	not available	not available	not available	KAF7857369.1	NA	EAF03_009077	1541	NA	1	1	1	1	0	1	1	0	Non canonical D	all_but_PAZ_and_dsRBD	GCA_014898485.1	Confirmed	validated	validated	As1	Cluster_1	74.6	350	NA	NA	Unnamed	DCF1
Ascomycota	Pezizomycotina	Leotiomycetes	Botrytis tulipae	87230	Plant	plant_pathogen	Pathogen	TGO09657.1	NA	BTUL_0158g00210	1986	A0A4Z1EL48	1	1	1	1	0	1	1	1	Non canonical B	all_but_PAZ	GCA_004786125.1	Confirmed	validated	no_validated	As2	Excluded	64.49	0	NA	DCL1	DCR1 or DCL1	NA
Ascomycota	Pezizomycotina	Leotiomycetes	Botrytis tulipae	87230	Plant	plant_pathogen	Pathogen	TGO20025.1	NA	BTUL_0001g00320	1541	A0A4Z1F6A7	1	1	1	1	0	1	1	0	Non canonical D	all_but_PAZ_and_dsRBD	GCA_004786125.1	Confirmed	validated	validated	As1	Cluster_1	73.8	405	NA	DCL2	DCR2 or DCL2	DCF1
Basidiomycota	Agaricomycotina	Agaricomycetes	Butyriboletus roseoflavus	1325616	Plant	ectomycorrhizal	Symbiote	KAG8218739.1	NA	J3R82DRAFT_4409	1531	NA	0	0	0	1	0	1	1	0	Non canonical E	other	GCA_019364595.1	Confirmed	validated	validated	Ba2	Cluster_3	70.79	18	NA	NA	Unnamed	DCF3
Basidiomycota	Agaricomycotina	Agaricomycetes	Butyriboletus roseoflavus	1325616	Plant	ectomycorrhizal	Symbiote	KAG8215560.1	NA	J3R82DRAFT_7403	1477	NA	1	1	1	1	0	1	1	0	Non canonical D	all_but_PAZ_and_dsRBD	GCA_019364595.1	Confirmed	validated	validated	Ba1	Cluster_1	74.16	107	NA	NA	Unnamed	DCF1
Basidiomycota	Agaricomycotina	Agaricomycetes	Butyriboletus roseoflavus	1325616	Plant	ectomycorrhizal	Symbiote	KAG8214305.1	NA	J3R82DRAFT_9257	1477	NA	1	1	1	1	0	1	1	0	Non canonical D	all_but_PAZ_and_dsRBD	GCA_019364595.1	Confirmed	validated	validated	Ba1	Cluster_1	74.64	114	NA	NA	Unnamed	DCF1
Basidiomycota	Agaricomycotina	Agaricomycetes	Butyriboletus roseoflavus	1325616	Plant	ectomycorrhizal	Symbiote	KAG8214301.1	NA	J3R82DRAFT_9252	1489	NA	1	1	1	1	0	1	1	0	Non canonical D	all_but_PAZ_and_dsRBD	GCA_019364595.1	Confirmed	validated	validated	Ba1	Cluster_1	78.33	36	NA	NA	Unnamed	DCF1
Basidiomycota	Agaricomycotina	Agaricomycetes	Butyriboletus roseoflavus	1325616	Plant	ectomycorrhizal	Symbiote	KAG8215566.1	NA	J3R82DRAFT_7412	1489	NA	1	1	1	1	0	1	1	0	Non canonical D	all_but_PAZ_and_dsRBD	GCA_019364595.1	Confirmed	validated	validated	Ba1	Cluster_1	78.33	36	NA	NA	Unnamed	DCF1
Ascomycota	Pezizomycotina	Dothideomycetes	Byssothecium circinans	147558	not available	unspecified_saprotroph	Saprotroph	KAF1955997.1	NA	CC80DRAFT_474029	1573	A0A6A5U4E0	1	1	1	1	0	1	1	0	Non canonical D	all_but_PAZ_and_dsRBD	GCA_010015675.1	Confirmed	validated	validated	As2	Cluster_2	75.78	183	NA	DCL1	DCR1 or DCL1	DCF2
Ascomycota	Pezizomycotina	Dothideomycetes	Byssothecium circinans	147558	not available	unspecified_saprotroph	Saprotroph	KAF1951090.1	NA	CC80DRAFT_454834	1435	A0A6A5TFX9	1	1	1	1	0	1	1	0	Non canonical D	all_but_PAZ_and_dsRBD	GCA_010015675.1	Confirmed	validated	validated	As1	Cluster_1	76.47	263	NA	NA	Unnamed	DCF1
Ascomycota	Pezizomycotina	Leotiomycetes	Cadophora malorum	108018	Litter	litter_saprotroph	Saprotroph	KAG4419874.1	NA	IFR04_007006	1824	A0A8H7THM4	1	1	1	1	0	1	1	1	Non canonical B	all_but_PAZ	GCA_017365405.1	Confirmed	validated	no_validated	As2	Excluded	67.8	0	NA	DCL1	DCR1 or DCL1	NA
Ascomycota	Pezizomycotina	Leotiomycetes	Cadophora malorum	108018	Litter	litter_saprotroph	Saprotroph	KAG4426468.1	NA	IFR04_000350	1480	A0A8H7WKR8	1	1	1	1	0	1	1	0	Non canonical D	all_but_PAZ_and_dsRBD	GCA_017365405.1	Confirmed	validated	validated	As1	Cluster_1	77.08	107	NA	NA	Unnamed	DCF1
Ascomycota	Pezizomycotina	Leotiomycetes	Cadophora malorum	108018	Litter	litter_saprotroph	Saprotroph	KAG4423585.1	NA	IFR04_003267	1374	A0A8H7WEY2	1	1	1	1	0	1	1	0	Non canonical D	all_but_PAZ_and_dsRBD	GCA_017365405.1	Confirmed	validated	validated	As1	Cluster_1	78.85	5	NA	DCL2	DCR2 or DCL2	DCF1
Ascomycota	Pezizomycotina	Leotiomycetes	Cadophora sp. DSE1049	1485229	Litter	litter_saprotroph	Saprotroph	PVH68319.1	NA	DL98DRAFT_506927	1257	A0A2V1B4E1	1	1	1	1	0	1	1	0	Non canonical D	all_but_PAZ_and_dsRBD	GCA_003073865.1	Confirmed	validated	validated	As1	Cluster_1	75.97	344	NA	NA	Unnamed	DCF1
Ascomycota	Pezizomycotina	Leotiomycetes	Cadophora sp. DSE1049	1485229	Litter	litter_saprotroph	Saprotroph	PVH89342.1	NA	DL98DRAFT_476911	1392	A0A2V1CUK1	1	1	1	1	0	1	1	0	Non canonical D	all_but_PAZ_and_dsRBD	GCA_003073865.1	Confirmed	validated	validated	As1	Cluster_1	80.46	279	NA	NA	Unnamed	DCF1
Ascomycota	Pezizomycotina	Leotiomycetes	Cadophora sp. DSE1049	1485229	Litter	litter_saprotroph	Saprotroph	PVH77250.1	NA	DL98DRAFT_424115	973	A0A2V1BUZ5	0	0	0	1	0	1	1	1	Non canonical E	other	GCA_003073865.1	Confirmed	validated	validated	As2	Cluster_2	84.76	184	NA	NA	Unnamed	DCF2
Ascomycota	Pezizomycotina	Leotiomycetes	Cadophora sp. M221	2774352	Litter	litter_saprotroph	Saprotroph	KAG4429771.1	NA	IFR05_014749	1844	A0A8H8BZI4	1	1	1	1	0	1	1	1	Non canonical B	all_but_PAZ	GCA_017366145.1	Confirmed	validated	no_validated	As2	Excluded	69.1	0	NA	DCL1	DCR1 or DCL1	NA
Ascomycota	Pezizomycotina	Leotiomycetes	Cadophora sp. M221	2774352	Litter	litter_saprotroph	Saprotroph	KAG4427675.1	NA	IFR05_016843	1344	A0A8H7WMM4	1	1	1	1	0	1	1	0	Non canonical D	all_but_PAZ_and_dsRBD	GCA_017366145.1	Confirmed	validated	validated	As1	Cluster_1	77.27	58	NA	DCL2	DCR2 or DCL2	DCF1
Basidiomycota	Agaricomycotina	Dacrymycetes	Calocera cornea	1353952	Plant	wood_saprotroph	Saprotroph	KZT54596.1	NA	CALCODRAFT_519296	1561	A0A165ED24	1	1	1	1	0	1	1	0	Non canonical D	all_but_PAZ_and_dsRBD	GCA_001632435.1	Confirmed	validated	validated	Ba3	Cluster_4	74.58	5	NA	NA	Unnamed	DCF4
Basidiomycota	Agaricomycotina	Dacrymycetes	Calocera cornea	1353952	Plant	wood_saprotroph	Saprotroph	KZT58796.1	NA	CALCODRAFT_451138	1216	A0A165H2T6	0	0	0	1	1	1	1	1	Non canonical C	has_PAZ,_lacking_others	GCA_001632435.1	Confirmed	validated	validated	Ba2	Cluster_3	75.01	2	NA	NA	Unnamed	DCF3
Basidiomycota	Agaricomycotina	Dacrymycetes	Calocera viscosa	1330018	Plant	wood_saprotroph	Saprotroph	KZO95256.1	NA	CALVIDRAFT_599397	1560	A0A167L280	1	1	1	1	0	1	1	0	Non canonical D	all_but_PAZ_and_dsRBD	GCA_001630345.1	Confirmed	validated	validated	Ba3	Cluster_4	74.13	8	NA	NA	Unnamed	DCF4
Basidiomycota	Agaricomycotina	Dacrymycetes	Calocera viscosa	1330018	Plant	wood_saprotroph	Saprotroph	KZO93295.1	NA	CALVIDRAFT_266255	1308	A0A167J6N3	0	0	0	1	0	1	1	0	Non canonical E	other	GCA_001630345.1	Confirmed	validated	validated	Ba2	Cluster_3	75.56	1	NA	NA	Unnamed	DCF3
Ascomycota	Pezizomycotina	Lecanoromycetes	Caloplaca aegaea	520571	Plant	lichenized	Symbiote	KAI4290484.1	NA	L6R35_000238	1362	NA	1	1	1	1	0	1	1	0	Non canonical D	all_but_PAZ_and_dsRBD	GCA_023646655.1	Confirmed	validated	validated	As1	Cluster_1	79.02	447	NA	NA	Unnamed	DCF1
Ascomycota	Pezizomycotina	Lecanoromycetes	Caloplaca aetnensis	520572	Plant	lichenized	Symbiote	KAI4184538.1	NA	LQ346_006099	1664	NA	1	1	1	1	0	1	1	1	Non canonical B	all_but_PAZ	GCA_023646255.1	Confirmed	validated	validated	As2	Cluster_2	72.13	31	NA	NA	Unnamed	DCF2
Ascomycota	Pezizomycotina	Lecanoromycetes	Caloplaca aetnensis	520572	Plant	lichenized	Symbiote	KAI4207155.1	NA	LQ346_000733	1361	NA	0	1	1	1	0	1	1	0	Non canonical E	other	GCA_023646255.1	Confirmed	validated	validated	As1	Cluster_1	76.8	3	NA	NA	Unnamed	DCF1
Ascomycota	Pezizomycotina	Lecanoromycetes	Caloplaca ligustica	2905937	Plant	lichenized	Symbiote	KAI4138021.1	NA	L6R39_007005	1588	NA	1	1	1	1	0	1	1	0	Non canonical D	all_but_PAZ_and_dsRBD	GCA_023645885.1	Confirmed	validated	no_validated	As2	Excluded	72.85	0	NA	NA	Unnamed	NA
Ascomycota	Pezizomycotina	Lecanoromycetes	Caloplaca ligustica	2905937	Plant	lichenized	Symbiote	KAI4146772.1	NA	L6R39_003331	1273	NA	1	0	1	1	0	1	1	0	Non canonical E	other	GCA_023645885.1	Confirmed	validated	validated	As1	Cluster_1	77.98	398	NA	NA	Unnamed	DCF1
Ascomycota	Pezizomycotina	Leotiomycetes	Calyci na marina	1763456	not available	not available	not available	KAG9246054.1	NA	BJ878DRAFT_498655	900	A0A9P7Z610	0	0	0	1	0	1	1	1	Non canonical E	other	GCA_019669825.1	Confirmed	validated	validated	As2	Cluster_2	85.61	353	NA	NA	Unnamed	DCF2
Ascomycota	Pezizomycotina	Leotiomycetes	Calycina marina	1763456	not available	not available	not available	KAG9246750.1	NA	BJ878DRAFT_539949	1431	A0A9P8CHG9	1	1	1	1	0	1	1	0	Non canonical D	all_but_PAZ_and_dsRBD	GCA_019669825.1	Confirmed	validated	validated	As1	Cluster_1	78.06	284	NA	DCL2	DCR2 or DCL2	DCF1
Basidiomycota	Agaricomycotina	Agaricomycetes	Candolleomyces aberdarensis	2316362	not available	not available	not available	RXW22653.1	NA	EST38_g3219	1790	A0A4Q2DRK3	1	1	1	1	0	1	1	0	Non canonical D	all_but_PAZ_and_dsRBD	GCA_004126415.1	Confirmed	validated	no_validated	Ba1	Excluded	63.97	0	NA	DCL1	DCR1 or DCL1	NA
Basidiomycota	Agaricomycotina	Agaricomycetes	Candolleomyces aberdarensis	2316362	not available	not available	not available	RXW17969.1	NA	EST38_g7878	1446	A0A4Q2DEK6	1	1	1	1	0	1	1	0	Non canonical D	all_but_PAZ_and_dsRBD	GCA_004126415.1	Confirmed	validated	validated	Ba3	Cluster_4	76.6	66	NA	DCL1	DCR1 or DCL1	DCF4
Basidiomycota	Agaricomycotina	Agaricomycetes	Cantharellus anzutake	1750568	Plant	ectomycorrhizal	Symbiote	KAF8332689.1	62302932	EI90DRAFT_3145368	1370	NA	0	0	1	1	1	1	1	0	Non canonical C	has_PAZ,_lacking_others	GCA_015039405.1	Confirmed	validated	no_validated	Ba2	Excluded	71.54	0	NA	NA	Unnamed	NA
Basidiomycota	Agaricomycotina	Agaricomycetes	Cantharellus anzutake	1750568	Plant	ectomycorrhizal	Symbiote	KAF8344148.1	62304583	EI90DRAFT_3284602	1450	NA	1	1	1	1	0	1	1	0	Non canonical D	all_but_PAZ_and_dsRBD	GCA_015039405.1	Confirmed	no_validated	validated	Ba3	Cluster_4	75.35	3	NA	NA	Unnamed	NA
Ascomycota	Pezizomycotina	Eurotiomycetes	Capronia coronata	1182541	Soil	soil_saprotroph	Saprotroph	EXJ94083.1	19157376	A1O1_02476	1572	W9YNF5	1	1	1	1	0	1	1	0	Non canonical D	all_but_PAZ_and_dsRBD	GCA_000585585.1	Confirmed	validated	validated	As2	Other	73.44	7	NA	DCL1	DCR1 or DCL1	NA
Ascomycota	Pezizomycotina	Eurotiomycetes	Capronia coronata	1182541	Soil	soil_saprotroph	Saprotroph	EXJ81721.1	19162641	A1O1_07786	1334	W9XXL2	1	0	1	1	0	1	1	0	Non canonical E	other	GCA_000585585.1	Confirmed	validated	validated	As1	Cluster_1	79.66	44	NA	DCL2	DCR2 or DCL2	DCF1
Ascomycota	Pezizomycotina	Eurotiomycetes	Capronia epimyces	1182542	Soil	soil_saprotroph	Saprotroph	EXJ84715.1	19169500	A1O3_05385	1547	W9Y4Y8	1	1	1	1	0	1	1	0	Non canonical D	all_but_PAZ_and_dsRBD	GCA_000585565.1	Confirmed	validated	validated	As2	Other	73.61	3	NA	DCL1	DCR1 or DCL1	NA
Ascomycota	Pezizomycotina	Eurotiomycetes	Capronia epimyces	1182542	Soil	soil_saprotroph	Saprotroph	EXJ91780.1	19164470	A1O3_00330	1409	W9YQ27	1	1	1	1	0	1	1	0	Non canonical D	all_but_PAZ_and_dsRBD	GCA_000585565.1	Confirmed	validated	validated	As1	Cluster_1	75.13	76	NA	DCL2	DCR2 or DCL2	DCF1
Ascomycota	Pezizomycotina	Eurotiomycetes	Capronia epimyces	1182542	Soil	soil_saprotroph	Saprotroph	EXJ77012.1	19174250	A1O3_10169	1440	W9X967	1	1	1	1	0	1	1	0	Non canonical D	all_but_PAZ_and_dsRBD	GCA_000585565.1	Confirmed	validated	validated	As1	Cluster_1	77.83	133	NA	DCL2	DCR2 or DCL2	DCF1
Chytridiomycota	NA	Chytridiomycetes	Caulochytrium protostelioides	1555241	Fungi	mycoparasite	Parasite	RKP04204.1	NA	CXG81DRAFT_23158	1808	A0A4P9XF63	1	1	1	0	0	1	1	1	Non canonical E	other	GCA_003615045.1	Confirmed	no_validated	no_validated	NA	Excluded	47.82	0	NA	NA	Unnamed	NA
Ascomycota	Pezizomycotina	Dothideomycetes	Cenococcum geophilum	794803	Plant	ectomycorrhizal	Symbiote	OCK88707.1	93602402	K441DRAFT_668853	1451	NA	1	1	1	1	0	1	1	0	Non canonical D	all_but_PAZ_and_dsRBD	GCA_001692895.1	Confirmed	validated	validated	As1	Cluster_1	76.38	325	NA	NA	Unnamed	DCF1
Ascomycota	Pezizomycotina	Dothideomycetes	Cenococcum geophilum	794803	Plant	ectomycorrhizal	Symbiote	OCK90331.1	93599064	K441DRAFT_643550	1523	NA	1	1	1	1	0	1	1	0	Non canonical D	all_but_PAZ_and_dsRBD	GCA_001692895.1	Confirmed	validated	validated	As2	Cluster_2	77.3	77	DCL1	NA	DCR1 or DCL1	DCF2
Basidiomycota	Ustilaginomycotina	Exobasidiomycetes	Ceraceosorus bombacis	401625	Plant	plant_pathogen	Pathogen	CEH18257.1	NA	CBOM_04670	1653	A0A0P1BQA2	1	1	1	1	0	1	1	0	Non canonical D	all_but_PAZ_and_dsRBD	GCA_900000165.1	Confirmed	validated	no_validated	Ba2	Excluded	66.84	0	NA	DCL1	DCR1 or DCL1	NA
Basidiomycota	Ustilaginomycotina	Exobasidiomycetes	Ceraceosorus guamensis	1522189	Plant	plant_pathogen	Pathogen	PWN41332.1	37032550	IE81DRAFT_177515	1653	A0A316VV62	1	1	1	1	0	1	1	0	Non canonical D	all_but_PAZ_and_dsRBD	GCA_003144195.1	Confirmed	validated	no_validated	Ba2	Excluded	66.37	0	NA	NA	Unnamed	NA
Basidiomycota	Agaricomycotina	Agaricomycetes	Ceratobasidium sp. 370	2600201	Plant	plant_pathogen	Pathogen	KAG9095108.1	NA	FRC06_010118	707	NA	0	0	0	0	1	1	1	0	Non canonical C	has_PAZ,_lacking_others	GCA_019677355.1	Confirmed	validated	validated	Ba2	Cluster_3	79.53	5	NA	NA	Unnamed	DCF3
Basidiomycota	Agaricomycotina	Agaricomycetes	Ceratobasidium sp. 370	2600201	Plant	plant_pathogen	Pathogen	KAG9103563.1	NA	FRC06_009933	1383	NA	1	1	1	1	0	1	1	0	Non canonical D	all_but_PAZ_and_dsRBD	GCA_019677355.1	Confirmed	validated	validated	Ba3	Other	80.2	11	DCL1	NA	DCR1 or DCL1	NA
Basidiomycota	Agaricomycotina	Agaricomycetes	Ceratobasidium sp. 394	2600203	Plant	plant_pathogen	Pathogen	KAG8687902.1	NA	FRC08_011712	381	NA	0	0	0	0	1	1	1	0	Non canonical C	has_PAZ,_lacking_others	GCA_019616325.1	Confirmed	no_validated	validated	Ba2	Cluster_3	76.81	7	NA	NA	Unnamed	NA
Basidiomycota	Agaricomycotina	Agaricomycetes	Ceratobasidium sp. 394	2600203	Plant	plant_pathogen	Pathogen	KAG8720215.1	NA	FRC08_000836	1398	NA	1	1	1	1	0	1	1	0	Non canonical D	all_but_PAZ_and_dsRBD	GCA_019616325.1	Confirmed	validated	validated	Ba3	Other	78.47	11	DCL1	NA	DCR1 or DCL1	NA
Basidiomycota	Agaricomycotina	Agaricomycetes	Ceratobasidium sp. 394	2600203	Plant	plant_pathogen	Pathogen	KAG8715993.1	NA	FRC08_009949	805	NA	0	0	0	1	0	1	1	0	Non canonical E	other	GCA_019616325.1	Confirmed	no_validated	validated	Ba3	Other	84.64	11	DCL1	NA	DCR1 or DCL1	NA
Basidiomycota	Agaricomycotina	Agaricomycetes	Ceratobasidium sp. 414	2600205	Plant	plant_pathogen	Pathogen	KAG8743606.1	NA	FRC10_011669	708	NA	0	0	0	0	1	1	1	0	Non canonical C	has_PAZ,_lacking_others	GCA_019616945.1	Confirmed	validated	validated	Ba2	Cluster_3	77.72	5	NA	NA	Unnamed	DCF3
Basidiomycota	Agaricomycotina	Agaricomycetes	Ceratobasidium sp. 414	2600205	Plant	plant_pathogen	Pathogen	KAG8741583.1	NA	FRC10_002656	1401	NA	1	1	1	1	0	1	1	0	Non canonical D	all_but_PAZ_and_dsRBD	GCA_019616945.1	Confirmed	validated	validated	Ba3	Other	80.61	11	DCL1	NA	DCR1 or DCL1	NA
Basidiomycota	Agaricomycotina	Agaricomycetes	Ceratobasidium sp. 423	2600206	Plant	plant_pathogen	Pathogen	KAG8732492.1	NA	FRC11_013237	1414	NA	0	0	1	1	0	1	1	0	Non canonical E	other	GCA_019616915.1	Confirmed	validated	validated	Ba3	Other	76.82	9	DCL1	NA	DCR1 or DCL1	NA
Basidiomycota	Agaricomycotina	Agaricomycetes	Ceratobasidium sp. 423	2600206	Plant	plant_pathogen	Pathogen	KAG8715451.1	NA	FRC11_004111	632	NA	0	0	0	0	1	1	1	0	Non canonical C	has_PAZ,_lacking_others	GCA_019616915.1	Confirmed	no_validated	no_validated	NA	Excluded	80.08	0	NA	NA	Unnamed	NA
Basidiomycota	Agaricomycotina	Agaricomycetes	Ceratobasidium sp. 428	2600207	Plant	plant_pathogen	Pathogen	KAG8782733.1	NA	FRC12_020484	1415	NA	0	0	0	1	1	1	1	0	Non canonical C	has_PAZ,_lacking_others	GCA_019623705.1	Confirmed	validated	validated	Ba2	Cluster_3	71.44	6	NA	NA	Unnamed	DCF3
Basidiomycota	Agaricomycotina	Agaricomycetes	Ceratobasidium sp. 428	2600207	Plant	plant_pathogen	Pathogen	KAG8781886.1	NA	FRC12_021420	1414	NA	0	0	0	1	1	1	1	0	Non canonical C	has_PAZ,_lacking_others	GCA_019623705.1	Confirmed	validated	validated	Ba2	Cluster_3	72.46	6	NA	NA	Unnamed	DCF3
Basidiomycota	Agaricomycotina	Agaricomycetes	Ceratobasidium sp. AG-Ba	170446	Plant	plant_pathogen	Pathogen	QRV90784.1	NA	RhiJN_18802	1220	A0A8H8JII8	0	0	0	1	1	1	1	0	Non canonical C	has_PAZ,_lacking_others	GCA_016906575.1	Confirmed	validated	validated	Ba2	Cluster_3	73.14	4	DCR	DCR	Unnumbered DCR or DCL	DCF3
Basidiomycota	Agaricomycotina	Agaricomycetes	Ceratobasidium sp. AG-Ba	170446	Plant	plant_pathogen	Pathogen	QRV75969.1	NA	RhiJN_03984	1220	A0A8H8N2N6	0	0	0	1	1	1	1	0	Non canonical C	has_PAZ,_lacking_others	GCA_016906575.1	Confirmed	validated	validated	Ba2	Cluster_3	73.16	3	DCR	DCR	Unnumbered DCR or DCL	DCF3
Basidiomycota	Agaricomycotina	Agaricomycetes	Ceratobasidium sp. AG-Ba	170446	Plant	plant_pathogen	Pathogen	QRW00478.1	NA	RhiJN_28496	1409	A0A8H8SDL2	1	1	1	1	0	1	1	0	Non canonical D	all_but_PAZ_and_dsRBD	GCA_016906575.1	Confirmed	validated	validated	Ba3	Other	77.96	10	DCR	DCR	Unnumbered DCR or DCL	NA
Basidiomycota	Agaricomycotina	Agaricomycetes	Ceratobasidium sp. AG-Ba	170446	Plant	plant_pathogen	Pathogen	QRV86430.1	NA	RhiJN_14448	1409	A0A8H8JE64	1	1	1	1	0	1	1	0	Non canonical D	all_but_PAZ_and_dsRBD	GCA_016906575.1	Confirmed	validated	validated	Ba3	Other	78.01	11	DCR	DCR	Unnumbered DCR or DCL	NA
Basidiomycota	Agaricomycotina	Agaricomycetes	Ceratobasidium sp. AG-I	305860	Plant	plant_pathogen	Pathogen	KAF8609137.1	NA	BDV93DRAFT_517997	1411	NA	0	0	0	1	1	1	1	0	Non canonical C	has_PAZ,_lacking_others	GCA_015039395.1	Confirmed	validated	validated	Ba2	Cluster_3	73.09	2	NA	NA	Unnamed	DCF3
Basidiomycota	Agaricomycotina	Agaricomycetes	Ceratobasidium sp. AG-I	305860	Plant	plant_pathogen	Pathogen	KAF8610458.1	NA	BDV93DRAFT_430981	1404	NA	1	1	1	1	0	1	1	0	Non canonical D	all_but_PAZ_and_dsRBD	GCA_015039395.1	Confirmed	validated	validated	Ba3	Other	79.16	11	NA	NA	Unnamed	NA
Basidiomycota	Agaricomycotina	Agaricomycetes	Ceratobasidium sp. UAMH 11750	2601501	Plant	plant_pathogen	Pathogen	KAG9093839.1	NA	FS749_013645	1158	NA	0	0	1	0	1	1	1	0	Non canonical C	has_PAZ,_lacking_others	GCA_019677335.1	Confirmed	no_validated	validated	Ba2	Cluster_3	72.56	1	NA	NA	Unnamed	NA
Basidiomycota	Agaricomycotina	Agaricomycetes	Ceratobasidium sp. UAMH 11750	2601501	Plant	plant_pathogen	Pathogen	KAG9098281.1	NA	FS749_004223	1398	NA	1	1	1	1	0	1	1	0	Non canonical D	all_but_PAZ_and_dsRBD	GCA_019677335.1	Confirmed	validated	validated	Ba3	Other	77.85	11	DCL1	NA	DCR1 or DCL1	NA
Basidiomycota	Agaricomycotina	Agaricomycetes	Ceratobasidium sp. UAMH 11750	2601501	Plant	plant_pathogen	Pathogen	KAG9094888.1	NA	FS749_011606	1400	NA	1	1	1	1	0	1	1	0	Non canonical D	all_but_PAZ_and_dsRBD	GCA_019677335.1	Confirmed	validated	validated	Ba3	Other	79.72	11	DCL1	NA	DCR1 or DCL1	NA
Basidiomycota	Agaricomycotina	Agaricomycetes	Ceratobasidium theobromae	1582974	Plant	plant_pathogen	Pathogen	KAB5592198.1	NA	CTheo_4349	1411	A0A5N5QKZ5	0	0	0	1	1	1	1	0	Non canonical C	has_PAZ,_lacking_others	GCA_009078325.1	Confirmed	validated	no_validated	Ba2	Excluded	69.83	0	NA	DCR	Unnumbered DCR or DCL	NA
Basidiomycota	Agaricomycotina	Agaricomycetes	Ceratobasidium theobromae	1582974	Plant	plant_pathogen	Pathogen	KAB5593705.1	NA	CTheo_2888	1411	A0A5N5QPK3	1	1	1	1	0	1	1	0	Non canonical D	all_but_PAZ_and_dsRBD	GCA_009078325.1	Confirmed	validated	validated	Ba3	Other	78.57	10	NA	NA	Unnamed	NA
Ascomycota	Pezizomycotina	Dothideomycetes	Cercospora berteroae	357750	Plant	plant_pathogen	Pathogen	PPJ50461.1	NA	CBER1_06741	1540	A0A2S6BSK3	1	1	1	1	0	1	1	0	Non canonical D	all_but_PAZ_and_dsRBD	GCA_002933655.1	Confirmed	validated	no_validated	As2	Excluded	77.21	0	NA	DCL1	DCR1 or DCL1	NA
Ascomycota	Pezizomycotina	Dothideomycetes	Cercospora berteroae	357750	Plant	plant_pathogen	Pathogen	PPJ60352.1	NA	CBER1_10883	1384	A0A2S6CKV3	1	1	1	1	0	1	1	1	Non canonical B	all_but_PAZ	GCA_002933655.1	Confirmed	validated	validated	As1	Cluster_1	80.62	37	NA	DCL2	DCR2 or DCL2	DCF1
Ascomycota	Pezizomycotina	Dothideomycetes	Cercospora beticola	122368	Plant	plant_pathogen	Pathogen	PIA89090.1	35430648	CB0940_06841	1540	A0A2G5H983	1	1	1	1	0	1	1	0	Non canonical D	all_but_PAZ_and_dsRBD	GCA_002742065.1	Confirmed	validated	validated	As2	Cluster_2	77.85	41	DCL1	DCL1	DCR1 or DCL1	DCF2
Ascomycota	Pezizomycotina	Dothideomycetes	Cercospora beticola	122368	Plant	plant_pathogen	Pathogen	PIB02340.1	35424668	CB0940_00856	1387	A0A2G5IC68	1	1	1	1	0	1	1	1	Non canonical B	all_but_PAZ	GCA_002742065.1	Confirmed	validated	validated	As1	Cluster_1	80.26	19	DCL2	DCL2	DCR2 or DCL2	DCF1
Ascomycota	Pezizomycotina	Dothideomycetes	Cercospora kikuchii	84275	Plant	plant_pathogen	Pathogen	GIZ41243.1	68290131	CKM354_000455600	1540	A0A9P3CED5	1	1	1	1	0	1	1	0	Non canonical D	all_but_PAZ_and_dsRBD	GCA_019650295.1	Confirmed	validated	validated	As2	Cluster_2	77.44	40	NA	DCL1	DCR1 or DCL1	DCF2
Ascomycota	Pezizomycotina	Dothideomycetes	Cercospora kikuchii	84275	Plant	plant_pathogen	Pathogen	GIZ40165.1	68289092	CKM354_000351700	1391	A0A9P3CHX9	1	1	1	1	0	1	1	1	Non canonical B	all_but_PAZ	GCA_019650295.1	Confirmed	validated	validated	As1	Cluster_1	78.14	96	NA	DCL2	DCR2 or DCL2	DCF1
Basidiomycota	Agaricomycotina	Agaricomycetes	Cerioporus squamosus	2829415	Plant	wood_saprotroph	Saprotroph	KAI0721910.1	NA	C8T65DRAFT_565308	1342	NA	0	0	0	1	1	1	1	0	Non canonical C	has_PAZ,_lacking_others	GCA_022592435.1	Confirmed	validated	validated	Ba2	Cluster_3	74.49	17	NA	NA	Unnamed	DCF3
Basidiomycota	Agaricomycotina	Agaricomycetes	Cerioporus squamosus	2829415	Plant	wood_saprotroph	Saprotroph	KAI0700535.1	NA	C8T65DRAFT_657631	1459	NA	1	1	1	1	0	1	1	0	Non canonical D	all_but_PAZ_and_dsRBD	GCA_022592435.1	Confirmed	validated	validated	Ba3	Cluster_4	79.96	144	NA	NA	Unnamed	DCF4
Mucoromycota	Glomeromycotina	Glomeromycetes	Cetraspora pellucida	1433469	Plant	arbuscular_mycorrhizal	Symbiote	CAG8643870.1	NA	CPELLU_LOCUS8990	1412	A0A9N9DQ04	1	1	1	1	1	1	1	1	Canonical	canonical	GCA_910591915.1	Confirmed	validated	validated	Mu1	Cluster_3	76.15	5	NA	NA	Unnamed	DCF3
Ascomycota	Pezizomycotina	Sordariomycetes	Chaetomium globosum	306901	Litter	litter_saprotroph	Saprotroph	EAQ84004.1	4396141	CHGG_10408	1227	Q2GNP6	0	0	1	1	0	1	1	0	Non canonical E	other	GCA_000143365.1	Confirmed	validated	no_validated	As1	Excluded	71.65	0	NA	DCL2	DCR2 or DCL2	NA
Ascomycota	Pezizomycotina	Sordariomycetes	Chaetomium sp. MPI-CAGE-AT-0009	2821753	Litter	litter_saprotroph	Saprotroph	KAH6848305.1	NA	B0I37DRAFT_398087	1463	NA	1	1	1	1	0	1	1	1	Non canonical B	all_but_PAZ	GCA_020736525.1	Confirmed	validated	validated	As1	Cluster_1	74.83	177	NA	NA	Unnamed	DCF1
Ascomycota	Pezizomycotina	Sordariomycetes	Chaetomium sp. MPI-CAGE-AT-0009	2821753	Litter	litter_saprotroph	Saprotroph	KAH6856644.1	NA	B0I37DRAFT_334157	1589	NA	1	1	1	1	0	1	1	0	Non canonical D	all_but_PAZ_and_dsRBD	GCA_020736525.1	Confirmed	validated	validated	As2	Cluster_2	75.89	236	DCL1	NA	DCR1 or DCL1	DCF2
Ascomycota	Pezizomycotina	Sordariomycetes	Chaetomium sp. MPI-SDFR-AT-0129	2823209	Litter	litter_saprotroph	Saprotroph	KAH6621390.1	NA	B0J18DRAFT_411147	1571	A0A8K0PSG3	1	1	1	1	0	1	1	1	Non canonical B	all_but_PAZ	GCA_020726445.1	Confirmed	validated	validated	As1	Cluster_1	73.24	214	NA	DCL2	DCR2 or DCL2	DCF1
Ascomycota	Pezizomycotina	Sordariomycetes	Chaetomium sp. MPI-SDFR-AT-0129	2823209	Litter	litter_saprotroph	Saprotroph	KAH6635375.1	NA	B0J18DRAFT_377486	1621	A0A8K0LXN0	1	1	1	1	0	1	1	0	Non canonical D	all_but_PAZ_and_dsRBD	GCA_020726445.1	Confirmed	validated	validated	As2	Cluster_2	73.37	184	DCL1	DCL1	DCR1 or DCL1	DCF2
Ascomycota	Pezizomycotina	Eurotiomycetes	Chaetothyriales sp. CBS 132003	2249419	not available	not available	not available	RMZ84740.1	NA	DV737_g987	1494	A0A3M7NDH9	1	1	1	1	0	1	1	0	Non canonical D	all_but_PAZ_and_dsRBD	GCA_003709865.1	Confirmed	validated	no_validated	As2	Excluded	78.12	0	NA	DCL1	DCR1 or DCL1	NA
Ascomycota	Pezizomycotina	Eurotiomycetes	Chaetothyriales sp. CBS 134916	2249418	not available	not available	not available	RMZ89441.1	NA	DV736_g3349	1403	A0A3M7NQ68	1	1	1	1	0	1	1	0	Non canonical D	all_but_PAZ_and_dsRBD	GCA_003709845.1	Confirmed	validated	validated	As1	Cluster_1	75.46	7	NA	DCL2	DCR2 or DCL2	DCF1
Ascomycota	Pezizomycotina	Eurotiomycetes	Chaetothyriales sp. CBS 134916	2249418	not available	not available	not available	RMZ90298.1	NA	DV736_g2478	1478	A0A3M7NTZ4	1	1	1	1	0	1	1	0	Non canonical D	all_but_PAZ_and_dsRBD	GCA_003709845.1	Confirmed	validated	no_validated	As2	Excluded	78.87	0	NA	DCL1	DCR1 or DCL1	NA
Ascomycota	Pezizomycotina	Eurotiomycetes	Chaetothyriales sp. CBS 134920	2249417	not available	not available	not available	RMD42469.1	NA	DV735_g2680	1097	A0A3M0W562	1	1	1	0	0	1	1	0	Non canonical E	other	GCA_003693665.1	Confirmed	no_validated	no_validated	NA	Excluded	72.59	0	NA	DCL2	DCR2 or DCL2	NA
Ascomycota	Pezizomycotina	Eurotiomycetes	Chaetothyriales sp. CBS 134920	2249417	not available	not available	not available	RMD42671.1	NA	DV735_g2427	1505	A0A3M0W8F2	1	1	1	1	0	1	1	0	Non canonical D	all_but_PAZ_and_dsRBD	GCA_003693665.1	Confirmed	validated	no_validated	As2	Excluded	77.09	0	NA	DCL1	DCR1 or DCL1	NA
Ascomycota	Pezizomycotina	Eurotiomycetes	Chaetothyriales sp. CBS 135597	2249420	not available	not available	not available	RMZ80001.1	NA	DV738_g2937	1248	A0A3M7MYQ0	1	1	1	0	0	1	1	0	Non canonical E	other	GCA_003709825.1	Confirmed	validated	no_validated	As1	Excluded	68.32	0	NA	DCL2	DCR2 or DCL2	NA
Ascomycota	Pezizomycotina	Eurotiomycetes	Chaetothyriales sp. CBS 135597	2249420	not available	not available	not available	RMZ76008.1	NA	DV738_g5169	1561	A0A3M7MNV8	1	1	1	1	0	1	1	0	Non canonical D	all_but_PAZ_and_dsRBD	GCA_003709825.1	Confirmed	validated	no_validated	As2	Excluded	75.24	0	NA	DCL1	DCR1 or DCL1	NA
Ascomycota	Pezizomycotina	Leotiomycetes	Chalara longipes	1379296	not available	not available	not available	KAE9371882.1	NA	N431DRAFT_341020	1715	NA	1	1	1	1	0	1	1	0	Non canonical D	all_but_PAZ_and_dsRBD	GCA_009732865.1	Confirmed	validated	validated	As2	Cluster_2	72.56	217	NA	NA	Unnamed	DCF2
[truncated: 2,299 more rows]

## Sheet: Supplementary Table 3
Supplementary Table 3. Taxonomic distribution of Dicer (Dcr) proteins across fungal lineages.
Phylum	subphylum	class	Dcr detected by HMMER	No Dcr detected by HMMER
Ascomycota	Pezizomycotina	Dothideomycetes	152	2
[truncated: 43 more rows]

## Sheet: Supplementary Table 4
Supplementary Table 4. Fungal proteomes lacking detectable Dicer (Dcr) proteins.
[truncated: 250 more rows]

[truncated: 1 more sheets: Supplementary Table 5]
