# Supplementary material for: Clade-wide fungal proteome analysis reveals structure–function conservation in divergent Dicer proteins
Source: Comput Struct Biotechnol J. 2025 Nov 6;27:5020–35. doi: 10.1016/j.csbj.2025.11.009 (PMC12663654; doi:10.1016/j.csbj.2025.11.009)
Supplement: Supplementary file 7 — Supplementary material [file mmc3.zip › As1_aligned.fasta]

>CAG9980555.1/1-1414
------------------------------------------------------------
------------------------------------------------------------
------------------------------------------------------------
------------------------------------------------------------
------------------------------------------------------------
------------------------------------------------------------
------------------------------------------------------------
----------------------------------------MALPKY-S------------
-----------------------------PS--TSAG-----------------------
------------------------------------------------------------
------------------------------------------------SDEG--------
------------------------------------------------------------
------------------------------------------------------------
------------------------------------------------------------
-------------SLNDDSSDRSVDNGA-----LLEV-S---------------------
-----------P-EP---------------------------------------------
-------------------------EGE------AV-ED---------------------
--------------TT-ENMDS------RAYQLEMFQRSLK---E--NVIVA--------
-----------M-----------------------------------------D------
------------------TGS--G----------------------K-TQ-----V----
--------------------------------------ALL--------------RI---
----------NAEL--------ER---------------GP----------Q-------K
------------------K---------------------LIWFLA-----PTV-LL---
--CGQ-QCDIIR----------LRFPSYPTKMLTSQ-D--NVDAWS--PKIWKR-VL---
---KS-FRVVVSTPQ-----------------I----------------LYD-ALSHS--
YL-DISR-LSLIIFD--E------------------------A-HNCSGN----------
--SAGGKI---MKDFYHPQKQ-----KN------------------KSIPSILGLTASPA
-------V---S-KKTKG----F------------E------------------LLEETL
DSRCVTPTIHREELLK---W----------------VNRPKISHIEY-------------
TLP---------------------------------------------------------
------------------------------------------------------------
----------------------------------------------------------VD
----------------------------EV----YTS-----------------------
--------------------------A-ISSLMDVYAQM---DIKEDPRVRML-AA---D
-----PTD--RNRRLLEDAVMK-------------NNTN-SQTQFRRLLARS-LEIALQL
GPWAADHY----------------------------L-------SRVIEEYTV-------
-KAKE-------SHDY-------F--DDWL-------Q---EEKKYITELL------SK-
-----V-----Q------------V-APPIEQ------PRP-----ED---------ISV
KVKKLVKELL-SI-----------E-E---S-PVGIIFVKERATVSILCDLL--------
--GTYTDIAHKY-RIGTVVGTSS-YQN----KK-RT--IYD-------FFSE--IDL--S
VLQKFR---SGK--------------INLLIATSVLEEGIDVPACNLVICFDQLDTIKSF
IQRRGRARMRESRLTLF----L--EK-----SS-KV---V-S--KWEDAEEEMKRQCQD-
E--ERQV--KR--VKT-IE----S-Q---------E------E-----------------
----SN------------KG----CFIVKST----N----------------------AR
L-------DFDNAKQHLEHFCR--N-L-SRG------EFVDARPDYIVH------R----
--S-SE---------------ELG--CDLT----ATVLLPPFLP-AELRTAHSKNA-WKS
EKNATKDAAFEAYLAIYKAG--------LLSEHLL-PFSR--E-Q-----I--P--G---
------------V-EAR----AP--TA-D-VESS-FTPWKE-VVRAWE------------
-------AN--A--G---------------------QWVY---T--FT--CVTD------
-KGD-SLGEYDIILP-V---QL-------S---QI-RPI-QIYRDY-STI--WTI-----
--HSS----P---------------GRFISN-------------------EE--------
A-AQLPD-HTITLLSLNFAH-R---WE-------VR-D-----E-----P-N--VIKTVV
RE---------MD-----I------KLDQI-----GSE------KLED-----H------
--WK--AIED----HEFLIR---D--P-G-GM------------------PF----FY--
-L------------STL--PSKPPGEKVQH---RFK------G---FEEAET--------
------------------N-VPYL-VLD--RWT---KRA----DFL---H--P-L-LS--
--------------------DAP--------EP------VK----------PYPWVLP--
----YPSARV--DSI-PVKFATFGMLLPTIIHEIEVQLTTKHLA-AT-LLEPLAFSN---
---LD--LIREAISSKAALEP-L----------------------------HYERLEFLG
DSILKYCAAVQVSAL------H-PEWPE------------GYLSAFKDRLVSNSRLSKAA
LQKGLPKFILTE----SFT-----GLKWRPLYR--S-DF--L---QG----EVAN----P
----------------------------------SQ---G-RT-LSTKVLADVVEALMGA
SY--------HD-------G-----------G-ID----------KACQCICL--FID--
---E----K---------------------W-PSVDVARRSLYE----SQ-PN--IV--R
-E-IPA-----------------FA---------------TLEEILSYSFQKKSLLVEAM
THAS-YV--I-------A------N------G-----------SRSLERLEFLGDAILDK
IVVTKLF-A-L--------D--P-----------------P-------------------
------------LPHD--RMHTLKTTLVNGD---------------FLAFIAMENGIR-Q
E---ETVVTE--------------------------------------------------
---------DL------------------------------EV-V--------P--EK--
--------------------------------------GI-IPLWNFMRH--------SS
T-T--I--GLE-----QAAV--AQRHQ--NSREEII--QL-F--------KT--------
-------------------------------------------------------AD---
---R-----------------------YPW---AELARI---QPR-----KFFSDIIEAL
IGAVWVDS-G----------------------------------------------SIE-
----V--CAAVVERLG---IFT-YLERFV-------------------------------
-R---DNVEVMHPKELIGK---------------L--------------AGT--------
--------------------------------------EKVKYE--AS------------
------------------------------F-----------------------------
--------------------EE--------------------------------------
------------------------------------------------------------
---------------NK-------------------------------------------
D---G-----------------------------------------DN-----------V
-Y--SC-----------------------------------------K----L-------
--------------------------------YVG--G--R----------------L-V
AEVD--------------------------------------------------------
----------------------G-SVSR--------------------------------
------------------------------------------------------------
--------------------------------------------------EHSK------
------------------------------------------------------------
------------------------------------------------------------
----------------------------------------------TA------AA----
------------------------TEA---------------------------------
----------VK-A----------------------------------------------
------------------------------------------------------------
------------------------------------------------------------
------------------------------------------------------------
------------------------------------------------------------
------------------------------------------------------------
------------------------------------------------------------
------------------------------------------------------------
-------------------------------------------------------W----
----P--R----------------------------------------------------
------------------------------------------------------------
------------------------------------------------------------
----DE------------------------------------------------------
------------------------------------------------------------
------------------------------------------------------------
----------------------------------------------D-T-----------
------------------------------------------------------------
--------------------------------------IM--------------------
------------------------------------------------------------
------------------------------------------------------------
------------------------------------------------------------
------------------------------------------------------------
----------------------------------------------TEAGAIA-------
------------------------------------------------------------
------------------------------------------------------------
---------------------------
>CAH0017412.1/1-1432
------------------------------------------------------------
------------------------------------------------------------
------------------------------------------------------------
------------------------------------------------------------
------------------------------------------------------------
------------------------------------------------------------
-------------------------MAPDSDD------------TPSLS-----------
-----------------------TSRTA-----------QMALPKY-S------------
-----------------------------PS--TSAG-----------------------
------------------------------------------------------------
------------------------------------------------SEEG--------
------------------------------------------------------------
------------------------------------------------------------
------------------------------------------------------------
-------------SLNDDSSDRSFDNGA-----LLEV-S---------------------
-----------P-EP---------------------------------------------
-------------------------EGD------AE-ED---------------------
--------------TT-ENMDS------RAYQLEMFQRSLK---E--NVIVA--------
-----------M-----------------------------------------D------
------------------TGS--G----------------------K-TQ-----V----
--------------------------------------ALL--------------RI---
----------NAEL--------ER---------------GP----------Q-------K
------------------K---------------------LIWFLA-----PTV-LL---
--CGQ-QCDIIR----------LRFPSYPTKMLTSQ-D--NVDAWS--PKIWKS-VL---
---KS-FRVVVSTPQ-----------------I----------------LYD-ALSHA--
YL-DISR-LSLIIFD--E------------------------A-HNCSGN----------
--SAGGKI---MKDFYHPQKD-----KK------------------KSIPSILGLTASPA
-------V---S-KKTKG----F------------E------------------LLEETL
DSRCVTPTIHREELLK---W----------------VNRPKISHIEY-------------
TLP---------------------------------------------------------
------------------------------------------------------------
----------------------------------------------------------VE
----------------------------EV----YTS-----------------------
--------------------------A-IASLMDVYAQM---NIKEDPRVRML-AA---N
-----PTD--RNRRLLEDAVMK-------------NNTN-SQTQFRRLLARS-LEIALQL
GPWAADHY----------------------------L-------SRVIAEYTV-------
-KAKE-------SHDY-------F--DDWL-------Q---EEKKYITELL------GK-
-----V-----Q------------V-APPSEQ------PRP-----ED---------ISV
KVKKLVKELL-SI-----------E-E---S-PVGIIFVKERATVSILCDLL--------
--GTYADITHKY-RIGTVVGTSS-YQN----KK-RT--IYD-------FFSE--IDL--S
VLQKFR---SGK--------------INLLIATSVLEEGIDVPACNLVICFDQLDTIKSF
IQRRGRARMRESRLTLF----L--EK-----SS-KV---V-T--KWEDAEEEMKRQCQD-
E--ERQV--KR--VKT-IE----S-Q---------E------E-----------------
----SN------------KG----CFIVKST----N----------------------AR
L-------DFDNAKQHLEHFCR--N-L-SRG------EFVDARPDYIVH------R----
--S-SE---------------ELG--CDLT----ATVLLPPFLP-ADLRTAHSKNA-WKS
EKNATKDAAFEAYLAIYKAG--------LLSEHLL-PFSR--E-Q-----I--P--G---
------------V-ETR----AA--HA-D-VESS-FTPWKE-VARAWE------------
-------AC--G--G---------------------KWAY---T--FT--CVTD------
-KGD-SLGEYDIILP-V---QL-------S---QI-RPI-RIYRAY-NAI--WTI-----
--HSR----P---------------GRFISD-------------------EE--------
A-ASMPD-HTTTLLSLNFAH-R---WE-------VR-D-----E-----P-N--VIKTVV
KE---------MD-----I------KLDQI-----GSE------NLED-----H------
--WK--AIKD----HEFLIR---D--P-G-GM------------------PF----FY--
-L------------STL--PSKPPTEEVQH---RFK------G---FEEAET--------
------------------D-VPYL-VLD--RWT---KRA----DFL---H--P-L-LS--
--------------------DAP--------EP------TK----------PYPWVLP--
----YPSATV--DSI-PVKYATFGMLLPTIIHEIEVQLTTKHLA-AT-LLKPLAFSN---
---LD--LIREAISSKAALEP-L----------------------------HYERLEFLG
DSILKYCAAVQVSAL------H-PDWPE------------GYLSAFKDRLVSNSRLSKAA
LQKGLPKFVLTE----SFT-----GQKWRPLYR--S-DF--L---QD----EVAN----Q
----------------------------------SQ---G-RT-LSTKVLADVVEALMGA
SY--------HD-------G-----------G-ID----------KACQCICL--FID--
---E----K---------------------W-PAVDVARRSLYE----SQ-PN--IV--K
-E-IPA-----------------FA---------------TLEEILGYSFQKKSLLVEAM
THAS-YV--I-------A------N------G-----------SRSLERLEFLGDAVLDK
IVVTKLF-S-L--------D--P-----------------P-------------------
------------LPHD--RMHTLKTTLVNGD---------------FLAFIAMENGIR-Q
E---ETVVTE--------------------------------------------------
---------DL------------------------------EL-V--------P--EE--
--------------------------------------GI-TPLWNFMRH--------SS
T-V--I--GLE-----QAAV--AQRHR--DSREEII--QL-F--------KT--------
-------------------------------------------------------AD---
---R-----------------------YPW---AELARV---QPR-----KFFSDILEAL
IGAVWVDS-G----------------------------------------------SIE-
----V--CTAVVERLG---ILT-YLERFL-------------------------------
-R---DNVEVMHPKELIGK---------------L--------------AGT--------
--------------------------------------EKVKYE--AA------------
------------------------------F-----------------------------
--------------------KE--------------------------------------
------------------------------------------------------------
---------------NK-------------------------------------------
D---G-----------------------------------------DN-----------V
-Y--SC-----------------------------------------K----L-------
--------------------------------YVG--G--R----------------L-V
AEVD--------------------------------------------------------
----------------------G-SVSR--------------------------------
------------------------------------------------------------
--------------------------------------------------EHSK------
------------------------------------------------------------
------------------------------------------------------------
----------------------------------------------TA------AA----
------------------------TEA---------------------------------
----------VK-A----------------------------------------------
------------------------------------------------------------
------------------------------------------------------------
------------------------------------------------------------
------------------------------------------------------------
------------------------------------------------------------
------------------------------------------------------------
------------------------------------------------------------
-------------------------------------------------------W----
----P--H----------------------------------------------------
------------------------------------------------------------
------------------------------------------------------------
----DE------------------------------------------------------
------------------------------------------------------------
------------------------------------------------------------
----------------------------------------------D-T-----------
------------------------------------------------------------
--------------------------------------IM--------------------
------------------------------------------------------------
------------------------------------------------------------
------------------------------------------------------------
------------------------------------------------------------
----------------------------------------------TEAGAIA-------
------------------------------------------------------------
------------------------------------------------------------
---------------------------
>CAH0050204.1/1-1432
------------------------------------------------------------
------------------------------------------------------------
------------------------------------------------------------
------------------------------------------------------------
------------------------------------------------------------
------------------------------------------------------------
-------------------------MAPDSDD------------TPSLS-----------
-----------------------TSGTA-----------QMALPKY-S------------
-----------------------------PS--TSGG-----------------------
------------------------------------------------------------
------------------------------------------------SDEG--------
------------------------------------------------------------
------------------------------------------------------------
------------------------------------------------------------
-------------SLNDDSSDRSFDNGA-----LLEV-S---------------------
-----------P-EP---------------------------------------------
-------------------------EGD------AK-ED---------------------
--------------KT-ENMDA------RAYQLEMLQRSLK---E--NVIVA--------
-----------M-----------------------------------------D------
------------------TGS--G----------------------K-TQ-----V----
--------------------------------------ALL--------------RI---
----------NAEL--------ER---------------GP----------Q-------K
------------------K---------------------LIWFLA-----PTI-LL---
--CGQ-QCDIIR----------LRFPSYPTKMLTSQ-D--NVDAWS--PKIWRS-VR---
---KS-FRVVVSTPQ-----------------V----------------LYD-ALAHA--
YL-DISQ-LSLIIFD--E------------------------A-HNCSGN----------
--SAGGKI---MKDFYHPQKQ-----RK------------------KPIPSILGLTASPA
-------V---S-KKTKG----F------------E------------------LLEKTL
DSRCVTPTIHREELLK---W----------------VNRPKISHIRY-------------
TLP---------------------------------------------------------
------------------------------------------------------------
----------------------------------------------------------SE
----------------------------EV----YTS-----------------------
--------------------------A-ISSLMDVYARM---NIKEDPRVKML-AA---D
-----PTD--RNRRLLEDAVMK-------------NNTN-SQTQFRRLLARS-LEICLQL
GPWAADHY----------------------------L-------FRVIAEYTA-------
-KAKE-------SHDY-------F--DGWL-------H---EEKKYITELL------SR-
-----V-----Q------------V-APPIEQ------PRP-----ED---------ISV
KVKKLVKELL-ST-----------A-E---S-PVGIIFVKERATVSILCDLL--------
--GTYTDITHKY-RIGTVVGTSS-YQN----KK-RT--IYD-------FFSE--IDL--S
VLQKFR---SGK--------------INLLIATSVLEEGIDVPACNLVICFDQLDTIKSF
IQRRGRARMRESRLTLF----L--EK-----SS-KV---V-T--KWEDAEEEMKRQCQD-
E--ERQV--KR--VKT-LE----S-Q---------E------E-----------------
----SN------------KG----WFIVKST----N----------------------AR
L-------DFDNAKQHLEHFCR--N-L-SRG------EFVDARPDYIVH------R----
--S-SE---------------ELG--CDLT----ATVLLPPFLP-AELRTAQSKNA-WKS
EKNATKDAAFEAYLAIYKAG--------LLSEHLL-PFSR--E-Q-----I--P--G---
------------V-ETR----AP--TA-D-VESS-FTPWKE-VARAWE------------
-------AN--A--G---------------------KWAY---T--FT--CVTD------
-KGD-SLGEYDIILP-V---QL-------S---HI-RPI-RIYRDY-NAI--WTI-----
--HSS----P---------------GRFISD-------------------EE--------
A-AEMPD-HTTTLLSLNFAH-R---WE-------VR-D-----E-----P-I--LIKTVV
KG---------MD-----I------KLDQI-----GSE------NLED-----H------
--WK--AIKD----HELLIR---D--P-G-GM------------------PF----FY--
-L------------SII--PSKPPGEKVQH---RFK------G---FDEAET--------
------------------N-VPYL-VLE--RWT---KRA----DFL---H--P-L-LS--
--------------------DAP--------EP------VK----------PYPWVLP--
----YPSATV--DSI-PVKYARFGMLLPTIIHEIEVQLTTKHLA-AT-LLEPLAFSN---
---LD--LIREAISSKAALEP-L----------------------------HYERLEFLG
DSILKYCAAVQVSAL------H-PEWPE------------GYLSAFKDRLVSNSRLSKAA
LQKGLPKFILTE----SFT-----GQKWRPLYR--S-DF--L---QG----EVAN----P
----------------------------------SQ---G-RT-LSTKVLADVVEALMGA
SY--------HD-------G-----------G-ID----------KACQCICL--FID--
---E----K---------------------W-PAVDVARTSLYE----SQ-PN--MV--K
-E-IPA-----------------FA---------------RLEEILGYSFQKKSLLVEAM
THAS-YV--I-------A------N------G-----------SRSMERLEFLGDAILDK
IVVTKLF-S-L--------D--P-----------------P-------------------
------------LPHD--RMHTLKTTLVNGD---------------FLAFIAMENGIR-Q
E---ETVVTE--------------------------------------------------
---------NL------------------------------EV-V--------P--EE--
--------------------------------------AV-TPLWNFMRH--------SS
T-T--I--GLE-----QAAV--AQRHQ--DSREEII--QL-F--------KT--------
-------------------------------------------------------AD---
---R-----------------------YPW---AELARI---QPR-----KFFSDIVEAL
IGAVWVDS-G----------------------------------------------SIE-
----V--CTAVVERLG---ILT-YLERFL-------------------------------
-R---DNIEAMHPKEVIGK---------------L--------------AGT--------
--------------------------------------EKVKYE--AA------------
------------------------------F-----------------------------
--------------------EE--------------------------------------
------------------------------------------------------------
---------------NK-------------------------------------------
D---G-----------------------------------------DN-----------V
-Y--SC-----------------------------------------K----L-------
--------------------------------YVG--G--R----------------L-L
AEVA--------------------------------------------------------
----------------------G-SVSR--------------------------------
------------------------------------------------------------
--------------------------------------------------EHSK------
------------------------------------------------------------
------------------------------------------------------------
----------------------------------------------TA------AA----
------------------------TEA---------------------------------
----------VK-A----------------------------------------------
------------------------------------------------------------
------------------------------------------------------------
------------------------------------------------------------
------------------------------------------------------------
------------------------------------------------------------
------------------------------------------------------------
------------------------------------------------------------
-------------------------------------------------------W----
----P--H----------------------------------------------------
------------------------------------------------------------
------------------------------------------------------------
----DE------------------------------------------------------
------------------------------------------------------------
------------------------------------------------------------
----------------------------------------------D-T-----------
------------------------------------------------------------
--------------------------------------VM--------------------
------------------------------------------------------------
------------------------------------------------------------
------------------------------------------------------------
------------------------------------------------------------
----------------------------------------------SEAGAIA-------
------------------------------------------------------------
------------------------------------------------------------
---------------------------
>CCE27225.1/1-1417
------------------------------------------------------------
------------------------------------------------------------
------------------------------------------------------------
------------------------------------------------------------
------------------------------------------------------------
------------------------------------------------------------
------------------------------------------------------------
------------------------------------------------------------
------------------------------------------------------------
------------------------------------------------------------
------------------------------------------------------------
------------------------------------------------------------
------------------------------------------------------------
------------------------------------------------------------
------------------------MGSY----------SE--------------------
----------TP-AVTS-----------------------------NG------------
----------------------TAANLT------TS-NGLHSGTKRDNENGGT--TT---
---------------P-GPLSS------RAYQLEMLDQSMK---Q--NAIVV--------
-----------M-----------------------------------------D------
------------------TGS--G----------------------K-TH-----V----
--------------------------------------AVL--------------RI---
----------KAEL--------QS---------------CD----------P-------K
------------------K---------------------IIWFLA-----PTV-AL---
--CSQ-QYEVIK----------LQIPVVSMKLLTGQ-E--NVETWS--ANIWDI-IL---
---RD-VRIVVSTYQ-----------------V----------------LLD-ALCHS--
FV-KMER-LALIVFD--E------------------------A-HNCSGK----------
--HPGSKA---MTDFYHRQKA-----SG------------------LPVPSILGITATPS
-------M---T-EDIEN----I------------S------------------NLEATL
DGKCITPTLHRDELLK---C----------------VKRPDIRSVLY-------------
NAP---------------------------------------------------------
------------------------------------------------------------
----------------------------------------------------------VG
----------------------------VV----VTP-----------------------
--------------------------S-IKRLHDEFNTL---DITQDPYILRL-QK---D
-----PTE--RNRRALEKAIEK-------------YDTF-VQNQIRGLRNRA-LEIAEQL
GTWAADYY----------------------------L-------WKSATCFLD-------
-RAR------QDRNNI-------F--DNWV-------D---DEKQYIATFL------RR-
-----V-----A------------IKQPAPMP------QSG-----SD---------ISE
KASALIRELV-SI-----------D-D---P-IVCIIFAKERATVGLLCDLL--------
--GLCPRIAERH-RIGSIVGSSN-FHS----RR-NA--LYE-------PPNDS--SN--N
ALQDFR---SGK--------------INILIATSVLEEGIDVPACNMVICFDHPSTPKAF
VQRRGRARMGDSKLLLL----S--EY-----CS-PV---I-E--RWAALEEDMKAVYQD-
T--QREI--MQ--LRQ-LE----E-S---------E------E-----------------
----TC------------PT----FFEVKAT----G----------------------AR
L-------DFDNAKSHLEHFCR--V-L-SVG------EFVDSRPDYIIH------R----
--H-EE---------------SAP--PTLS----ATVLLPSFVP-VRLRVISGKLR-WLS
EKNATKEAAFQAYCALYEAG--------LVNDHLL-PFRY--E-DI-------P--G---
------------V-EER----AA--EV-E-VEPL-FNPWFA-LGDAWK------------
-------QL--D--E---------------------PWLY---S--LT--LYDT------
-EYF-GETKFDIVLP-R---KLG------E---QW-RPI-QAFLSS-DEG--CRL-----
--ECN----S---------------SRPISA-------------------AE--------
V-ARLPD-HTSTLLALHYAH-R---WT-------VE-E-----R-----K-H--AIRISV
RD---------KA-----M------SMRDI-----GGR------TFDP-----R------
--DE--SVIG----GDYLIR---D--I-T-RI------------------PY----RY--
-L------------SVI--HHKPPAEEVRS---SLY------D---YDVAPN--------
------------------D-VPYL-VVK--KWS---KRT----DFL---H--P-V-LQ--
--------------------DMS--------SC----TPAT-T------K-KYPHVIP--
----LPWARV--DTL-PIKYARLGMLIPSIMHEMEVMMIVQELS-QT-ILSGINITN---
---QD--LIREAISSGNAAEP-V----------------------------NYERLEFLG
DSVLKYLAAIQVSAI------Q-PDWPE------------GYLSFYKDRIVSNSRLSRAA
IDNGLARFILTK----TFT-----GHKWRPKLV--G-DS--E---SG--S---K-----K
----------------------------------GP---P-RK-MSTKTLADVSEALIGA
SY--------LD-------G-----------G-IA----------KAQACITM--FIN--
---E----V----P----------------W-RDLTANRLVFFD----KA-RN--EI--A
-G-SPE-----------------LE---------------RLEELVGYRFQKKSLLLEAM
THPS-CL--F-------N------H------D-----------TRSYEHLEFLGDAILDF
VIVRKLY-S-Y--------R--P-----------------P-------------------
------------LPHY--RMHILKTAMVNGD---------------FLAFLCLHHSQA-Q
T---EKVVTA--------------------------------------------------
---------DL------------------------------EVTE--------E--KR--
--------------------------------------TP-LALWNFMRH--------SS
E-P--I--GVE-----QAAL--RRRFD--ALHTEVL--TE-M--------AQ--------
-------------------------------------------------------GE---
---Y-----------------------YPW---DLIARM---QAQ-----KFYSDVFEAL
IGAMWVDS-G----------------------------------------------SPE-
----E--CEAFLGRIG---VLS-YLDRLV-------------------------------
-R---DGVQVQHPKELLGK---------------Y--------------AVA--------
--------------------------------------QPVKYV--LE------------
------------------------------A-----------------------------
--------------------EKVV------------------------------------
------------------------------------------------------------
-------------GGAK-------------------------------------------
P---D-----------------------------------------EV-----------K
-Y--SC-----------------------------------------R----V-------
--------------------------------YIG--P--D----------------V-I
AEVF--------------------------------------------------------
----------------------D-GVAK--------------------------------
------------------------------------------------------------
--------------------------------------------------DEVK------
------------------------------------------------------------
------------------------------------------------------------
----------------------------------------------IK------AA----
------------------------QQA---------------------------------
----------IR-I----------------------------------------------
------------------------------------------------------------
------------------------------------------------------------
------------------------------------------------------------
------------------------------------------------------------
------------------------------------------------------------
------------------------------------------------------------
------------------------------------------------------------
-------------------------------------------------------M----
----D--R----------------------------------------------------
------------------------------------------------------------
------------------------------------------------------------
----QK------------------------------------------------------
------------------------------------------------------------
------------------------------------------------------------
----------------------------------------------K-E-----------
------------------------------------------------------------
--------------------------------------KE--------------------
------------------------------------------------------------
------------------------------------------------------------
------------------------------------------------------------
------------------------------------------------------------
----------------------------------------------SEK-MQLA------
------------------------------------------------------------
------------------------------------------------------------
---------------------------
>CCT74019.1/1-1457
------------------------------------------------------------
------------------------------------------------------------
------------------------------------------------------------
------------------------------------------------------------
------------------------------------------------------------
------------------------------------------------------------
-------------------------MEVDEE-----------------------------
-----------------------QS------------------P----------------
------------------------------N--SGSA-----------------------
------------------------------------------------------------
-------------------------------------------------DSSR-------
------------------------------------------------------------
------------------------------------------------------------
---SESPA----------------------------------------------------
--------------------TASTPSPM----------IE--------------------
----------VE-ETVSI----------------------------LPTDKA--------
----------------------QTGKQK------AS-NKSK---------YVP--LV---
---------------P-DIIKP------RAYQREMLEQSLR---R--NVIVT--------
-----------M-----------------------------------------D------
------------------TGS--G----------------------K-TQ-----V----
--------------------------------------AVL--------------RI---
----------QAEL--------ER---------------CS----------S-------D
------------------K---------------------LVWFLG-----KTV-GL---
--VEQ-QYNVIK----------GQMPSVPMRLLTGQ-L--NIDAWS--PGVWPQ-IL---
---EG-TRIIVSTFS-----------------I----------------LRD-ALDHA--
FV-TMDM-LALIVFD--E------------------------V-HNCVKN----------
--NPGRKI---MMNFYRRHKN-----AG------------------MPVPAILGLTASPI
-------I---S-SDLKE----I------------E------------------KLENTM
DAICVTPTIHREQLLK---H----------------INKPHLVRSLY-------------
DVT---------------------------------------------------------
------------------------------------------------------------
----------------------------------------------------------KI
----------------------------PP----RTP-----------------------
--------------------------L-MQQLQSEYSNM---DIAKDPEVLKL-KALV-A
-----NDE--KKRERLMNLIMK-------------HDTF-SQQQIKGLWNKS-REILAEL
GSWAANYY----------------------------I-------SQMIKNFLG-------
-RIDD-------NINF-------T--DVWS-------N---EDRTYLAGHL------RR-
-----I-----N------------IGVVDNSP------PTE-----QT---------ISQ
KTSRLIHELL-EV-----------N-N---D-VVGIIFVKERTAAHTLCKLL--------
--NNYPPIRDRY-KVGAIVGASS-YGL----QK-QK--VYE-------YPID---SD--K
VLEDFR---SGA--------------IDLLVATSVLEEGIDVPACNLVVSFDEIATLKSF
IQRRGRARMPESKMIAL-------LS-----SS-AD---T-R--AWEDLEVGMKERYED-
D--QREL--DR--LDK-QA----W-A---------E------D-----------------
----ID------------ST----YYIVKNT----G----------------------AR
L-------DLENARQHLDRFCQ--V-V-FRT------DYITQLPEYVFH------K----
--E-ET--------------PYGG--PILR----ATVILPGGLP-LNLRTFKSACG-WKS
ERNAIRDAAFQAYVALYEAG--------LVTDNLA-PLNA--K-SE----------K---
------------V-EE-----KT--DL-I-PEPL-FDPWVQ-IAQRWK------------
-------SD--C--D---------------------KQYY---L--FE--FTDD------
-EFH-RPCLFGVILP-A---LV-------D---LP-RNI-TLYPGS-GSK--WSI-----
--VWT----S---------------VDDIPD-------------------EV--------
S-TNESD-ITSALLAMNFQH-R---WN-------VE-D-----R-----E-H--VIKMTL
ES---------TS-----IFPAPCVTRDSM-----AAY------PFHGA----G------
--EE--QAKK----HRVLVR---D--Q-E-NR------------------PF----HY--
-V------------RTI--PSKPKYLDVQH---PFY------K---YEEAKE--------
------------------H-EEYL-VLE--KWG---TRN----DLL---H--D-L-K---
--------------------DVQ--------PK------SS-T------K-PYEYVLP--
----ISHARV--DKI-GRRVVKCGVFIPHIIHELEVHLIASELS-ST-LLKPVGIGN---
---LQ--LVLEAISSPSACEP-V----------------------------NYQRLELLG
DSILKFCAVTQAYSE------H-PSWPE------------GLLNHFKDRLVSNERLQRVC
LEKGLSKFILSK----SFT-----ALKWRPLYL--D-DV--S---KE----K-FR----P
----------------------------------RP---A-PT-RGSKTLADVVEALIGA
SY--------QD-------G-----------G-MT----------KALKCISV--FLGD-
---K----C----N----------------W-HQEGVARDILFA----AA-PS--DV--K
-L-PSI-----------------IE---------------PLEDLIKYTFKKKSLLLEAV
THTS-YA--T-------I------M------Q-----------ERSYEQLEFLGDAVLDY
IVVTKMF-Q-H--------D--P-----------------P-------------------
------------IPTG--RLHMVKTAIVNGD---------------FLSFVNLTNSIE-R
K---DLEVVT--------------------------------------------------
---------NNEP--TTEAT--------GDLEAKPEGKL-IELI---------T--KT--
--------------------------------------TK-LPLWKFMRF--------NS
S-E--M--VNA-----MVKT--EERFE--SMRSELD--TA-LWG------GD--------
------------------------------------------------------------
---Y-----------------------YPW---VLLARL---QPP-----KFYSDMFEAI
IGAVWVDS-G----------------------------------------------SIE-
----E--CTRVLESFR---VME-YLNLVM-------------------------------
-E---KDIHVQHPKEQLSK---------------F--------------ALA--------
--------------------------------------SKMKYT--TT------------
------------------------------Q-----------------------------
--------------------IE--------------------------------------
------------------------------------------------------------
------------------------------------------------------------
----E----------------------------------------PEP-----------R
-W--SC-----------------------------------------E----L-------
--------------------------------TIG--E--R----------------L-V
AEVE--------------------------------------------------------
----------------------G-SLNK--------------------------------
------------------------------------------------------------
--------------------------------------------------VEAM------
------------------------------------------------------------
------------------------------------------------------------
----------------------------------------------AK------AA----
------------------------EKA---------------------------------
----------IR-L----------------------------------------------
------------------------------------------------------------
------------------------------------------------------------
------------------------------------------------------------
------------------------------------------------------------
------------------------------------------------------------
------------------------------------------------------------
------------------------------------------------------------
-------------------------------------------------------L----
----T--G----------------------------------------------------
------------------------------------------------------------
------------------------------------------------------------
----EM------------------------------------------------------
------------------------------------------------------------
------------------------------------------------------------
----------------------------------------------N-------------
------------------------------------------------------------
------------------------------------------------------------
------------------------------------------------------------
------------------------------------------------------------
------------------------------------------------------------
------------------------------------------------------------
---------------------------------------------------AVDQQQDA-
------------------------------------------------------------
----------------------------MDTS----------------------------
---------------------------
>CEI63071.1/1-1451
------------------------------------------------------------
------------------------------------------------------------
------------------------------------------------------------
------------------------------------------------------------
------------------------------------------------------------
------------------------------------------------------------
------------------------MSSTDKV-----------------------------
-----------------------MVDAY-------------SIPDS-EIK----------
--------------------------TLG-S--SVVE-----------------------
------------------------------------------------------------
-------------------------------------------------ISVA-------
------------------------------------------------------------
------------------------------------------------------------
---DGRET----------------------------------------------------
--------------------ITNVPDAE----------TL--------------------
----------IS-----I----------------------------DSDDKF--------
----------------------IEEEQD------DE-VEDQ---------QVT--PS---
---------------S-EVVNP------RGYQREMLERSLE---R--NIIVA--------
-----------M-----------------------------------------D------
------------------TGS--G----------------------K-TQ-----V----
--------------------------------------AVM--------------RI---
----------QHEL--------DT---------------CA----------P-------D
------------------K---------------------IVWFLG-----KTV-SL---
--CEQ-QYDVLQ----------IQMPSVSMRLLTGQ-L--NIDTWS--EDVWPR-IL---
---HG-TRVVVSTFD-----------------V----------------LRD-ALDHA--
FV-RIDM-LSLIVFD--E------------------------V-HNCVKN----------
--SGGRKI---MVNHYHRHKS-----AG------------------MPVPVILGLTASPV
-------Q---SRSRHDE----I------------R------------------ELEITM
DAICITPTVNREELLR---H----------------VNKPDLSRVLY-------------
DVE---------------------------------------------------------
------------------------------------------------------------
----------------------------------------------------------EH
----------------------------PA----RTP-----------------------
--------------------------L-MQTLRSEYLAM---DITKDPSITKI-RELI-A
-----KNA--STGPEVLSLLMK-------------HGTF-SQKQLKAFWNKS-KDILSEL
GPWAADKY----------------------------I-------SDLVNIFLQ-------
-RVDS-------SSKL-------N--DAWN-------N---EDRTYLAGHM------RQ-
-----I-----A------------ASPHQPKL------PAT-----HN---------LSD
KTNKLIHELL-TA-----------D-E---D-TVGIIFVRSRVAANVLGSLL--------
--KEHPEIRKRY-RASSVVGFSS-TKV----HK-QN--IHE-------YMPSS--ST--E
TLRDFK---SGV--------------INLLVSTSVLEEGIDVAACNLVVCFDETTTLKSH
IQRRGRARRKNSKMIVL-------TK-----ST-SD---V-Q--EWDSLEAEMKSQYEQ-
E--REEL--DR--LEI-EA----R-T---------E------A-----------------
----TS------------SM----SLVIPNT----G----------------------AR
L-------DLENARQHLEHFCS--K-V-FRR------DYVDQRPVYVYQ------K----
--T-EQ--------------GTAP--PGFS----ATVTLPAALP-RHLRKTQGRGG-WRS
EKNAQKEAAFVAFVGLYQEG--------LIGDHLL-PLNA--D-SK----------G---
------------A-EE-----EV--QL-TRPELL-FNPWRD-VAQKWQ------------
-------TA--N--D---------------------KWLY---S--YE--FFDH------
-EYV-TPLRFNIALP-V---EL-------P---QP-RDI-TVYPQE-GLT--WHV-----
--KCT----S---------------IKRISH-------------------AE--------
C-LDLPD-HTSILLAMHFGH-R---WN-------VE-D-----R-----D-H--VIKLIY
EN---------RD-----L------SLDRI-----GSI------PFNE-----S------
--ID--AVLE----KRVLVR---D--A-R-KT------------------PY----HY--
-V------------RTI--PSKPLKEQVKH---PFS------E---YEDAPE--------
--------------------EQYL-VVE--QWT---RRS----DLL---H--D-F-FH--
--------------------GQT--------RS------AS-T------K-PYRWVIP--
----ISQATV--DEV-PRRAAKCGMLIPCIIHELEVQLITSELS-ST-ILAPVGITD---
---LQ--LVIEAISSRSAAEP-V----------------------------EYERLEFLG
DSILKFCTVTQAYSE------H-PFWPE------------GLLNHFKDQLVSNNRLTRMC
LETGLSKFIITN----PYT-----GLKWRPLYQ--D-DF--L---DV----K-PA----E
----------------------------------GA---S-RF-IGPKVLADVVEALVGA
SY--------QD-------G-----------G-MN----------KALECIKV--FLGS-
---K----C----N----------------W-YNDGVARDILFR----EA-LS--DV--Q
-L-PPT-----------------ME---------------PLEELIGYTFEKKSLLIEAM
THGS-YA--A-------D------T------Q-----------QRSYEQLEFLGDAVLDC
IVVTRMY-Q-F--------D--P-----------------P-------------------
------------VPHG--RLHMIKTAMVNAE---------------FLAFTNMQYGLL-R
P---DIEFED--------------------------------------------------
----------G------------------------------EPV---------S--TE--
--------------------------------------VS-LPIWKFMRH--------NS
Q-E--M--GRI-----MKET--QARFE--SLQDEIN--AA-R--------MN--------
-------------------------------------------------------GT---
---H-----------------------YPW---TLLARL---HPK-----KFYSDLIEAV
LGAIWVDS-G----------------------------------------------NME-
----T--CTAFLHKFG---ILP-YLDRIL-------------------------------
-N---DNIHVQHPKEELTK---------------L--------------SVN--------
--------------------------------------EKMFYD--CT------------
------------------------------L-----------------------------
--------------------VD--------------------------------------
------------------------------------------------------------
------------------------------------------------------------
----G----------------------------------------PIK-----------E
-Y--LC-----------------------------------------T----V-------
--------------------------------KVG--D--R----------------I-V
GVVS--------------------------------------------------------
----------------------G-ALNK--------------------------------
------------------------------------------------------------
--------------------------------------------------IEAT------
------------------------------------------------------------
------------------------------------------------------------
----------------------------------------------AK------AA----
------------------------EEA---------------------------------
----------VN-L----------------------------------------------
------------------------------------------------------------
------------------------------------------------------------
------------------------------------------------------------
------------------------------------------------------------
------------------------------------------------------------
------------------------------------------------------------
------------------------------------------------------------
-------------------------------------------------------L----
----K--A----------------------------------------------------
------------------------------------------------------------
------------------------------------------------------------
----EQ------------------------------------------------------
------------------------------------------------------------
------------------------------------------------------------
----------------------------------------------RRA-----------
----------EQAAQDE-------------------------------------------
--------------------------------------VER-------------------
------------------------------------------------------------
------------------------------------------------------------
------------------------------------------------------------
------------------------------------------------------------
----------------------------------------------FLVAMDLS------
------------------------------------------------------------
------------------------------------------------------------
---------------------------
>CVK98405.1/1-1457
------------------------------------------------------------
------------------------------------------------------------
------------------------------------------------------------
------------------------------------------------------------
------------------------------------------------------------
------------------------------------------------------------
-------------------------MEIDEE-----------------------------
-----------------------QS------------------P----------------
------------------------------N--SGSA-----------------------
------------------------------------------------------------
-------------------------------------------------DSSR-------
------------------------------------------------------------
------------------------------------------------------------
---SESPA----------------------------------------------------
--------------------TASTPSPM----------IE--------------------
----------VE-ETVSI----------------------------LPTDKA--------
----------------------QTGKQK------AS-NKSK---------YVP--LV---
---------------P-DIIKP------RAYQREMLEQSLR---R--NVIVA--------
-----------M-----------------------------------------D------
------------------TGS--G----------------------K-TQ-----V----
--------------------------------------AVL--------------RI---
----------QAEL--------ER---------------CS----------P-------D
------------------K---------------------LVWFLG-----KTV-GL---
--VEQ-QYNVIK----------GQMPSVPMRLLTGQ-L--NIDAWS--PGVWPQ-IL---
---KG-TRIIVSTFS-----------------I----------------LRD-ALDHA--
FV-TMDM-LALIVFD--E------------------------V-HNCVKN----------
--NPGRKI---MMNFYHRHKN-----AG------------------MPVPAILGLTASPI
-------I---S-SDLKE----I------------E------------------KLENTM
DAICVTPTIHREQLLK---H----------------TNKPHLVRSLY-------------
DVT---------------------------------------------------------
------------------------------------------------------------
----------------------------------------------------------KI
----------------------------PP----RTP-----------------------
--------------------------L-MQQLQSEYSDM---DIAKDPEVLKL-KALV-A
-----NDE--KKRERLMNLIMK-------------HDTF-SQQQIKGLWNKS-REILAEL
GSWAADYY----------------------------I-------SQMIKNFLG-------
-RIDE-------NINF-------T--DAWS-------N---EDRTYLAGHL------RR-
-----I-----N------------IGVVDNSP------PTE-----QT---------VSH
KTSRLIHELL-EV-----------K-N---D-VVGIIFVKERTAAHTLCKLL--------
--NNYPPIRDRY-KVGAIVGASS-YGL----QK-QR--VYE-------YPID---SD--K
VLEDFR---SGA--------------IDLLVATSVLEEGIDVPACNLVVSFDEIATLKSF
IQRRGRARMPESKMIAL-------LS-----SS-AD---T-R--AWEDLEVGMKERYED-
D--QREL--DR--LDK-QA----W-A---------E------D-----------------
----ID------------ST----YYIVKST----G----------------------AR
L-------DLENARQHLDRFCQ--V-V-FRT------DYITQLPEYVFH------K----
--E-ET--------------LYGG--PILR----ATVTLPGGLP-LNLRTFKSACG-WKS
ERNAIRDAAFQAYVALYEAG--------LVTDNLA-PLNA--K-SE----------K---
------------V-EE-----KI--DL-I-PEPL-FDPWVQ-IAQRWK------------
-------SD--C--E---------------------KQYY---L--FE--FTDD------
-EFN-RPCLFGVILP-A---LI-------D---LP-RNI-TLYPGG-GSK--WSI-----
--VWS----S---------------VDDIPD-------------------EV--------
S-TNELD-ITSALLAMNFQH-R---WN-------VE-D-----R-----G-H--VIKMSL
ES---------TS-----IFPAPRVTRDSM-----AAY------PFRGA----G------
--EE--QAKK----HRVLVR---D--Q-E-NR------------------PF----HY--
-V------------RTI--PSKPKYLDVQH---PFY------E---YEEAKE--------
------------------H-EEYL-VLE--KWG---TRN----DLL---H--D-L-K---
--------------------DVQ--------PK------SS-T------K-PYEYVLP--
----ISHARV--DKV-GRRVVKCGLFIPHIIHELEVHLIASELS-ST-LLKPVGIEN---
---LQ--LVLEAISSPSACEP-V----------------------------NYQRLELLG
DSILKFCAVTQAYSE------H-PSWPE------------GLLNHFKDRLVSNERLQRVC
LEKGLSKFILSK----SFT-----ALKWRPLYL--D-DV--S---KE----K-FR----P
----------------------------------RP---A-PT-RGSKTLADVVEALIGA
SY--------QD-------G-----------G-MT----------KALKCISV--FLGD-
---K----C----N----------------W-HQEGVARDILFA----AA-PS--DV--K
-L-PSI-----------------IE---------------PLEDLIKYTFKKKSLLLEAV
THPS-YA--T-------I------M------Q-----------ERSYEQLEFLGDAVLDY
IVVTKMF-Q-H--------D--P-----------------P-------------------
------------IPTG--RLHMIKTAIVNGD---------------FLSFVNLTNSIE-R
K---DLEVVT--------------------------------------------------
---------NSEP--TTEAT--------GDLEVKPEGKL-IELI---------T--KT--
--------------------------------------TK-LPLWKFMRF--------NS
S-E--M--VNA-----MVKT--EERFE--SMRSELN--TA-LWG------GY--------
------------------------------------------------------------
---H-----------------------YPW---VLLARL---QPP-----KFYSDMFEAI
IGAVWVDS-G----------------------------------------------SIE-
----E--CTRVLERFR---VME-YLNLVM-------------------------------
-E---KDIHVQHPKEQLSK---------------F--------------ALA--------
--------------------------------------SKMKYT--TT------------
------------------------------Q-----------------------------
--------------------IE--------------------------------------
------------------------------------------------------------
------------------------------------------------------------
----E----------------------------------------PEP-----------R
-W--SC-----------------------------------------E----L-------
--------------------------------TIG--E--R----------------L-V
AEVE--------------------------------------------------------
----------------------G-SLNK--------------------------------
------------------------------------------------------------
--------------------------------------------------VEAM------
------------------------------------------------------------
------------------------------------------------------------
----------------------------------------------AK------AA----
------------------------EKA---------------------------------
----------IR-L----------------------------------------------
------------------------------------------------------------
------------------------------------------------------------
------------------------------------------------------------
------------------------------------------------------------
------------------------------------------------------------
------------------------------------------------------------
------------------------------------------------------------
-------------------------------------------------------L----
----T--G----------------------------------------------------
------------------------------------------------------------
------------------------------------------------------------
----EM------------------------------------------------------
------------------------------------------------------------
------------------------------------------------------------
----------------------------------------------N-------------
------------------------------------------------------------
------------------------------------------------------------
------------------------------------------------------------
------------------------------------------------------------
------------------------------------------------------------
------------------------------------------------------------
---------------------------------------------------AVDQQQDA-
------------------------------------------------------------
----------------------------MDTS----------------------------
---------------------------
>CZR48343.1/1-1457
------------------------------------------------------------
------------------------------------------------------------
------------------------------------------------------------
------------------------------------------------------------
------------------------------------------------------------
------------------------------------------------------------
-------------------------MEVDEE-----------------------------
-----------------------QS------------------P----------------
------------------------------N--SGSA-----------------------
------------------------------------------------------------
-------------------------------------------------DSSR-------
------------------------------------------------------------
------------------------------------------------------------
---SESPA----------------------------------------------------
--------------------TASTPSPM----------IE--------------------
----------VE-EAVSI----------------------------LSTAKA--------
----------------------KTGKQK------AS-SKSK---------YVT--LV---
---------------P-DIIKP------RAYQREMLEQSLR---R--NVIVT--------
-----------M-----------------------------------------D------
------------------TGS--G----------------------K-TQ-----V----
--------------------------------------AVL--------------RI---
----------QAEL--------ER---------------CS----------P-------D
------------------K---------------------LVWFLG-----KTV-GL---
--VEQ-QYNVIQ----------GQMPSVPMRLLTGQ-L--NIDAWS--PGVWSQ-IL---
---EG-TRIIVSTFS-----------------I----------------LRD-ALDHA--
FV-TMDM-LALIVFD--E------------------------V-HNCVKN----------
--DPGRKI---MMNFYHRHKN-----AG------------------LPVPAILGLTASPI
-------I---S-SDLKE----I------------E------------------KLENTM
DATCVTPTIHREQLLK---H----------------INKPHLVRSLY-------------
DVT---------------------------------------------------------
------------------------------------------------------------
----------------------------------------------------------KI
----------------------------PP----RTP-----------------------
--------------------------L-MQQLQSEYSNM---DIAKDPEVLKL-KALV-A
-----NDE--KKRERLMNLIMK-------------HGTF-SQQQIKGLWNKS-REILAEL
GSWAADYY----------------------------I-------SQMIKNFLG-------
-RIDE-------NINF-------T--DAWS-------N---EDRTYLAGHL------RR-
-----I-----N------------IGVVDNSP------PTE-----QT---------VSH
KTSRLIHELL-EV-----------K-N---D-VVGIIFVKERTAAHTLCKLL--------
--NNYPPIRDRY-KVGAIVGASS-YGL----QK-QK--VYE-------YPID---SD--K
VLEDFR---SGA--------------IDLLVATSVLEEGIDVPACNLVVSFDEIATLKSF
IQRRGRARMPDSKMIAL-------LR-----SS-AD---T-R--AWEDLEVGMKERYED-
D--QREL--DR--LDK-QA----W-A---------E------D-----------------
----ID------------ST----YYIVKNT----G----------------------AR
L-------DLENARQHLDRFCQ--V-V-FRT------DYITQLPEYVFH------K----
--E-ET--------------PYGG--PILR----ATVTLPGGLP-LNLRTFKSACG-WKS
ERNAIRDAAFQAYVALYEAG--------LVTDNLA-PLNA--K-SE----------K---
------------V-EE-----KI--DL-I-PEPL-FDPWVQ-IAQRWK------------
-------SD--C--D---------------------KQYY---L--FE--FTDE------
-EFH-RPCLFGVILP-A---LV-------D---LP-RNI-TLYPGS-GSK--WSI-----
--VWS----S---------------VDDIPD-------------------EV--------
S-SNERD-ITSALLAMNFQH-R---WN-------VE-D-----R-----E-H--VIKMTL
ES---------TS-----IFPAPHVTRDSM-----AAY------PFRGA----G------
--EE--QAKK----HRVLVR---D--Q-K-NR------------------PF----HY--
-V------------RMI--PSKPKYLDVQH---PFY------E---YEEAEE--------
------------------H-EEYL-VLE--KWG---TRN----DLL---H--D-L-K---
--------------------DVQ--------PK------SS-T------K-PYEYVLP--
----ISHARV--DKV-GRRVVKCGLFIPHITHELEVHLIASELS-ST-LLKPVGIEN---
---LQ--LVLEAISSPSACEP-V----------------------------NYQRLELLG
DSILKFCAVTQAYSE------H-PSWPE------------GLLNHFKDRLVSNERLQRVC
LEKGLSKFILSK----SFT-----ALKWRPLYL--D-DV--S---KE----K-FR----P
----------------------------------RP---A-PT-RGSKTLADVVEALIGA
SY--------QD-------G-----------G-MT----------KALKCISV--FLGD-
---K----C----N----------------W-HQEGVARDILFA----AA-PS--DV--K
-L-PSI-----------------IE---------------PLEDLIKYTFRKKSLLLEAV
THPS-YA--T-------I------M------Q-----------ERSYEQLEFLGDAVLDY
IVVAKMF-Q-H--------D--P-----------------P-------------------
------------IPTG--RLHMIKTAIVNGD---------------FLSFVNLTNSIE-R
K---DLEVVT--------------------------------------------------
---------NSEP--TTEAT--------GDLEVKPEGKL-IELI---------T--KT--
--------------------------------------TK-LPLWKFMRF--------NS
S-E--M--VNA-----MVKT--EERFE--SMRSELD--TA-LWG------GD--------
------------------------------------------------------------
---F-----------------------YPW---VLLARL---QPP-----KFYSDMFEAI
IGAVWVDS-G----------------------------------------------SIE-
----E--CTRVLESFR---VME-YLNLVM-------------------------------
-E---KDIHVQHPKEQLSK---------------F--------------ALA--------
--------------------------------------SKMKYT--TT------------
------------------------------Q-----------------------------
--------------------IE--------------------------------------
------------------------------------------------------------
------------------------------------------------------------
----E----------------------------------------PEP-----------R
-W--SC-----------------------------------------E----L-------
--------------------------------TIG--E--R----------------L-V
AEVE--------------------------------------------------------
----------------------G-SLNK--------------------------------
------------------------------------------------------------
--------------------------------------------------VEAM------
------------------------------------------------------------
------------------------------------------------------------
----------------------------------------------AK------AA----
------------------------EKA---------------------------------
----------IR-L----------------------------------------------
------------------------------------------------------------
------------------------------------------------------------
------------------------------------------------------------
------------------------------------------------------------
------------------------------------------------------------
------------------------------------------------------------
------------------------------------------------------------
-------------------------------------------------------L----
----K--G----------------------------------------------------
------------------------------------------------------------
------------------------------------------------------------
----EM------------------------------------------------------
------------------------------------------------------------
------------------------------------------------------------
----------------------------------------------N-------------
------------------------------------------------------------
------------------------------------------------------------
------------------------------------------------------------
------------------------------------------------------------
------------------------------------------------------------
------------------------------------------------------------
---------------------------------------------------AVDQQQDA-
------------------------------------------------------------
----------------------------MDTS----------------------------
---------------------------
>EEU42828.1/1-1381
------------------------------------------------------------
------------------------------------------------------------
------------------------------------------------------------
------------------------------------------------------------
------------------------------------------------------------
------------------------------------------------------------
------------------------------------------------------------
------------------------------------------------------------
------------------------------------------------------------
------------------------------------------------------------
------------------------------------------------------------
------------------------------------------------------------
------------------------------------------------------------
------------------------------------------------------------
------------------------------------------------------------
------------------------------------------------------------
-----------------------------------M-LEDK---------EES--PA---
---------------P-EIINP------RAYQREMLEQSLE---R--NVIVA--------
-----------M-----------------------------------------D------
------------------TGS--G----------------------K-TQ-----V----
--------------------------------------AVL--------------RI---
----------QVEL--------EK---------------SS----------P-------D
------------------K---------------------IIWFLG-----KTV-SL---
--CEQ-QFKVIQ----------RQNPSVSMKILTGQ-L--NIDAWS--PEVWPK-IL---
---NG-TRIVVSTFE-----------------I----------------LHD-ALTHG--
FV-KMSM-LSLIVFD--E------------------------V-HNCVKR----------
--SSGRKI---MLNFYHEDKN-----AG------------------LPVPAILGLTASPV
-------I---S-SDLAS----I------------E------------------TLENTM
DAICTTPTVHREELLQ---C----------------VNKPHLVRSVY-------------
EYK---------------------------------------------------------
------------------------------------------------------------
----------------------------------------------------------KR
----------------------------SE----LTN-----------------------
--------------------------L-MRALHTAYQNM---DITTDPEVLRF-SRC---
-----RNE--ENLKRLRDAIMR-------------NDTF-SQNQMKGLWNRS-RVILEEL
GSWAADRY----------------------------V-------SRLIADFLS-------
-RVDA-------PD------------DTWS-------N---ENRTYLAGYL------RG-
-----V-----P------------ISSLGNEP------PTA-----TD---------LSH
KAAKLIHELL-AA-----------G-D---D-VVGIIFVKERTTANVLCDLL--------
--NSSPPVRARY-RVGAMVGTSS-SRS----RT-QN--MYE-------FNNGT--ST--Q
ILEDFR---SGV--------------VNLLVATSVLEEGIDVPACNLVACFDETTTLKSF
IQRRGRARMQESKMIAM-------ES-----SL-TS---S-R--TWEELEEGMKRRYQD-
D--QREL--ER--LDE-LA----R-S---------E------Q-----------------
----TD------------SI----YYIIKSS----G----------------------AR
L-------DLDNARQHLEHFCQ--V-V-FKA------DYVDRRPEYIFQ------K----
--E-QN--------------ELGE--DMLR----AVLTLPSGLP-ANLRKFRSSSS-WKS
EKNAMKDAAFRAYVALIEEG--------LVSENLL-PVNF--N-PG----------A---
------------K-EE-----DP--EP-L-PEPL-FNPWIH-VAQNWK------------
-------KT--E--D---------------------KWLY---G--FE--FWDE------
-GLD-YPVRFDIVLP-A---EL-------P---QL-RDI-GLFLDA-NYR--WTV-----
--KHV----S---------------TKKISH-------------------DE--------
N-SSLPD-HTSTLLAFQFGH-R---WL-------VE-D-----R-----E-H--VVKVIY
ED---------RD-----I------SRKHI-----GGM------PFLG-----N------
--ED--KAAS----GLALVR---D--N-S-IC------------------PF----YY--
-I------------KTI--PSKPSPEEVQH---PFY------E---YELAPQ--------
------------------D-EPYL-VVE--KWT---RRA----DLL---HP-P-N-NP--
--------------------NQE--------QK------VN-T------K-PYGRVLP--
----ISYTTV--DMV-PKRVVKVGMLIPSIIHEIGVQLVASELS-TT-LLQPVNIND---
---LQ--LVLEAISSRSAHEP-V----------------------------DYERLEFLG
DSILKYCTVIQAYAE------H-PLWPE------------GLLVPFKDQLVSNKRLHRAC
LESGLSKFILSK----AFTGRSYSGKKWKPLYL--D-DF--L---PE----E-SV----E
----------------------------------PL---D-RI-TGHKNLADVVEALIGA
SF--------QD-------G-----------G-MD----------KALKCISV--FLGD-
---K----C----H----------------W-HEAGRGRDILFN----SA-LD--GV--P
-L-PPT-----------------LE---------------PLEELIGYSFRKKSLLIEAV
THGS-YA--G-------D------T------H-----------QRSYEQLEFLGDAVLDY
IIVTKVF-N-V--------K--P-----------------P-------------------
------------LPHS--DLHLIKTAMVNGE---------------FLAFVNLEHRLR-R
V---ETDVNA--------------------------------------------------
---------DG------------------------------VTE---------D--TI--
--------------------------------------KT-LALWQFMRY--------TS
P-A--I--GNE-----QVRT--VERFE--TLRREIV--DA-I--------EN--------
-------------------------------------------------------GT---
---H-----------------------YPW---TLLARF---QPK-----KFYSDLFEAL
IGAVWVDS-G----------------------------------------------STE-
----V--CEGVFHRFG---ILP-YLERII-------------------------------
-R---DKVHIKHPKEELSA---------------L--------------AVE--------
--------------------------------------KKVEYN--YT------------
------------------------------V-----------------------------
--------------------LD--------------------------------------
------------------------------------------------------------
------------------------------------------------------------
----G----------------------------------------VQP-----------E
-Y--VC-----------------------------------------R----L-------
--------------------------------KVG--D--R----------------L-M
ADVR--------------------------------------------------------
----------------------G-GLNK--------------------------------
------------------------------------------------------------
--------------------------------------------------EEIM------
------------------------------------------------------------
------------------------------------------------------------
----------------------------------------------TR------AA----
------------------------EQA---------------------------------
----------VK-V----------------------------------------------
------------------------------------------------------------
------------------------------------------------------------
------------------------------------------------------------
------------------------------------------------------------
------------------------------------------------------------
------------------------------------------------------------
------------------------------------------------------------
-------------------------------------------------------M----
----N--E----------------------------------------------------
------------------------------------------------------------
------------------------------------------------------------
----EK------------------------------------------------------
------------------------------------------------------------
------------------------------------------------------------
----------------------------------------------R-A-----------
------------------------------------------------------------
--------------------------------------AEL-------------------
------------------------------------------------------------
------------------------------------------------------------
------------------------------------------------------------
------------------------------------------------------------
----------------------------------------------GAEPMDME------
------------------------------------------------------------
------------------------------------------------------------
---------------------------
>EFQ30102.1/1-1447
------------------------------------------------------------
------------------------------------------------------------
------------------------------------------------------------
------------------------------------------------------------
------------------------------------------------------------
------------------------------------------------------------
-------------------------MP-GYS-----------------------------
-----------------------QS-----------------------------------
------------------------------F--SDDG-----------------------
------------------------------------------------------------
------------------------------------------------------------
------------------------------------------------------------
------------------------------------------------------------
---SGPSE----------------------------------------------------
-----------------DVMPADVPASG----------PQ--------------------
----------NQ-DVLSA------------------------------AAED--------
-------------------VFLDNEVSL------PS-DEPAPGI----------------
---------------P-VIMNA------RAYQTEMFDQSMR---Q--NIIVA--------
-----------M-----------------------------------------D------
------------------TGS--G----------------------K-TQ-----V----
--------------------------------------AVL--------------RI---
----------RAEV--------ER---------------TS----------S-------K
------------------H---------------------IVWFLA-----PTV-SL---
--CAQ-QFAVLQ----------SQIPEVQIKFLSGD-D--NVDSWS-DQRTWDE-VL---
---HN-VRIVVSTYQ-----------------I----------------LLD-ALSHA--
FV-RMER-LSLIVFD--E------------------------A-HNCIGK----------
--SPGSKI---MTVFYHEEKG-----KG------------------RYTPHILGLTASPT
-------F---G-SKVEG----I------------N------------------ALEATL
DAVCKSPTVHRSDLLA---C----------------VKKPTMTYISF-------------
QPH---------------------------------------------------------
------------------------------------------------------------
----------------------------------------------------------RC
----------------------------YD----PPG-----------------------
--------------------------S-LQSLRKAIRSL---DILDDPHILHL-QS---E
-----GTE--RSQRALMVALES-------------HDTW-IQNQMTSFGRQA-NQIFNDL
GPWAAEYY----------------------------I-------WVVKSRFMA-------
-ALRS-------QSIS-------L--NTWK-------D---DEKEYLAKIL------NQ-
-----V-----E------------CQCPPEET------IGG-----DV---------LSE
KVFLLIEQLL-Q------------D-KT--D-IMGVVFVRERATVSVLCHLL--------
--ASHKLLRARY-RMGAMVGTSQ-FQA----RK-RD--IWD-------LSR-S-EDL--Q
SLHQFR---NGK--------------TNLLIATSVLEEGIDVPACNVVICFDYPPNLKSF
IQRRGRARMKDSKLLML----H--DS-----SE-SA---P-K--EWAALEAEMKSQYEE-
K--EREL--EH--LKE-VE----D-T---------E------E-----------------
----ST------------EM----IFVINQT----G----------------------AV
L-------DPENAKQHLDHLCR--I-L-SPG------EFIDWRPDYIIK------K----
--L-GA---------------VDA--PDIR----ATVVLPSYLP-SHVRTAESQMA-WKS
EKNATKDAAFQAYVGLYKAG--------LVNDNLL-PFKP--E-DF----V--P--G---
------------V-GKV----PA--IL-Q-VNGL-LNAWVK-VAEAWK------------
-------VG--D--S---------------------LRST---R--IL--LKDS------
-AGA-LQGEYEMVLP-V---WI-------P---GL-QTI-PVHLDY-HIT--WSL-----
--EFG----E---------------QLPIDE-------------------LT--------
G----KD-DTAVLLALPYSH-R---WM-------PT-D-----A-----Q-Q--VVRFSV
TDG--------AD-----L------SVTQI-----GVN------QFVQGQM--S------
--AH--DMT-------CFIR---D--Q-S-GS------------------PH----TY--
-E------------GII--PKKPASQSVQK---TFY------E---FETAPE--------
------------------D-VPYI-ALN--KWS---RRS----DFL---H--R-P-QS--
--------------------EPG--------QS-P----SS-S------K-PYSRVYP--
----MPWAKV--DTI-PAKYAQFGVLIPSILHHIETRLVARELS-LG-LLRPLAISD---
---LS--LILTAISTGSASEP-T----------------------------NYERIEFLG
DSILKFSATINVAAL------N-PQWPE------------RLLSFHKDAIVSNSTLCKAA
VKHGLDRYILTK----PFT-----GQKWRPIYV--D-SV--L---SR----GE------D
----------------------------------KS---M-RK-MSTKTLADIVEALIGA
SM--------ID-------G-----------G-LD----------KALKCMSI--FL---
--QQ----I----N----------------W-RTLDACRLALYN----FS-PP--DV--E
-L-PST-----------------LE---------------PLEHLIGYKFDRKTLLIQAM
THAS-FN--LGN-----P------F------G-------------CLERLEFMGDSVLDY
VVVNRLF-A-V--------E--P-----------------P-------------------
------------LPHQ--TMHLLKTAMVNGD---------------FLGFLSLEQSIG-Q
D---EVVL----------------------------------------------------
--------GEN------------------TGK-EP------NLQ---------H--SR--
--------------------------------------FS-LPLWKFMRH--------QS
P-A--I--GLE-----QINV--HKRYT--ALRDQII--DS-M--------ER--------
-------------------------------------------------------GK---
---T-----------------------YPW---ALLARI---QLR-----KFYSDIFESL
LGAVYVDS-G----------------------------------------------DLG-
----V--CARVVERFG---ITG-YLDRIL-------------------------------
-R---DGVHVLHPKEELGH---------------L--------------ADK--------
--------------------------------------EKVTYV--LN------------
------------------------------A-----------------------------
--------------------RQ--------------------------------------
------------------------------------------------------------
---------------AG-------------------------------------------
D---DAA--------------------------------------EEK-----------E
-Y--LC-----------------------------------------R----V-------
--------------------------------LVG--T--R----------------C-V
VEVD--------------------------------------------------------
----------------------G-GVTR--------------------------------
------------------------------------------------------------
--------------------------------------------------EEVK------
------------------------------------------------------------
------------------------------------------------------------
----------------------------------------------VK------AA----
------------------------EAA---------------------------------
----------VN-I----------------------------------------------
------------------------------------------------------------
------------------------------------------------------------
------------------------------------------------------------
------------------------------------------------------------
------------------------------------------------------------
------------------------------------------------------------
------------------------------------------------------------
-------------------------------------------------------L----
----K--A----------------------------------------------------
------------------------------------------------------------
------------------------------------------------------------
----EK------------------------------------------------------
------------------------------------------------------------
------------------------------------------------------------
-------------------------------------------IAEKIQE----------
------------------------------------------------------------
--------------------------------------MPVLE-----------------
---------------D--------------------------------------------
------------------------------------------------------------
------------------------------------------------------------
------------------------------------------------------------
----------------------------------------------RDTAMEHASD----
------------------------------------------------------------
------------------------------------------------------------
---------------------------
>EFY92199.1/1-1441
------------------------------------------------------------
------------------------------------------------------------
------------------------------------------------------------
------------------------------------------------------------
------------------------------------------------------------
------------------------------------------------------------
-------------------------MIPATS-----------------------------
------------------------------------------------------------
----------------------------PGG--SCSS-----------------------
------------------------------------------------------------
---------------------------------------------------NE-------
------------------------------------------------------------
------------------------------------------------------------
---CEVP------------------------------------DISMETDW---------
-------------TEGDRNDAPK---DF----------LN--------------------
----------IS-ETIS-----------------------------AAALQ---------
----------------------ASPQKQ------PE-DASHHGIACDNETNRS--PS---
---------------A-TAMNP------RAYQLEMLDQSLK---Q--NVIVV--------
-----------M-----------------------------------------D------
------------------TGS--G----------------------K-TQ-----V----
--------------------------------------AVL--------------RI---
----------KAEL--------DR---------------SA----------P-------D
------------------K---------------------IIWFLA-----PTV-AL---
--CGQ-QFDVIR----------LQAASVPMKLITGN-D--QVDTWS--ADTWDT-IL---
---DG-VRVVVSTYQ-----------------V----------------LLD-ALCHA--
FI-NIDR-LSLIIFD--E------------------------------GK----------
--HPGSKI---MTDFYHRNKH-----TA------------------ESIPNILGITATPS
-------M---T-EDLEN----M------------E------------------ILEAVL
DAKCISPTRHREELLK---C----------------VKRPQIYSILY-------------
DAP---------------------------------------------------------
------------------------------------------------------------
----------------------------------------------------------RS
----------------------------LQ----YTE-----------------------
--------------------------S-MYRLRREFLNL---DITEDPYILRL-QE---D
-----PSD--RNCRALVRAVEK-------------YDTF-VQNQIKGLWGRS-VEILQQL
GTWAADMY----------------------------I-------WKSASAFLA-------
-RTN------TN--GI-------F--NDWL-------D---AEKKYLADFI------RR-
-----V-----S------------PSCPAPMP------QSG-----SE---------VSE
KATALVRELV-SV-----------E-E---S-TICLIFVKERATASALREFL--------
--MSCPRIVEKH-RIGSMVGTSN-YQS----RK-LT--LSE-------LIGQS--SDQMA
ALQSFR---SGK--------------INILIATSVLEEGIDVPACNMVICFDHPATPKSF
VQRRGRARMKESKLILL----S--EY-----SS-SA---V-G--KWEALEENMKAVYQD-
T--QREI--RT--IQS-LE----D-S---------E------E-----------------
----SS------------ST----FMEVEST----G----------------------AR
L-------DFENAKSHLEHFCR--V-L-SQG------DFVDSRPDYITH------S----
--H-EDW------D------SSSK--PMLS----ATVLLPSLVP-AQLRQIDSKSS-WRS
EKNATKDAAFQAYQTLYQAG--------LVNEHLL-PFRY--E-DI-------P--G---
------------V-ETR----AP--EV-E-VESL-LNPWFG-VAKAWT------------
-------EG--D--Q---------------------SWLY---S--LK--CHDP------
-MH--GESEYNVLVP-A---EL-------D---QL-RNI-QLYLNS-SDI--CEL-----
--RFD----S---------------CRPISA-------------------AD--------
V-AAMPD-HTSALLALPFAH-R---WS-------IE-E-----K-----H-H--IIRIWT
QE---------HQ-----V------SMGGI-----GGK------SFDP-----N------
--TS--DVIE----GKYLVR---D--E-S-NR------------------PY----HY--
-V------------GLL--PSKPTAESIQS---SIF------D---YENAPD--------
------------------D-VPYL-IVK--RWA---KRS----DFL---H--P-V-FS--
--------------------DAT--------P-------AT-T------K-PCPRVIP--
----LSWATA--DSI-PLKFAQFGMLIPSLIHELEVTLIAKELS-TT-LLERINITD---
---LG--LVREAISSRSAAEP-V----------------------------NYERLEFLG
DSILKYCTAIQVSAI------H-PEWPE------------GYLSFFKDRLVGNSRLSRAA
IDVGLAKFILTK----SFT-----GQKWRPLYL--D-NY--T----G--N--PG-----K
----------------------------------VS---P-RK-ISTKTLADVVEALIGA
SY--------IN-------G-----------G-IT----------KAQNCISL--FVN--
---E----I----Q----------------W-QDVSANRALFFK----MA-RD--QD--V
-L-PAE-----------------LK---------------PLEHLVGYQFKKKSLLIEAM
THQS-CM--F-------D------Y------N-----------RRSYEHLEFIGDAILDF
IIVRKMY-T-A--------G--P-----------------L-------------------
------------LAPY--QMHSLKTAMVNGD---------------FLAFLSLDHQMR-R
T---ETAVTS--------------------------------------------------
---------SL------------------------------QIID--------K--ET--
--------------------------------------TP-LALWTFMRH--------SS
E-A--I--GIE-----QAAT--LKRYE--ALRGEIL--AA-L--------RQ--------
-------------------------------------------------------GS---
---R-----------------------YPW---ALLARL---QAK-----KFYSDIFESL
LGAVWVDS-G----------------------------------------------SIE-
----L--CECMLQKFG---VLS-ILDRLL-------------------------------
-K---DRVAVQHPKEVLGK---------------M--------------AVT--------
--------------------------------------QTVTYD--VD------------
------------------------------V-----------------------------
--------------------QE--------------------------------------
------------------------------------------------------------
---------------AP-------------------------------------------
D---G-----------------------------------------EK-----------A
-F--TC-----------------------------------------R----V-------
--------------------------------LMG--E--K----------------V-V
TEVV--------------------------------------------------------
----------------------D-GVTR--------------------------------
------------------------------------------------------------
--------------------------------------------------EEVK------
------------------------------------------------------------
------------------------------------------------------------
----------------------------------------------TK------AA----
------------------------EEA---------------------------------
----------IR-I----------------------------------------------
------------------------------------------------------------
------------------------------------------------------------
------------------------------------------------------------
------------------------------------------------------------
------------------------------------------------------------
------------------------------------------------------------
------------------------------------------------------------
-------------------------------------------------------L----
----G--A----------------------------------------------------
------------------------------------------------------------
------------------------------------------------------------
----ER------------------------------------------------------
------------------------------------------------------------
------------------------------------------------------------
----------------------------------------------D-K-----------
------------------------------------------------------------
--------------------------------------A---------------------
------------------------------------------------------------
------------------------------------------------------------
------------------------------------------------------------
------------------------------------------------------------
----------------------------------------------AEVEH---------
------------------------------------------------------------
------------------------------------------------------------
---------------------------
>EFY99337.2/1-1447
------------------------------------------------------------
------------------------------------------------------------
------------------------------------------------------------
------------------------------------------------------------
------------------------------------------------------------
------------------------------------------------------------
-------------------------MIPATS-----------------------------
------------------------------------------------------------
----------------------------PVG--SYSS-----------------------
------------------------------------------------------------
---------------------------------------------------NE-------
------------------------------------------------------------
------------------------------------------------------------
---SEVP------------------------------------GILPETEW---------
-------------VEGDQNDTPT---DF----------PN--------------------
----------IR-ETIS-----------------------------TAALQ---------
----------------------ASPQEQ------LE-DASHQGIACDNETSGT--PS---
---------------A-TAMSP------RAYQLEMLDQSLK---Q--NAIVV--------
-----------M-----------------------------------------D------
------------------TGS--G----------------------K-TQ-----V----
--------------------------------------AVL--------------RI---
----------KAEL--------DR---------------SA----------P-------D
------------------K---------------------IIWFLA-----PTV-AL---
--CGQ-QFDVIR----------LQAASVAMKLLTGN-D--QVDTWS--ADTWDT-IL---
---DG-VRVVVSTYQ-----------------V----------------LLD-ALCHA--
FI-SIDR-FSLIIFD--E------------------------A-HNCVGK----------
--HPGSKI---MTDFYHHNKH-----AA------------------KSIPNILGITATPS
-------M---K-EDLEN----M------------E------------------ILEAVL
DAKCISPTRHREELLK---C----------------VKRPQIYSIVY-------------
DAP---------------------------------------------------------
------------------------------------------------------------
----------------------------------------------------------RS
----------------------------LQ----YTE-----------------------
--------------------------S-MYRLRKEFLDL---DIRKDPYILRL-QE---D
-----PSD--RNRRALVRAVEK-------------YDTF-VQNQIKGLWGRS-AEILQQL
GTWAADMY----------------------------I-------WKSSAAFLA-------
-RIN------TD--AI-------F--NDWI-------D---AEKKYLADFI------RR-
-----V-----S------------PSCPASMP------QSG-----SE---------VSE
KATALVRELV-SV-----------E-E---S-TVCLIFVKERATAGALREFL--------
--VSCPRIVEKH-RIGSMVGTSN-YQS----RK-LA--LYE-------LVGQS--SDPMA
ALQSFR---SGK--------------INILIATSVLEEGIDVPACNMVICFDHPQTPKSF
LQRRGRARMKESKLILL----S--EH-----SS-SA---V-A--KWEALEENMKAVYQD-
T--QREI--RA--IQS-ME----N-S---------E------E-----------------
----SS------------ST----FMEVEST----G----------------------AR
L-------DFENAKSHLEHFCR--V-L-SQG------EFVDSRPDYIIH------S----
--H-EDC------D------SSSK--PRLS----ATVLLPSFVP-SQLRQIDSKFS-WRS
EKNATKDAAFQAYQTLYEAG--------LVNKHLL-PFKY--E-DI-------P--G---
------------V-ETR----AP--EV-E-VDAL-LNPWFG-VAKAWT------------
-------EG--D--Q---------------------SWLY---S--LK--CYDH------
-MH--GESEYNVLFP-A---EL-------S---EL-RNI-QLYLNS-SDL--CEL-----
--RFD----S---------------RRPISA-------------------AD--------
V-AAMPD-HTSALLALPFAH-R---WP-------IE-E-----K-----H-H--IIRVWT
QE---------HH-----V------SMGGI-----GGK------TFDP-----N------
--SS--DVIE----GKYLIR---N--E-S-NS------------------PY----HY--
-V------------GLL--PSKPPVESVQS---SIF------D---YENAPA--------
------------------D-EPYL-VVK--KWT---KRS----DFL---H--P-VLFS--
--------------------DAT--------P-------AT-T------K-PYPRVIP--
----LSWATV--DSI-PLKFAQFGMLIPSLMHELEVTLIAKELS-TT-ILERINITD---
---LR--LVREAISSRSAAEP-V----------------------------NYERLEFLG
DSILKYCTAIQVSAI------H-PEWPE------------GYLSFFKDRLVSNSRLSRAA
IDVGLAKFILTK----TFT-----GQKWRPLYL--E-NY--T----G--N--PG-----K
----------------------------------VS---P-RK-LSTKTLADVVEALIGA
SY--------VN-------G-----------G-IT----------KALSCISL--FVN--
---E----I----Q----------------W-QDVSANRALFFK----MA-RD--QD--K
-L-PAE-----------------LK---------------PLEHLVGYQFNKKSLLIEAM
THQS-CM--F-------D------Y------Q-----------RRSYEHLEFIGDAILDF
IIVRKMY-T-A--------E--P-----------------L-------------------
------------LAPH--QMHSLKTAMVNAD---------------FLAFLSLDHQMR-R
T---ETAVTS--------------------------------------------------
---------DL------------------------------QIVD--------K--ET--
--------------------------------------TP-LALWTFMRH--------SS
E-A--I--GIE-----QATT--LKRYE--ALRGEIL--AT-L--------RQ--------
-------------------------------------------------------GS---
---H-----------------------YPW---ALLAGL---QAK-----KFYSDIFESL
LGAVWVDS-G----------------------------------------------SIE-
----L--CECMLQKFG---VLS-ILDRLL-------------------------------
-K---DRVQVQHPKEVLGK---------------M--------------AVT--------
--------------------------------------QTVTYN--VD------------
------------------------------V-----------------------------
--------------------QE--------------------------------------
------------------------------------------------------------
---------------AP-------------------------------------------
D---G-----------------------------------------DR-----------A
-F--TC-----------------------------------------R----V-------
--------------------------------LVG--Q--R----------------V-I
TEVV--------------------------------------------------------
----------------------D-GVTK--------------------------------
------------------------------------------------------------
--------------------------------------------------EEVK------
------------------------------------------------------------
------------------------------------------------------------
----------------------------------------------TK------AA----
------------------------EAA---------------------------------
----------IR-I----------------------------------------------
------------------------------------------------------------
------------------------------------------------------------
------------------------------------------------------------
------------------------------------------------------------
------------------------------------------------------------
------------------------------------------------------------
------------------------------------------------------------
-------------------------------------------------------M----
----S--A----------------------------------------------------
------------------------------------------------------------
------------------------------------------------------------
----EK------------------------------------------------------
------------------------------------------------------------
------------------------------------------------------------
----------------------------------------------D-K-----------
------------------------------------------------------------
--------------------------------------A---------------------
------------------------------------------------------------
------------------------------------------------------------
------------------------------------------------------------
------------------------------------------------------------
----------------------------------------------AEVKH---------
------------------------------------------------------------
------------------------------------------------------------
---------------------------
>EGR47129.1/1-1376
------------------------------------------------------------
------------------------------------------------------------
------------------------------------------------------------
------------------------------------------------------------
------------------------------------------------------------
------------------------------------------------------------
------------------------------------------------------------
------------------------------------------------------------
------------------------------------------------------------
------------------------------------------------------------
------------------------------------------------------------
------------------------------------------------------------
------------------------------------------------------------
------------------------------------------------------------
------------------------------------------------------------
------------------------------------------------------------
------------------------------------------------------------
---------------------M------RAYQIEMLDKSLK---Q--NVIVA--------
-----------M-----------------------------------------D------
------------------TGS--G----------------------K-TQ-----V----
--------------------------------------AVL--------------RI---
----------KKEL--------EI---------------CD----------A-------S
------------------K---------------------IIWFIA-----PTV-SL---
--CHQ-QHDVLK----------LQIPAVPMMTLAGN-S--NIDAWG--PDIWAI-LL---
---DT-VRIVISTPQ-----------------V----------------LLD-ALDHA--
YL-NLGL-LALLVFD--E------------------------V-HNCIGR----------
--SPGGKI---MLHHYHPRKL-----AG------------------ESVPAVLGLTATPS
-------I---Q-SELAD----I------------D------------------ALEWLM
DARCVSPTLHRDELLK---C----------------VKRPNIKHIIY-------------
KA----------------------------------------------------------
------------------------------------------------------------
---------------------------------------------------------GKE
----------------------------DI----TTP-----------------------
--------------------------T-MRDLDRVYRAL---DILEDPYILML-RN---N
-----PTD--RNNRLLLTAIEK-------------YDTY-TQNQMKSFCARS-REICKQL
GPWAADLF----------------------------I-------WKAISAHLD-------
-KVDRQT---DGVDEY-------G--NKWSSG-S-TSF---LEKKHLADIY------RR-
-----V-----K------------VQRPSDVP------QVF-----ED---------ISD
KVGKLIFELL-SV-----------E-E---P-TVGIIFVEERVMVAMLAEVL--------
--SVNHTITSRY-RIGTMVGTSN-YAG----RR-KA--VYD-------FDQKT--DY--K
DLQSFR---SGK--------------INLLIATSVLEEGIDVPACNLVICFDTPTTPKSF
IQRRGRARSKDSNLLLF----F--DD-----AN-PA---I-L--KWQAKEEEMNRIFED-
E--ERAI--RE--LGK-LE----D-S---------E------S-----------------
----PS------------TI----SFTVPST----G----------------------AR
L-------DFDNAKQHLEHFCR--V-L-CPS------DFVDSRPDYIIR------R----
--E-Q-----------------DS--PLLT----AIVLLPPFLP-VNLRQHTSASP-WRS
EKNATKDAAYQAYIALYDAK--------LVNENLL-PFKS--S-DM-------L--G---
------------I-DKR----VS--EV-P-VEPL-MKPWHR-VAPAWR------------
-------EA--G--D---------------------KWLY---S--LS--CVEE------
-DGR-VSAEYEVLLP-V---WL-------N---QP-QPL-KMFLDR-NHQ--VEL-----
--QLK----A---------------GIPVPH-------------------EQ--------
V-ASLPD-HTSTLLALHFGH-R---WP-------LE-Q-----K-----E-H--VIRVWA
KD---------QP-----L------SLNQI-----GEL------TYDP-----Q------
--NE--SVSR----GEFLIR---D--N-T-RA------------------PY----LY--
-K------------DTI--AFKPEPSQVQN---TFY------E---YDKAPE--------
------------------D-VPYL-VLT--KWT---RRT----DFL---H--R-L-QG--
--------------------NPA--------K-----NEVS-S------K-PYARVYP--
----LSWATV--DTI-PARHAQFGMLIPTMIHELGVMLMAKELA-YS-VLDEVGISD---
---LQ--LVKEAISARSASEP-V----------------------------NYERLEFLG
DSILKFCACMRAAAE------K-PDYPE------------GYLSYWRDRLVSNSRLYKAA
LEFGLPRFILTK----PFT-----GQKWRPLYL--D-EV--L---QQ--G-DVA-----T
----------------------------------PE---K-RK-LSTKTLADVVEALIGA
SY--------VD-------G-----------G-LS----------KAVTCISK--FVP--
---E----G----S----------------W-TSVDADRESLFA----RV-PD--GE--P
-L-PPP-----------------LE---------------PLEKLIGYTFQKKALLMEAL
THAS-YA--A-------D------F------G-----------TRSLERLEFIGDAVLDN
IIVTKLF-R-L--------K--P-----------------A-------------------
------------LPHF--RMHTLKTGLVNGD---------------FLAFMTMEHGVQLA
A---DPVVTE--------------------------------------------------
---------EA------------------------------TVE---------V--PE--
--------------------------------------TI-SYLWSFLRQ--------AS
F-P--I--AIE-----LKET--NKRHA--ALREQIH--EA-M--------DN--------
-------------------------------------------------------DD---
---H-----------------------YPW---ALLAAL---SPK-----KFYSDLFEAV
LGAVWIDS-G----------------------------------------------SLA-
----A--CEGMVAQFG---ILK-YMDRLL-------------------------------
-R---DEVHVQHPKEELGM---------------W--------------ANT--------
--------------------------------------ETVTYE--LE------------
------------------------------M-----------------------------
--------------------KG--------------------------------------
------------------------------------------------------------
---------------SE-------------------------------------------
E-SAG-----------------------------------------ER-----------E
-Y--FC-----------------------------------------K----V-------
--------------------------------FVG--K--R----------------E-V
VEVR--------------------------------------------------------
----------------------G-GVNK--------------------------------
------------------------------------------------------------
--------------------------------------------------EEVK------
------------------------------------------------------------
------------------------------------------------------------
----------------------------------------------TK------GA----
------------------------TEA---------------------------------
----------LR-I----------------------------------------------
------------------------------------------------------------
------------------------------------------------------------
------------------------------------------------------------
------------------------------------------------------------
------------------------------------------------------------
------------------------------------------------------------
------------------------------------------------------------
-------------------------------------------------------L----
----R--E----------------------------------------------------
------------------------------------------------------------
------------------------------------------------------------
----EK------------------------------------------------------
------------------------------------------------------------
------------------------------------------------------------
----------------------------------------------R-R-----------
------------------------------------------------------------
------------------------------------------------------------
------------------------------------------------------------
------------------------------------------------------------
------------------------------------------------------------
------------------------------------------------------------
----------------------------------------------GAEDVVMVG-----
------------------------------------------------------------
------------------------------------------------------------
---------------------------
>EGX97094.1/1-1392
------------------------------------------------------------
------------------------------------------------------------
------------------------------------------------------------
------------------------------------------------------------
------------------------------------------------------------
------------------------------------------------------------
-------------------------MQSYSDHK---------------------------
------------------------------------------------------------
------------------------------------------------------------
------------------------------------------------------------
------------------------------------------------------------
------------------------------------------------------------
------------------------------------------------------------
------------------------------------------------------------
--------------------------------------VG--------------------
----------GI-PPASA---------------------D----GLDLTMEDA-------
------------------------------------------------------------
---------------P----FRAS----RAYQLEMLQMSLK---E--NVIVA--------
-----------M-----------------------------------------D------
------------------TGS--G----------------------K-TQ-----I----
--------------------------------------AIL--------------RI---
----------RAQL--------ES---------------SS----------D-------Q
------------------K---------------------LIWFLA-----PTV-LL---
--CAQ-QVAAIR----------MEIPSISIRLIVGN-D--NVHTWG--ASTWKS-LL---
---SG-TQAVVSTYQ-----------------V----------------LLD-ALDHA--
FV-KL------------D------------------------A-HNCVGS----------
--HPGGKI---MNHFYHYQTTPQEAANS------------------SARPAILGLTATPS
-------M---Q-AHITG----V------------E------------------KLEKVL
DAKCVSPSLHREELLR---H----------------VKRPQLRIIEC-------------
EST---------------------------------------------------------
------------------------------------------------------------
----------------------------------------------------------ST
----------------------------EH----YTE-----------------------
--------------------------S-MTSLRQECVKM---DILEDPYVISL-RT---Q
-----NTD--RSMRRLQRVMAE-------------QKTW-SRLQVSSLLNRS-RTIRNVL
GPWAADFY----------------------------I-------WRSKHTFLQ-------
-NLES-------VVPS-------L--DGWI-------P---EEKLYIARVL------QD-
-----I-----A------------ALEPTPRP------IGQ-----DS---------VSD
KVHLLLRELL-TF-----------Q-G---D-VIGIIFVTERATAAVLAALL--------
--RSIPGIRDRY-QIGCMVGTSN-NQL----RK-RS--LYE-------FFGSN--DL--Q
TLHEFR---EGT--------------INLLVATAVLEEGIDVPACNLVICFDSPQSPKSF
IQRRGRARMQDSTLLLF----T--HK-----ES-SI---I-D--EWAVFEEEIQKLCQD-
S--EREH--QH--LQT-LE----R-L---------D------E-----------------
----GI------------DF----CFRVPYT----G----------------------AR
L-------DHDNAKQHLEHFCR--V-I-SSR------QYTDGRPDYVTK------L----
--T-EG---------------DHG--LAIT----AQVFLPASLP-PKLRVFQSSRS-WLS
EANAMKDAAFQAYLALFHAG--------LVNKNLL-PLEI--N-ID----L-----E---
------------V-ESR----AA--II-G-VQPL-LEPWAE-VAAAWS------------
-------EG--D--F---------------------RWAY---T--VQ--VRGP------
-DDV-FFGDYTMTLP-V---EL-------G---PL-RPA-NLYLDY-NTA--CRL-----
--EFS----P---------------PRRIPT-------------------SE--------
A-NEMED-HTSTLIGLHFCH-R---WP-------MT-E-----G-----P-H--VIKLTS
HD---------DS-----L------NLAGI-----GNR------PFDA-----D------
--SA--AVSS----RDYLIR---D--R-S-QA------------------PS----RY--
-L------------SDL--PVKPPMNMVQR---PFR------D---YEVAPE--------
--------------------EPYL-NLL--RWT---RRT----DFL---H--P-I-KV--
--------------------DPE--------TQ-I----LS-Q------K-QYASVLP--
----VSYATM--DSI-HIKHARFGMLVPSIVHIIETMLIVRQLS-VT-LLDPLGISD---
---YF--LLRDAISARSAMEP-T----------------------------HYERLEFLG
DSILKYCASMQAAVT------N-LDWSE------------GYLSKYKERLIANSRLSRAA
VETGLSRFILSM----PFT-----GQKWRPFHL--E-TV--L---------AGKMK---P
----------------------------------SP---K-RN-LSTKVLADVVEALIGV
AYTV---------------G-----------G-IP----------KTIQCLSI--FIT--
---E----C----D----------------W-MDPSDCREEFFS----CA-PS--HG--V
-N-SSY-----------------LH---------------VLEELVGYSFTKKSLLLEAT
THAS-YIG---------D------I------F-----------GRSWERLEFIGDSILDY
IIVNKLI-N-H--------T--P-----------------P-------------------
------------LAHS--QMHIIKTAMVNMD---------------FLAFISLEEHELSQ
T---ESFVTE--------------------------------------------------
---------SG------------------------------TVL---------T--EN--
--------------------------------------KH-TALWKFIRH--------SS
S-G--I--GPA-----QLET--AKRHV--QFRGAIL--RA-I--------RD--------
-------------------------------------------------------GD---
---H-----------------------YPW---HILIKL---HAS-----KFYSDLVEAV
VGALWVDS-G----------------------------------------------SLA-
----P--CEAFLARVG---ILP-YLDRVL-------------------------------
-A---DGVHMQHPKEELGK---------------L--------------AQA--------
--------------------------------------RTVVYN--ID------------
-------------------------E----V-----------------------------
------------------------------------------------------------
------------------------------------------------------------
--------------LDD-------------------------------------------
E---G-----------------------------------------GK-----------T
-Y--SC-----------------------------------------R----L-------
--------------------------------VVG--G--V----------------E-V
GSGR--------------------------------------------------------
----------------------G-GLTA--------------------------------
------------------------------------------------------------
--------------------------------------------------EEVR------
------------------------------------------------------------
------------------------------------------------------------
----------------------------------------------VG------AA----
------------------------TEA---------------------------------
----------VA-Y----------------------------------------------
------------------------------------------------------------
------------------------------------------------------------
------------------------------------------------------------
------------------------------------------------------------
------------------------------------------------------------
------------------------------------------------------------
------------------------------------------------------------
-------------------------------------------------------L----
----K--A----------------------------------------------------
------------------------------------------------------------
------------------------------------------------------------
----EA------------------------------------------------------
---------------------------------AF-------------------------
------------------------------------------------------------
----------------------------------------------Q-------------
------------------------------------------------------------
------------------------------------------------------------
------------------------------------------------------------
------------------------------------------------------------
------------------------------------------------------------
------------------------------------------------------------
----------------------------------------------ADDEVADA------
------------------------------------------------------------
------------------------------------------------------------
---------------------------
>EHK18352.1/1-1386
------------------------------------------------------------
------------------------------------------------------------
------------------------------------------------------------
------------------------------------------------------------
------------------------------------------------------------
------------------------------------------------------------
------------------------------------------------------------
------------------------------------------------------------
------------------------------------------------------------
------------------------------------------------------------
------------------------------------------------------------
------------------------------------------------------------
------------------------------------------------------------
------------------------------------------------------------
------------------------------------------------------------
------------------------------------------------------------
------------------------------------------------------------
-------------------MAA------RAYQIEMLEQSLE---R--NVIVA--------
-----------M-----------------------------------------D------
------------------TGS--G----------------------K-TQ-----V----
--------------------------------------AVL--------------RI---
----------KSEL--------ES---------------CD----------P-------K
------------------K---------------------IVWFMA-----PTV-SL---
--CTQ-QKDVLK----------LQIPAVPMTLLAGN-S--AINAWG--PEIWHT-LL---
---GT-TRVVVSTPQ-----------------V----------------LLD-ALDHA--
YI-TMNH-LALLVFD--EGKN-KTADTVCLIYI---------A-HNCIGK----------
--NPGGRV---MLNHYHPCKQ-----VG------------------GSVPSILGLTATPS
-------I---Q-SQPED----L------------E------------------ALELLL
DATCISPTLHRDELLK---C----------------VKRPTIRHVIY-------------
NP----------------------------------------------------------
------------------------------------------------------------
---------------------------------------------------------GRE
----------------------------DV----MTP-----------------------
--------------------------T-MRSLNQVYLEL---DIKEDPYIHYL-LR---D
-----PTE--RNKRALAEAIEK-------------YDTY-TQNQMKSFRTRS-KQICKQL
GPWAADLY----------------------------I-------EKAISAHLN-------
-RV-------EGDHEL-------P--NQWWID---------EEKKYLGQVY------RR-
-----V-----N------------VQPLPKTP------QTF-----DD---------ISD
KVDKLLIELL-SA-----------E-E---P-TVGIIFVEERATVTMLAELL--------
--RVNQAIMAKY-KIGTMFGTAA-YAT----RR-KA--MYE-------FGDKT--DY--K
DLLNFR---HGK--------------INLLIATSVLEEGIDVPACNLVICFDTPTTSKSF
IQRRGRARKRDSKLVIF----F--EL-----ES-PA---L-E--KWITKEEEMKKLFDD-
E--QREV--RR--LSQ-LE----D-S---------E------S-----------------
----PS------------DD----VFIVPST----G----------------------AR
L-------EFDNAKSHLEHFCR--V-L-SPG------EFVDSRPDYIIH------K----
--E-P-----------------DS--GSLT----CVVLLPPFLP-VSLRKHSSASA-WQS
EKNATKDAAYQAYRALYDAE--------LVNDNLQ-PFRS--S-DM-------G--A---
------------M-DTR----AS--EV-L-VDLA-MKPWHH-VAEAWR------------
-------ET--G--N---------------------KWLY---S--LT--CIGE------
-NGQ-VEGEYEMLLP-V---RL-------D---QP-RPL-QMHLDR-NHT--VEL-----
--RMT----A---------------GTAVPH-------------------EK--------
V-ADLPD-QTSTLLALHFGH-R---WP-------VE-Q-----A-----E-H--VIRVWA
KD---------ES-----L------SMDQM-----GQR------AYDP-----D------
--DE--IVKG----GQYLIR---D--N-T-KA------------------PY----LY--
-K------------DTI--GFKPATSQVQN---VFY------E---YEKAPE--------
------------------N-VPYL-VLT--KWT---RRT----DFL---H--R-P-QG--
--------------------DPS--------K-----DQAT-S------K-PYARVYP--
----LPWATV--DAI-PVRHAQFGMLIPSIIHELGVMIMAKELA-NN-ILRKVGIKN---
---MD--LVRQAICARSASEP-V----------------------------NYERVELLG
DSILKFFTCIRVAAE------Y-PDYPE------------GYLSHKRDRLISNARLHKTA
LEFKLPRFLNTK----PFT-----GQKWRPLYL--D-AV--L---DEVRQ-EGLEP---T
----------------------------------SQ---K-RK-ISTKTLADMVEALIGV
SY--------VD-------G-----------H-LD----------KAVKCISL--FLP--
---E----T----N----------------W-TSVENDRRNIFD----KV-PA--DE--P
-L-PPT-----------------LE---------------PLEGLIGYSFQKKALLIEAL
THAS-YA--A-------E------T------G-----------KRSLERLEFIGDAVLDN
IIVTKLF-N-V--------K--P-----------------E-------------------
------------LPHF--RMHTLKTGLVNGD---------------FIAFMTMERGLKL-
T---EKIVTE--------------------------------------------------
---------DG------------------------------TLK---------S--EE--
--------------------------------------MM-SYLWTFMRH--------NS
M-H--I--GIE-----MKET--MKRHA--ALRGEIL--DE-M--------EN--------
-------------------------------------------------------GT---
---H-----------------------YPW---ALLAAL---NPK-----KFFSDVFEAI
LGAVWVDS-G----------------------------------------------SMV-
----E--CEKVATRFG---FLK-YMDRLL-------------------------------
-R---DKVHVQHPKEELGK---------------W--------------ANT--------
--------------------------------------ETVTYE--LD------------
------------------------------M-----------------------------
--------------------MD--------------------------------------
------------------------------------------------------------
---------------NE-------------------------------------------
L--TG-----------------------------------------EK-----------E
-F--FC-----------------------------------------K----V-------
--------------------------------LVG--K--R----------------E-V
VSVR--------------------------------------------------------
----------------------G-GINK--------------------------------
------------------------------------------------------------
--------------------------------------------------EEVK------
------------------------------------------------------------
------------------------------------------------------------
----------------------------------------------TK------AA----
------------------------TEA---------------------------------
----------MK-I----------------------------------------------
------------------------------------------------------------
------------------------------------------------------------
------------------------------------------------------------
------------------------------------------------------------
------------------------------------------------------------
------------------------------------------------------------
------------------------------------------------------------
-------------------------------------------------------L----
----E--L----------------------------------------------------
------------------------------------------------------------
------------------------------------------------------------
----EK------------------------------------------------------
------------------------------------------------------------
------------------------------------------------------------
----------------------------------------------R-N-----------
------------------------------------------------------------
------------------------------------------------------------
------------------------------------------------------------
------------------------------------------------------------
------------------------------------------------------------
------------------------------------------------------------
----------------------------------------------GEGDVVMGE-----
------------------------------------------------------------
------------------------------------------------------------
---------------------------
>EHK47075.1/1-1507
------------------------------------------------------------
------------------------------------------------------------
------------------------------------------------------------
------------------------------------------------------------
------------------------------------------------------------
------------------------------------------------------------
-------------------------MWRAPAG--------------KLAADGLASGKGN-
-GLWPGP----------------ASGPA-----------PGAVPRA-LS-----------
--------------------------TLRGS--SAGDVT---------------------
------------------------------------------------------------
----------------------------------------------GSGSSSD-------
------------------------------------------------------------
------------------------------------------------------------
---LDLA----------------------GRG---------PGDTPL-----GHSIEKWA
GV-------ADDAG--------EAHVPG----------AD--------------------
----------IR-D--------------------------------ASPAQQL-------
---------------------LD-GGQA------ET-PGG-NG-----------------
-------------EQA-I-MAS------RAYQLEMLEQSLR---Q--NVIVA--------
-----------M-----------------------------------------D------
------------------TGS--G----------------------K-TQ-----V----
--------------------------------------AVL--------------RI---
----------KAEL--------ER---------------CD----------P-------K
------------------K---------------------IVWFIT-----PTV-HL---
--SAQ-QHTVLK----------LQIPSVPMQMLAGN-R--HLPTWT--QEMWTP-LL---
---AK-TRVVITTPQ-----------------I----------------LLD-ALDHA--
YL-KMEH-LALIVFD--E------------------------V-HNCVGK----------
--YPGGKI---MQHHYHPCLS-----AG------------------KSVPAILGLTATPS
-------I---Q-SEATD----L------------V------------------ALEQLM
DARCISPTLHRDELLK---C----------------VKRPSIQHKAY-------------
IP----------------------------------------------------------
------------------------------------------------------------
----------------------------------------------------------AE
----------------------------EY----STP-----------------------
--------------------------T-MKSLSRVYSDL---DINKDPFVQSL-RE---N
-----LTE--RNGRLLEKTILK-------------EDTY-TQIQMKTFKSQS-QSICKQL
GPWAADLF----------------------------I-------WKSISSYLD-------
-KA-------EYGDEF-------F--DQWYQC----RD---REKKYLAGIF------RR-
-----V-----E------------VEPPPKAP------QGL-----ND---------ISD
KVLVLLEELL-SI-----------D-E---QSTMGIIFVEERVMVKMLAEIL--------
--SINPAIKKKY-RVGTMVGSSS-YSS----KR-RV--VYD-------FGDKG--DL--K
ALQNFR---SGK--------------INLLIATAVLEEGIDVPACNLVICFDVPKTSKSF
IQRRGRARMKDSRLVLF----F--DE-----GD-AS---S-K--KWEEKEDEMARLFED-
E--QREI--QQ--LEM-IE----E-S---------E------S-----------------
----LG------------TI----CYTHPVT----G----------------------AR
L-------DFDNAKPHLEHFCR--T-L-SPT------EFVDSRPDYIIH------K----
--E-DG---------------VGS--NALT----ATVLLPPFIP-VNPRQYNSASV-WRS
EKNATKDAAFQAYMALNDAG--------LLNDNLL-PFKA--D-EI-------P--G---
------------I-DSR----VP--EV-A-VEPM-MKPWHH-VAPAWR------------
-------ET--G--D---------------------KWLY---S--LT--FYEE------
-NGQ-VIGEYEILLP-V---KL-------N---QP-PSL-DLFLDR-GHK--LEL-----
--RFS----E---------------GRSVPH-------------------GQ--------
V-ASLPD-HTSALLALHFCH-R---WP-------KD-ELHNEGR-----E-H--VVRIWA
KS---------DS-----L------SMDQI-----GAV------GFDP-----F------
--DE--DVRS----GRYLIR---D--N-T-NS------------------PY----TY--
-K------------DII--ECKPSITLVQN---AFY------G---FEKAPE--------
------------------K-GPYL-VLK--KWT---RRT----DFL---H--R-L-QG--
--------------------NPE--------K-----EQAS-S------R-PYSRVYP--
----MEWAIV--DTV-PATHAMFGMIIPTIIHELGVMLMAKELA-TT-VLEPVGISD---
---WG--LVREAICARSANEP-M----------------------------NYERLEFLG
DSILKLCTCIQAAVT------K-PDWPE------------GYLSYWRDRLISNVRLYQAA
VDFRLPRFLVTK----PFT-----GHKWRPLYL--E-DV--L---QE--D-VNA-----P
----------------------------------TT---E-RR-LSTKTLADVVEALIGA
SY--------CE-------G-----------G-IA----------MAEKCIAM--FLS--
---E----I----D----------------W-DGIDKGREILFN----RV-PP--NE--R
-L-PPI-----------------LE---------------PLERLLGYTFQRKALLTEAL
THAS-FM--ADG---VMD------H------G-----------KRSLERMEFLGDAVLDH
VIVTRIF-E-V--------R--P-----------------E-------------------
------------LPHY--TMHTLKTGLVNGD---------------FLAFMTMEHGLKS-
M---ETVVTE--------------------------------------------------
---------EG------------------------------SVE---------N--QE--
--------------------------------------TH-TYLWQFMRH--------AA
N-S--I--GIE-----QLAT--ATRHA--ALRAEIL--DV-M--------EN--------
-------------------------------------------------------GA---
---H-----------------------YPW---ALLAAL---NPK-----KFYSDLFEAV
LGAVWVDS-G----------------------------------------------SIE-
----A--CRAVCAQFG---LMK-YLERLL-------------------------------
-R---DKVHVQHPKEQLGK---------------W--------------ANS--------
--------------------------------------ETVVYD--FH------------
------------------------------T-----------------------------
--------------------ED--------------------------------------
------------------------------------------------------------
---------------VV-------------------------------------------
E-SPG-----------------------------------------DK-----------E
-F--FC-----------------------------------------K----V-------
--------------------------------VIG--E--R----------------V-V
VEVR--------------------------------------------------------
----------------------G-GINK--------------------------------
------------------------------------------------------------
--------------------------------------------------EEIK------
------------------------------------------------------------
------------------------------------------------------------
----------------------------------------------TK------AA----
------------------------TEA---------------------------------
----------LR-I----------------------------------------------
------------------------------------------------------------
------------------------------------------------------------
------------------------------------------------------------
------------------------------------------------------------
------------------------------------------------------------
------------------------------------------------------------
------------------------------------------------------------
-------------------------------------------------------L----
----Q--E----------------------------------------------------
------------------------------------------------------------
------------------------------------------------------------
----EK------------------------------------------------------
------------------------------------------------------------
------------------------------------------------------------
----------------------------------------------R-R-----------
------------------------------------------------------------
--------------------------------------RD--------------------
------------------------------------------------------------
------------------------------------------------------------
------------------------------------------------------------
------------------------------------------------------------
----------------------------------------------AEGDVVMGEGD---
------------------------------------------------------------
------------------------------------------------------------
---------------------------
>EJP66096.1/1-1402
------------------------------------------------------------
------------------------------------------------------------
------------------------------------------------------------
------------------------------------------------------------
------------------------------------------------------------
------------------------------------------------------------
------------------------------------------------------------
------------------------------------------------------------
------------------------------------------------------------
------------------------------------------------------------
------------------------------------------------------------
------------------------------------------------------------
------------------------------------------------------------
------------------------------------------------------------
--------------------------------------MD--------------------
----------NS-DTANA---------------------D----HVDAIMDNA-------
------------------------------------------------------------
---------------Q-VISSRSS----RAYQLEMLRRSLK---D--NVIVA--------
-----------M-----------------------------------------D------
------------------TGS--G----------------------K-TQ-----I----
--------------------------------------AIL--------------RI---
----------RAQL--------ES---------------TS----------D-------Q
------------------K---------------------VIWFLA-----PTV-LL---
--CAQ-QFDAIK----------LEIPSISMRLVVGS-D--NVHTWS--SSTWKS-LL---
---NG-TQAVVSTYQ-----------------V----------------LLD-ALDHA--
FV-KLDR-LSLLIFD--E------------------------A-HNCVGS----------
--NPGGKI---MKHFYHYQGLRQDADDG------------------SNRPAILGLTATPS
-------M---K-AHIKG----V------------E------------------KLEQVL
NAICVSPSLHREELLK---H----------------VKRPQLRIIEC-------------
ETA---------------------------------------------------------
------------------------------------------------------------
----------------------------------------------------------AT
----------------------------EH----FTE-----------------------
--------------------------T-MSSLHQECAKM---DILEDPYVVSL-CA---Q
-----NDD--RSKRCLAKVLID-------------EKTW-SRHQLSSLLSRS-RIIRQLL
GPWAADFY----------------------------I-------WKAKRSFLQ-------
-NVKS-------TVPS-------L--DGWV-------P---EEKLYVARIL------QD-
-----V-----A------------ALEPAPRP------IGY-----DS---------ISD
KVGLLLRELI-MH-----------K-G---D-VTGIIFVQERATAAVLAALL--------
--HSIPKIRERY-RVGCMVGTSH-NHL----RK-AS--LYE-------VLDSS--DC--K
TLQDFR---RGE--------------VNLLVATSVLEEGIDIPACNLVICFDSPKNPKSF
IQRRGRARMQDSQLIIF----T--HQ-----GH-SL---T-D--HWAIFEDEIQKLCQD-
S--ERER--QQ--LQT-LE----R-L---------D------E-----------------
----DV------------DF----CFRVPHT----G----------------------AR
L-------DPENAKQHLEHFCR--V-I-SSQ------EYTDGRPDYITK------F----
--T-SG-------D------HDHD--QLVS----AEVFLPASLP-TKLRHFQSLRS-WRS
EANAMKDAAFQAYLALYQAG--------LVNKNLL-PLET--N-ID----F-----D---
------------V-ESR----AP--II-P-VEPL-FDPWTE-IASAWS------------
-------QG--D--F---------------------RWTY---T--VQ--FQDA------
-DEA-LFGVYNLTLP-I---EL-------G---PL-RPI-DLYLDY-STM--CKL-----
--VFS----P---------------PQRILT-------------------SQ--------
A-DEMAD-DTSTLIALHYCH-RWDGWP-------MT-A-----G-----S-H--VIKLTS
HD---------GS-----L------SLNDI-----GNQ------PFDA-----N------
--SS--AVAS----GNYLIR---D-RR-S-KT------------------PS----RY--
-I------------GDL--SSKPPVEMVQK---PFR------Y---YADAPD--------
--------------------EPYL-NLM--RWT---RRS----DFL---H--L-I-AV--
--------------------DPE--------TQ-R----AS-Q------K-QYITVLP--
----VSFATV--DSI-HIKHARFGMLIPSIIHTIETMLIARHLS-VT-LLKPLELTD---
---YS--LVRDAISARSAYEP-T----------------------------NYERLEFLG
DSILKFCASMQAGAT------N-LSWPE------------GYLTRYKDRLVANSRLSRAA
VETGLAKFILTV----PFT-----AQKWHPFFL--E-TI--L---------SGKMK---P
----------------------------------FK---K-RE-MSTKVLADVVEALVGV
AYIA---------------G-----------G-IP----------KAIQCLSI--FIN--
---E----C----D----------------W-IDPSECREEFFA----CA-PS--HC--V
-D-SSY-----------------LH---------------ILEELIGYSFTKKSLLLEAT
THAS-YIG---------D------I------S-----------GRSWERLEFLGDAVLDY
MIVSKLM-N-R--------S--P-----------------P-------------------
------------LPHS--RMHMIKTAMVNKD---------------FLAFLSLEEHELSQ
T---ESFVTE--------------------------------------------------
---------DG------------------------------VVL---------T--TN--
--------------------------------------KR-SALWRFIRH--------SS
S-G--I--GPA-----QLET--AKRHE--NLRLEIL--HE-L--------HH--------
-------------------------------------------------------GT---
---H-----------------------YPW---HILLKQ---QAS-----KFYSDLFEAL
VGAIWVDS-G----------------------------------------------SLA-
----T--CDAFLRRIG---MLP-YLERVL-------------------------------
-A---DSLHMQHPKEELGG---------------L--------------AQA--------
--------------------------------------RSQLYE--VE------------
-------------------------E----V-----------------------------
------------------------------------------------------------
------------------------------------------------------------
--------------KGG-------------------------------------------
D---G-----------------------------------------RT-----------T
-Y--NC-----------------------------------------R----L-------
--------------------------------LIG--G--V----------------E-V
GAEL--------------------------------------------------------
----------------------G-GQTA--------------------------------
------------------------------------------------------------
--------------------------------------------------EEAR------
------------------------------------------------------------
------------------------------------------------------------
----------------------------------------------VG------AA----
------------------------TKG---------------------------------
----------VA-H----------------------------------------------
------------------------------------------------------------
------------------------------------------------------------
------------------------------------------------------------
------------------------------------------------------------
------------------------------------------------------------
------------------------------------------------------------
------------------------------------------------------------
-------------------------------------------------------L----
----K--A----------------------------------------------------
------------------------------------------------------------
------------------------------------------------------------
----EA------------------------------------------------------
---------------------------------AM-------------------------
------------------------------------------------------------
----------------------------------------------Q-------------
------------------------------------------------------------
------------------------------------------------------------
------------------------------------------------------------
------------------------------------------------------------
------------------------------------------------------------
------------------------------------------------------------
----------------------------------------------SQDRVSGD------
------------------------------------------------------------
------------------------------------------------------------
---------------------------
>EKJ73491.1/1-1451
------------------------------------------------------------
------------------------------------------------------------
------------------------------------------------------------
------------------------------------------------------------
------------------------------------------------------------
------------------------------------------------------------
------------------------MSSSDKV-----------------------------
-----------------------MADAS-------------SIPDS-EVK----------
--------------------------TIASS--SVVE-----------------------
------------------------------------------------------------
-------------------------------------------------ISAA-------
------------------------------------------------------------
------------------------------------------------------------
---GEKEI----------------------------------------------------
--------------------PTDIHVAE----------TP--------------------
----------MS-----------------------------------SDDQA--------
----------------------NMEEQG------EE-VKPQ---------KVT--PN---
---------------P-EVVNP------RGYQREMLEQSIK---R--NVIVA--------
-----------M-----------------------------------------D------
------------------TGS--G----------------------K-TQ-----V----
--------------------------------------AVM--------------RI---
----------QHEL--------DT---------------CA----------P-------D
------------------K---------------------IVWFLG-----KTV-SL---
--CEQ-QYSVVQ----------RQMPSVSMKLLTGQ-L--NIDAWS--EDVWPR-IL---
---NG-TRIIVSTFD-----------------I----------------LRD-ALDHA--
FV-KMNM-LSLIVFD--E------------------------V-HNCVKN----------
--SSGRKI---MVNFYHEHKN-----AG------------------MPVPAILGLTASPI
-------Q---SKSNHDE----I------------L------------------ELEVTM
DSVCITPTINRKELLQ---H----------------VNKPNLSRVLY-------------
DVE---------------------------------------------------------
------------------------------------------------------------
----------------------------------------------------------EH
----------------------------PT----RTP-----------------------
--------------------------L-MQTLQSEYSAM---DITQDPSIIKT-KQLI-A
-----KGE--KTGPEILSLLMK-------------HGTF-SQKQLKSLWNKS-KDILDEL
GPWAADKY----------------------------I-------SELVSLFLK-------
-RFDS-------PMTF-------N--ESWS-------N---EDRTYLAGHL------RQ-
-----I-----A------------ASPHQPKL------PDR-----HN---------LAD
KTNKLIQELL-AA-----------D-E---D-VVGIIFVRSRAAANVLCAIL--------
--REHPEIRQRY-RVGSVVGSAA-NKI----RK-QN--IYE-------YLPGA--TA--D
TLRDFK---TGA--------------INLLVSTSVLEEGIDVAVCNLVICFDETTTLKSH
IQRRGRARKQKSKMIVL-------AR-----ST-SD---A-R--EWDSLERDMKSRYEQ-
E--REEL--DT--LEI-EA----R-T---------E------A-----------------
----TS------------HF----AYTVKKS----G----------------------AR
L-------DLENSRQHLEHFCN--K-V-FHR------DYVDQRPVYIFH------K----
--T-EL--------------GSAP--PTFS----ATVTLPSGLP-KHLRRCQGRGG-WRS
EKNAMKEAAFHAFVILHQEG--------LVSDHLL-PLNA--D-SK----------E---
------------A-EE-----EV--QL-TAPELL-FDPWKD-IAQRWE------------
-------TT--A--E---------------------KWLY---A--YE--FSDH------
-EYV-TPLHFEIALP-V---CL-------P---RP-RDI-TFHPEE-GLT--WHV-----
--KCT----S---------------VKRISN-------------------EE--------
C-LGLPD-HTSTLLAMHYSH-R---WN-------VE-D-----R-----D-H--VIKFIY
EN---------KN-----L------TRDKI-----GSV------PFGE-----S------
--ID--ALLE----KRVLVR---D--P-K-NT------------------PF----HY--
-V------------KTI--PSKPPKEQVQH---PFN------E---YEEAPE--------
--------------------EEYL-VVE--QWT---RRS----DLL---H--E-I-KP--
--------------------GQV--------RS------SC-A------K-PYRWVLP--
----ISRATV--DEV-PRRAAKCGMLIPSIIHELEVQLIANELS-ST-LLAPVGITD---
---LQ--LVIEAISSRSAAEP-V----------------------------DYERIEFLG
DSVLKYCTVIQAYSE------H-PFWPE------------GLLNHFKDRLVSNTRLTRMC
LETGLSKFIFSK----TFT-----GIKWRPLYR--D-EF--L---DK----K-PV----D
----------------------------------GV---S-RF-IGPKTLADVVEALVGA
SY--------QD-------G-----------G-IS----------KALECIKI--FLGT-
---K----C----N----------------W-HDDKVARCILFR----AA-TS--DV--P
-L-PPT-----------------ME---------------PLEELIGYTFEKKSLLIEAM
THGS-YA--A-------D------G------Q-----------QRSYEQLEFLGDAVLDY
IVVTRMF-Q-S--------D--P-----------------P-------------------
------------VPNG--RLHMVKTAMANAD---------------FLAFTNMQHGLR-R
P---EVAIND--------------------------------------------------
---------DG------------------------------EPV---------S--TE--
--------------------------------------VS-LPIWKFMRH--------SS
P-E--M--GRI-----MNET--QARFE--SLQGEIN--EA-R--------TN--------
-------------------------------------------------------GK---
---H-----------------------YPW---TLLARL---HPK-----KFYSDIFEAT
LGAIWVDS-G----------------------------------------------DIE-
----V--CTAFLHKFG---VLP-YLDRIL-------------------------------
-S---ENIHVQHPKEELAK---------------L--------------AID--------
--------------------------------------QKMTYD--YT------------
------------------------------A-----------------------------
--------------------VD--------------------------------------
------------------------------------------------------------
------------------------------------------------------------
----G----------------------------------------PIK-----------E
-Y--LC-----------------------------------------T----A-------
--------------------------------KVG--D--R----------------V-V
GVVS--------------------------------------------------------
----------------------G-ALNK--------------------------------
------------------------------------------------------------
--------------------------------------------------VEAM------
------------------------------------------------------------
------------------------------------------------------------
----------------------------------------------TK------AA----
------------------------EEG---------------------------------
----------VN-L----------------------------------------------
------------------------------------------------------------
------------------------------------------------------------
------------------------------------------------------------
------------------------------------------------------------
------------------------------------------------------------
------------------------------------------------------------
------------------------------------------------------------
-------------------------------------------------------L----
----S--A----------------------------------------------------
------------------------------------------------------------
------------------------------------------------------------
----EQ------------------------------------------------------
------------------------------------------------------------
------------------------------------------------------------
----------------------------------------------KRA-----------
----------EKAAQDE-------------------------------------------
--------------------------------------VAR-------------------
------------------------------------------------------------
------------------------------------------------------------
------------------------------------------------------------
------------------------------------------------------------
----------------------------------------------FLVAMELN------
------------------------------------------------------------
------------------------------------------------------------
---------------------------
>ESU08699.1/1-1451
------------------------------------------------------------
------------------------------------------------------------
------------------------------------------------------------
------------------------------------------------------------
------------------------------------------------------------
------------------------------------------------------------
------------------------MSSSDKV-----------------------------
-----------------------MADAS-------------SIPDS-EVK----------
--------------------------TIASS--SVVE-----------------------
------------------------------------------------------------
-------------------------------------------------ISAT-------
------------------------------------------------------------
------------------------------------------------------------
---GEKEI----------------------------------------------------
--------------------TTHIPVAD----------TP--------------------
----------MC-----------------------------------SDDQA--------
----------------------NVQEQD------EE-VKPQ---------KVT--PN---
---------------P-EVVNP------RGYQREMLEQSIK---R--NVIVA--------
-----------M-----------------------------------------D------
------------------TGS--G----------------------K-TQ-----V----
--------------------------------------AVM--------------RI---
----------QHEL--------DT---------------CA----------P-------D
------------------K---------------------IIWFLG-----KTV-SL---
--CEQ-QYSVVQ----------RQMPSVSMKLLTGQ-L--NIDAWS--EDVWPR-IL---
---NG-TRIIVSTFD-----------------I----------------LRD-ALDHA--
FV-KMNM-LSLIVFD--E------------------------V-HNCVKN----------
--SSGRKV---MVNFYHEHKN-----AG------------------MPVPAILGLTASPI
-------Q---SKSIHDE----I------------L------------------ELEVTM
DAVCITPTINRKELLQ---H----------------VNKPNLSRVLY-------------
DVE---------------------------------------------------------
------------------------------------------------------------
----------------------------------------------------------EH
----------------------------PT----RTP-----------------------
--------------------------L-MQTLQSEYSAM---DITQDPSIIKA-KQLI-A
-----KGE--KTGPEILSMLMK-------------HRTF-SQKQLKSLWNKS-KDILDEL
GPWAADKY----------------------------I-------SELVSLFLK-------
-RIDS-------PMTF-------N--ESWS-------N---EDRTYLAGHL------RQ-
-----I-----A------------ASPHQPKL------PDR-----HN---------LAD
KTNKLIQELL-AA-----------D-E---D-VVGIIFVRSRAAANVLCALL--------
--REHPEIRQRY-RVGSVVGSAA-TKI----RK-QN--IYE-------YLPGA--TA--D
TLRDFK---TGA--------------INLLVSTSVLEEGIDVAVCNLVICFDETTTLKSH
IQRRGRARKQKSKMIVL-------AR-----SS-SD---A-R--EWDSLERDMKSRYEQ-
E--RGEL--DA--LEI-EA----R-T---------E------A-----------------
----TS------------SF----SYTVKNS----G----------------------AR
L-------DLENSRQHLEHFCN--K-V-FQR------DYVDPRPVYIFH------K----
--T-EL--------------GSAP--PTFS----ATVTLPSGLP-KHLRRCQGGGG-WRS
EKNAMKEAAFRAFVMLHQEG--------LVSDHLL-PLNA--D-SK----------E---
------------A-EE-----EV--QL-TAPELL-FDPWKD-IAQRWE------------
-------TT--A--E---------------------KWLY---A--YE--FADH------
-EYV-TPLHFEIALP-V---CL-------P---RP-RDI-TFHPEE-GLK--WHV-----
--KCT----S---------------IKRISN-------------------DE--------
C-LGLPD-HTSTLLAMHYGH-R---WN-------VE-D-----R-----D-H--VIKFIY
EN---------KN-----L------TRDQI-----GSV------PFGE-----S------
--ID--ALLE----KRVLVR---D--P-K-NT------------------PF----HY--
-V------------KMI--PSKPPKEQVQH---PFN------E---YEEAPE--------
--------------------EQYL-VVD--QWT---RRS----DLL---H--E-I-KP--
--------------------GQG--------KS------SC-T------K-PYRWVLP--
----ISRATV--DEV-PRRAAKCGMLIPSIIHELEVQLIANELS-ST-LLAPVGITD---
---LQ--LVIEAISSRSAAEP-V----------------------------DYERIEFLG
DSVLKYCTVIQAYSE------H-PFWPE------------GLLNHFKDRLVSNTRLTRMC
LETGLSKFIFSK----TFT-----GIKWRPLYR--D-EF--L---DK----K-PV----D
----------------------------------GV---S-RF-VGPKTLADVVEALVGA
SY--------QD-------G-----------G-IS----------KALECIKV--FLGT-
---K----C----N----------------W-HDDKVARDILFR----AA-IS--DV--P
-L-PPT-----------------ME---------------PLEELIGYTFQKKSLLIEAM
THGS-YA--A-------D------G------Q-----------QRSYEQLEFLGDAVLDY
IVVTRMF-Q-S--------D--P-----------------P-------------------
------------VPNG--RLHMVKTAMANAD---------------FLAFTNMQHGLR-R
P---EVEINE--------------------------------------------------
---------NG------------------------------EPV---------P--TE--
--------------------------------------VS-LPIWKFMRH--------SS
P-E--M--GRI-----MNET--QARFE--SLQEEIN--EA-R--------TN--------
-------------------------------------------------------GK---
---H-----------------------YPW---TLLARL---HPK-----KFYSDIFEAT
LGAIWVDS-G----------------------------------------------DIE-
----V--CTAFLHKFG---VLP-YLDRIL-------------------------------
-S---DNIHVQHPKEELAK---------------L--------------AID--------
--------------------------------------QKMTYD--YT------------
------------------------------A-----------------------------
--------------------VD--------------------------------------
------------------------------------------------------------
------------------------------------------------------------
----G----------------------------------------PIK-----------E
-Y--LC-----------------------------------------T----A-------
--------------------------------KVG--D--R----------------V-V
GVVS--------------------------------------------------------
----------------------G-ALNK--------------------------------
------------------------------------------------------------
--------------------------------------------------AEAM------
------------------------------------------------------------
------------------------------------------------------------
----------------------------------------------TK------AA----
------------------------EEG---------------------------------
----------VN-F----------------------------------------------
------------------------------------------------------------
------------------------------------------------------------
------------------------------------------------------------
------------------------------------------------------------
------------------------------------------------------------
------------------------------------------------------------
------------------------------------------------------------
-------------------------------------------------------L----
----N--G----------------------------------------------------
------------------------------------------------------------
------------------------------------------------------------
----EQ------------------------------------------------------
------------------------------------------------------------
------------------------------------------------------------
----------------------------------------------KRA-----------
----------EKAAQDE-------------------------------------------
--------------------------------------MAR-------------------
------------------------------------------------------------
------------------------------------------------------------
------------------------------------------------------------
------------------------------------------------------------
----------------------------------------------FLVAMELI------
------------------------------------------------------------
------------------------------------------------------------
---------------------------
>EWG52521.1/1-1502
----------MLLKAK--------------HY----------------------------
---------PQTFLRSLAFHQSLSYV--------------------------------KT
A---------SP---------------------------------------KCTR-----
------------------------------------------------------------
IPQ------------------------------------HLA------------------
---------RPR-LQHCYSVLP--------------------HD----------------
----------------------EKMMEVDEE-----------------------------
-----------------------QS------------------P----------------
------------------------------N--SGSA-----------------------
------------------------------------------------------------
-------------------------------------------------DSSR-------
------------------------------------------------------------
------------------------------------------------------------
---PESPA----------------------------------------------------
--------------------TASTPSPM----------IE--------------------
----------VE-EKITI----------------------------LPTDKA--------
----------------------LNGKQK------AS-NKSK---------DVP--RV---
---------------P-DIIKP------RAYQREMLEQSLR---R--NVIVA--------
-----------M-----------------------------------------D------
------------------TGS--G----------------------K-TQ-----V----
--------------------------------------AVL--------------RI---
----------QAEI--------DR---------------CS----------P-------S
------------------K---------------------LVWFLG-----KTV-GL---
--VEQ-QYNVIK----------GQMPSVPMRLLTGQ-L--NIDAWS--PGVWPQ-IL---
---EG-TRIIVSTFS-----------------I----------------LRD-ALDHA--
FV-TMDM-LALIVVD--E------------------------V-HNCVKN----------
--NPGRMI---MMNFYHRHKN-----AG------------------MPVPAILGLTASPI
-------I---S-SDLKE----I------------E------------------KLENTM
DAVCVTPTIHREQLLK---H----------------INKPHLVRSLY-------------
NVT---------------------------------------------------------
------------------------------------------------------------
----------------------------------------------------------KI
----------------------------PP----RTP-----------------------
--------------------------L-MQQLQSEYLNM---DIAKDPEVLKL-KALV-A
-----DDE--KKREKLMNLVMK-------------HDTF-SQQQIKGLWNKS-REILAEL
GSWAADYY----------------------------I-------SQMIKNFLV-------
-RIDG-------NITF-------T--DAWS-------N---EDRTYLAGHL------RR-
-----I-----N------------IGVIDNSP------PTE-----QT---------VSH
KTSRLIHELL-EA-----------K-D---D-AVGIIFVKERTAAHTLCKLL--------
--NNYPPIRDRY-KVGAIVGASS-YGL----QK-QK--VYE-------YPID---TD--K
VLEDFR---SGA--------------IDLLVATSVLEEGIDIPACNLVVSFDEIATLKSF
IQRRGRARMPESKMIAL-------LS-----SS-AD---T-R--AWEDLEIGMKERYED-
D--QREL--DR--LNK-QA----W-A---------E------D-----------------
----ID------------ST----YYIVRST----G----------------------AR
L-------DLHNARQHLDRFCR--V-V-FRS------DYITQLPEYVFH------K----
--E-ET--------------PYGG--PILR----ATVTLPGGLP-LDLRTFKSACG-WKS
ERNAIRDAAFQAYVALYEAG--------LVTDNLA-PINA--K-SE----------K---
------------V-EE-----KI--DL-I-PEPL-FDPWIQ-IAQRWK------------
-------SD--C--D---------------------KQAY---L--FH--FTDD------
-EFE-RPCPFYVILP-A---LI-------D---LP-RNI-TLYPGN-GLE--WSI-----
--VCC----S---------------VDDIPD-------------------EV--------
S-SNDPD-ITSALLAMNFQY-R---WT-------VE-D-----R-----E-H--VIKMSL
ES---------TS-----IFPPPHVTRDCM-----AAY------PFRGA----G------
--EE--QAKK----HRVLVR---D--Q-L-NK------------------PF----HY--
-V------------RTI--PSKPGKGDVQH---PFY------Q---YDDAEE--------
------------------H-EEYL-VLE--TWG---ARN----DLL---H--V-L-K---
--------------------DVQ--------PK------SS-T------K-PYEYVLP--
----ISQARV--DKV-GRRVVKCGLFIPHIIHELEVHLIASELL-ST-LLKPIGIEN---
---LQ--LVLEAISSPSACEP-I----------------------------DYQRLELLG
DSILKFCAVTQAYSE------H-PTWPE------------GLLNHFKDRLVSNARLQRVC
LEKGLSKFILSK----SFT-----ALRWRPLYL--D-DV--H---KE----K-FP----P
----------------------------------RP---A-PT-RGSKTLADVVEALIGA
SY--------QD-------G-----------G-MT----------KALKCISV--FLGD-
---N----C----N----------------W-HQEGVARDILFA----AA-PS--DV--K
-L-PSI-----------------LE---------------PLEDLVKYTFKKKSLLIEAV
THAS-YA--T-------T------M------Q-----------ERSYEQLEFLGDAVLDY
IVVTKMF-Q-H--------D--P-----------------P-------------------
------------ISTG--RLHMIKTAIVNGE---------------FLSFVNLINSIQ-R
E---DLEVDT--------------------------------------------------
---------NG------------------------------KLE---------T--KT--
--------------------------------------TA-LPLWKFVRF--------NS
S-E--M--ANA-----MVKT--EERFE--SMREELT--TA-LWSDGHEPSGD--------
-------------------------------------------------------G----
---P-----------------------YPW---VLLARL---QPP-----KFYSDMFEAI
LGAVWVDS-G----------------------------------------------SIE-
----E--CTRVLERFQ---VMK-YLEFVL-------------------------------
-K---NDIHVQHPKEQLSK---------------F--------------AFA--------
--------------------------------------TKMKYT--TT------------
------------------------------E-----------------------------
--------------------IK--------------------------------------
------------------------------------------------------------
------------------------------------------------------------
----E----------------------------------------PEP-----------Q
-W--SC-----------------------------------------E----L-------
--------------------------------TIG--E--R----------------L-V
AEVE--------------------------------------------------------
----------------------G-SLNK--------------------------------
------------------------------------------------------------
--------------------------------------------------VEAM------
------------------------------------------------------------
------------------------------------------------------------
----------------------------------------------AK------AA----
------------------------EQA---------------------------------
----------IR-L----------------------------------------------
------------------------------------------------------------
------------------------------------------------------------
------------------------------------------------------------
------------------------------------------------------------
------------------------------------------------------------
------------------------------------------------------------
------------------------------------------------------------
-------------------------------------------------------L----
----T--G----------------------------------------------------
------------------------------------------------------------
------------------------------------------------------------
----EM------------------------------------------------------
------------------------------------------------------------
------------------------------------------------------------
----------------------------------------------N-A-----------
------------------------------------------------------------
--------------------------------------VNQ-------------------
------------------------------------------------------------
------------------------------------------------------------
------------------------------------------------------------
------------------------------------------------------------
----------------------------------------------QQDAMDTS------
------------------------------------------------------------
------------------------------------------------------------
---------------------------
>EWY84795.1/1-1496
----------MLLRAK--------------HY----------------------------
---------SQTFFRSLAFHQSLSCV--------------------------------KI
T---------SP---------------------------------------KRTR-----
------------------------------------------------------------
IPQ------------------------------------HLA------------------
---------RTR-HQNYYSLLP--------------------HG----------------
----------------------RKMMEIDEE-----------------------------
-----------------------KS------------------L----------------
------------------------------N--SGSA-----------------------
------------------------------------------------------------
-------------------------------------------------DSSR-------
------------------------------------------------------------
------------------------------------------------------------
---SESPA----------------------------------------------------
--------------------TTSTPSPM----------ID--------------------
----------VE-ETVTL----------------------------IPTDKA--------
----------------------LNRKQR------AA-NKSK---------DAS--PV---
---------------P-DIIRP------RAYQREMLEQSLK---R--NVIVA--------
-----------M-----------------------------------------D------
------------------TGS--G----------------------K-TQ-----V----
--------------------------------------AVL--------------RI---
----------QAEL--------ER---------------SS----------P-------N
------------------K---------------------LVWFLG-----KTV-SL---
--CEQ-QFNVIK----------RQMPSVPMTLLTGQ-L--NIDAWS--PEVWPR-IL---
---KG-TRIIVSTFS-----------------I----------------LRD-ALDHA--
FV-TMDM-LALIVFD--E------------------------V-HNCVKN----------
--SSGRKI---MMNFYHRQKN-----VG------------------MPVPAILGLTASPI
-------I---S-SDLKE----I------------E------------------KLENTM
DAICVTPTTHREQLLK---H----------------VNKPHLIRSLY-------------
DAT---------------------------------------------------------
------------------------------------------------------------
----------------------------------------------------------KI
----------------------------PP----RTP-----------------------
--------------------------L-MQQLQSEYSNM---DIAKDPEVLKL-KALV-A
-----NDE--KKREKLMNVIMK-------------HDTF-SQQQIRGLWNKS-REILAEL
GSWAVDHY----------------------------I-------SQMIKTFLD-------
-RIDA-------YSTF-------T--DAWS-------N---EDRTYLAGHL------RR-
-----I-----N------------IGVVDNSP------PTA-----QT---------VSH
KTSRLIHELL-AA-----------E-N---D-VVGIIFVKERTAAHTLCELL--------
--NNYPPIRDRY-RVGAIVGASS-YGL----QK-QK--VYE-------YSSGP--GP--Q
VLDDFR---SGA--------------INLLVATSVLEEGIDVPACNLVVSFDEIATLKSF
IQRRGRARMQESKMIAL-------LS-----SS-TD---I-R--AWEELEKGMKERYED-
D--QREL--AR--LDE-QA----R-A---------E------E-----------------
----ID------------ST----YYIVKNT----G----------------------AR
L-------DLDNARQHLDRFCQ--I-V-FRS------DYVGQLPDYVFH------K----
--E-ET--------------PYGG--PILR----ATVTLPGGLP-LNLRKFKSACG-WKS
ERNAIRDAAFQAYVALYEAG--------LVTDNLA-PLNA--K-SE----------K---
------------V-EE-----KT--DL-V-PEPL-FDPWVQ-IAQRWK------------
-------SG--C--D---------------------KQFY---L--FE--FTDD------
-EFP-GPCSFDVMLP-A---LI-------D---LP-RKI-TLYPGN-GSK--WSI-----
--VCD----S---------------FVDIPD-------------------EV--------
S-SKEPD-QTSALLAMNFQH-R---WP-------VE-D-----R-----E-H--VIKMSI
AS---------TT-----IFPAPHVTRDDM-----GAF------PFRGD----G------
--ME--EAKK----HRVLVR---D--Q-Y-KT------------------PF----HY--
-V------------GTI--PSKPDFYDVQR---PFH------E---YDKGPL--------
------------------N-EEYL-VLE--RWG---LRV----DLL---H--D-L-K---
--------------------DGQ--------AK------SS-T------K-PYECVLP--
----ISYARV--DRV-KRRVVKCGLFIPHIIHELEVQLIASELS-ST-LLKPVGIKN---
---LQ--LVLEAVSSPSAREP-V----------------------------DYQRLEFLG
DSILKFCTVTQAYSE------H-PSWPE------------GLLNHFKDRLVSNERLQRVC
LEKGLSKFILSK----PFT-----ALKWRPRYL--D-DI--L---KE----K-PA----P
----------------------------------RP---A-PV-GGSKTLADVVEALIGA
SY--------QD-------G-----------G-LT----------KALKCISV--FLGD-
---S----C----N----------------W-HQEGVARDILFA----AA-PS--DV--Q
-L-PSN-----------------LE---------------PLEDLIKYKFKKKSLLIEAV
THGS-YA--T-------A------M------Q-----------EKSYEQLEFLGDAILDY
IVVTKMF-Q-H--------D--P-----------------P-------------------
------------IPTG--RLHMIKTAIVNGE---------------FLSLVNLVNSIQ-R
K---DLEVRP--------------------------------------------------
---------DG------------------------------ELV---------T--KT--
--------------------------------------TA-LPLWKFMRF--------NS
S-E--M--ANV-----MVET--EEKFE--SMRRELV--LA-LWGDG--------------
------------------------------------------------------------
---H-----------------------YPW---ALLARL---HPQ-----KFYSDMFEAL
LGAVWVDS-G----------------------------------------------SIE-
----E--CTRVLETFQ---VMD-YLEFVI-------------------------------
-K---EDIHVQHPKEELSK---------------F--------------ADR--------
--------------------------------------QKMKYT--TT------------
------------------------------L-----------------------------
--------------------IE--------------------------------------
------------------------------------------------------------
------------------------------------------------------------
----E----------------------------------------PEP-----------R
-W--SC-----------------------------------------G----V-------
--------------------------------TIG--E--R----------------L-V
GEVE--------------------------------------------------------
----------------------S-SLNK--------------------------------
------------------------------------------------------------
--------------------------------------------------VEAM------
------------------------------------------------------------
------------------------------------------------------------
----------------------------------------------TK------AA----
------------------------ENA---------------------------------
----------IR-L----------------------------------------------
------------------------------------------------------------
------------------------------------------------------------
------------------------------------------------------------
------------------------------------------------------------
------------------------------------------------------------
------------------------------------------------------------
------------------------------------------------------------
-------------------------------------------------------L----
----T--E----------------------------------------------------
------------------------------------------------------------
------------------------------------------------------------
----EM------------------------------------------------------
------------------------------------------------------------
------------------------------------------------------------
----------------------------------------------N-A-----------
------------------------------------------------------------
--------------------------------------VNQ-------------------
------------------------------------------------------------
------------------------------------------------------------
------------------------------------------------------------
------------------------------------------------------------
----------------------------------------------QQDAMDAS------
------------------------------------------------------------
------------------------------------------------------------
---------------------------
>EXM06105.1/1-1496
----------MLLRAK--------------HY----------------------------
---------PQTFFRSLAFHQSLSCV--------------------------------KI
T---------SP---------------------------------------KRTR-----
------------------------------------------------------------
IPQ------------------------------------HFA------------------
---------RPR-HQNYYSLLP--------------------HD----------------
----------------------RKMMEIDEE-----------------------------
-----------------------KS------------------P----------------
------------------------------N--SGSA-----------------------
------------------------------------------------------------
-------------------------------------------------DSSR-------
------------------------------------------------------------
------------------------------------------------------------
---SESPA----------------------------------------------------
--------------------TTSTPSPM----------ID--------------------
----------VE-ETVTL----------------------------IPTDKA--------
----------------------LNGKQK------AA-NKSK---------DAS--PV---
---------------P-DIIRP------RAYQREMLEQSLK---R--NVIVA--------
-----------M-----------------------------------------D------
------------------TGS--G----------------------K-TQ-----V----
--------------------------------------AVL--------------RI---
----------QAEL--------ER---------------SS----------P-------N
------------------K---------------------LVWFLG-----KTV-SL---
--CEQ-QFNVIK----------RQMPSVPMRLLTGQ-L--NIDAWS--PEVWPR-IL---
---KG-TRIIVSTFS-----------------I----------------LRD-ALDHA--
FV-TMDM-LALIVFD--E------------------------A-HNCVKN----------
--SSGRKI---MMNFYHRHKN-----VG------------------MPVPAILGLTASPI
-------I---S-SDLKE----I------------E------------------KLENTM
DAICVTPTTHREQLLK---H----------------VNKPHLIRSLY-------------
DAT---------------------------------------------------------
------------------------------------------------------------
----------------------------------------------------------KI
----------------------------PP----RTP-----------------------
--------------------------L-MQQLQSEYSNM---DIAKDPEVLKL-KDLV-A
-----NDE--KKREKLMNVIMK-------------HDTF-SQQQIRGLWNKS-REILAEL
GSWAVDHY----------------------------I-------SQMIKTFLD-------
-RIDA-------YSTF-------T--DAWC-------N---EDRTYLAGHL------RR-
-----I-----N------------IGVVDNSP------PTA-----QT---------VSH
KTSRLIHELL-AA-----------E-N---H-VVGIIFVKERTAAHTLCELL--------
--NNYPPIRDRY-RVGAIVGASS-YGL----QK-QK--VYE-------YSSGP--GP--Q
VLDDFR---SGT--------------INLLVATSVLEEGIDVPACNLVVSFDEIATLKSF
IQRRGRARMQESKMIAL-------LS-----SS-TD---I-R--AWEELEKGMKERYED-
D--QREL--AR--LDE-QA----R-A---------E------E-----------------
----ID------------ST----YYIVKNT----G----------------------AR
L-------DLDNARQHLDRFCQ--I-V-FRS------DYVGQLPDYVFH------K----
--E-ET--------------PYGG--PILR----ATVTLPGGLP-LNLRTFKSACG-WKS
ERNAMRDAAFQAYVALYEAG--------LVTDNLA-PLNA--K-SE----------K---
------------V-EE-----KT--DL-M-PEHL-FDPWIQ-IAQRWK------------
-------SG--C--D---------------------KQFY---L--FE--FTDD------
-EFP-GPCLFDVMLP-A---LI-------D---LP-RKI-TLYPGN-GSK--WSI-----
--VCD----S---------------FVDIPD-------------------EV--------
S-SKEPD-QTSALLAMNFQH-R---WP-------VE-D-----R-----E-H--VIKMSI
AS---------TT-----IFPAHHVTRDDM-----GAL------PFRGD----G------
--VE--EAKK----HRVLVR---D--Q-Y-KT------------------PF----HY--
-V------------GTI--PSKPDFYDVQR---PFY------E---YDKGPL--------
------------------N-EEYL-VLE--RWG---LRV----DLL---H--D-L-K---
--------------------DGQ--------AK------SS-T------K-PYECVLP--
----ISYARV--DRV-KRRVVKCGLFIPHIIHELEVQLIASELS-ST-LLKPVGIKN---
---LQ--LVLEAVSSPSAREP-V----------------------------DYQRLEFLG
DSILKFCTVTQAYSE------H-PSWPE------------GLLNHFKDRLVSNERLQRVC
LEKGLSKFILSK----PFT-----ALKWRPRYL--D-DI--L---KE----K-PA----P
----------------------------------RP---A-PV-GGSKTLADVVEALIGA
SY--------QD-------G-----------G-LT----------KALKCISV--FLGD-
---S----C----N----------------W-HQEGVARDILFA----AA-PS--DV--Q
-L-PSN-----------------LE---------------PLEDLIKYKFKKKSLLIEAV
THGS-YA--T-------A------M------Q-----------EKSYEQLEFLGDAVLDY
IVVTKMF-Q-H--------Y--P-----------------P-------------------
------------IPTG--RLHMIKTAIVNGE---------------FLSLVNLVNSIQ-R
K---DLEVRS--------------------------------------------------
---------DG------------------------------ELV---------T--KT--
--------------------------------------TA-LPLWKFMRF--------NS
S-E--M--ANV-----MLET--EEKFE--SMRRELV--IA-LWGDG--------------
------------------------------------------------------------
---H-----------------------YPW---ALLARL---HPQ-----KFYSDMFEAL
LGAVWVDS-G----------------------------------------------SIE-
----E--CTRVLETFQ---VMD-YLEFVI-------------------------------
-K---EDIHVQHPKEELPK---------------F--------------ADR--------
--------------------------------------QKMKYT--TT------------
------------------------------L-----------------------------
--------------------IE--------------------------------------
------------------------------------------------------------
------------------------------------------------------------
----E----------------------------------------PEP-----------R
-W--SC-----------------------------------------G----V-------
--------------------------------TIG--E--R----------------L-V
GEVE--------------------------------------------------------
----------------------G-SLNK--------------------------------
------------------------------------------------------------
--------------------------------------------------VEAM------
------------------------------------------------------------
------------------------------------------------------------
----------------------------------------------TK------AA----
------------------------ENA---------------------------------
----------IR-L----------------------------------------------
------------------------------------------------------------
------------------------------------------------------------
------------------------------------------------------------
------------------------------------------------------------
------------------------------------------------------------
------------------------------------------------------------
------------------------------------------------------------
-------------------------------------------------------L----
----T--E----------------------------------------------------
------------------------------------------------------------
------------------------------------------------------------
----EM------------------------------------------------------
------------------------------------------------------------
------------------------------------------------------------
----------------------------------------------N-A-----------
------------------------------------------------------------
--------------------------------------VNQ-------------------
------------------------------------------------------------
------------------------------------------------------------
------------------------------------------------------------
------------------------------------------------------------
----------------------------------------------QQDAMDAS------
------------------------------------------------------------
------------------------------------------------------------
---------------------------
>GKT49994.1/1-1238
------------------------------------------------------------
------------------------------------------------------------
------------------------------------------------------------
------------------------------------------------------------
------------------------------------------------------------
------------------------------------------------------------
------------------------------------------------------------
------------------------------------------------------------
------------------------------------------------------------
------------------------------------------------------------
------------------------------------------------------------
------------------------------------------------------------
------------------------------------------------------------
------------------------------------------------------------
------------------------------------------------------------
------------------------------------------------------------
------------------------------------------------------------
------------------------------------------------------------
------------------------------------------------------------
------------------------------------------------------------
------------------------------------------------------------
------------------------------------------------------------
------------------------------------------------------------
------------------------------------------------------------
------------------------------------------------------------
------------------------------------------------------------
-----------MTVFYHEEKR-----RG------------------RYTPHILGLTASPT
-------F---G-SKVEG----I------------N------------------ALETTL
DAVCKSPTMHRTDLLA---C----------------VKKPNMAYVSF-------------
RPR---------------------------------------------------------
------------------------------------------------------------
----------------------------------------------------------RD
----------------------------YK----TPN-----------------------
--------------------------S-LRSLKEAMQCL---NILDDPYVLHL-QS---E
-----GTD--RSQRALMEVLES-------------HNTY-TKNQMTSFGRQA-NQIFRDL
GSWAADYY----------------------------I-------WVVISRFMA-------
-AYRS-------ESIL-------L--DTWK-------D---DEKQYLAKIL------SQ-
-----V-----E------------CYCPSEDS------ISR-----EV---------LSE
KAFILIEQLL-Q------------D-KT--D-IIGIVFARERATVSVLCHLL--------
--ASHKLLRARY-RTGAMVGTSQ-LQA----RK-RD--IWD-------LSR-P-EDL--Q
SLHQFR---TGK--------------TNLLIATSVLEEGIDVPACNLVLCFDNPPNLKSF
IQRRGRARMKDSKLLIL----H--DA-----SE-ST---Q-S--EWEAMEAEMKSQYEE-
Q--EREL--EH--LQE-IE----N-T---------E------E-----------------
----PK------------EM----SFLVDQT----G----------------------AV
L-------DLDNAKQHLDHLCR--M-L-SPG------EFIDWRPDYIIQ------K----
--L-GT---------------TDA--PDLK----ATVALPSYLP-SHVRIAQSQKA-WKS
EKNATKDAAFQAYVSLYKAG--------LVNDNLL-PFRP--E-DF----V--P--G---
------------V-DKI----PA--IL-Q-VNGL-HNAWIK-VAEAWK------------
-------TG--G--S---------------------LRST---S--IL--LKDT------
-TGA-IQGEYEMVLP-V---WI-------P---GL-QTI-PIYLDY-NTT--WSL-----
--EFG----E---------------QLPVDE-------------------LT--------
S----ND-DTGVLLALPYGH-R---WV-------SA-D-----L-----Q-Q--IVRFSV
ADG--------AN-----L------SMNQI-----GVN------QFVEGQM--S------
--TH--DPA-------FFIR---D--Q-S-GC------------------PY----IY--
-D------------GII--PNKPAPQSVQK---TFH------E---FETAPD--------
------------------D-VPYM-ALK--KWS---RRS----DFL---H--R-P-QS--
--------------------DPS--------QS-Q----ST-T------K-PYNRVYP--
----MPWAKV--DTI-PAKYAQFGVLIPSILHRIETYLVARELS-MG-LLRPLAISD---
---PA--LVLTAISTGSATEP-T----------------------------NYERIEFLG
DSILKFSATINVAAL------N-PHWPE------------RLLSFKKDGIVANSTLCKAA
IKHGLDKFILTK----PFT-----GQKWRPIYV--D-DV--L---KH----GE------T
----------------------------------KS---T-RK-ISTKTLADVVEALIGA
AM--------ID-------G-----------G-LE----------KALKCMSI--FL---
--QQ----I----K----------------W-KTLGDCRQALYD----VS-PP--GV--E
-L-PST-----------------LE---------------PLEQLVGYEFNKKALLIQSM
THAS-FN--LGN-----T------F------G-------------CLERLEFIGDSVLDY
VIVKRLF-A-V--------E--P-----------------L-------------------
------------LPHQ--TMHLLKTAMVNGD---------------FLGFLSLEQSVS-Q
D---EVLL----------------------------------------------------
--------GDH------------------SGK-EP------NLQ---------H--SR--
--------------------------------------FA-LPLWKFMRH--------QS
P-A--I--ALE-----QINV--FKRYT--RLRDQII--DS-M--------ER--------
-------------------------------------------------------GQ---
---T-----------------------YPW---ALLARM---QLR-----KFYSDIFESL
LGAVYIDS-G----------------------------------------------DLD-
----V--CAQVVERFG---ILG-YLDRII-------------------------------
-Q---DNVHVLHPKEELGH---------------L--------------ADK--------
--------------------------------------ESVTYA--LD------------
------------------------------V-----------------------------
--------------------RQ--------------------------------------
------------------------------------------------------------
---------------TD-------------------------------------------
D---G-----------------------------------------DK-----------E
-Y--LC-----------------------------------------K----V-------
--------------------------------LVG--T--R----------------C-V
VEVD--------------------------------------------------------
----------------------G-GITR--------------------------------
------------------------------------------------------------
--------------------------------------------------DEVK------
------------------------------------------------------------
------------------------------------------------------------
----------------------------------------------VK------AA----
------------------------EAA---------------------------------
----------VN-I----------------------------------------------
------------------------------------------------------------
------------------------------------------------------------
------------------------------------------------------------
------------------------------------------------------------
------------------------------------------------------------
------------------------------------------------------------
------------------------------------------------------------
-------------------------------------------------------L----
----K--A----------------------------------------------------
------------------------------------------------------------
------------------------------------------------------------
----EK------------------------------------------------------
------------------------------------------------------------
------------------------------------------------------------
-------------------------------------------MAERIKG----------
------------------------------------------------------------
--------------------------------------MAIQE-----------------
--------------NN--------------------------------------------
------------------------------------------------------------
------------------------------------------------------------
------------------------------------------------------------
----------------------------------------------DDAAVGHASD----
------------------------------------------------------------
------------------------------------------------------------
---------------------------
>GKT57113.1/1-1237
------------------------------------------------------------
------------------------------------------------------------
------------------------------------------------------------
------------------------------------------------------------
------------------------------------------------------------
------------------------------------------------------------
------------------------------------------------------------
------------------------------------------------------------
------------------------------------------------------------
------------------------------------------------------------
------------------------------------------------------------
------------------------------------------------------------
------------------------------------------------------------
------------------------------------------------------------
------------------------------------------------------------
------------------------------------------------------------
------------------------------------------------------------
------------------------------------------------------------
------------------------------------------------------------
------------------------------------------------------------
------------------------------------------------------------
------------------------------------------------------------
------------------------------------------------------------
------------------------------------------------------------
------------------------------------------------------------
------------------------------------------------------------
-----------MTVFYHEEKR-----RG------------------NYTPHILGLTASPI
-------F---G-SKIEG----I------------N------------------ALEETL
DAVCKSPTIHRSDLLA---C----------------VKKPNMAYVSF-------------
QRR---------------------------------------------------------
------------------------------------------------------------
----------------------------------------------------------RC
----------------------------YE----TPD-----------------------
--------------------------S-LRSLKRAMQSL---DILDDPYVLHL-QS---E
-----RTD--RNRRALMAVLES-------------HDTY-IQNQMTSFGRQA-NQIFHDL
GSWAAEYY----------------------------I-------WVVISRFMA-------
-AFRS-------QSIW-------L--DTWN-------E---EEKKYLAKIL------GQ-
-----I-----E------------CHCPSEDS------ISR-----EV---------LSE
KAFILIEQLL-Q------------D-KT--D-IIGIVFARERATVSVLCHLL--------
--ASHKLLRARY-RIGAMVGTSQ-FQA----KK-RD--IWD-------LAR-L-EDL--Q
SLHQFR---TGR--------------TNLLVATSVLEEGIDVPACNLVICFDNPPNLKSF
IQRRGRARMKDSRLLML----H--DP-----SE-ST---R-R--EWTAMEAEMESQYEE-
Q--EREL--EH--IQE-IE----D-I---------E------E-----------------
----LK------------EM----SFVVDRT----G----------------------AV
L-------DLDNAKQHLDHLCR--M-L-SPG------EFIDWRPDYIIQ------K----
--L-DA---------------TNA--PDLS----ATVVLPNYLP-SHVRTTQSQGA-WKS
EKNATKDAAFQAYVSLYKAG--------LVNDNLL-PYRP--E-DF----V--P--G---
------------V-DKI----PA--IL-P-VKGL-HNAWIK-VAEAWK------------
-------LG--G--S---------------------LRTT---R--IL--LKDA------
-TGI-IQGEYEMVLP-V---WV-------P---GL-QTM-PIYLDY-NTS--WSL-----
--EFG----E---------------QLPIDE-------------------LT--------
G----ND-DTAVLLALPFGY-R---WM-------SA-D-----I-----Q-Q--IARFSV
AGG--------AD-----L------SVNQI-----GAS------QFVQGQM--S------
--TH--DLS-------CFIR---D--Q-S-GC------------------PY----IY--
-D------------GII--DNKPTPESVQK---TFY------E---FETAPE--------
------------------D-VPYI-ALK--KWS---RRS----DFL---H--R-P-QS--
--------------------DPS--------QS-P----SS-V------K-PYNRVYP--
----MPWAKV--DTI-PAKYAQFGVLIPSILHRIETYLVAQGLS-TG-LLRPLAISD---
---PA--LVLTAISTGSAAEP-T----------------------------NYERMEFLG
DSILKFSTTINVAAL------Y-PHWPE------------RLLSFKKDSIVANSTLCRAA
VKHGLDRFILTK----PFT-----GQKWRPIYV--D-DV--L---HR----GD------D
----------------------------------KA---T-RK-VSTKTLADIVEALIGA
SM--------ID-------G-----------G-LE----------KALKCMSI--FL---
--QQ----I----K----------------W-KTLDDCRQALYD----IS-PS--DV--P
-L-PST-----------------LE---------------PLEQLIGYEFDKKALLIQSM
THAS-FN--LGN-----P------F------G-------------CLERLEFIGDSVLDY
IIVKRLF-T-I--------E--P-----------------P-------------------
------------LPHQ--TMHLLKTAMVNGD---------------FLGFLSLEQSVS-Q
D---EVLL----------------------------------------------------
--------GEP------------------TGK-AP------SLQ---------H--SR--
--------------------------------------FA-LPLWKFMRH--------QS
P-A--I--GLE-----EINV--SKRYA--GLRDQII--DS-M--------ER--------
-------------------------------------------------------GR---
---T-----------------------YPW---ALLARM---QLR-----KFYSDIFESL
LGAVYIDS-G----------------------------------------------DLE-
----V--CAQVVERFG---ILG-YLDRIL-------------------------------
-R---DNVHVLHPKEELGH---------------L--------------ADK--------
--------------------------------------ESVTYV--LD------------
------------------------------V-----------------------------
--------------------RQ--------------------------------------
------------------------------------------------------------
---------------TD-------------------------------------------
G---G-----------------------------------------EK-----------E
-Y--LC-----------------------------------------K----V-------
--------------------------------LVG--T--R----------------C-V
VEVG--------------------------------------------------------
----------------------G-GITR--------------------------------
------------------------------------------------------------
--------------------------------------------------DEVK------
------------------------------------------------------------
------------------------------------------------------------
----------------------------------------------VK------AA----
------------------------EAA---------------------------------
----------VN-I----------------------------------------------
------------------------------------------------------------
------------------------------------------------------------
------------------------------------------------------------
------------------------------------------------------------
------------------------------------------------------------
------------------------------------------------------------
------------------------------------------------------------
-------------------------------------------------------L----
----K--A----------------------------------------------------
------------------------------------------------------------
------------------------------------------------------------
----EK------------------------------------------------------
------------------------------------------------------------
------------------------------------------------------------
-------------------------------------------MAENIQG----------
------------------------------------------------------------
--------------------------------------MAVQE-----------------
---------------K--------------------------------------------
------------------------------------------------------------
------------------------------------------------------------
------------------------------------------------------------
----------------------------------------------EDAVMGNASD----
------------------------------------------------------------
------------------------------------------------------------
---------------------------
>KAE9575974.1/1-1453
------------------------------------------------------------
------------------------------------------------------------
------------------------------------------------------------
------------------------------------------------------------
------------------------------------------------------------
------------------------------------------------------------
-------------------------MA-DYS-----------------------------
-----------------------QS-----------------------------------
------------------------------S--SGDG-----------------------
------------------------------------------------------------
------------------------------------------------------------
------------------------------------------------------------
------------------------------------------------------------
---TDPSE----------------------------------------------------
-----------------DDLHSDVPAPG----------PL--------------------
----------NQ-DAISA---------------------S----ASASSSEE--------
-------------------LFLDNEAAL------SP-DETASGT----------------
---------------Q-VIMNS------RAYQLEMFAESMR---Q--NIIVA--------
-----------M-----------------------------------------D------
------------------TGS--G----------------------K-TQ-----V----
--------------------------------------AVL--------------RI---
----------KAEL--------ER---------------TA----------T-------E
------------------Q---------------------IVWFLA-----PTV-SL---
--CAQ-QLAVLK----------SQIPAVQIKFLSGD-D--NVDSWS-DQAVWDA-VL---
---LN-VRIVVSTYQ-----------------I----------------LLD-ALSHA--
FV-RMER-LSLIVFD--E------------------------A-HNCVGK----------
--SPGSKI---MTNFYHPHKR-----DE------------------RRVPHIMGLTASPT
-------F---G-SKVES----I------------N------------------VLESTL
DAVCKTPTMHRDDLLA---C----------------VKKPELTFVEF-------------
LPK---------------------------------------------------------
------------------------------------------------------------
----------------------------------------------------------PD
----------------------------YR----TPK-----------------------
--------------------------S-LQTLRNAIRSL---DISEDPFVLHL-QA---E
-----GTD--RSKRELFAVLES-------------HDTY-VHNQMTSFGRQA-NQICREL
GPWAAEYY----------------------------I-------WEVITRFDS-------
-AVRS-------QSRW-------L--EAWK-------E---DEKKYLGKIL------GQ-
-----I-----E------------CRRPSPTE------ISR-----DV---------LSE
KVFILIEQLF-Q------------D-KV--D-ITGIVFAKERATVAVLGHLL--------
--TSHEALRAKY-RVGAMMGTSQ-YQA----RK-RD--IWD-------LSR-T-EDL--Q
SLHQFR---SGK--------------INLLIATSVLEEGIDVPACNLVICFDRPPNLKSF
IQRRGRARMRDSKLLML----L--DR-----SE-TF---S-Q--EWESMEAEMKRQYEQ-
Q--EREL--EH--LQQ-IE----E-A---------E------E-----------------
----LA------------DM----QFNVETT----G----------------------AL
L-------DLDIAKSHLDHFCR--I-L-SPG------EFIDWRPDYILK------K----
--L-DN---------------TDA--PDLR----YTVVLPSYLP-AEVRSAESKST-WKS
EKNAMKDAAFQAYVALYRAG--------LVNDNLL-PFKP--E-DF----V--P--G---
------------V-DKR----AA--VL-Q-VNGL-LNAWDS-VANAWK------------
-------RG--D--P---------------------LRAT---Q--IL--LKDA------
-NGD-VHTEYEMVLP-T---WI-------P---GL-RTM-PLYLDY-HTT--WSV-----
--EFG----D---------------QLPIEE-------------------PE--------
N----GD-HTAVLLALPYGH-R---WL-------SS-P-----L-----Q-Q--VIRFSA
VG---------AE-----L------SLDGI-----GTK------HFVPGEM--S------
--AH--DLT-------CFIR---D--D-T-GC------------------PY----LY--
-E------------GII--DNKPTPDLVSK---TFY------G---FEKAPQ--------
------------------D-VPYL-TLT--KWS---RRS----DFL---H--R-P-QS--
--------------------DPS--------QA-P----SN-P------K-PYSRVYP--
----VPMAKV--DAI-PAKYAHFGVLIPSILHRIETCLVAKELS-TT-LLRPLAIDD---
---WS--LVHTAISAGSAAEP-T----------------------------NYERLEFLG
DSILKFSATINVAAL------N-PDWPE------------RLLSFKKDSIVANSTLCKAA
IKHGLDRFILTK----PFT-----GQKWRPIYV--E-DV--L---KR----GE------D
----------------------------------TS---T-RR-ISTKTLADIVEALIGA
SM--------IDGGE---DG-----------G-LS----------KALDCMSI--FL---
--QQ----I----K----------------W-RRIDDCRQLLYD----VA-PD--NV--E
-L-PST-----------------LK---------------PLEELIGYDFDKKSLLIQSM
THAS-SN--FGN-----P------L------G-------------CLERLEFIGDAVLDY
IIVNRLF-S-I--------R--P-----------------H-------------------
------------LSHQ--SMHLLKTAVVNGD---------------FLGFLSLEQSVE-Q
E---EVVI----------------------------------------------------
--------GEI------------------RDK-VP------ELK---------R--SR--
--------------------------------------FT-LPLWKFMRH--------QS
S-A--V--GLE-----QINI--EKRHA--EMRGPII--DA-M--------EH--------
-------------------------------------------------------GA---
---T-----------------------YPW---ALLARL---QLR-----KFYSDIFESL
LGAVWVDA-G----------------------------------------------DMK-
----V--CEQVVERFG---ILG-CLDRIL-------------------------------
-R---DGVHCLHPKEELGH---------------L--------------ADK--------
--------------------------------------ESVQYV--LS------------
------------------------------Y-----------------------------
--------------------KE--------------------------------------
------------------------------------------------------------
---------------LE-------------------------------------------
N---R-----------------------------------------ER-----------E
-L--SC-----------------------------------------K----V-------
--------------------------------MVG--T--R----------------C-V
VEVD--------------------------------------------------------
----------------------K-GVTK--------------------------------
------------------------------------------------------------
--------------------------------------------------DEVK------
------------------------------------------------------------
------------------------------------------------------------
----------------------------------------------VK------AA----
------------------------EAA---------------------------------
----------VR-I----------------------------------------------
------------------------------------------------------------
------------------------------------------------------------
------------------------------------------------------------
------------------------------------------------------------
------------------------------------------------------------
------------------------------------------------------------
------------------------------------------------------------
-------------------------------------------------------L----
----K--A----------------------------------------------------
------------------------------------------------------------
------------------------------------------------------------
----EK------------------------------------------------------
------------------------------------------------------------
------------------------------------------------------------
-------------------------------------------MQKMAAQ----------
------------------------------------------------------------
--------------------------------------KDPD------------------
------------------------------------------------------------
------------------------------------------------------------
------------------------------------------------------------
------------------------------------------------------------
----------------------------------------------GDTAMGIENDDAD-
------------------------------------------------------------
------------------------------------------------------------
---------------------------
>KAF0331020.1/1-1453
------------------------------------------------------------
------------------------------------------------------------
------------------------------------------------------------
------------------------------------------------------------
------------------------------------------------------------
------------------------------------------------------------
-------------------------MA-DYS-----------------------------
-----------------------QS-----------------------------------
------------------------------S--SGDG-----------------------
------------------------------------------------------------
------------------------------------------------------------
------------------------------------------------------------
------------------------------------------------------------
---TDPSE----------------------------------------------------
-----------------DDQHSDVPAPG----------PL--------------------
----------NQ-DTISA---------------------S----ASASSSEE--------
-------------------LFLDNEAAL------SP-DETASGT----------------
---------------Q-VIMNS------RAYQLEMFAESMR---Q--NIIVA--------
-----------M-----------------------------------------D------
------------------TGS--G----------------------K-TQ-----V----
--------------------------------------AVL--------------RI---
----------KAEL--------ER---------------TA----------T-------E
------------------Q---------------------IVWFLA-----PTV-SL---
--CAQ-QLAVLK----------SQIPAVQIKFLSGD-D--NVDSWS-DQAVWDA-VL---
---LN-VRIVVSTYQ-----------------I----------------LLD-ALSHA--
FV-RMER-LSLIVFD--E------------------------A-HNCVGK----------
--SPGSKI---MTNFYHPHKR-----DE------------------RQVPHIMGLTASPT
-------F---G-SKVES----I------------N------------------VLESTL
DAVCKTPTMHRDDLLA---C----------------VKKPELSYVEF-------------
LPK---------------------------------------------------------
------------------------------------------------------------
----------------------------------------------------------PD
----------------------------YR----TPK-----------------------
--------------------------S-LQTLRNAIRNL---DISEDPFVLHL-QA---E
-----RTD--RSKRELFAVLES-------------HDTY-VHNQMTSFGRQA-NQICREL
GPWAAEYY----------------------------I-------WEVITRFDS-------
-AVRS-------QSRW-------L--EAWK-------E---DEKKYLGKIL------GQ-
-----I-----E------------CRRPSPTE------ISR-----DV---------LSE
KVFILIEQLF-Q------------D-KV--D-ITGIVFAKERATVAVLGHLL--------
--TSHEALRAKY-RVGAMMGTSQ-YQA----RK-RD--IWD-------LSR-T-EDL--Q
SLHQFR---SGK--------------INLLIATSVLEEGIDVPACNLVICFDRPPNLKSF
IQRRGRARMRDSKLLML----L--DS-----SE-TF---S-Q--EWESMEAEMKRQYEQ-
Q--EREL--EH--LQQ-IE----E-A---------E------E-----------------
----LA------------EM----QFYVETT----G----------------------AL
L-------DLDNAKSHLDHFCR--I-L-SPG------EFIDWRPDYILK------K----
--L-DN---------------TDA--PDLR----YTVVLPSYLP-AEVRSAESKST-WKS
EKNAMKDAAFQAYVALYRAG--------LINDNLL-PFKP--E-DF----V--P--G---
------------V-DKR----AA--VL-Q-VNGL-LNAWDS-VANAWK------------
-------RG--D--P---------------------LRAT---Q--IL--LKDA------
-NGD-VHTEYEMVLP-T---WI-------P---GL-RTM-LLYLDY-HTT--WSV-----
--EFG----D---------------QLPIEE-------------------PE--------
N----GD-HTAVLLALPYGH-R---WL-------SS-P-----L-----Q-Q--VIRFSA
VG---------AE-----L------SLDGI-----GTK------HFVPGEM--S------
--AH--DLT-------CFIR---D--D-T-GC------------------PY----LY--
-E------------GII--DNKPTPDLVSK---TFY------G---FEKAPQ--------
------------------D-VPYL-TLT--KWS---RRS----DFL---H--R-P-QS--
--------------------DPS--------QA-P----SN-P------K-PYSRVYP--
----VPMAKV--DAI-PAKYAHFGVLIPSILHRIETCLVAKELS-TT-LLRPLAIDD---
---WS--LVHTAISAGSAAEP-T----------------------------NYERLEFLG
DSILKFSATINVAAL------N-PDWPE------------RLLSFKKDSIVANSTLCKAA
IKHGLDRFILTK----PFT-----GQKWRPIYV--E-DV--L---KR----GE------D
----------------------------------TS---T-RR-ISTKTLADIVEALIGA
SM--------IDGGE---DG-----------G-LS----------KALDCMSI--FL---
--QQ----I----K----------------W-RRIDDCRQLLYD----VA-PD--NV--E
-L-PST-----------------LK---------------PLEELIGYDFGKKSLLIQSM
THAS-SN--FGN-----P------L------G-------------CLERLEFIGDAVLDY
IIVNRLF-S-I--------R--P-----------------H-------------------
------------LSHQ--SMHLLKTAVVNGD---------------FLGFLSLEQSVE-Q
E---EVVI----------------------------------------------------
--------GEI------------------RDK-VP------ELK---------R--SR--
--------------------------------------FA-LPLWKFMRH--------QS
S-A--V--GLE-----QINI--EKRHA--EMRGPII--DA-M--------EH--------
-------------------------------------------------------GA---
---T-----------------------YPW---ALLARL---QLR-----KFYSDIFESL
LGAVWVDA-G----------------------------------------------DMK-
----V--CEQVVERFG---ILG-CLDRIL-------------------------------
-R---DSVHCLHPKEELGH---------------L--------------ADK--------
--------------------------------------ESVQYV--LS------------
------------------------------Y-----------------------------
--------------------KE--------------------------------------
------------------------------------------------------------
---------------LE-------------------------------------------
N---R-----------------------------------------ER-----------E
-L--SC-----------------------------------------K----V-------
--------------------------------MVG--T--R----------------C-V
VEVY--------------------------------------------------------
----------------------K-GVTK--------------------------------
------------------------------------------------------------
--------------------------------------------------DEVK------
------------------------------------------------------------
------------------------------------------------------------
----------------------------------------------VK------AA----
------------------------EAA---------------------------------
----------VR-I----------------------------------------------
------------------------------------------------------------
------------------------------------------------------------
------------------------------------------------------------
------------------------------------------------------------
------------------------------------------------------------
------------------------------------------------------------
------------------------------------------------------------
-------------------------------------------------------L----
----K--A----------------------------------------------------
------------------------------------------------------------
------------------------------------------------------------
----EK------------------------------------------------------
------------------------------------------------------------
------------------------------------------------------------
-------------------------------------------MQKMAAQ----------
------------------------------------------------------------
--------------------------------------KDPD------------------
------------------------------------------------------------
------------------------------------------------------------
------------------------------------------------------------
------------------------------------------------------------
----------------------------------------------GDTAMGIENDDAD-
------------------------------------------------------------
------------------------------------------------------------
---------------------------
>KAF3074563.1/1-1633
------------SQSYENPVLCKG-----WHESISI--------------------T---
-------VSS-----SPICFCFCFCPVRVEVEVEPEATPQPA------------------
----------SPPSS-----------------------------RDPVEDEIKDK---RP
----------------------------------------------------------FP
LPIIPAPAARPPF-----------VRLRL-------------------------------
----------------CVCQTP-------GAP--------NYRR----------------
------------------------PMWRVTG---------------ELAAAGVQSG-SS-
-----SP----------------APGSA-----------PGL------------------
---------------------------------SPGDVLLRSCP----------------
------------------------------------------------------------
---------------------------------------------NPD-PDAD-------
------------------------------------------------------------
------------------------------------------------------------
---ADADADAQAQARAQAQWA-AVSRSSSSSG---------ASLAPLDPEVTSPSVERWA
GTNTEAADAAADAGDG--VAMDEAPGPG----------FD--------------------
----------IR-E--------------------------------PPSAPDG-------
---------------------VSSGSQA------AP-LGE-DG-----------------
-------------EQT-GIMAS------RAYQIEMLEQSLE---R--NVIVA--------
-----------M-----------------------------------------D------
------------------TGS--G----------------------K-TQ-----V----
--------------------------------------AIL--------------RI---
----------KKEL--------ET---------------CD----------P-------K
------------------Q---------------------IIWFIA-----PTI-SL---
--CSQ-QHDVLK----------LHIPTVSMMMLAGA-S--NINAWG--PDIWST-LL---
---DT-ARVVISTPQ-----------------I----------------LLD-ALDHA--
YI-TMNH-LALIVFD--E------------------------A-HNCVGK----------
--NPGGKV---MTNHYHPRKQ-----TG------------------QSVPSILGLTATPS
-------I---Q-SEKEG----L------------E------------------ALEILL
DARCISPTLHRDELLK---C----------------VKRPTISHVIY-------------
NPR-PD------------------------------------------------------
------------------------------------------------------------
---------------------------------------------------------GPE
----------------------------D-----MTP-----------------------
--------------------------T-MRVLNQVYLDL---DIREDPYIHQL-RR---D
-----PTD--KNMRKLAEAIEK-------------YDTY-TQNQMKSFCSRS-KEICKQL
GPWAADLY----------------------------I-------WKAISAHLN-------
-KV-------EGDHDL-------A--SQWWMD---------AEKKYLAQVY------HR-
-----V-----K------------VQRPPETP------QTF-----DD---------ISD
KVGRLLSELL-ST-----------Q-E---H-NVGIIFVEERVMVTMLYEIL--------
--SINQAIRAKY-KIGTMVGTSA-YAT----RR-KA--VYE-------FGDKA--DY--K
DLLSFR---QGK--------------INLLIATSVLEEGIDVPACNLVICFDTPTTSKSF
IQRRGRARKKDSRLVIF----F--EQ-----AN-PA---L-R--KWEEKEEEIKKLFDD-
E--QREF--RE--LSQ-LE----EAS---------E------N-----------------
----PA------------DI----FFIVPST----K----------------------AR
L-------DFDNAKAHLEHFCR--V-L-SPG------EFVDSRPDYIIH------Q----
--E-P-----------------DS--KDLR----CTVLLPPYLP-TSLRKHSSASA-WQS
EKNATKDAAYQAYRALFDAE--------LVNDNLQ-PFKA--S-DM-------G--S---
------------I-DAR----AS--EV-L-VEPI-MKPWHH-VAKEWRN-----------
-------ES--S--D---------------------KWLY---S--LT--CIDE------
-DGQ-VASEYEVLLP-V---QI-------N---QP-QPL-QMYLDR-SHK--MEL-----
--RLS----A---------------GTPVPH-------------------DK--------
I-TDLPD-QTSTLLALHFGH-R---WP-------IE-P-----V-----E-H--VIRVWA
KG---------ES-----L------SMHQI-----GEM------TYDP-----E------
--KE--GVKE----GQYLIR---D--N-T-KS------------------PY----TY--
-K------------DTV--GFKPAITQVQH---AFY------E---YEKAPE--------
------------------D-VPYL-VLN--KWT---RRT----DFL---H--R-L-HG--
--------------------DPT--------K-----EQAS-S------R-PYSRVYP--
----SQWATV--DTI-PAKHAQFGMMIPTIIHELGVMIMAKELA-KT-VLWDVDIKN---
---LE--LVREALSARSAAEP-V----------------------------NYERVEFLG
DSILKFFTCIRVAAQ------Y-PDYPE------------GYLSHKRDRLISNSRLYKTA
INYRLPRFLITK----PFT-----GQKWRPLYL--D-AI--L---QE----EETE----T
----------------------------------IA---N-RK-VSTKTLADMVEALIGV
SY--------ID-------G-----------S-LDGG--LKGGLHKAVKCLST--FLP--
---E----T----N----------------W-TSVEEDRHIMFD----RV-PD--GE--P
-L-PPT-----------------LE---------------PVERLIGYSFQKKALLIEAL
THAS-FA--A-------E------M------G-----------KRSFERLEFIGDAILDN
IIVTKVF-D-V--------K--P-----------------E-------------------
------------LPHF--RMHTLKTGMVNGD---------------FLAFMTMEHGLKS-
T---EPTVGD--------------------------------------------------
---------DG------------------------------NVK---------T--VE--
--------------------------------------TT-SYLWSYMRQ--------NS
E-P--I--VVE-----RKET--MKRHA--ALREEIL--DA-M--------EN--------
-------------------------------------------------------GT---
---H-----------------------YPW---ALLAAL---NPK-----KFFSDVFEAI
LGAVWVDS-G----------------------------------------------SMD-
----E--CRAITDRFG---LLK-YLDRLL-------------------------------
-R---DEVHVQHPKEELGK---------------W--------------ANT--------
--------------------------------------ETVTYE--LD------------
------------------------------M-----------------------------
--------------------RE--------------------------------------
------------------------------------------------------------
---------------SD-------------------------------------------
Q-NAA-----------------------------------------EK-----------E
-F--FC-----------------------------------------K----V-------
--------------------------------LVG--K--R----------------E-V
VAVR--------------------------------------------------------
----------------------G-GINK--------------------------------
------------------------------------------------------------
--------------------------------------------------EEVK------
------------------------------------------------------------
------------------------------------------------------------
----------------------------------------------TK------AA----
------------------------TEA---------------------------------
----------MK-I----------------------------------------------
------------------------------------------------------------
------------------------------------------------------------
------------------------------------------------------------
------------------------------------------------------------
------------------------------------------------------------
------------------------------------------------------------
------------------------------------------------------------
-------------------------------------------------------L----
----E--R----------------------------------------------------
------------------------------------------------------------
------------------------------------------------------------
----EK------------------------------------------------------
------------------------------------------------------------
------------------------------------------------------------
----------------------------------------------R-N-----------
------------------------------------------------------------
------------------------------------------------------------
------------------------------------------------------------
------------------------------------------------------------
------------------------------------------------------------
------------------------------------------------------------
----------------------------------------------GEGDVEMGE-----
------------------------------------------------------------
------------------------------------------------------------
---------------------------
>KAF3799482.1/1-1453
------------------------------------------------------------
------------------------------------------------------------
------------------------------------------------------------
------------------------------------------------------------
------------------------------------------------------------
------------------------------------------------------------
-------------------------MA-DYS-----------------------------
-----------------------QS-----------------------------------
------------------------------S--SGDG-----------------------
------------------------------------------------------------
------------------------------------------------------------
------------------------------------------------------------
------------------------------------------------------------
---TDPSE----------------------------------------------------
-----------------DDLHSDVPAPG----------PL--------------------
----------NQ-DAISA---------------------S----ASAYSSEE--------
-------------------LFLGDEAAL------SP-DETASGT----------------
---------------Q-VIMNS------RAYQLEMFAESMR---Q--NIIVA--------
-----------M-----------------------------------------D------
------------------TGS--G----------------------K-TQ-----V----
--------------------------------------AVL--------------RI---
----------KAEL--------EG---------------TA----------T-------E
------------------K---------------------IVWFLA-----PTV-SL---
--CAQ-QLAVLK----------SQIPAVQIKFLSGD-D--NVDSWS-DQAVWDA-VL---
---LN-VRIVVSTYQ-----------------I----------------LLD-ALSHA--
FV-RMER-LSLIVFD--E------------------------A-HNCVGK----------
--SPGSKI---MTNFYHPHKR-----DE------------------RRVPHIMGLTASPT
-------F---G-SKVES----I------------N------------------VLESTL
DAVCKTPTMHRDDLLA---C----------------VKKPELSYVEF-------------
HPK---------------------------------------------------------
------------------------------------------------------------
----------------------------------------------------------PD
----------------------------CR----TPK-----------------------
--------------------------S-LQTLRNAIRNL---DISEDPFVLHL-QA---E
-----GTD--RSKRELFAVLES-------------HDTY-VHNQMTSFGRQA-NQICREL
GPWAAEYY----------------------------I-------WEVITRFDS-------
-AVRS-------QSRW-------L--EAWK-------E---DEKKYLGKIL------GQ-
-----I-----E------------CRRPSPTE------ISR-----DV---------LSE
KVFILIEQLL-Q------------D-KV--D-ITGIVFAKERATVAVLGHLL--------
--TSHEALRAKY-RVGAMMGTSQ-YQA----RK-RD--IWD-------LSR-T-EDL--Q
SLHQFR---SGK--------------INLLVATSVLEEGIDVPACNLVICFDRPPNLKSF
IQRRGRARMRDSKLLLL----L--DR-----SE-TF---S-Q--EWENMEAEMKRQYEQ-
Q--EREL--EH--LQQ-IE----E-T---------E------E-----------------
----LA------------EM----QFNVETT----G----------------------AL
L-------DLDNAKSHLDHFCR--I-L-SPG------EFIDWRPDYILK------K----
--L-DN---------------TDA--PDLR----YTVVLPSYLP-AEVRSAESKST-WKS
EKNAMKDAAFQAYVALYRAG--------LVNDNLL-PFKP--E-DF----V--P--G---
------------V-DKR----AA--VL-Q-VNGL-LNAWDS-VANAWK------------
-------RG--D--P---------------------LRAT---Q--IL--LKDA------
-NGH-VHTEYEMVLP-T---WI-------P---GL-RTM-PLYLDY-HTT--WSV-----
--EFG----D---------------QLPIEE-------------------PE--------
N----ED-HTAVLLALPYGH-R---WL-------SS-P-----L-----K-Q--VVRFSA
VG---------AE-----L------SLDGI-----GTK------HFVPGEM--S------
--AH--DLT-------CFIR---D--D-T-GC------------------PY----LY--
-E------------GII--DNKPTPDLVSK---TFY------G---FEKAPQ--------
------------------D-VPYL-TLT--KWS---RRS----DFL---H--R-P-QS--
--------------------DPS--------QA-P----SN-P------K-PYSRVYP--
----VPMAKV--DAI-PAKYAHFGVLIPSILHRIETCLVAKELS-TT-LLRPLAIDD---
---WS--LVHTAISAGSAAEP-T----------------------------NYERLEFLG
DSILKFSATINVAAL------N-PDWPE------------RLLSFKKDSIVANSTLCKAA
IKHGLDRFILTK----PFT-----GQKWRPIYV--E-DV--L---KR----GE------D
----------------------------------TS---T-RR-ISTKTLADIVEALIGA
SM--------IDGGE---DG-----------G-LS----------KALDCMSI--FL---
--QQ----I----K----------------W-RRIDDCRQLLYD----VA-PD--DV--A
-L-PST-----------------LQ---------------PLEELIGYEFEKKSLLIQSM
THAS-SN--FGN-----P------L------G-------------CLERLEFIGDAVLDY
IIVNRLF-S-I--------R--P-----------------H-------------------
------------LSHQ--SMHLLKTAVVNGD---------------FLGFLSLEQSVE-Q
E---EVVI----------------------------------------------------
--------GEI------------------RDK-VP------ELK---------R--SR--
--------------------------------------FA-LPLWKFMRH--------QS
S-A--V--GLE-----QINI--EKRHA--EMRGPII--DA-M--------EH--------
-------------------------------------------------------GT---
---T-----------------------YPW---ALLARL---QLR-----KFYSDIFESL
LGAVWVDA-G----------------------------------------------DMK-
----V--CEQVVERFG---ILG-CLERIL-------------------------------
-R---DGVHCLHPKEELGH---------------L--------------ADK--------
--------------------------------------ESVQYV--LS------------
------------------------------Y-----------------------------
--------------------KE--------------------------------------
------------------------------------------------------------
---------------LE-------------------------------------------
S---R-----------------------------------------ER-----------E
-L--SC-----------------------------------------K----V-------
--------------------------------MVG--T--R----------------C-V
VEVD--------------------------------------------------------
----------------------K-GVTK--------------------------------
------------------------------------------------------------
--------------------------------------------------DEVK------
------------------------------------------------------------
------------------------------------------------------------
----------------------------------------------VK------AA----
------------------------EAA---------------------------------
----------VR-I----------------------------------------------
------------------------------------------------------------
------------------------------------------------------------
------------------------------------------------------------
------------------------------------------------------------
------------------------------------------------------------
------------------------------------------------------------
------------------------------------------------------------
-------------------------------------------------------L----
----K--A----------------------------------------------------
------------------------------------------------------------
------------------------------------------------------------
----EK------------------------------------------------------
------------------------------------------------------------
------------------------------------------------------------
-------------------------------------------MQKMAAQ----------
------------------------------------------------------------
--------------------------------------KDPD------------------
------------------------------------------------------------
------------------------------------------------------------
------------------------------------------------------------
------------------------------------------------------------
----------------------------------------------GDTAMGIENEDAD-
------------------------------------------------------------
------------------------------------------------------------
---------------------------
>KAF4121966.1/1-1412
------------------------------------------------------------
------------------------------------------------------------
------------------------------------------------------------
------------------------------------------------------------
------------------------------------------------------------
------------------------------------------------------------
------------------------------------------------------------
------------------------------------------MPSW-E------------
-----------------------------PD--SASD-----------------------
------------------------------------------------------------
------------------------------------------------DDSGT-------
------------------------------------------------------------
------------------------------------------------------------
---PEDQPH---------------------------------------------------
------------LSLGDEAELESFSEPS-----VNVI-QL--------------------
----------PE-EP---------------------------------------------
---------------------------D------RS-QD---------------------
--------------EG-RMIDA------RAYQREMFEESLK---Y--NAIVV--------
-----------M-----------------------------------------P------
------------------TGS--G----------------------K-TQ-----V----
--------------------------------------ALL--------------RI---
----------AHEL--------EH---------------GP----------H-------N
------------------K---------------------IVWLNA-----PTI-LL---
--CAQ-HLDSIK----------DQMPSVPARLLTGN-E--NVDSWS--PPTWTA-IL---
---EK-TRIIVSTPK-----------------V----------------LHD-ALCHA--
FV-KMDM-LSLIVFD--E------------------------A-HNCVGR----------
--AAGNKV---MEEFYHTSMYV----DG------------------STLPSILGLTASPA
-------M---S-SKGEE----M------------K------------------RLERML
DSRCITPNLHRQELLK---Y----------------VMKPQIQRVDY-------------
AIP---------------------------------------------------------
------------------------------------------------------------
----------------------------------------------------------RY
----------------------------PE----PSP-----------------------
--------------------------A-MSSLRQVYRDL---DLREDPWIKYL-VA---N
-----LTD--KNRDLLSKAVES-------------NKTF-SQDQMKGFCRVS-LHIAEEL
GLWAAERY----------------------------I-------WRVVTEFTS-------
-RPDA-------D-------------KTWI-------S---GEKEYLATNL------LK-
-----V-----T------------VSQPPAE---------P-----SD---------MTD
KARLLIDQLM-SP-----------P-E---S-PRCIIFARERATVSMLYEML--------
--TSCPEVADRY-RIGAIVGTSN-HSS----KN-RH--LYE-------LSSNV-TDL--S
VLQKFR---TGK--------------LNLVIATSVLEEGIDVPACNLVICFDRITSFKAF
IQRRGRARMRESRLVLF----W--SD-----RQ-QA---G-Q---WEAMESHIQSVYED-
S--EREW--QK--LEY-ME----Q-G---------N------D-----------------
----ED------------KT----FFQVRST----G----------------------AR
L-------GIDDAKQHLEHFCR--T-L-APG------EFVDGRPDYIIE------Q----
--D-S----------------SSG--PALS----ATVVLPSFVP-AAVRRATSRTL-HAT
EKSATKDAALQAYIALYRAG--------LLNDNLL-PFQQ--N-QE----M--P--G---
------------S-ETR----DP--TA-R-VDGR-FSPWEE-VARAWN------------
-------DD--E--A---------------------RWAY---T--YT--CIDE------
-RGQ-PVGDHDVILP-A---QI-------N---HL-QPL-KVYIDS-EVV--WEL-----
--RPS----Q---------------GRLVPA-------------------RE--------
A-DAMPD-HTSALLESHFGH-R---YK-------VL-N-----R-----R-H--VIQTVI
RG---------AD-----L------SVGDI-----ASL------SFEA-----E------
--PQ--LATE----FGHLIR---D--R-T-GA------------------PF----VY--
-R------------GSL--PSKPEIGLVKR---AFF------D---YEDAPH--------
------------------H-VPYL-VLE--RCS---RRS----DFL---H--P-L-ST--
--------------------GSG--------HV------QK-S------KRPYGSVYP--
----APWARV--DAV-PLSKVRFGMLIPSVMHEMEVMLVAKTLS-ET-LLKPLGMTD---
---HA--LVREAISAPSACEP-V----------------------------NYEQLEYLG
DSILKYCTCIMGTAT------Y-LHWPE------------SYLSIFKSQVVSNARLARAC
VETGLSRYVITK----PFT-----GNKWRPLYL--D-DV-------------SRE----P
----------------------------------AG---S-RE-LSTKTLADVVEALIGA
AY--------EK-------G-----------G-LD----------KASRCIAL--FID--
---D----Q----D----------------W-TKVPIARQILFD----HQ-PN--ST--M
-N-PEV-----------------LA---------------PVEEIIGYRFQKKQLLADAL
THSSCML--T-------Q------K------E-----------QKTMERLEFIGDAILDW
LVVAHVW-A-D--------G--P-----------------A-------------------
------------ARRTYYQMHLIKMALVAGD---------------FLGFICLENGRY-R
E---DVTVSE--------------------------------------------------
---------DG------------------------------QTAE--------P--TS--
--------------------------------------KF-EPLWSFMRH--------GS
P-A--L--ALE-----QKAG--SARHL--ELRGQIR--AA-M--------DE--------
-------------------------------------------------------GT---
---H-----------------------HPW---ALLSRI---RAR-----KFFSDLIEAL
IGAVWVDS-G----------------------------------------------SLE-
----T--CKAMIDRLG---ILP-YLDRVL-------------------------------
-R---DGVNVQHPKEMLGQ---------------Y--------------AGR--------
--------------------------------------KKVRYE--IE------------
------------------------------EH----------------------------
--------------------LV--------------------------------------
------------------------------------------------------------
---------------GS-------------------------------------------
G---E-----------------------------------------DRH---------GR
-W--TC-----------------------------------------R----I-------
--------------------------------HVG--D--R----------------L-V
VEVG--------------------------------------------------------
----------------------D-GVSK--------------------------------
------------------------------------------------------------
--------------------------------------------------EEVM------
------------------------------------------------------------
------------------------------------------------------------
----------------------------------------------TR------AA----
------------------------TEA---------------------------------
----------AW-V----------------------------------------------
------------------------------------------------------------
------------------------------------------------------------
------------------------------------------------------------
------------------------------------------------------------
------------------------------------------------------------
------------------------------------------------------------
------------------------------------------------------------
-------------------------------------------------------L----
----K-------------------------------------------------------
------------------------------------------------------------
------------------------------------------------------------
------------------------------------------------------------
------------------------------------------------------------
------------------------------------------------------------
------------------------------------------------------------
------------------------------------------------------------
------------------------------------------------------------
------------------------------------------------------------
------------------------------------------------------------
------------------------------------------------------------
------------------------------------------------------------
----------------------------------------------GESG----------
------------------------------------------------------------
------------------------------------------------------------
---------------------------
>KAF4342995.1/1-1547
------------------------------------------------------------
------------------------------------------------------------
------------------------------------------------------------
------------------------------------------------------------
------------------------------------------------------------
------------------------------------------------------------
-------------------------MDIDQK-----------------------------
-----------------------LS------------------P----------------
------------------------------S--TGSA-----------------------
------------------------------------------------------------
-------------------------------------------------DSSR-------
------------------------------------------------------------
------------------------------------------------------------
---SESPA----------------------------------------------------
--------------------TASTPPLL----------ID--------------------
----------IS-ESITI----------------------------IATEKA--------
----------------------TEALGD------EA-DKSQ---------DAS--PI---
---------------P-RVMEA------RAYQREMFEASMK---G--NVIVA--------
-----------M-----------------------------------------D------
------------------TGS--G----------------------K-TQ-----V----
--------------------------------------AVL--------------RI---
----------QAEL--------QD---------------SS----------T-------E
------------------K---------------------IVWFLG-----KT-------
-------------------------------------L--NVDAWS--PEVWPR-IL---
---RG-TRIIVSTFD-----------------I----------------LRN-ALDHA--
FV-RMDM-LSLIVFD--E------------------------V-HNCVKN----------
--SSGRKI---MINHYHEIKK-----AG------------------MPVPSILGLTASPI
-------N---S-SKVDD----I------------G------------------RLKDTM
DAKYVTPTIHRREFKK---N----------------VHKPRIVYVKY-------------
DAS---------------------------------------------------------
------------------------------------------------------------
----------------------------------------------------------KA
----------------------------PA----RTT-----------------------
--------------------------L-MQQLQTELTNM---DIAKDPNLLKL-KAEG-C
-----SSE------KLKDVVMK-------------HDTF-SQKQLQAFWNKC-RGMLADL
GSWAVDRY----------------------------I-------SQIIKAFLG-------
-RIDA-------PNTF-------F--DTWS-------N---DNRTYLAGHL------RR-
-----I-----N------------INIVDNSP------PAK-----QR---------LSH
KASQLIDELL-AA-----------E-Q---D-TMGIIFVQQRATTYALGDLL--------
--RNYPVIRDRY-RIGTFVG-SK-NAS----NK-QD--MYE-------YFDTT--GS--N
YLEAFR---SGG--------------INLLVATGVAEEGLDIPACNLVVSFDEANTLKVH
IQRRGRARKKNSKMIVL-------LS-----ST-EE---P-R--DWHSKERFMNSQVED-
D--QEE---------P-ES----S-A---------E------Q-----------------
----VD------------SL----CYRVQST----Q----------------------AR
L-------DLDNAGQILDQFCQ--F-A-LRSQKNIRKDYVVPKPVYVFH------E----
--E-ES--------------KHSG--RIVH----AKVTLPGSLP-PNLRTFQSAYG-WRS
HKCAKGDAAFQACLALYKEG--------LVTDHLL-PLNK--Q-TKAERKL--E--K---
------------E-EEE----NF--DL-T-PEPL-FNPWVK-IARLWK------------
-------TE--C--D---------------------KSIY---L--YE--FTDD------
-ECA-TPIPFDVRLP-V---RI-------P---RP-RQM-TLYPVA-GSK--WYV-----
--KCT----M---------------VTQMTH-------------------HQ--------
S-LRCWD-HTSTLLAMNFAH-R---WK-------IE-D-----R-----E-H--VIKMAI
-N---------RN-----I------TRDDM-----GAY------PFRG------------
-FEE--IAAK----QRMLVR---N--L-D-KA------------------PF----HY--
-V------------RTI--PTKPPKNDVQH---PFY------K---YDEAPD--------
------------------G-EEYL-VIE--KWA---RRA----DLL---H--N-L-NN--
--------------------DPA--------EP------SS-T------K-PYGHVLP--
----ISFASV--DRI-DRRAVKCGTFIPHIIHELEVHLIASELS-ST-LLKPVGIED---
---LQ--LVLEAISFRGACEP-V----------------------------DYERLEFLG
DSILKFCTSIQAYSE------H-PLWPE------------GLLSHFKDRIVSNERLKKVC
LEKGLSKFILSR----SFT-----ARQWQPLYL--D-TY--L---NE----QSAP----T
----------------------------------PK---S-RG-LGAKNLADVVEALIGA
AY--------QD-------G-----------G-MA----------KSLKCISV--FLGD-
---I----C----S----------------W-HEEGVPRDILFA----RA-PS--DE--P
-L-PFT-----------------ME---------------GLEDLINYQFKKKSLLIEAF
THSS-YA--A-------E------M------G-----------ARSYEQLEFLGDAVLDY
IVVTQMF-N-Y--------A--R-----------------P-------------------
------------LSNA--RLHLIKTAMVNGH---------------FLGFINMATWIE-R
K---EEAIKP--------------------------------------------------
---------DG------------------------------TIE---------P--TT--
--------------------------------------TE-LPLWKFMRF--------NS
S-K--I--AEV-----MAET--KEMFS--AMREEIL--AA-I--------RD--------
-------------------------------------------------------ST---
---H-----------------------YPW---TLLARF---SPP-----KFYSDMFEAL
LGAVWVDS-G----------------------------------------------SFE-
----E--CANVLRNFG---ILT-YMDRIL-------------------------------
-K---DDVHCQHPKEEFGK---------------L--------------IGN--------
--------------------------------------QKAEYY--HT------------
------------------------------K-----------------------------
--------------------SD--------------------------------------
------------------------------------------------------------
------------------------------------------------------------
----G----------------------------------------PNP-----------R
-H--SC-----------------------------------------K----LIVRKVKP
KDPSVGENEVVLSQDKDDEQLVGEVEETVSKETFE--E--R----------------L-V
GEIE--------------------------------------------------------
----------------------D-AFTQ--------------------------------
------------------------------------------------------------
--------------------------------------------------DEAE------
------------------------------------------------------------
------------------------------------------------------------
----------------------------------------------TR------AA----
------------------------EIA---------------------------------
----------IK-L----------------------------------------------
------------------------------------------------------------
------------------------------------------------------------
------------------------------------------------------------
------------------------------------------------------------
------------------------------------------------------------
------------------------------------------------------------
------------------------------------------------------------
-------------------------------------------------------L----
----T--E----------------------------------------------------
------------------------------------------------------------
------------------------------------------------------------
----EI------------------------------------------------------
------------------------------------------------------------
------------------------------------------------------------
----------------------------------------------D-G-----------
----------NASDRDDI----------------------PQSDDNSVHPQQEEQLVDVS
TGDEVTTPQQDQPLINFSETVKRPNEGVL---------VNL-------------------
------------------------------------------------------------
------------------------------------------------------------
------------------------------------------------------------
------------------------------------------------------------
----------------------------------------------SDDEDQANPQKKQT
LAVL------------SDLERMVIH-----------------------------------
------------------SEEKL-----VELSE---------------------------
--------------SIFQSMGAFKSW-
>KAF4441946.1/1-1577
------------------------------------------------------------
------------------------------------------------------------
------------------------------------------------------------
------------------------------------------------------------
------------------------------------------------------------
------------------------------------------------------------
-------------------------MEVDEE-----------------------------
-----------------------QS------------------P----------------
------------------------------N--SGSA-----------------------
------------------------------------------------------------
-------------------------------------------------DSSR-------
------------------------------------------------------------
------------------------------------------------------------
---SESPA----------------------------------------------------
--------------------TASTPSPM----------IE--------------------
----------VE-ETMTI----------------------------LPTDKA--------
----------------------QNGKQK------AS-NTSK---------DVP--LV---
---------------P-DIIKP------RAYQREMLEQSLK---R--NAIVA--------
-----------M-----------------------------------------D------
------------------TGS--G----------------------K-TQ-----V----
--------------------------------------AVL--------------RI---
----------QAEL--------DR---------------SS----------P-------D
------------------K---------------------LMWFLG-----NTV-SL---
--CEQ-QYNVIK----------GQMPSVPMRLLTGP-L--NIDAWS--PEVWPQ-IL---
---KG-TRIVVSTFS-----------------I----------------LRE-ALDHA--
FV-TMDM-LALIVFD--E------------------------V-HNCVKN----------
--SCGRKI---MMNFYHRHKN-----AG------------------MPVPAILGLTASPI
-------I---S-SDLKE----I------------E------------------KLENTM
DAICVTPTIHREQLLK---Q----------------VNKPHLVFSLY-------------
DIT---------------------------------------------------------
------------------------------------------------------------
----------------------------------------------------------KI
----------------------------PS----RTP-----------------------
--------------------------L-MQQLQSEYSNM---EIAKDPGVLKL-KALV-A
-----NDE--KKRERLMNVIMK-------------HDTF-SQQQIKGLWNKS-REILAEL
GSWAVDYY----------------------------I-------SQMIKNFLG-------
-RIDA-------HSTF-------T--DAWS-------N---EDRTYLAGHL------RR-
-----I-----N------------IGVVDNSP------PTE-----QT---------VSH
KTGRLIHELL-EA-----------E-N---K-VVGIIFVKERTAAHTLCQLL--------
--NNYPPIRDRY-KVGAIVGASS-YGL----QK-QK--VYE-------YPSDP--GH--P
VLEDFR---SGA--------------IDLLVATSVLEEGIDVPACNLVVSFDEIATLKSF
IQRRGRARMQESKMIAL-------LS-----SS-AD---T-R--AWEELEKCMKERYED-
D--QREL--AR--LDE-QA----Q-A---------E------D-----------------
----ID------------ST----YYIVKNT----G----------------------AR
L-------DLDNARQHLDHFCR--V-V-FRS------DYVGQLPDYVFH------K----
--E-ET--------------PYGG--PILR----ATLTLPGGLP-LNLRKFTSACG-WKT
ERNAMKDAAFQAYVALYEAG--------LVTDNLV-PLNA--K-SE----------K---
------------V-EE-----KT--DL-I-PEPL-FDPWVQ-IAQRWK------------
-------SD--C--D---------------------KQLY---L--FD--FTDD------
-EFH-RPCPFYIILP-A---LI-------D---LP-RNI-TLYPGS-GSK--WSI-----
--VCR----S---------------VDDIPD-------------------EV--------
S-SNDPD-ITSALLAMNFQY-R---WK-------VE-D-----R-----E-H--VIKMSL
ES---------TS-----IFPAPHVSRDSM-----AAY------PFRGA----G------
--EE--QAKK----HRVLVR---D--Q-Q-NK------------------PF----HY--
-V------------RTI--PSKPEAGDVQR---PFY------E---FDKAEV--------
------------------D-EEYL-VLE--RWG---TRN----DLL---H--D-S-K---
--------------------DVQ--------PK------SS-T------K-PYEYVLP--
----ISYARV--DKV-GRRVVKCGRFIPHIIHELEVHLIASELS-ST-LLKPVGIKN---
---LQ--LVLEAISSPSACEP-I----------------------------DYQRLELLG
DSILKFCAVSQAYSE------H-PSWPE------------GLLNHFKDRLVSNERLQLVC
LEKGLSKFILTK----SFT-----ALKWRPRYL--D-DI--P---KE----K-LP----P
----------------------------------RP---A-PT-RGSKTLADVVEALIGA
SY--------QD-------G-----------G-MT----------KALKCISV--FLGD-
---R----C----N----------------W-HQEGVARDILFA----AA-PS--DI--K
-L-PCI-----------------LE---------------PLEDLIKYTFKKKSLLIEAV
THAS-YA--T-------T------M------Q-----------ERSYEQLEFLGDAVLDY
IVVAKMF-Q-H--------D--P-----------------P-------------------
------------IPTG--RLHMIKTAIVNGE---------------FLSFVNLVNSIQ-R
E---DLEVET--------------------------------------------------
---------DG------------------------------KLI---------T--KT--
--------------------------------------TV-LPLWKFMRF--------NS
S-E--I--ANA-----MVKT--EERFE--SMRQKLV--TA-LWGDGHVPRGD--------
-------------------------------------------------------G----
---H-----------------------YPW---VLLARL---QPP-----KFYSDMFEAI
LGAVWVDS-G----------------------------------------------STE-
----E--CTRVLERFQ---VMD-YLKFVM-------------------------------
-E---KDIHVQHPKEQLSK---------------F--------------AFA--------
--------------------------------------TKMKYT--TT------------
------------------------------E-----------------------------
--------------------IK--------------------------------------
------------------------------------------------------------
------------------------------------------------------------
----E----------------------------------------PEP-----------R
-W--SC-----------------------------------------E----L-------
--------------------------------TIG--E--R----------------L-V
AEVE--------------------------------------------------------
----------------------G-SLNK--------------------------------
------------------------------------------------------------
--------------------------------------------------VEAM------
------------------------------------------------------------
------------------------------------------------------------
----------------------------------------------TK------AA----
------------------------EKA---------------------------------
----------IR-L----------------------------------------------
------------------------------------------------------------
------------------------------------------------------------
------------------------------------------------------------
------------------------------------------------------------
------------------------------------------------------------
------------------------------------------------------------
------------------------------------------------------------
-------------------------------------------------------L----
----T--G----------------------------------------------------
------------------------------------------------------------
------------------------------------------------------------
----EI------------------------------------------------------
------------------------------------------------------------
------------------------------------------------------------
----------------------------------------------N-A-----------
-------------KQDKVSADTSPEKESTDHPMEGTLTDNPEDKDPVVPPKRENK-----
MKSLVEPPNNEKR----KHLAAHPKEVVLAHGPVEEDLIDF-------------------
------------------------------------------------------------
------------------------------------------------------------
------------------------------------------------------------
------------------------------------------------------------
----------------------------------------------SEDEMLVDRPKEVD
LGYH-------------SMEEDLI--------------------GFS-------------
---------EDETLDDRPSKKRP-----VDVSEDH-------------------------
------------EIADLPEKKRFKKF-
>KAF4451396.1/1-1415
------------------------------------------------------------
------------------------------------------------------------
------------------------------------------------------------
------------------------------------------------------------
------------------------------------------------------------
------------------------------------------------------------
-------------------------MEIDPQ-----------------------------
-----------------------QA------------------P----------------
------------------------------E--SGSS-----------------------
------------------------------------------------------------
-------------------------------------------------DSSR-------
------------------------------------------------------------
------------------------------------------------------------
---PESPA----------------------------------------------------
--------------------INETPSST----------VE--------------------
----------IM-ETVSI----------------------------ITADKV--------
----------------------PKEVQN------AE-NTLK---------DES--PA---
---------------P-EIISP------RAYQREMLEQSLK---R--NVIVA--------
-----------M-----------------------------------------D------
------------------TGS--G----------------------K-TQ-----V----
--------------------------------------AIL--------------RV---
----------QAEL--------ER---------------CA----------S-------N
------------------K---------------------IVWFLG-----KTV-SL---
--CEQ-QFNVIY----------RQMPSVPMRLLSGQ-L--NIDAWS--PDVWPR-IL---
---EG-TRIVVSTFD-----------------I----------------LRD-ALDHG--
FV-RMDM-LALIVFD--E------------------------V-HNCVKN----------
--SSGRKI---MMNFYHEHKN-----AG------------------LPVPGILGLTASPI
-------I---S-SNIAE----I------------E------------------ILENTM
DAVCVTPTVHRELLLK---H----------------VNRPHLVRCLY-------------
DVK---------------------------------------------------------
------------------------------------------------------------
----------------------------------------------------------KF
----------------------------PA----RTA-----------------------
--------------------------L-MKELHSEYLGM---NITQDPQVVKL-RALA-V
-----KDE--KKRLELSDVVLK-------------HNTF-SQNQMKGLWNKS-KDILAEL
GSWAADRY----------------------------I-------SQLIKAFLE-------
-RYDS-------PNTF-------V--DAWS-------N---EDRTYLAGHL------RR-
-----I-----N------------ISLVDNAP------PTT-----DD---------LTH
KAERLIHELL-AA-----------G-H---A-VVGIIFVKERATANVLCELL--------
--NSYPAVSELY-RVGVMVGTSN-FGS----RK-QN--AYE-------YSN-S--GT--K
VLDDFR---SGA--------------INLLVATSVLEEGIDVPACNLVVCFDETTTLKSF
IQRRGRARMQESKMIAL-------EA-----ST-SD---P-R--AWEDLEQGMKRRYED-
D--QREL--AR--LDE-LA----R-S---------E------P-----------------
----TD------------SI----YYIIKNT----G----------------------AR
L-------DLENSRQHLEHFCA--V-V-FRT------AYVSHRPDYVFH------K----
--N-ES--------------GFGG--PTLR----ATVTLPAGLP-PHLRKFQSACE-WKS
EKNAMKDAAFHAYVALYEEG--------LISEHFL-PISA--V-SD----------K---
------------T-ED-----IM--DL-T-PEPL-FNPWIQ-IAQKWR------------
-------ME--C--D---------------------KWLY---T--FE--FTDD------
-EFP-TPIRVDVAMP-A---EL-------P---QP-RDI-TIHPEN-GPP--WSI-----
--KY--------------------------------------------------------
--------HTSALLAMNFGH-R---WS-------VE-D-----R-----D-H--VVKVIY
EG---------KD-----V------SREDI-----GAI------PFSG-----S------
--EE--AASS----RRILVR---D--R-L-KA------------------PF----HY--
-V------------RTI--ASKPLLQEVQH---PFY------E---YDDAPD--------
--------------------EQYL-VLE--QWT---RRS----DLL---H--A-L-KG--
--------------------NEG--------KK------NR-S------K-PYGWVLP--
----ISWASV--DKV-SRRVVKFGMLIPSILHELEIQLIASELS-ST-LLEPVDISN---
---LQ--LALEAISSRSAGEP-V----------------------------DYERLEFLG
DSILKFCTVVQAYSE------H-PFWPE------------GLLNHFKDRLVSNRRLHQVC
IQKGLSKFILSR----RFT-----GQKWRPLYL--D-NF--L---DE----E-SV----D
----------------------------------RP---E-RF-IGPKNLADVVEALIGG
SF--------QD-------G-----------G-MT----------KALKCISV--FLGD-
---L----C----N----------------W-HKEGLGRDILFG----AT-PS--DV--E
-L-PPT-----------------MK---------------PLEELIGYSFRKKSLLIEAV
THGS-YA--T-------N------A------Q-----------ERSYEQLEFLGDAVLDY
IIVTRMF-Q-F--------N--P-----------------P-------------------
------------IPNG--KLHMIKTAMVNGE---------------FLSFINMEHGLR-K
I---DIEIKP--------------------------------------------------
---------GG------------------------------DLK---------P--KE--
--------------------------------------TS-LPLWKFMRY--------SS
S-E--M--SKV-----IQET--EVKFE--ELRGEIA--TA-I--------RE--------
-------------------------------------------------------GT---
---H-----------------------YPW---ALLARL---HPK-----KFYSDLFEAL
IGAVWIDS-G----------------------------------------------SME-
----T--CANVLHKFG---ILP-YLDRIL-------------------------------
-N---ENVHIQHPKEELSR---------------L--------------AVD--------
--------------------------------------QKMAYD--YT------------
------------------------------I-----------------------------
--------------------IE--------------------------------------
------------------------------------------------------------
------------------------------------------------------------
----G----------------------------------------PEP-----------E
-C--HC-----------------------------------------T----V-------
--------------------------------RIG--E--R----------------L-V
GEIE--------------------------------------------------------
----------------------G-ALNK--------------------------------
------------------------------------------------------------
--------------------------------------------------VEAM------
------------------------------------------------------------
------------------------------------------------------------
----------------------------------------------VK------AA----
------------------------EKA---------------------------------
----------VK-L----------------------------------------------
------------------------------------------------------------
------------------------------------------------------------
------------------------------------------------------------
------------------------------------------------------------
------------------------------------------------------------
------------------------------------------------------------
------------------------------------------------------------
-------------------------------------------------------L----
----T--A----------------------------------------------------
------------------------------------------------------------
------------------------------------------------------------
----EQ------------------------------------------------------
------------------------------------------------------------
------------------------------------------------------------
----------------------------------------------K-A-----------
------------------------------------------------------------
--------------------------------------GDQ-------------------
------------------------------------------------------------
------------------------------------------------------------
------------------------------------------------------------
------------------------------------------------------------
----------------------------------------------GVDAMDLS------
------------------------------------------------------------
------------------------------------------------------------
---------------------------
>KAF4464501.1/1-1440
----------MEEAS---------------------------------------------
----------------------------------------------------------GP
T---------SP---------------------------------------QKG------
------------------------------------------------------------
------------------------------------------------------------
------------------------------------------------------------
-----------------------------RS-----------------------------
-----------------------ES------------------P----------------
------------------------------S--SGSP-----------------------
------------------------------------------------------------
-------------------------------------------------AIST-------
------------------------------------------------------------
------------------------------------------------------------
---INDGP----------------------------------------------------
-------------------AVDGTPTPP----------TE--------------------
----------TI-QMAPI------------------------------------------
-------------------------DGD------DL-LESEA-------GSKS--PA---
---------------P-IIINP------RAYQREMLEQSLE---R--NVIVA--------
-----------M-----------------------------------------D------
------------------TGS--G----------------------K-TQ-----V----
--------------------------------------AVL--------------RI---
----------QAEL--------ER---------------CS----------P-------E
------------------K---------------------IIWFLG-----KTV-SL---
--CEQ-QFKVIH----------SQMPAVSMKLLTGQ-L--NIDAWS--PEVWPR-IL---
---DG-TRIVVSTFD-----------------I----------------LRD-ALDHA--
FV-KMDM-LALIVFD--E------------------------V-HNCVKN----------
--SSGRKI---MMNFYHNQKI-----AG------------------KPVPSILGLTASPV
-------I---S-SNLAS----I------------E------------------TLETTM
DAICITPTIHREELLK---C----------------VNKPHLVRSIY-------------
DFT---------------------------------------------------------
------------------------------------------------------------
----------------------------------------------------------KH
----------------------------PE----RTR-----------------------
--------------------------L-MKELQTAYIDM---DITKDPDVLKV-ARSI-M
-----SDE--DRRERLSKVIMK-------------HDTF-SQNQMKGLWSRS-KEILSEL
GSWAADQY----------------------------I-------SELVGTFLK-------
-RLDS-------PQVF-------A--DSWS-------N---EDRSYLAGYL------RK-
-----V-----S------------VACPIRTS------PMS-----SE---------LSH
KASRLIHELI-AA-----------G-D---G-VVGIIFVKERAIANVMCQLL--------
--NEFPPIQKRY-RVGTMVGTSS-HSQ----RK-RN--MYE-------FDNGG--ST--K
ALEQFR---SGE--------------INLLVATSVLEEGIDVPACNLVVCFDATTTLKSF
IQRRGRARMQESKMIAL-------ES-----TN-AN---P-R--TWNELEEAMKTRYQD-
D--QREL--QR--LDE-LA----D-S---------E------A-----------------
----IS------------SI----SYTVKPS----G----------------------AR
L-------DFENARQHLEHFCQ--V-V-FRA------DYADRRPDYIFR------K----
--E-ES---------------YGG--DLLR----ATVTLPSGLP-AHLRKFRSGCA-WKS
EKNAMKDAAFRAYVALYEEG--------LVSNHLL-PMNL--V-PE----------D---
------------V-EQ-----VL--DL-K-AEPL-FNPWVP-VAQNWQ------------
-------KT--E--D---------------------KWLY---T--FD--FFDE------
-ELA-DPSRFQVVLP-A---KV-------S---QP-RDI-KIYPHT-DYE--WAI-----
--KFV----S---------------ARGISH-------------------NE--------
A-ATLPD-HTSTLLALHYGH-R---WK-------VE-D-----C-----D-H--VVKFVY
ET---------ND-----L------SRKQI-----GAV------PFRD-----S------
--EG--DITI----RQFLIR---D--R-G-GS------------------PF----HY--
-L------------STI--PSKPLLEEVQN---PFY------E---YTNAPQ--------
------------------D-QPYL-VVK--KWS---RRA----DLL---HP-I-N-ES--
--------------------DQP--------PK------AS-T------K-PYGRVLP--
----ISWATV--DAI-PRQVVKLGMLLPSIIHELEVQLIATELS-ST-LLKPVGITN---
---LQ--LVLEAISCRSAIEP-V----------------------------DYERLEFLG
DSILKYCTVIQAFAE------H-PHWPE------------GLLVHFKDRLVSNTRLHRAC
LESGLSKFILSK----SFT-----GQKWKPLYL--D-RF--L---QE----E-AN----K
----------------------------------QP---E-RN-IGQKPIADVVEALIGA
SF--------QD-------G-----------G-ME----------KALKCISV--FLGE-
---K----C----H----------------W-HQDGRARQILFD----MA-PA--DV--P
-L-PPT-----------------LA---------------PLEELIGYSFCKKALLVEAI
THGS-YA--G-------D------T------H-----------QRSYEQLEFLGDAVLDY
IVVTKMF-N-W--------K--P-----------------A-------------------
------------IPNS--RLHMIKTALVNGE---------------FLSFVNMEHNLR-R
R---ETKFNA--------------------------------------------------
---------DD------------------------------IVE---------D--TE--
--------------------------------------TS-LSLWKFMRF--------TS
P-D--I--GRE-----QDKV--TARFE--TLRGEIL--ET-L--------DN--------
-------------------------------------------------------GT---
---H-----------------------YPW---ALLSRF---QPK-----KFYSDLMEAL
IGAVWVDS-G----------------------------------------------SIQ-
----E--CEGVVQRFG---ILP-YLERVL-------------------------------
-R---DSIHIQHPKEELSV---------------L--------------SGA--------
--------------------------------------KKVEYN--YT------------
------------------------------V-----------------------------
--------------------TN--------------------------------------
------------------------------------------------------------
------------------------------------------------------------
----G----------------------------------------VVL-----------E
-Y--SC-----------------------------------------V----V-------
--------------------------------KVG--D--R----------------V-V
GDIT--------------------------------------------------------
----------------------G-ATNK--------------------------------
------------------------------------------------------------
--------------------------------------------------LEAM------
------------------------------------------------------------
------------------------------------------------------------
----------------------------------------------TK------AA----
------------------------QQA---------------------------------
----------VE-L----------------------------------------------
------------------------------------------------------------
------------------------------------------------------------
------------------------------------------------------------
------------------------------------------------------------
------------------------------------------------------------
------------------------------------------------------------
------------------------------------------------------------
-------------------------------------------------------L----
----T--G----------------------------------------------------
------------------------------------------------------------
------------------------------------------------------------
----EK------------------------------------------------------
------------------------------------------------------------
------------------------------------------------------------
----------------------------------------------K-A-----------
------------------------------------------------------------
--------------------------------------AKV-------------------
------------------------------------------------------------
------------------------------------------------------------
------------------------------------------------------------
------------------------------------------------------------
----------------------------------------------SVELMDLDVDME--
------------------------------------------------------------
------------------------------------------------------------
---------------------------
>KAF4508398.1/1-1416
------------------------------------------------------------
------------------------------------------------------------
------------------------------------------------------------
------------------------------------------------------------
------------------------------------------------------------
------------------------------------------------------------
------------------------MMSTAVP-----------------------------
------------------------------------------------------------
----------------------------GIE--S-SG-----------------------
------------------------------------------------------------
---------------------------------------------------DE-------
------------------------------------------------------------
------------------------------------------------------------
---SEYL------------------------------------DELLLAQ----------
----------------TQTATQEVPTPG----------AH--------------------
----------IK-EHIS------------------------------AAAQD--------
-------------------------------------VAP----------------A---
---------------P-GEIAS------RAYQLEMLDQSLE---Q--NVIVV--------
-----------M-----------------------------------------D------
------------------TGS--G----------------------K-TQ-----I----
--------------------------------------AVL--------------RI---
----------KAEL--------ER---------------AS----------P-------D
------------------K---------------------AIWFLA-----PTV-SL---
--CGQ-QFNAIS----------LQVTSTRIKLLTGN-E--NVDTWN--ADTWGR-EM---
---DD-VRIVVSTYQ-----------------V----------------LLD-ALSNA--
FV-SINR-LALIIFD--E------------------------A-HNCVDR----------
--HPGSKV---MTNFYHSRKN-----RG------------------GDMPSILGLTATPS
-------M---R-SNVKG----M------------E------------------TLEAIL
DAKCVSPTVHRETLLK---F----------------AQKPEITCARY-------------
MPPGPD------------------------------------------------------
------------------------------------------------------------
---------------------------------------------------------LLL
-----------------------------------TK-----------------------
--------------------------A-MQSLRDARHSL---DITQDPYILSL-QA---E
-----PND--KNLRSLEKAIER-------------YDTY-SQNQIKGLWNRC-VEVHQQL
GPWAADLY----------------------------L-------WNACKTYLD-------
-RLE------RS-DDF-------F--DQWS-------N---AEKRYVAGFL------RR-
-----V-----A------------PERPSPRP------QNS-----SD---------LSD
KVTVLLQELL-SI-----------E-Q---D-VVGIIFVKERSMVTMICEVL--------
--ASCPRIVERY-RIGCMVGGSK-HSA----RK-RT--LYE-------FWGET--EQ--T
GLRDFQ---SGA--------------INLLVGTSVLEEGIDVPACNLIVCFDKPHTPKAF
VQRRGRARMSGSRLIWL----T--EQ-----SP-NV---I-A--HWEALEDELKHVYEN-
E--DREI--RR--LEL-LQ----D-A---------E------P-----------------
----TG------------TN----DFEVKST----G----------------------AL
L-------DLDNAKQHLQHFCS--T-L-SRG------DFIDARPDYILQ------R----
--H-WD---------------TSP--PRLS----AVVLLPPFVP-EKLRRVEGEST-WLS
EKNATKDAAFQAYVALYQAG--------LVSEHLL-PLKF--D-AA-------P--A---
------------A-ETR----AP--EI-D-VEPP-LDPWDE-VARQWN------------
-------ED--G--R---------------------RWLH---T--LS--YQDE------
-NR--VETEYEVLLP-V---RL-------D---QI-RPI-ELFLNA-GGT--CRV-----
--RFG----S---------------PRAISA-------------------QE--------
A-AAWPD-RTSTLLAIPFAH-R---WQ-------VE-D-----S-----P-Q--AVRFAV
KG---------ED-----I------SRKQI-----GSA------HFNP-----R------
--DE--AHSS----GQFLIR---D--Q-Y-GT------------------PF----LY--
-S------------GRV--AEKPPMDMVRH---PFA------D---YDLAPS--------
------------------D-EPYL-VLT--KWT---KRF----DFL---H--R-L-QA--
--------------------DSG--------S-----GVGA-T------E-RYPWVLP--
----QSWALI--DKI-PVRHARFGMVIPSIVHELQVMLTVKELA-TT-ILHPVAIDD---
---LG--LVREAISARSASEP-V----------------------------HYERLEFLG
DSILKYCTSVQATAD------H-PEWPE------------GYLSGFRDGLVSNSRLCRAA
IDSGLAKFILIK----HFT-----GRKWRPLYV--D-GY--L---QQ--N--RE-----R
----------------------------------EK---G-TM-MSTKTLADVVEALIGA
SY--------VD-------G-----------G-VS----------KAVACIST--FLR--
---E----C----E----------------W-RDVEYGRERLFQ----LT-QS--ID--T
-L-PPV-----------------LE---------------PLEKLVGYSFQKKALLIEAI
THAS-YT--L-------D------A------G-----------RRSYERLEFLGDAILDN
IIVTKLF-G-V--------K--P-----------------P-------------------
------------LAHH--DMHTLKTAMVNAD---------------FLAFVVMESGLR-W
G---EGATSD--------------------------------------------------
-------------------------------------------A---------E--RH--
--------------------------------------GG-LALWNFMRH--------AS
S-A--M--GLE-----QNRM--RKRHS--AMRTEIL--ET-M--------ER--------
-------------------------------------------------------GT---
---H-----------------------YPW---ALLARM---LAK-----KFVSDLFEAL
LGAVWIDS-G----------------------------------------------SKE-
----T--CEAVVGRFG---ILS-YLDRLL-------------------------------
-D---DKVEVEHPKQLLGK---------------L--------------AVS--------
--------------------------------------ETVTYD--ID------------
------------------------------A-----------------------------
--------------------KE--------------------------------------
------------------------------------------------------------
---------------GS-------------------------------------------
N---G-----------------------------------------ER-----------R
-Y--TC-----------------------------------------T----I-------
--------------------------------LVG--D--G----------------V-V
AEVD--------------------------------------------------------
----------------------D-GVSR--------------------------------
------------------------------------------------------------
--------------------------------------------------EEVQ------
------------------------------------------------------------
------------------------------------------------------------
----------------------------------------------TK------AA----
------------------------HKA---------------------------------
----------VG-V----------------------------------------------
------------------------------------------------------------
------------------------------------------------------------
------------------------------------------------------------
------------------------------------------------------------
------------------------------------------------------------
------------------------------------------------------------
------------------------------------------------------------
-------------------------------------------------------L----
----K--R----------------------------------------------------
------------------------------------------------------------
------------------------------------------------------------
----QR------------------------------------------------------
------------------------------------------------------------
------------------------------------------------------------
----------------------------------------------E-S-----------
------------------------------------------------------------
--------------------------------------WQ--------------------
------------------------------------------------------------
------------------------------------------------------------
------------------------------------------------------------
------------------------------------------------------------
----------------------------------------------VG------------
------------------------------------------------------------
------------------------------------------------------------
---------------------------
>KAF4585821.1/1-1404
------------------------------------------------------------
------------------------------------------------------------
------------------------------------------------------------
------------------------------------------------------------
------------------------------------------------------------
------------------------------------------------------------
-------------------------MSLFTP-----------------------------
------------------------------------------------------------
----------------------------FVD--S-SDS----------------------
------------------------------------------------------------
--------------------------------------------------EEE-------
------------------------------------------------------------
------------------------------------------------------------
---SELS------------------------------------DGRLSPVA---------
-------------------------MAD----------SE--------------------
----------AD-TIVTV----------------------------SEAARD--------
----------------------VS-SQA------PA------------------------
---------------A-QAMSP------RAYQLEMLQRSLE---G--NVIVV--------
-----------M-----------------------------------------D------
------------------TGS--G----------------------K-TQ-----V----
--------------------------------------AVM--------------RI---
----------KVEL--------DN---------------GS----------P-------D
------------------K---------------------IIWFLA-----PTI-SL---
--CEQ-QYQVIS----------NQVVSVRVKLLTGN-D--NVETWN--ESTWKV-AL---
---AG-TRILITTYQ-----------------V----------------LLD-ALSNA--
FV-SMDQ-LSLIIFD--E------------------------A-HNCVEK----------
--HPGSKL---MKTFYHDHRA-----RG------------------GSLPSVLGLTATPS
-------F---R-STLKG----M------------E------------------DLEKTL
DASCVTPTLHREALIS---H----------------VKRPTVCKAVF-------------
TAS---------------------------------------------------------
------------------------------------------------------------
----------------------------------------------------------SP
----------------------------LR----LTR-----------------------
--------------------------S-MQSLHNAFAEL---DINQDPYVLQL-LA---E
-----PSD--KNCRALERVLRK-------------QDTY-SRDQIKRLCTRC-DKVLEQL
GPWAVDAY----------------------------L-------WKASKLYQE-------
-NSD------EMDD-I-------S--EHLC-------V---KERRYVAAFL------DR-
-----V-----S------------PECPPSRP------QSL-----DD---------ISD
KVHVLMQQLV-SA-----------E-G---P-VVGIIFAKERVTVTMLREFL--------
--ESCPAITKRY-RIGTMVGRST-NPS----RN-RC--LFE-------FPGET--EQ--D
GLEAFR---AGA--------------VNLLMGTSVLEEGIDIPACNLVVCFDLPDNYKAL
VQRRGRARMHESKLILL----T--EA-----SM-DI---N-H--MVKALESDANQALEE-
R--QKE-------MDP-LE----E-S---------E------P-----------------
----DG------------DS----RFRVPET----G----------------------AL
L-------DFDNAKGRLSHLCA--V-L-TRG------EYIDSRPDYILH------R----
--N-DD---------------TSP--TQWM----ATVLLPPLVP-VELRRIQGQST-WLS
RKNAAKDAAFEAYLALYRAG--------LVDEHLL-PLRL--N-VI-------P--P---
------------V-EKR----VA--KV-D-VEPS-FNPWYQ-VAEAWE------------
-------SP--C--Q---------------------KWLY---P--LI--FEDE------
-NH--VRSEYEILFP-V---KL-------E---HF-HPM-KLFLSF-GAS--CRV-----
--QFG----E---------------AKPVSA-------------------DQ--------
A-ETLPD-DTCTLLTAAFSH-R---WR-------VE-D-----K-----P-Q--VARFIV
PG---------ER-----L------SREQI-----GSA------RFDA-----E------
--NE--KHTS----GLYLVR---D--A-H-GT------------------PF----RY--
-L------------GLV--STKPPVELVRR---PFP------K---YELAPA--------
------------------K-VPYV-VLD--RLT---KRM----DLL---N--R-L-PA--
--------------------DDE--------G-----EVGD-K------K-PYPWILP--
----LADAII--DEI-PMRHVHFGLMIPSIVHELEVLVTTKQLA-MTEQLQPVAMTN---
---LS--LVREARSARSACGP-V----------------------------NYERLEFLG
DSILKYCASVQTAAS------N-PMWPE------------GYLTAARDSLVANSRLCRAS
REKDLAKFILTR----SFT-----GKKWRPFYV--H-QL--R---DG--P-RKQ-----T
----------------------------------GG---A-RI-MSTKTLADVVEALIGA
SY--------TD-------G-----------G-LQ----------SALLCISN--LLDN-
--ER----M----E----------------W-HHVDGNRQRLFE----MV-RG--RI--S
-L-PPA-----------------LE---------------QLEVLMGYSFRKKALLVEAM
THGS-YR--L-------D------P------N-----------TRSYERLEFLGDAVLDY
IIVNKLF-S-V--------E--P-----------------P-------------------
------------LSHH--RMHTLKSAMVNGD---------------FLAFVVMENSPL-E
D---E----G--------------------------------------------------
---------GQ------------------------------DVLE---------------
------------------------------------------PLSRFMRH--------GS
S-V--L--GTE-----QRAM--KTRYE--ELRGEIR--EA-M--------VK--------
-------------------------------------------------------GR---
---H-----------------------YPW---ALLARM---RAK-----KFVSDLFEAL
LGSVWVDS-G----------------------------------------------STE-
----A--CMAIVAQFG---IFS-YLEFLL-------------------------------
-R---NDVDARHPKEELGI---------------W--------------AGR--------
--------------------------------------QKVEYE--VD------------
------------------------------V-----------------------------
--------------------V---------------------------------------
------------------------------------------------------------
------------------------------------------------------------
----------------------------------------------EG-----------R
-Y--IC-----------------------------------------R----V-------
--------------------------------LIG--D--V----------------V-A
DMID--------------------------------------------------------
----------------------D-GVNA--------------------------------
------------------------------------------------------------
--------------------------------------------------EEAQ------
------------------------------------------------------------
------------------------------------------------------------
----------------------------------------------TR------VA----
------------------------DKV---------------------------------
----------MR-R----------------------------------------------
------------------------------------------------------------
------------------------------------------------------------
------------------------------------------------------------
------------------------------------------------------------
------------------------------------------------------------
------------------------------------------------------------
------------------------------------------------------------
-------------------------------------------------------I----
----W--T----------------------------------------------------
------------------------------------------------------------
------------------------------------------------------------
----ER------------------------------------------------------
------------------------------------------------------------
------------------------------------------------------------
----------------------------------------------G-E-----------
------------------------------------------------------------
--------------------------------------LD--------------------
------------------------------------------------------------
------------------------------------------------------------
------------------------------------------------------------
------------------------------------------------------------
----------------------------------------------TG------------
------------------------------------------------------------
------------------------------------------------------------
---------------------------
>KAF4777025.1/1-1442
------------------------------------------------------------
------------------------------------------------------------
------------------------------------------------------------
------------------------------------------------------------
------------------------------------------------------------
------------------------------------------------------------
-------------------------MT-GHS-----------------------------
-----------------------PS-----------------------------------
------------------------------S--SGEG-----------------------
------------------------------------------------------------
------------------------------------------------------------
------------------------------------------------------------
------------------------------------------------------------
---ADPVQ----------------------------------------------------
-----------------DDVPPNVPVLG----------PH--------------------
----------NQ-EALSA------------------------------AAEE--------
-------------------LFLNNEASS------PL-AEPASGN----------------
---------------S-VIMNA------RAYQSEMLAESMR---Q--NIIVA--------
-----------M-----------------------------------------D------
------------------TGS--G----------------------K-TQ-----V----
--------------------------------------AVL--------------RI---
----------RAEL--------ER---------------TT----------S-------E
------------------K---------------------IVWFLA-----PTV-SL---
--CSQ-QFEVLK----------TQIPEVQIKFLSGD-D--NVDSWS-DQQTWDA-VL---
---LN-VRVVVSTYQ-----------------I----------------LLD-AMSHA--
FV-PMSR-LSLIVFD--E------------------------A-HNCIGK----------
--SPGSKI---MSLFYHEEQR-----KG------------------RPTPHILGLTASPT
-------F---G-SKVES----I------------N------------------TLEATL
DAVCKSPTMHRDDLLA---A----------------VNKPELASAIF-------------
QNR---------------------------------------------------------
------------------------------------------------------------
----------------------------------------------------------NE
----------------------------YD----IPN-----------------------
--------------------------S-LRSLKMAIQSL---DISEDPYIRHL-QA---E
-----GTD--RSQRELIAVLKS-------------HDTY-IQNQMTSFGRQA-NQIFNEL
GPWAAEYY----------------------------I-------WEVISRFRA-------
-TVKA-------QSVW-------L--DTWK-------D---EEKQYLINVL------SQ-
-----V-----D------------CQCPLKEN------ISR-----AV---------LSD
KVFVVIHQLL-E------------D-KP--D-TIGIIFARERATVAVLCHLL--------
--TSHELLRERY-RIGAMMGTSQ-FQA----KK-KD--IWD-------LSR-V-EDQ--R
SLHKFR---SGR--------------SNLLVATSVLEEGIDVPACNLVVCFDTPPNLKSF
IQRRGRARKKQSKLLML----L--DS-----SN-PL---G-K--EWETLEAEMKAQYEE-
Q--EREL--EH--LQE-IE----Q-A---------E------E-----------------
----PK------------EM----TFKVEQT----G----------------------AV
L-------DLDNAKQHLDHICR--I-L-SPG------EFIDWRPDYIID------K----
--T-DT---------------KGA--PDLR----ATVHLPSYLP-ASVRSSKSQLA-WKS
EQNATKDAAFQAYRNLYKAG--------LVNDNLL-PFKP--E-DF----V--P--G---
------------V-DKR----AA--IL-Q-VNGL-LNAWIG-VARAWK------------
-------VG--D--N---------------------LRAT---R--IL--LKDS------
-GGV-VQGEYDMVIP-L---WV-------P---GL-QTI-PIHLDY-NVT--WSI-----
--EFG----H---------------QLPIDE-------------------LT--------
G----ND-DTAVLLALPYGH-R---WV-------SA-D-----L-----Q-Q--IVRFSA
VGA--------GD-----M------SVDQI-----GVK------GFVPGAM--S------
--DY--DLT-------CFIR---D--Q-T-GS------------------PY----LY--
-D------------NVI--PRKPAPESVQK---MFY------E---FEKAPE--------
------------------D-EPYL-ALK--KWS---RRS----DFL---H--R-P-QS--
--------------------DPS--------HG-P----AT-I------K-PYNRVYP--
----MSWAKV--DNI-PAKYAQFGVLIPSILHRIETYLVARELS-MG-VLRPLAISD---
---PS--LVVTAISAGSACEP-T----------------------------NYERIEFLG
DSILKFSATINVAAL------N-PDWPE------------RLLSFKKDAIVANSTLCKAA
IKHGLDRFILTK----PFT-----GQKWRPVYV--E-DV--L---QH----GE------E
----------------------------------PT---T-RK-ISTKTLADIVEALIGA
SM--------ID-------G-----------G-LP----------KALKCMSI--FL---
--QQ----I----K----------------W-KTLDDCRQALYD----VA-PS--DV--E
-L-PST-----------------LE---------------PLEQLIGYEFKKKALLIQSM
THAS-FS--LGN-----T------L------G-------------CLERLEFIGDSVLDY
IIVKRLF-S-I--------E--P-----------------P-------------------
------------LPHQ--TMHLLKTAMVNGD---------------FLGFLALEQAVS-Q
D---EVIIT---------------------------------------------------
-------GTDG------------------SNK-EP------ELQ---------H--AR--
--------------------------------------FA-LPLWKFMRH--------QS
P-A--I--GLE-----QLNV--TKRHA--ALRGEMV--EA-M--------ER--------
-------------------------------------------------------GT---
---T-----------------------YPW---ALMARM---QLR-----KFYSDIFESL
LGAVYVDS-G----------------------------------------------DLD-
----V--CAGVVERFG---ILA-YLDRIL-------------------------------
-R---DSVHVLHPKEELGH---------------L--------------ADN--------
--------------------------------------KTVTYV--LD------------
------------------------------V-----------------------------
--------------------QD--------------------------------------
------------------------------------------------------------
---------------VD-------------------------------------------
D---G-----------------------------------------EK-----------R
-F--SC-----------------------------------------K----V-------
--------------------------------MVG--E--R----------------C-V
VEVD--------------------------------------------------------
----------------------G-GISR--------------------------------
------------------------------------------------------------
--------------------------------------------------DEVK------
------------------------------------------------------------
------------------------------------------------------------
----------------------------------------------VK------AA----
------------------------EAA---------------------------------
----------VR-I----------------------------------------------
------------------------------------------------------------
------------------------------------------------------------
------------------------------------------------------------
------------------------------------------------------------
------------------------------------------------------------
------------------------------------------------------------
------------------------------------------------------------
-------------------------------------------------------L----
----K--A----------------------------------------------------
------------------------------------------------------------
------------------------------------------------------------
----EK------------------------------------------------------
------------------------------------------------------------
------------------------------------------------------------
-------------------------------------------AAAKQES----------
------------------------------------------------------------
--------------------------------------MDVKE-----------------
---------------D--------------------------------------------
------------------------------------------------------------
------------------------------------------------------------
------------------------------------------------------------
----------------------------------------------EDVVMG--------
------------------------------------------------------------
------------------------------------------------------------
---------------------------
>KAF4836400.1/1-1453
------------------------------------------------------------
------------------------------------------------------------
------------------------------------------------------------
------------------------------------------------------------
------------------------------------------------------------
------------------------------------------------------------
-------------------------MA-DYS-----------------------------
-----------------------QS-----------------------------------
------------------------------S--SGDG-----------------------
------------------------------------------------------------
------------------------------------------------------------
------------------------------------------------------------
------------------------------------------------------------
---TDPSE----------------------------------------------------
-----------------DDQHSDVPAPG----------PL--------------------
----------NQ-DAISA---------------------S----ASASSSEE--------
-------------------LFLDNEAAL------SP-DETASGT----------------
---------------Q-VIMNS------RAYQLEMFAESMR---Q--NIIVA--------
-----------M-----------------------------------------D------
------------------TGS--G----------------------K-TQ-----V----
--------------------------------------AVL--------------RI---
----------KAEL--------ER---------------TA----------T-------E
------------------Q---------------------IVWFLA-----PTV-SL---
--CAQ-QLAVLK----------SQIPAVQIKFLSGD-D--NVDSWS-DQAVWDA-VL---
---LN-VRIVVSTYQ-----------------I----------------LLD-ALSHA--
FV-RMER-LSLIVFD--E------------------------A-HNCVGK----------
--SPGSKI---MTNFYHPHKR-----DE------------------RRVPHIMGLTASPT
-------F---G-SKVES----I------------N------------------VLESTL
DAVCKTPTMHRDDLLA---C----------------VKKPELSYVEF-------------
LPK---------------------------------------------------------
------------------------------------------------------------
----------------------------------------------------------PD
----------------------------YR----TPK-----------------------
--------------------------S-LQTLRNAIRNL---DISEDPFVLHL-QA---E
-----GTD--RSKRELFAVLES-------------HDTY-VHNQLTSFGRQA-NQICREL
GPWAAEYY----------------------------I-------WEVITRFDS-------
-AVRS-------QSRW-------L--EAWK-------E---DEKRFLGKIL------GQ-
-----I-----E------------CRRPSPTE------ISR-----DV---------LSE
KVFILIEQLF-Q------------D-KV--D-ITGIVFAKERATVAVLGHLF--------
--TSHEALRAKY-RVGAMMGTSQ-YQA----RK-RD--IWD-------LSR-T-EDL--Q
SLHQFR---SGK--------------INLLIATSVLEEGIDVPACNLVICFDRPPNLKSF
IQRRGRARMRDSKLLML----L--DR-----SE-TF---S-Q--EWESMESEMKRQYEQ-
Q--EREL--EH--LQQ-IE----E-A---------E------E-----------------
----LA------------EM----QFNVETT----G----------------------AL
L-------DLDNAKSHLDHFCR--I-L-SPG------EFIDWRPDYILK------K----
--L-DN---------------TDA--PDLR----YTVVLPSYLP-AEVRSAESKST-WKS
EKNAMKDAAFQAYVALYRAG--------LVNDNLL-PFKP--E-DF----V--P--G---
------------V-DKR----AA--VL-Q-VNGL-LNAWDS-VANAWK------------
-------RG--D--P---------------------LRAT---Q--IL--LKDA------
-NGD-VHTEYEMVLP-T---WI-------P---GL-RTI-PLYLDY-HTT--WSV-----
--EFG----D---------------QLPIEE-------------------PE--------
N----GD-HTAVLLALPYGH-R---WL-------SS-P-----L-----Q-Q--VIRFSA
VG---------AE-----L------SMDGI-----GTK------HFVPGEM--S------
--AH--DLT-------CFIR---D--D-T-GC------------------PY----LY--
-E------------GII--DNKPTPDLVSK---TFY------G---FEKAPQ--------
------------------D-VPYL-TLT--KWS---RRS----DFL---H--R-P-QS--
--------------------DPS--------QA-P----SN-P------K-PYSRVYP--
----VPMAKV--DAI-PAKYAHFGVLIPSILHRIETCLVAKELS-TT-LLRPLAIDD---
---WS--LVHTAISAGSAAEP-T----------------------------NYERLEFLG
DSILKFSATINVAAL------N-PDWPE------------RLLSFKKDSIVANSTLCKAA
IKHGLDRFILTK----PFT-----GQKWRPIYV--E-DV--L---KR----GE------D
----------------------------------TS---T-RR-LSTKTLADIVEALIGA
SM--------IDGGE---GG-----------G-LS----------KALDCMSI--FL---
--QQ----I----K----------------W-RRIDDCRQLLYD----VA-PD--NV--E
-L-PST-----------------LK---------------PLEDLIGYEFDKKSLLIQSM
THAS-SN--FGN-----P------L------G-------------CLERLEFIGDAVLDY
IIVNRLF-S-I--------R--P-----------------H-------------------
------------LSHQ--SMHLLKTAVVNGD---------------FLGFLSLEQSVE-Q
E---EVVI----------------------------------------------------
--------GEI------------------RDK-VP------ELK---------R--SR--
--------------------------------------FT-LPLWKFMRH--------QS
S-A--V--GLE-----QINI--EKRHV--EMRGPII--DA-M--------EH--------
-------------------------------------------------------GA---
---T-----------------------YPW---ALLARL---QLR-----KFYSDIFESL
LGAVWVDA-G----------------------------------------------DMK-
----V--CEQVVERFG---ILG-CLDRIL-------------------------------
-R---DSVHCLHPKEELGH---------------L--------------ADK--------
--------------------------------------ESVQYV--LS------------
------------------------------Y-----------------------------
--------------------KE--------------------------------------
------------------------------------------------------------
---------------LE-------------------------------------------
N---R-----------------------------------------QR-----------E
-L--SC-----------------------------------------K----V-------
--------------------------------MVG--T--R----------------C-V
VEVD--------------------------------------------------------
----------------------K-GVTK--------------------------------
------------------------------------------------------------
--------------------------------------------------DEVK------
------------------------------------------------------------
------------------------------------------------------------
----------------------------------------------VK------AA----
------------------------EAA---------------------------------
----------VR-I----------------------------------------------
------------------------------------------------------------
------------------------------------------------------------
------------------------------------------------------------
------------------------------------------------------------
------------------------------------------------------------
------------------------------------------------------------
------------------------------------------------------------
-------------------------------------------------------L----
----K--A----------------------------------------------------
------------------------------------------------------------
------------------------------------------------------------
----EK------------------------------------------------------
------------------------------------------------------------
------------------------------------------------------------
-------------------------------------------MQKMAAQ----------
------------------------------------------------------------
--------------------------------------KDPD------------------
------------------------------------------------------------
------------------------------------------------------------
------------------------------------------------------------
------------------------------------------------------------
----------------------------------------------GDTAMGIENDDAD-
------------------------------------------------------------
------------------------------------------------------------
---------------------------
>KAF4948363.1/1-1557
------------------------------------------------------------
------------------------------------------------------------
------------------------------------------------------------
------------------------------------------------------------
------------------------------------------------------------
------------------------------------------------------------
-------------------------MEADQE-----------------------------
-----------------------HS------------------P----------------
------------------------------N--SGSA-----------------------
------------------------------------------------------------
-------------------------------------------------GSSQ-------
------------------------------------------------------------
------------------------------------------------------------
---SESTA----------------------------------------------------
--------------------TASTPSPL----------ID--------------------
----------VE-ETVTQ----------------------------ILTDKA--------
----------------------LDGKKK------AA-NKSK---------DVS--PV---
---------------P-DIIKP------RAYQREMLEQSLK---R--NVIVA--------
-----------M-----------------------------------------D------
------------------TGS--G----------------------K-TQ-----V----
--------------------------------------AVL--------------RI---
----------QAEL--------ER---------------CS----------P-------D
------------------K---------------------LVWFLG-----KTV-SL---
--CEQ-QFRVIQ----------GQMPSVPMKLLTGQ-L--NIDAWS--SEAWPR-IL---
---KG-TRIIVSTFS-----------------V----------------LRD-ALDHA--
FV-TMDM-LALIVFD--E------------------------V-HNCVKN----------
--SSGRKI---MMNFYHLHKD-----AG------------------MPVPAILGLTASPI
-------I---S-SDLKE----I------------E------------------KLENTM
DAVCVTPTANREQLLK---H----------------VNKPHLVCSLY-------------
DAT---------------------------------------------------------
------------------------------------------------------------
----------------------------------------------------------KI
----------------------------PP----RTP-----------------------
--------------------------L-MQQLKSEYSNM---DIANDPEVLKL-KTLA-T
-----NDE--KKREKLLDMVMK-------------HDTF-SQQQIKGLWNKS-REILAEL
GSWAVDHY----------------------------I-------SQMIKTFLG-------
-RIDA-------NITF-------N--DAWS-------N---EDRTYLAGHL------RR-
-----I-----N------------IGVVDNSP------PTD-----QT---------VSH
KTSRLIHELL-EA-----------K-N---D-VVGIIFVKERTAAHALCELL--------
--NNYPPIRDRY-RVGAIVGASS-YGF----QK-QK--VFE-------YPVGL--GP--Q
VLDDFR---SGA--------------INLLVATSVLEEGIDVPACNLVVSFDEIATLKSF
IQRRGRARMQESKMIAL-------LS-----SS-TN---T-R--AWEELEKGMKERYED-
D--QRQL--AR--LDE-QA----R-A---------E------E-----------------
----ID------------ST----YYIVKNT----G----------------------AR
L-------DLDNARQHLDRFCR--I-V-FRS------DYVGQLPDYVFH------K----
--E-ET--------------PYGG--PILR----ATVTLPGGLP-LSLRKFKSACG-WKS
ERNAMKDAAFHAYVALYEAG--------LVTDNLA-PLNA--K-SE----------K---
------------V-EE-----KT--DL-I-PEPL-FDPWVQ-VAQRWK------------
-------SD--C--D---------------------KQFY---S--FE--FTDD------
-EFP-NPLSFSIMLP-A---MI-------G---VP-RKM-MLYPGN-GSK--WSV-----
--VCD----SL-------------EVEDIPA-------------------DV--------
F-SNSLD-ITSALLAMNFQH-R---WP-------VE-D-----R-----E-H--VMKMYL
ES---------RT-----ILPPPHVTRDKM-----SAL------PFRGE----G------
--EE--DAKT----HRVLVR---D--Q-Y-KT------------------PF----HY--
-V------------RTI--PSRPNVNDVQH---PFH------K---FDEAPL--------
------------------N-EEYL-VLE--KWA---TRA----DLL---H--D-I-K---
--------------------DAQ--------AK------SS-T------K-PYGYVLP--
----ISYARV--DGV-RRRIVKCGMFIPHIIHELEVHLIASELS-ST-LLKPVGIEN---
---LQ--LVLEAISSPSACEP-V----------------------------DYQRLEFLG
DSILKFCAVAQAYSE------H-PSWPE------------GFLNHFKDRLVSNGRLQRVC
LEKGLSKFILSK----TFT-----ALKWRPRYL--D-DI--L---KE----KPAP----P
----------------------------------GP---A-PM-RGSKTLADVVEALIGA
SY--------QD-------G-----------G-MT----------KALRCISV--FLGD-
---N----C----N----------------W-HQEGVARDILFA----AA-PS--DV--Q
-L-PSN-----------------LE---------------PLEDLIKYKFKKKSLLMEAV
THGS-YA--T-------L------M------Q-----------EKSYEQLEFLGDAVLDY
IVVTKMF-Q-H--------D--P-----------------P-------------------
------------IPTS--RLHMIKTAIVNGE---------------FLSVVNLVNSIQ-R
K---DLEVRP--------------------------------------------------
---------DG------------------------------ELV---------T--KT--
--------------------------------------TA-LPLWKFMRF--------NS
S-E--M--ANV-----MLET--EEKFE--SMRQELV--KV-LWSDG--------------
------------------------------------------------------------
---H-----------------------YPW---ALLARL---RPP-----KFYSDMVEAL
LGAVWVDS-G----------------------------------------------SIE-
----E--CMRVLERFQ---VMD-YLEFVI-------------------------------
-K---EDIHVQHPKEQLSS---------------F--------------PLG--------
--------------------------------------HKMKYT--TT------------
------------------------------L-----------------------------
--------------------IE--------------------------------------
------------------------------------------------------------
------------------------------------------------------------
----E----------------------------------------PEP-----------R
-W--SC-----------------------------------------E----I-------
--------------------------------TIG--E--R----------------L--
------------------------------------------------------------
------------------------------------------------------------
------------------------------------------------------------
------------------------------------------------------------
------------------------------------------------------------
------------------------------------------------------------
------------------------------------------------------------
-------------------------EG---------------------------------
----------VQ-E----------------------------------------------
------------------------------------------------------------
------------------------------------------------------------
------------------------------------------------------------
------------------------------------------------------------
------------------------------------------------------------
------------------------------------------------------------
------------------------------------------------------------
-------------------------------------------------------H----
----T--S----------------------------------------------------
------------------------------------------------------------
------------------------------------------------------------
----QT------------------------------------------------------
------------------------------------------------------------
------------------------------------------------------------
----------------------------------------------N-D-----------
----------LAQKQDEVPADTSPEKESTDYQMEGILTDNPEDKEPVVIPKKENK-----
TKLLVEPPKNENT----RQLATHPNEVDLAYGPIEEDLIDF-------------------
------------------------------------------------------------
------------------------------------------------------------
------------------------------------------------------------
------------------------------------------------------------
----------------------------------------------SDDEMSVDRPKEVD
LGYH-------------AMEEDLI--------------------GFS-------------
---------DDETSNDRPSKKRL-----IDVSEDH-------------------------
------------EMADLPEKKKSKEF-
>KAF4971740.1/1-1433
------------------------------------------------------------
------------------------------------------------------------
------------------------------------------------------------
------------------------------------------------------------
------------------------------------------------------------
------------------------------------------------------------
-------------------------MDISRQ-----------------------------
-----------------------QS------------------P----------------
------------------------------Q--SGSS-----------------------
------------------------------------------------------------
-------------------------------------------------DSSP-------
------------------------------------------------------------
------------------------------------------------------------
---PESPP----------------------------------------------------
--------------------VDEASTPA----------VK--------------------
----------IT-ETVSI----------------------------IPTDNV--------
----------------------SGCSED------EE-IESR---------VDS--PA---
---------------P-VIVNS------RAYQREMLEQSLK---G--NVIVA--------
-----------M-----------------------------------------D------
------------------TGS--G----------------------K-TQ-----V----
--------------------------------------AVL--------------RI---
----------QAEL--------ER---------------CS----------S-------D
------------------K---------------------IIWFLG-----KTV-SL---
--CEQ-QFNVIH----------RQIPSVSMKLLTGH-L--NIDAWS--PEVWPR-IL---
---HG-TRIVVSTFD-----------------I----------------LRD-ALDHA--
FV-RMDM-LALVVFD--E------------------------V-HNCVKN----------
--SSGRKI---MINFYHEHKD-----AG------------------RPVPGILGLTASPV
-------I---S-SDLAS----I------------E------------------VLENTM
DAICVTPTVHREELLR---H----------------VNRPHLVRSLY-------------
DPK---------------------------------------------------------
------------------------------------------------------------
----------------------------------------------------------KR
----------------------------PD----RTS-----------------------
--------------------------L-MQALQSEYLKM---NIAQDPHVVKL-KPLA-A
-----KND--ECRIKLKDAIMK-------------HDTF-SQNQMKGLWNKS-KDVLGEL
GGWAADRY----------------------------I-------SELIRVFLE-------
-RVDS-------PNTF-------V--DSWS-------N---EDRTYLAGHL------RQ-
-----I-----T------------INSIDIAP------PTA-----QD---------FSH
KASRLIHELI-AA-----------G-DE--G-VVGIIFVKERTTTNVLCDLL--------
--NSYPPIQGRY-RVGAMVGTSS-LGN----RK-HN--MYE-------FLNTT--GT--Q
VLDDFK---SGA--------------INLLVATSVLEEGIDVPACNLVVCFDETTTLKSF
IQRRGRARMQESKMIAL-------ES-----ST-AD---P-R--GWGELEEDMKRRYED-
D--QREL--AR--LDE-LA----R-A---------E------P-----------------
----TS------------SI----YYIVKKS----G----------------------AR
L-------DLENSRQHLEHFCQ--V-V-FRT------DFVDRRPDYIFD------K----
--R-ES--------------GFGG--PTLK----ATVTLPSGLP-PHLRKFESACS-WKS
EKNAMKDAALQAYVALYEEG--------LVNEHLL-PMNT--I-KE----------I---
------------A-EE-----VV--EL-T-VEPL-FNPWVQ-VAHKWM------------
-------TT--D--D---------------------KWLY---A--FE--FDDE------
-EST-DSIRFEIALP-A---KL-------P---QL-RDI-RIYPEG-GFK--WSV-----
--RCV----A---------------RKKISH-------------------EE--------
F-SSLPD-HTSTLLAMHYGH-R---WS-------VE-D-----R-----D-H--VIKVVY
EL---------KD-----L------SREQI-----GAI------PFHE-----K------
--EE--AAAG----GRILVR---D--P-Q-KI------------------PF----HY--
-V------------RTI--PSKPLFEEVQH---PFY------G---YDAAPD--------
--------------------EEYL-VVE--RWT---RRA----DFL---H--A-I-KS--
--------------------GQM--------EK------AS-A------K-PYGRVLP--
----VSWATV--DVV-PRRVVKFGMLIPSIIHDLEVQLIASELS-ST-LLEPVGISD---
---LQ--LVLEAVSSRSASEP-S----------------------------DYERLEFLG
DSILKYCTVIQAYSE------H-PFWPE------------GLLNYFKDRLVSNTRLHRAC
LEKGLSKFILSK----SFT-----GHKWRPLYL--D-NF--L---DE----E-SV----V
----------------------------------RP---L-RT-IGPKNLADVVEALIGA
SC--------QD-------G-----------G-MT----------KALKCITV--FLGD-
---K----C----H----------------W-HQEGLGRDILFG----AA-PS--DV--E
-L-PST-----------------LE---------------PLEDLIGYSFQKKSLLIEAV
THGS-YA--A-------D------T------K-----------QRSYEQLEFLGDAILDY
IIVTKMF-K-F--------S--P-----------------P-------------------
------------IPNG--RLHMIKTAMVNGE---------------FLSFINMEHGLS-R
K---EVDLKP--------------------------------------------------
---------GG------------------------------ALG---------S--TE--
--------------------------------------VF-LPLWKFMRY--------SS
L-E--M--GKI-----QKQT--EASFE--ALRGEIV--TA-V--------RE--------
-------------------------------------------------------GT---
---Q-----------------------YPW---ALLARL---HPK-----KFYSDLFEAL
LGAVWIDS-G----------------------------------------------SIE-
----K--CEGVLHRFG---ILP-YLERIH-------------------------------
-I---ENIHVQHPKEELTR---------------L--------------AVD--------
--------------------------------------KKIEYS--YT------------
------------------------------V-----------------------------
--------------------VE--------------------------------------
------------------------------------------------------------
------------------------------------------------------------
----G----------------------------------------PEP-----------E
-Y--LC-----------------------------------------T----V-------
--------------------------------KIG--D--R----------------V-V
GDVR--------------------------------------------------------
----------------------G-ALNK--------------------------------
------------------------------------------------------------
--------------------------------------------------AEAM------
------------------------------------------------------------
------------------------------------------------------------
----------------------------------------------TK------AA----
------------------------EQA---------------------------------
----------VK-L----------------------------------------------
------------------------------------------------------------
------------------------------------------------------------
------------------------------------------------------------
------------------------------------------------------------
------------------------------------------------------------
------------------------------------------------------------
------------------------------------------------------------
-------------------------------------------------------L----
----T--E----------------------------------------------------
------------------------------------------------------------
------------------------------------------------------------
----EK------------------------------------------------------
------------------------------------------------------------
------------------------------------------------------------
----------------------------------------------R-I-----------
------------------------------------------------------------
--------------------------------------AEH-------------------
------------------------------------------------------------
------------------------------------------------------------
------------------------------------------------------------
------------------------------------------------------------
----------------------------------------------GRDEMDLA------
------------------------------------------------------------
------------------------------------------------------------
---------------------------
>KAF4976160.1/1-1430
------------------------------------------------------------
------------------------------------------------------------
------------------------------------------------------------
------------------------------------------------------------
------------------------------------------------------------
------------------------------------------------------------
-------------------------MEPLQP-----------------------------
-----------------------SS------------------P----------------
------------------------------E--NGSS-----------------------
------------------------------------------------------------
-------------------------------------------------DSSS-------
------------------------------------------------------------
------------------------------------------------------------
----EIPP----------------------------------------------------
--------------------NEELSTPI----------AE--------------------
----------VT-ESVSY----------------------------IAANDI--------
----------------------SAAEEN------GI-IKPR---------IES--PI---
---------------P-EIINP------RAYQREMLEQSLQ---R--NVIVA--------
-----------M-----------------------------------------D------
------------------TGS--G----------------------K-TQ-----V----
--------------------------------------AVL--------------RI---
----------QVEL--------ER---------------CS----------P-------D
------------------K---------------------IIWFLA-----KTV-SL---
--CEQ-QFNVVQ----------RQMPSVSMKLLTGH-L--NIDAWS--PKVWPE-VL---
---AG-TRVIVSTFD-----------------I----------------LRD-ALDHA--
FV-KMEM-LALVVFD--E------------------------V-HNCVKR----------
--DAGRMI---MVNFYHQEKT-----AG------------------RDVPAILGLTASPV
-------I---S-SDLAS----I------------E------------------TLENTM
DAICTTPTVHREELLR---C----------------VNKPHLVRSVY-------------
DFN---------------------------------------------------------
------------------------------------------------------------
----------------------------------------------------------KR
----------------------------PS----RTP-----------------------
--------------------------L-MQALHLVYQKM---DLTTDPLVLKL-RT---S
-----RSE--KGRSKLRDIIMK-------------NDTF-SQNQMKGLWNKS-KDILSEL
GSWAADRY----------------------------M-------SILIGEFLG-------
-RVDS-------ADTF-------L--DSWS-------N---EDRSYLAGYL------RE-
-----V-----P------------IGSLGTTP------PTS-----AE---------LSH
KASRLVHELV-TA-----------G-N---D-VVGIVFVKERAAANVLCELL--------
--NSIPSVRKRY-SVGTMVGTSS-FGN----RK-HN--MYE-------FNNGA--GN--Q
VLEDFR---SGV--------------INLLVATSVLEEGIDVPACNLVVCFDETTTLKSF
IQRRGRARMQESKMIAM-------ES-----SI-TS---P-R--TWVELEEGMKKRYQD-
D--QREL--ER--LDE-LA----K-S---------E------L-----------------
----TS------------SI----SYVIKSS----G----------------------AR
L-------DFDNARQHLDHFCR--V-V-FKA------DFVDRGLDYIFH------K----
--E-VS--------------GFGE--QSFR----ATVMLPSGLS-ANLRKFQSANA-WKS
EKNAVKDVAFHAYIALYEAG--------LVSEHLL-PLNL--V-PD----------D---
------------A-ED-----AM--DL-K-VEPL-FNPWNQ-VAKDWQ------------
-------QT--G--E---------------------RWLY---A--FE--VVDD------
-ELK-SPARFEIALP-A---EL-------P---QL-RAI-RIYPDL-GHM--WSI-----
--KCV----S---------------GRIISH-------------------DE--------
T-SSLPD-HTSTLLASHFGH-R---WP-------VE-D-----R-----S-H--VVKIIY
QD---------KD-----L------SRKQF-----GAV------SFHN-----G------
--RV--NAIS----GEFFIR---D--P-G-GC------------------PH----AY--
-L------------DMI--ASRPRKEDVQH---PFS------D---YEEGPE--------
------------------N-ELYL-VLD--KWT---RRA----DWL---H--A-L-KP--
--------------------DQK--------QK------AS-T------K-PYGRVLP--
----ASWATM--DIM-PIRAAKLGMLIPSIIHDIEVQLIASHLS-ST-LLRSVGITD---
---LQ--LVVEAISSRSAAEP-V----------------------------DYERLEFLG
DSILKFCTVVQAYAD------H-PTWPE------------GLLVHFKDRLVSNSRLRRAC
LESGLSKFILSK----SFT-----GQKWRPLYL--D-KY--L---QE----G-GV----T
----------------------------------SP---D-RF-IGPKTLADVVEALIGA
SF--------QD-------G-----------G-MP----------KALECISI--FLGD-
---K----C----H----------------W-HEEGRARDILFS----TA-VD--DV--K
-L-PST-----------------LE---------------PLEELIGYSFRKKTLLIEAT
THGS-YA--G-------D------V------H-----------QRSYEQLEFLGDSVLDY
IIVKKMF-R-S--------Q--P-----------------P-------------------
------------ISNG--HLHMIKTGMVNAD---------------FLAFMNMNYGLR-R
K---TTEVKP--------------------------------------------------
---------GG------------------------------IVE---------E--TE--
--------------------------------------IS-LPLWKFMRY--------TS
P-D--M--GRE-----QDKA--TARFE--NMRGEIL--EA-L--------EK--------
-------------------------------------------------------GT---
---H-----------------------YPW---ALLARL---QSK-----KFYSDLVEAL
IGAVWVDS-G----------------------------------------------SIE-
----V--CESVLHRFG---IMP-YLDRVL-------------------------------
-R---ENVHIQHPKEELSR---------------L--------------AVD--------
--------------------------------------KKVEYM--HT------------
------------------------------V-----------------------------
--------------------IE--------------------------------------
------------------------------------------------------------
------------------------------------------------------------
----G----------------------------------------PEP-----------E
-Y--LC-----------------------------------------K----V-------
--------------------------------KIG--T--R----------------V-I
VGVQ--------------------------------------------------------
----------------------G-GVGK--------------------------------
------------------------------------------------------------
--------------------------------------------------EEVM------
------------------------------------------------------------
------------------------------------------------------------
----------------------------------------------TK------AA----
------------------------EQV---------------------------------
----------VR-I----------------------------------------------
------------------------------------------------------------
------------------------------------------------------------
------------------------------------------------------------
------------------------------------------------------------
------------------------------------------------------------
------------------------------------------------------------
------------------------------------------------------------
-------------------------------------------------------L----
----T--E----------------------------------------------------
------------------------------------------------------------
------------------------------------------------------------
----EK------------------------------------------------------
------------------------------------------------------------
------------------------------------------------------------
----------------------------------------------R-A-----------
------------------------------------------------------------
--------------------------------------AEL-------------------
------------------------------------------------------------
------------------------------------------------------------
------------------------------------------------------------
------------------------------------------------------------
----------------------------------------------GVDAMDTA------
------------------------------------------------------------
------------------------------------------------------------
---------------------------
>KAF4999804.1/1-1394
------------------------------------------------------------
------------------------------------------------------------
------------------------------------------------------------
------------------------------------------------------------
------------------------------------------------------------
------------------------------------------------------------
-------------------------MDVDRP-----------------------------
-----------------------QS------------------P----------------
------------------------------E--TGTP-----------------------
------------------------------------------------------------
-------------------------------------------------DSSQ-------
------------------------------------------------------------
------------------------------------------------------------
---PDSPI----------------------------------------------------
--------------------VTEITTPT----------IE--------------------
----------IT-ETISI----------------------------VAAGNV--------
----------------------LQQDQD------ET-EKSK---------EES--PA---
---------------P-QIVSP------RAYQREMLEQSLK---R--NVIVA--------
-----------M-----------------------------------------D------
------------------TGS--G----------------------K-TQ-----V----
------------------------------------------------------------
------------------------------------------------------------
------------------------------------------------------------
-----------------------QMPSVSMRLLTGQ-L--NIDTWS--PKVWPL-IL---
---EG-TRIVVSTFD-----------------V----------------LRD-ALDHA--
FV-TMDM-LSLIVFD--E------------------------V-HNCVKN----------
--SSGRKI---MMNFYHERKN-----AG------------------LPVPGILGLTASPI
-------I---S-SDVAE----I------------E------------------RLENTM
DAICVTPTVHREQLLK---H----------------VNRPHLIRSLY-------------
DSE---------------------------------------------------------
------------------------------------------------------------
----------------------------------------------------------KF
----------------------------PA----RTP-----------------------
--------------------------L-MQRLQHEYLRM---DIVHDPQVIRL-KSLA-V
-----KSD--EHRVKLHDAITK-------------CNTF-SQNQMKGLWTRS-KDILAEL
GSWAADRY----------------------------I-------SQLIRAFLA-------
-RFDA-------PDTF-------D--DTWS-------N---EDRTYLAGHF------RQ-
-----I-----T------------LKPNDIEA------SAP-----HN---------ITH
KVERLIHELL-AA-----------G-E---G-VVGIIFVKERAAANVLCDLL--------
--NNHPDIQERF-RVGSVVGTSS-FGN----RK-HN--MYE-------FLNGT--GT--R
VLDDFR---SGA--------------INLLVATSVLEEGIDVPACNLVVCFDETTTLKSF
IQRRGRARMQESKMIAL-------ES-----ST-SD---P-R--GWEDLEDGMKRRYAD-
D--QREL--AR--LDE-LA----R-S---------E------P-----------------
----TS------------SI----YYIVKSS----G----------------------AR
L-------DLENSRQHLEHFCQ--V-V-FRS------DFVDRRPDYVFH------R----
--E-ES--------------GFAE--PILR----ATVTLPAGLP-PHLRKFQSACK-WKA
EKNAMKDAAFQAYVALYEEG--------LISEHLL-PINV--V-AE----------R---
------------V-ED-----TV--EL-E-VEPL-FNPWIQ-IAQKWK------------
-------TD--D--D---------------------KWVY---S--YE--FLDE------
-EST-APIRFEIAMP-A---EI-------P---QP-RDM-TIHPGD-GST--WSI-----
--RCV----A---------------VRRISH-------------------EG--------
F-IGLPD-HTSALLAMNFGH-R---WT-------VE-D-----C-----S-H--VIKIIH
EK---------KD-----V------SRADI-----GAI------PFHG-----S------
--EQ--LAAE----RRILVR---D--P-N-KT------------------PF----HY--
-V------------KTI--PSKPTFEQVQH---PFY------E---YNEAPE--------
--------------------EQYL-VVE--QWS---RRS----DLL---H--I-H-KG--
--------------------TM---------KK------AT-S------K-PYGRVVP--
----ISWATV--DGV-PRRVVKFGMLIPSIIHELEVQLIASELS-ST-LLEPVGISN---
---LQ--LVVEAISSRSASEP-V----------------------------DYERLELLG
DSLLKFYTVVQAYSE------H-PYWPE------------GLLNYFKDRLVSNKRLRSVC
LEKGLSKFILSK----PFT-----GQKWRPLYL--D-NF--L---DE----E-SV----I
----------------------------------RP---S-RF-IGPKNLADVVEALIGA
SF--------RD-------G-----------G-MA----------KALRCIAI--FLGD-
---N----C----N----------------W-HEEGVGRDILFG----AA-PS--DV--Q
-L-PSH-----------------MQ---------------PLEELIGYSFAKKSLLLEAV
THAS-YA--A-------D------T------Q-----------QRSFEQLEFLGDAVLDY
IIVTRMF-Q-F--------N--Q-----------------A-------------------
------------ISNG--RLHMIKTAMVNAE---------------FLAFINMEHRIS-R
T---EAEVKP--------------------------------------------------
---------DG------------------------------TLG---------S--TE--
--------------------------------------VS-LRLWKFVRH--------SS
S-E--M--GHV-----LKQT--EAKFE--SLRDEVV--AA-M--------RE--------
-------------------------------------------------------GT---
---H-----------------------YPW---VLLARL---HSK-----KVFSDLVEAM
LGAVWVDS-G----------------------------------------------SIE-
----T--CAGVLERFG---ILP-YLDRIL-------------------------------
-E---ENIHVQHPKEELTR---------------L--------------AVD--------
--------------------------------------QKMSYD--YT------------
------------------------------V-----------------------------
--------------------ID--------------------------------------
------------------------------------------------------------
------------------------------------------------------------
----G----------------------------------------PEP-----------E
-Y--LC-----------------------------------------K----V-------
--------------------------------KIG--D--R----------------V-V
GDVR--------------------------------------------------------
----------------------G-ALNK--------------------------------
------------------------------------------------------------
--------------------------------------------------EEAM------
------------------------------------------------------------
------------------------------------------------------------
----------------------------------------------AK------AA----
------------------------EQG---------------------------------
----------VK-L----------------------------------------------
------------------------------------------------------------
------------------------------------------------------------
------------------------------------------------------------
------------------------------------------------------------
------------------------------------------------------------
------------------------------------------------------------
------------------------------------------------------------
-------------------------------------------------------L----
----N--A----------------------------------------------------
------------------------------------------------------------
------------------------------------------------------------
----ER------------------------------------------------------
------------------------------------------------------------
------------------------------------------------------------
----------------------------------------------R-S-----------
------------------------------------------------------------
--------------------------------------LAQ-------------------
------------------------------------------------------------
------------------------------------------------------------
------------------------------------------------------------
------------------------------------------------------------
----------------------------------------------GVEGMDLS------
------------------------------------------------------------
------------------------------------------------------------
---------------------------
>KAF5006760.1/1-1440
----------MEEAS---------------------------------------------
----------------------------------------------------------GP
T---------SP---------------------------------------QKG------
------------------------------------------------------------
------------------------------------------------------------
------------------------------------------------------------
-----------------------------SS-----------------------------
-----------------------ES------------------P----------------
------------------------------S--SGSP-----------------------
------------------------------------------------------------
-------------------------------------------------AIST-------
------------------------------------------------------------
------------------------------------------------------------
---INDGP----------------------------------------------------
-------------------AVDGTPTPP----------TE--------------------
----------TI-QMAPI------------------------------------------
-------------------------DGD------DL-LESES-------GSKS--PA---
---------------P-VIINP------RAYQREMLEQSLE---R--NVIVA--------
-----------M-----------------------------------------D------
------------------TGS--G----------------------K-TQ-----V----
--------------------------------------AVL--------------RI---
----------QAEL--------ER---------------CS----------P-------E
------------------K---------------------IIWFLG-----KTV-SL---
--CEQ-QFKVIH----------SQMPAVSMKLLTGQ-L--NIDAWS--PEVWPR-IL---
---DG-TRIVVSTFD-----------------I----------------LRD-ALDHA--
FV-KMDM-LALIVFD--E------------------------V-HNCVKN----------
--SSGRKI---MMNFYHDQKI-----AG------------------KPVPSILGLTASPV
-------I---S-SNLAS----I------------E------------------TLETTM
DAICITPTIHREELLK---C----------------VNKPHLVRSIY-------------
DFT---------------------------------------------------------
------------------------------------------------------------
----------------------------------------------------------KH
----------------------------PE----RTR-----------------------
--------------------------L-MKELQTAFIDM---DITKDPDVLKV-VRSS-M
-----NEE--DRRERLSKIIMK-------------HDTF-SQNQMKGLWSRS-KEILSEL
GSWAADQY----------------------------I-------SELVGTFLK-------
-RLDS-------PQVF-------A--DSWS-------N---EDRSYLAGYL------RR-
-----V-----S------------VACPVRTS------PMS-----SE---------LSH
KASRLIHELI-AA-----------G-D---G-VVGIIFVKERAIANVMCQLL--------
--NEFPPVQKRY-RVGTMVGTSS-HGQ----RK-RN--MYE-------FDNGG--ST--K
VLEQFR---SGE--------------INLLVATSVLEEGIDVPACNLVVCFDATTTLRSF
IQRRGRARMQESKMIAL-------ES-----TN-AN---P-R--TWNELEEAMKTRYQD-
D--QREL--QR--LDE-LA----D-S---------E------A-----------------
----TS------------SI----HYTVKPS----G----------------------AR
L-------DFENARQHLEHFCQ--V-V-FRA------DYADRRPDYIFR------K----
--E-DS---------------YGG--ELLR----ATVTLPSGLP-AHLRKFRSGCA-WKS
EKNAMKDAAFRAYVALYEEG--------LVSNNLL-PMNL--V-PE----------D---
------------V-EQ-----VL--DL-K-AEPL-FNPWVP-VAQNWQ------------
-------KT--E--D---------------------KWLY---T--FD--FFDE------
-ELA-DPSRFQVVLP-V---KV-------S---QP-RDI-KIYPHA-DYE--WAI-----
--KFV----S---------------ARRISH-------------------ND--------
A-ATLPD-HTSTLLALHYGH-R---WK-------VE-D-----C-----S-H--VVKFVY
ET---------ND-----L------SRKQI-----GAV------PFRD-----S------
--EG--DITI----RQFLIR---D--R-G-GS------------------PF----HY--
-L------------STI--PSKPLLEDVQN---PFY------E---YTNAPQ--------
------------------D-QPYL-VVK--KWS---RRA----DLL---HP-I-N-ES--
--------------------DQP--------PK------AS-T------K-PYGRVLP--
----ISWATV--DAI-PRRVVKLGMLLPSIIHELEVQLIATELS-ST-LLKPVGITN---
---LQ--LVLEAISCRSAIEP-V----------------------------DYERLEFLG
DSILKYCTVIQAFAE------H-PHWPE------------GLLVHFKDRLVSNTRLHRAC
LESGLSKFILSK----SFT-----GQKWKPLYL--D-KF--L---QE----E-PA----K
----------------------------------PP---E-RN-IGQKPIADVVEALIGA
SF--------QD-------G-----------G-ME----------KALKCISV--FLGE-
---K----C----H----------------W-HQDGRARQILFD----MA-PA--DV--P
-L-PPT-----------------LA---------------PLEELIGYSFRKKALLVEAI
THGS-YA--G-------D------T------H-----------QRSYEQLEFLGDAVLDY
IVVTKMF-N-W--------K--P-----------------A-------------------
------------IPNS--RLHMIKTALVNGE---------------FLSFVNMEHNVR-R
R---ETKFNA--------------------------------------------------
---------DG------------------------------VVE---------D--TE--
--------------------------------------TT-LSLWKFMRF--------TS
P-D--I--GRE-----QDKV--TARFE--TLRGEIL--EA-L--------EN--------
-------------------------------------------------------GT---
---H-----------------------YPW---ALLSRF---QPK-----KFYSDLMEAL
IGAVWVDS-G----------------------------------------------SIQ-
----E--CEDVVRRFG---ILP-YLERVL-------------------------------
-R---DSIHIQHPKEELSV---------------L--------------SGA--------
--------------------------------------KKVEYN--YT------------
------------------------------V-----------------------------
--------------------TN--------------------------------------
------------------------------------------------------------
------------------------------------------------------------
----G----------------------------------------VVP-----------E
-Y--SC-----------------------------------------V----V-------
--------------------------------KVG--D--R----------------V-V
GDIT--------------------------------------------------------
----------------------G-ATNK--------------------------------
------------------------------------------------------------
--------------------------------------------------LEAM------
------------------------------------------------------------
------------------------------------------------------------
----------------------------------------------TK------AA----
------------------------QQA---------------------------------
----------VE-L----------------------------------------------
------------------------------------------------------------
------------------------------------------------------------
------------------------------------------------------------
------------------------------------------------------------
------------------------------------------------------------
------------------------------------------------------------
------------------------------------------------------------
-------------------------------------------------------L----
----T--G----------------------------------------------------
------------------------------------------------------------
------------------------------------------------------------
----EK------------------------------------------------------
------------------------------------------------------------
------------------------------------------------------------
----------------------------------------------R-A-----------
------------------------------------------------------------
--------------------------------------AKV-------------------
------------------------------------------------------------
------------------------------------------------------------
------------------------------------------------------------
------------------------------------------------------------
----------------------------------------------SVELMDVDVDLE--
------------------------------------------------------------
------------------------------------------------------------
---------------------------
>KAF5024960.1/1-1435
------------------------------------------------------------
------------------------------------------------------------
------------------------------------------------------------
------------------------------------------------------------
------------------------------------------------------------
------------------------------------------------------------
-----------------------MMMDIDRE-----------------------------
-----------------------ES------------------R----------------
------------------------------R--SESA-----------------------
------------------------------------------------------------
-------------------------------------------------VSST-------
------------------------------------------------------------
------------------------------------------------------------
---PNSPA----------------------------------------------------
--------------------VNESPSAA----------VK--------------------
----------VT-ENVSV----------------------------IAPDNI--------
----------------------MDDNHY------ES-PDSR---------VES--PA---
---------------P-AIVNS------RAYQREMLEQSLK---R--NVIIA--------
-----------M-----------------------------------------D------
------------------TGS--G----------------------K-TQ-----V----
--------------------------------------AVL--------------RI---
----------QAEL--------ER---------------CS----------S-------D
------------------K---------------------MIWFLG-----KTV-SL---
--CEQ-QFNVIQ----------RQIPAVSMRLLTGQ-L--NIDAWS--PEVWPM-IL---
---DG-TRIVVSTFD-----------------I----------------LRD-ALDHG--
FV-RMDM-LALIVFD--E------------------------V-HNCVKN----------
--SSGRKI---MMNFYHEQKN-----AG------------------QPVPAIMGLTASPV
-------I---S-SNLAS----I------------E------------------TLENTM
DAICVTPTVHREELLQ---H----------------VNRPHLVRSLY-------------
DIT---------------------------------------------------------
------------------------------------------------------------
----------------------------------------------------------KR
----------------------------PD----RTP-----------------------
--------------------------L-MKLLQSEYLKM---NLAHDPYIVKL-KALA-S
-----KHD--ECRIKLQDAILR-------------NDTF-SQNQMKGLWNRS-RDILGEL
GSWAADRY----------------------------I-------SQLIRAFLD-------
-RVDS-------PNTF-------S--DAWS-------N---EDRTYLAGHL------RQ-
-----I-----A------------ISLDDATP------PTS-----HD---------LSH
KASRLIHELV-AA-----------G-D---G-VVGIIFVKERATANILCELL--------
--NNYPSIQEQY-KAGTMVGTSS-SGN----RK-QN--MYE-------FLNGN--SG--Q
VLDDFR---SGA--------------INLLVATSVLEEGIDVPACNLVVCFDETTTLKSF
IQRRGRARMQESKMIAL-------ES-----ST-SD---P-R--PWGELEQGMKRRYED-
D--QREL--AR--LDE-LA----R-S---------E------P-----------------
----TD------------SI----YHIVRRS----G----------------------AR
L-------DLENSRQHLEHFCQ--V-V-FRT------DFVDRRPEYIFH------K----
--K-ES--------------GFGE--PTIG----ATVMLPSGLP-PHLRKFESACG-WKS
EKNAMKDAAFQAYVALYEEG--------LVSEHLL-PINA--M-AE----------S---
------------T-EEA----AA--EL-V-VEPL-FNPWFQ-VAQNWN------------
-------GT--K--D---------------------KWLY---A--FD--FIDE------
-EPT-APVRFEIALP-V---EL-------P---QP-RDM-TIHPEE-KQT--WAV-----
--KCV----G---------------TRKISH-------------------DE--------
A-SNLPD-HTSTLLAFNYGH-R---WP-------VE-D-----R-----N-H--VVKVIH
EL---------KD-----L------SLEHM-----GAL------PFHE-----R------
--EE--TLDD----RKVLVR---D--P-Q-KT------------------PF----HY--
-T------------RTI--PSKPLIEQVQH---PFF------E---FETAPD--------
--------------------EPYL-VVE--KWS---RRA----DLL---H--A-I-KA--
--------------------DQI--------KK------AS-L------K-PYGRVLP--
----ISWASV--DLV-PRRVVKLGMLIPSIIHDLEVQLIASELS-CT-LLRPVGISN---
---LQ--LVLEAISSRSASES-V----------------------------DYERLEFLG
DSVLKYCTVIQAFSE------H-PGWPE------------GMLNHFKDRLVSNTRLHRAC
IQKGLSKFILSK----SFT-----GQKWRPLYL--D-NF--L---DE----G-AV----T
----------------------------------PL---P-RF-IGPKNLADVVEALIGA
SF--------QD-------G-----------G-MN----------KSLECIRV--FLGD-
---K----C----N----------------W-HQEGLGREILLG----AA-AN--DV--P
-L-PST-----------------LE---------------PLERLIGYSFKRKSLLIEAV
THGS-YA--V-------D------L------H-----------QRSYEQLEFLGDAVLDY
IIVTRMF-Q-F--------T--P-----------------P-------------------
------------ISNG--RLHMIKTAMVNGE---------------FLAYINMEHGLR-R
E---EVDIKS--------------------------------------------------
---------GG------------------------------ILE---------P--TE--
--------------------------------------VS-LPLWKFMRY--------NS
M-E--I--GKV-----QKQT--EASFE--KLKSEIA--TT-I--------KE--------
-------------------------------------------------------GK---
---H-----------------------YPW---ALLARL---RPK-----KFYSDLFEAL
LGAVWIDS-G----------------------------------------------SIK-
----A--CEGILDRFG---ILP-YLDRIL-------------------------------
-S---ENIHIQHPKEELTK---------------L--------------AVD--------
--------------------------------------QKIEYD--YT------------
------------------------------V-----------------------------
--------------------IE--------------------------------------
------------------------------------------------------------
------------------------------------------------------------
----G----------------------------------------SEP-----------E
-Y--LC-----------------------------------------K----V-------
--------------------------------KVG--D--R----------------V-V
GNVR--------------------------------------------------------
----------------------G-GLNK--------------------------------
------------------------------------------------------------
--------------------------------------------------VEAM------
------------------------------------------------------------
------------------------------------------------------------
----------------------------------------------TR------AA----
------------------------EQA---------------------------------
----------VK-L----------------------------------------------
------------------------------------------------------------
------------------------------------------------------------
------------------------------------------------------------
------------------------------------------------------------
------------------------------------------------------------
------------------------------------------------------------
------------------------------------------------------------
-------------------------------------------------------L----
----T--D----------------------------------------------------
------------------------------------------------------------
------------------------------------------------------------
----EK------------------------------------------------------
------------------------------------------------------------
------------------------------------------------------------
----------------------------------------------R-L-----------
------------------------------------------------------------
--------------------------------------TDL-------------------
------------------------------------------------------------
------------------------------------------------------------
------------------------------------------------------------
------------------------------------------------------------
----------------------------------------------WTDEMHTK------
------------------------------------------------------------
------------------------------------------------------------
---------------------------
>KAF5133840.1/1-1286
------------------------------------------------------------
------------------------------------------------------------
------------------------------------------------------------
------------------------------------------------------------
------------------------------------------------------------
------------------------------------------------------------
------------------------------------------------------------
------------------------------------------------------------
------------------------------------------------------------
------------------------------------------------------------
------------------------------------------------------------
------------------------------------------------------------
------------------------------------------------------------
------------------------------------------------------------
------------------------------------------------------------
------------------------------------------------------------
------------------------------------------------------------
------------------------------------------------------------
------------------------------------------------------------
------------------------------------------------------------
------------------------------------------------------------
------------------------------------------------------------
------------------------------------------------------------
-----------------------------MKLLTGN-D--QVDTWS--ADTWDT-IL---
---DG-VRVVVSTYQ-----------------V----------------LLD-ALCHA--
FI-SIDR-LSLIIFD--E------------------------------GK----------
--HPGSKI---MTDFYHHNKH-----VA------------------KSIPNILGITATPS
-------M---K-EDLAN----M------------E------------------ILEAVL
DAKCISPTRHREELLK---C----------------VKRPQIYSIVY-------------
DAP---------------------------------------------------------
------------------------------------------------------------
----------------------------------------------------------RS
----------------------------LQ----YTE-----------------------
--------------------------S-MYRLRKEFLNL---DITKDPYILRL-QE---D
-----PSD--RNRRALVRAVEK-------------YDTF-VQNQIKGLWGRS-AEILQQL
GTWAADMY----------------------------I-------WKSSAAFLA-------
-RIN------TD--AI-------F--NDWV-------D---AEKKYLADFI------RR-
-----V-----S------------PSCPASMP------QSG-----SE---------VSE
KATTLVRELV-SV-----------E-E---S-TVCLIFVKERATAGALREFL--------
--VSCPRIVEKH-RIGSMVGTSN-YQS----RK-LA--LYE-------LVGQS--SDPMA
ALQSFR---SGK--------------INVLIATSVLEEGIDVPACNMVICFDHPQTPKSF
LQRRGRARMKESKLILL----S--EH-----SS-SA---V-A--KWEALEENMKAVYQD-
T--QREI--RA--IQS-LE----N-S---------E------E-----------------
----SS------------ST----FMEVEST----G----------------------AR
L-------DFENAKSHLEHFCR--V-L-SQG------EFVDSRPDYIIH------S----
--H-EDC------D------SSSK--PRLS----ATVLLPSFVP-SQLRQIDSKFS-WRS
EKNATKDAAFQAYQTLYEAG--------LVNKHLL-PFKY--E-DI-------P--G---
------------V-ETR----AP--EV-E-VDAL-LNPWFG-VAKAWT------------
-------EG--D--Q---------------------SWLY---S--LK--CCNH------
-MH--GESEYNVLIP-A---EL-------S---QL-RNI-QLYLNS-SDL--CEL-----
--RFD----S---------------RRPISA-------------------AD--------
V-AAMPD-HTSALLALPFAH-R---WP-------IE-E-----K-----H-H--IIRVWT
QE---------HH-----V------SMGGI-----GGK------TFDP-----N------
--SS--DVIE----GKYLVR---N--E-S-NS------------------PY----HY--
-V------------GLL--PSKPPVESVQS---SIF------D---YENAPA--------
------------------D-EPYL-VVK--KWT---KRS----DFL---H--P-VLSS--
--------------------DAT--------P-------TT-T------K-PYPRVIP--
----LSWTTV--DSI-PLKFAQFGMLIPSLIHELEVTLIAKELS-TT-ILERINITD---
---LR--LVREAISSRSAAEP-V----------------------------NYERLEFLG
DSILKYCTAIQVSAI------H-PEWPE------------GYLSFFKDRLVSNSRLSRAA
IDVGLAKFILTK----TFT-----GQKWRPLYL--E-NY--T----G--N--PG-----K
----------------------------------VS---P-RK-LSTKTLADVVEALIGA
SY--------VN-------G-----------G-IT----------KALSCISL--FVN--
---E----I----Q----------------W-QDVSANRALFFK----MA-RD--QD--K
-L-PAE-----------------LK---------------PLEHLVGYQFNKKSLLIEAM
THQS-CM--F-------D------Y------Q-----------RRSYEHLEFIGDAILDF
IIVRKMY-T-A--------E--P-----------------L-------------------
------------LAPH--QMHSLKTAMVNAD---------------FLAFLSLDHQMR-R
T---ETAVTS--------------------------------------------------
---------NL------------------------------QIVD--------K--ET--
--------------------------------------TP-LALWTFMRH--------SS
E-A--I--GIE-----QATT--LKRYE--ALRGEIL--AT-L--------RQ--------
-------------------------------------------------------GS---
---H-----------------------YPW---ALLAGL---QAK-----KFYSDIFESL
LGAVWVDS-G----------------------------------------------SIE-
----L--CECMLQKFG---VLS-ILDRLL-------------------------------
-K---DRVQVQHPKEVLGK---------------M--------------AVT--------
--------------------------------------QTVTYN--VD------------
------------------------------V-----------------------------
--------------------QE--------------------------------------
------------------------------------------------------------
---------------AP-------------------------------------------
D---G-----------------------------------------DR-----------A
-F--AC-----------------------------------------R----V-------
--------------------------------LVG--Q--R----------------V-I
TEIV--------------------------------------------------------
----------------------D-GVTK--------------------------------
------------------------------------------------------------
--------------------------------------------------EEVK------
------------------------------------------------------------
------------------------------------------------------------
----------------------------------------------TK------AA----
------------------------EAA---------------------------------
----------IR-I----------------------------------------------
------------------------------------------------------------
------------------------------------------------------------
------------------------------------------------------------
------------------------------------------------------------
------------------------------------------------------------
------------------------------------------------------------
------------------------------------------------------------
-------------------------------------------------------M----
----S--A----------------------------------------------------
------------------------------------------------------------
------------------------------------------------------------
----ER------------------------------------------------------
------------------------------------------------------------
------------------------------------------------------------
----------------------------------------------D-K-----------
------------------------------------------------------------
--------------------------------------A---------------------
------------------------------------------------------------
------------------------------------------------------------
------------------------------------------------------------
------------------------------------------------------------
----------------------------------------------AEVKH---------
------------------------------------------------------------
------------------------------------------------------------
---------------------------
>KAF5230399.1/1-1604
------------------------------------------------------------
------------------------------------------------------------
------------------------------------------------------------
------------------------------------------------------------
------------------------------------------------------------
------------------------------------------------------------
------------------------MMELDDE-----------------------------
-----------------------QS------------------P----------------
------------------------------N--SGSP-----------------------
------------------------------------------------------------
-------------------------------------------------DSSR-------
------------------------------------------------------------
------------------------------------------------------------
---SESPA----------------------------------------------------
--------------------TASTPSPM----------IE--------------------
----------VE-ETVTI----------------------------LPPHKA--------
----------------------KNGKQK------VS-TKSR---------DVR--PV---
---------------P-DIIKP------RAYQREMLEQSLK---R--NIIVA--------
-----------M-----------------------------------------D------
------------------TGS--G----------------------K-TQ-----V----
--------------------------------------AVL--------------RI---
----------QAEL--------ER---------------CS----------P-------D
------------------K---------------------LVWFLG-----NTV-GL---
--VEQ-QYNVIK----------GQMPSVPMRSLTGQ-L--NIDTWS--PSIWPQ-IL---
---EG-TRIIVSTFS-----------------I----------------LRD-ALDHA--
FV-TMDM-LALIVFD--E------------------------V-HNCVKN----------
--NPGRKI---MMNFYHRHKN-----AG------------------MPVPAILGLTASPI
-------I---S-SDLKE----I------------E------------------KLENTM
DAICVTPTIHREQLLK---H----------------INKPHLVRSLY-------------
EVT---------------------------------------------------------
------------------------------------------------------------
----------------------------------------------------------KS
----------------------------PP----RTP-----------------------
--------------------------L-MQQLQSEYSNM---DIAKDPEVLKL-KALV-A
-----NDE--KKREKLMDVILK-------------HDTF-SQQQIKGLWNKS-REILAEL
GSWAADYY----------------------------I-------SQMIKNFLG-------
-RIDE-------PSTF-------T--DAWS-------N---DDRTYLAGHL------RR-
-----I-----N------------IGVFDNSP------PTE-----QT---------VSH
KTSRLIHELL-EA-----------K-D---D-AVGIIFVKERTAVHTLCKLL--------
--NNYPPIQDRY-KVGAIVGSSS-YGL----QK-QK--VYE-------YPIG---SE--N
VLEEFR---SGA--------------IDLLVATSVLEEGIDVPACNLVVSFDEIATLKSF
IQRRGRARKQESKMIAL-------MS-----SG-AD---T-R--AWEDLEIGMKERYED-
D--QREL--DR--LDK-QA----W-A---------E------D-----------------
----ID------------ST----CYIVKST----G----------------------AR
L-------DLHNARQHLDRFCR--V-V-FRS------DYVNQLPEYVFH------K----
--E-ET--------------PDGG--PILR----ATVTLPGGLP-LNLRTFKSACG-WKS
ERNAIRDAAFQAYVALYEAG--------LVTDNLA-PLNA--K-SE----------T---
------------V-EE-----KI--DL-I-TEPL-FDPWVQ-VAQRWK------------
-------SD--C--D---------------------KQAY---L--FD--FTDD------
-EFL-RPCLFWIILP-A---LI-------D---LP-RNI-TLYPGN-GSK--WSI-----
--TCR----S---------------VDEIPN-------------------EV--------
S-SNEPD-ITSALLAMNFNH-R---WN-------VD-D-----R-----E-H--VIKMFL
ES---------TS-----ISAPPHVTRDSM-----AAY------PFRGA----G------
--EE--QAKK----HRVLVR---D--Q-E-NR------------------PF----HY--
-V------------RTI--PSKPKYNDVQH---PFY------E---YEKAEE--------
------------------H-EEYL-VLE--KWG---TRH----DLL---H--D-L-RG--
--------------------DVQ--------PK------SS-T------K-PYECVLP--
----ISRARV--DKV-GRRVVKCGLFIPHIIHELEVHLIASELS-ST-ILKPVGIEN---
---LQ--LVLEAISSPSACEP-V----------------------------DYQRLEFLG
DSILKFCTVTQAYSE------H-PSWPE------------GLLNHFKDRLVSNERLQRVC
IEKGLSKFILSK----SFT-----ALKWRPRYL--D-EI--P---KG----I-LP----P
----------------------------------RP---A-PT-GGSKTLADVVEALIGA
SY--------HD-------G-----------G-MT----------KALKCISI--FLGD-
---R----C----N----------------W-HQEGVARDILFA----TA-PS--DV--K
-L-PSI-----------------LE---------------PLEDLIKYKFKKKSLLIEAV
THAS-YA--T-------T------M------Q-----------ERSYEQLEFLGDAVLDY
IVVTKMF-Q-H--------D--S-----------------P-------------------
------------IPTG--RLHMIKTAIVNGE---------------FLGFVNLINSIQ-Q
E---DLEVERV-------------------------------------------------
-------ELNGKP--TTETT------------ALP---L-WKLT---------T--KI--
--------------------------------------TA-LPLWKFMRF--------NS
S-E--M--ANA-----MVKT--EERFE--SMRQELV--TA-LWGDGHVPSGD--------
-------------------------------------------------------G----
---P-----------------------YPW---VLLARL---QPP-----KFYSDMFEAL
LGAVWVDS-G----------------------------------------------SIE-
----E--CTRVLERFQ---VMD-YLKFVM-------------------------------
-E---KDIHVQHPKEQLSK---------------L--------------AIA--------
--------------------------------------TKVKYT--TT------------
------------------------------E-----------------------------
--------------------IE--------------------------------------
------------------------------------------------------------
------------------------------------------------------------
----E----------------------------------------PEP-----------R
-W--SC-----------------------------------------E----L-------
--------------------------------TIG--E--R----------------L-V
AEVE--------------------------------------------------------
----------------------G-SLNK--------------------------------
------------------------------------------------------------
--------------------------------------------------VEAM------
------------------------------------------------------------
------------------------------------------------------------
----------------------------------------------AK------AA----
------------------------EKA---------------------------------
----------IR-L----------------------------------------------
------------------------------------------------------------
------------------------------------------------------------
------------------------------------------------------------
------------------------------------------------------------
------------------------------------------------------------
------------------------------------------------------------
------------------------------------------------------------
-------------------------------------------------------L----
----T--G----------------------------------------------------
------------------------------------------------------------
------------------------------------------------------------
----AM------------------------------------------------------
------------------------------------------------------------
------------------------------------------------------------
----------------------------------------------N-AE---RAS----
------LRDDLAQKQDEVSADTSPKKESADHLMEGTLTDNPEDKDPVVPPKRENK-----
TKSLTEPPKNEKP----KHLAAHPKEVGSAHGHIEEDLIDF-------------------
------------------------------------------------------------
------------------------------------------------------------
------------------------------------------------------------
------------------------------------------------------------
----------------------------------------------SEDEMSVDGLKEVD
LGYD-------------SMEEDLI--------------------GFS-------------
---------DDETLDDRPSKKRP-----VDVSEDH-------------------------
------------EIADLPEKKRFKKF-
>KAF5510876.1/1-1453
------------------------------------------------------------
------------------------------------------------------------
------------------------------------------------------------
------------------------------------------------------------
------------------------------------------------------------
------------------------------------------------------------
-------------------------MA-DYS-----------------------------
-----------------------QS-----------------------------------
------------------------------S--SGDG-----------------------
------------------------------------------------------------
------------------------------------------------------------
------------------------------------------------------------
------------------------------------------------------------
---TDPSE----------------------------------------------------
-----------------DDQHSDVPAPG----------PL--------------------
----------NQ-DAISA---------------------S----ASASSSEE--------
-------------------LFLDNEAAL------SP-DETASGT----------------
---------------Q-VIMNS------RAYQLEMFAESMR---Q--NIIVA--------
-----------M-----------------------------------------D------
------------------TGS--G----------------------K-TQ-----V----
--------------------------------------AVL--------------RI---
----------KAEL--------ER---------------TA----------T-------E
------------------Q---------------------IVWFLA-----PTV-SL---
--CAQ-QLAVLK----------SQIPAVQIKFLSGD-D--NVDSWS-DQAVWDA-VL---
---LN-VRIVVSTYQ-----------------I----------------LLD-ALSHA--
FV-RMER-LSLIVFD--E------------------------A-HNCVGK----------
--SPGSKI---MTNFYHPHKR-----DE------------------RRVPHIMGLTASPT
-------F---G-SKVES----I------------N------------------VLESTL
DAVCKTPTMHRDDLLA---C----------------VKKPELSYVEF-------------
LPK---------------------------------------------------------
------------------------------------------------------------
----------------------------------------------------------PD
----------------------------YR----TPK-----------------------
--------------------------S-LQTLRNAIRNL---DISEDPFVLHL-QA---E
-----GTD--RSKRELFAVLES-------------HDTY-VHNQMTSFGRQA-NQICREL
GPWAAEYY----------------------------I-------WEVITRFDS-------
-AVRS-------QSRW-------L--EAWK-------E---DEKRFLGKIL------GQ-
-----I-----E------------CRRPSPTE------ISR-----DV---------LSE
KVFILIEQLF-Q------------D-KL--D-ITGIVFAKERATVAVLGHLL--------
--TSHEALRAKY-RVGAMMGTSQ-YQA----RK-RD--IWD-------LSR-T-EDL--Q
SLHQFR---SGK--------------INLLIATSVLEEGIDVPACNLVICFDRPPNLKSF
IQRRGRARMRDSKLLML----L--DR-----SE-TF---S-Q--EWDFMESEMKRQYEQ-
Q--EREL--EH--LQQ-IE----E-A---------E------E-----------------
----LA------------EM----QFNVETT----G----------------------AL
L-------DLDNAKSHLDHFCR--I-L-SPG------EFIDWRPDYILK------K----
--L-DN---------------TDA--PDLR----YTVVLPSYLP-AEVRSAESKST-WKS
EKNAMKDAAFQAYVALYRAG--------LVNDNLL-PFKP--E-DF----V--P--G---
------------V-DKR----AA--VL-Q-VNGL-LNAWDS-VANAWK------------
-------RG--D--P---------------------LRAT---Q--IL--LKDA------
-NGD-VHTEYEMVLP-T---WI-------P---GL-RTM-PLYLDY-HTT--WSV-----
--EFG----D---------------QLPIEE-------------------PE--------
N----GD-HTAVLLALPYGH-R---WL-------SS-P-----L-----Q-Q--VIRFSA
VG---------AE-----L------SLDGI-----GTK------HFVPGEM--S------
--AH--DLT-------CFIR---D--D-T-GC------------------PY----LY--
-E------------GII--DNKPTPDLVSK---TFY------G---FEKAPQ--------
------------------D-VPYL-TLT--KWS---RRS----DFL---H--R-P-QS--
--------------------DPS--------QA-P----SN-P------K-PYSRVYP--
----VPMAKV--DAI-PAKYAHFGVLIPSILHRIETCLVAKELS-TT-LLRPLAIDD---
---WS--LVHTAISAGSAAEP-T----------------------------NYERLEFLG
DSILKFSATINVAAL------N-PDWPE------------RLLSFKKDSIVANSTLCKAA
IKHGLDRFILTK----PFT-----GQKWRPIYV--E-DV--L---KR----GE------D
----------------------------------TS---T-RR-ISTKTLADIVEALIGA
SM--------IDGGE---DG-----------G-LS----------KALDCMSI--FL---
--QQ----I----K----------------W-RRIDDCRQLLYD----VA-PN--NV--E
-L-PST-----------------LK---------------PLEQLIGYEFDKKSLLIQSM
THAS-SN--FGN-----P------L------G-------------CLERLEFIGDAVLDY
IIVNRLF-S-I--------R--P-----------------P-------------------
------------LSHQ--SMHLLKTAVVNGD---------------FLGFLSLEQSVE-Q
E---EVVI----------------------------------------------------
--------GEI------------------RDK-VP------ELK---------R--SR--
--------------------------------------FT-LPLWKFMRH--------QS
S-A--V--GLE-----QINI--EKRHA--EMRGPII--DA-M--------EH--------
-------------------------------------------------------GA---
---T-----------------------YPW---ALLARL---QLR-----KFYSDIFESL
LGAVWVDA-G----------------------------------------------DMK-
----V--CEQVVERFG---ILG-CLDRIL-------------------------------
-R---DSVHCLHPKEELGH---------------L--------------ADK--------
--------------------------------------ESVQYV--LS------------
------------------------------Y-----------------------------
--------------------KE--------------------------------------
------------------------------------------------------------
---------------LE-------------------------------------------
N---R-----------------------------------------ER-----------E
-L--SC-----------------------------------------K----V-------
--------------------------------MVG--T--R----------------C-V
VEVD--------------------------------------------------------
----------------------K-GVTK--------------------------------
------------------------------------------------------------
--------------------------------------------------DEVK------
------------------------------------------------------------
------------------------------------------------------------
----------------------------------------------VK------AA----
------------------------EAA---------------------------------
----------VR-I----------------------------------------------
------------------------------------------------------------
------------------------------------------------------------
------------------------------------------------------------
------------------------------------------------------------
------------------------------------------------------------
------------------------------------------------------------
------------------------------------------------------------
-------------------------------------------------------L----
----K--A----------------------------------------------------
------------------------------------------------------------
------------------------------------------------------------
----EK------------------------------------------------------
------------------------------------------------------------
------------------------------------------------------------
-------------------------------------------MQKMAAQ----------
------------------------------------------------------------
--------------------------------------KDPD------------------
------------------------------------------------------------
------------------------------------------------------------
------------------------------------------------------------
------------------------------------------------------------
----------------------------------------------GDTAMGIENDDAD-
------------------------------------------------------------
------------------------------------------------------------
---------------------------
>KAF5526026.1/1-1453
------------------------------------------------------------
------------------------------------------------------------
------------------------------------------------------------
------------------------------------------------------------
------------------------------------------------------------
------------------------------------------------------------
-------------------------MA-DYS-----------------------------
-----------------------QS-----------------------------------
------------------------------S--SGDG-----------------------
------------------------------------------------------------
------------------------------------------------------------
------------------------------------------------------------
------------------------------------------------------------
---TDPSE----------------------------------------------------
-----------------DDLHSDVPAPG----------PL--------------------
----------NQ-DDISA---------------------S----ASASSSEE--------
-------------------LFLDNEAAL------SP-DETASGT----------------
---------------Q-VIMNS------RAYQLEMFAESMR---Q--NIIVA--------
-----------M-----------------------------------------D------
------------------TGS--G----------------------K-TQ-----V----
--------------------------------------AVL--------------RI---
----------KAEL--------ER---------------TA----------T-------E
------------------Q---------------------VVWFLA-----PTV-SL---
--CAQ-QLAVLK----------SQIPAVQIKFLSGD-D--NVDSWS-DQAVWDA-VL---
---LN-VRIVVSTYQ-----------------I----------------LLD-ALSHA--
FV-RMER-LSLIVFD--E------------------------A-HNCVGK----------
--SPGSKI---MTNFYHPHKR-----DE------------------RRVPHIMGLTASPT
-------F---G-SKVES----I------------N------------------VLESTL
DAVCKTPTMHRDDLLA---C----------------VKKPELSFVEF-------------
LPK---------------------------------------------------------
------------------------------------------------------------
----------------------------------------------------------PD
----------------------------YR----TPK-----------------------
--------------------------S-LQTLRNAIQNL---DISEDPFVLHL-QA---E
-----GTD--RSKRELFAVLES-------------HDTY-VHNQMTSFGRQA-NQICREL
GPWAAEYY----------------------------I-------WEVITRFDS-------
-AVRS-------QSRW-------L--EAWK-------E---DEKRYLGKIL------GQ-
-----I-----E------------CRRPSPTE------ISR-----DV---------LSE
KVFILIEQLF-Q------------D-KV--D-ITGIVFAKERATVAVLGHLL--------
--TSHEALRAKY-RVGAMMGTSQ-YQA----RK-RD--IWD-------LSR-T-EDL--Q
SLHQFR---SGK--------------INLLIATSVLEEGIDVPACNLVICFDRPPNLKSF
IQRRGRARMRDSKLLML----L--DR-----SE-TF---S-Q--EWESMEAEMKRQYEQ-
Q--EREL--EH--LQQ-IE----E-A---------E------E-----------------
----LA------------EM----QFNVETT----G----------------------AL
L-------DLDNAKSHLDHFCR--I-L-SPG------EFIDWRPDYILK------K----
--L-DN---------------TDA--PDLR----YTVVLPSYLP-AEVRSAESEST-WKS
EKNAMKDAAFQAYVALYRAG--------LVNDNLL-PFKP--E-DF----V--P--G---
------------V-DKR----AA--VL-Q-VNGL-LNAWDS-VANAWK------------
-------RG--D--P---------------------LRAT---Q--IL--LKDA------
-NGD-VHTEYEMVLP-T---WI-------P---GL-RTM-PLYLDY-HTT--WSV-----
--EFG----D---------------QLPIEE-------------------PE--------
N----GD-HTAVLLALPYGH-R---WL-------SS-P-----L-----Q-Q--VIRFSA
VG---------AE-----L------SLDSI-----GTK------HFVPGEM--S------
--AH--DLT-------CFVR---D--D-T-GC------------------PY----LY--
-E------------GII--DNKPTPDLVSK---TFY------G---FEKAPQ--------
------------------D-VPYL-TLT--KWS---RRS----DFL---H--R-P-QS--
--------------------DPS--------QA-P----SN-P------K-PYSRVYP--
----VPMAKV--DAI-PAKYAYFGVLIPSILHRIETCLVAKELS-TT-LLRPLAIDD---
---WS--LVHTAISAGSAAEP-T----------------------------NYERLEFLG
DSILKFSATINVAAL------N-PYWPE------------RLLSFKKDSIVANSTLCKAA
IKHGLDRFILTK----PFT-----GQKWRPIYV--E-DV--L---KR----GE------D
----------------------------------TS---T-RR-ISTKTLADIVEALIGA
SM--------IDGGE---DG-----------G-LS----------KALDCMSI--FL---
--QQ----I----K----------------W-RRIDDCRQLLYD----IA-PD--NV--E
-L-PST-----------------LK---------------PLEELIGYEFDKKSLLIQSM
THAS-SN--FGN-----P------L------G-------------CLERLEFIGDAVLDY
IIVNRLF-S-I--------R--P-----------------H-------------------
------------LSHQ--SMHLLKTAVVNGD---------------FLGFLSLEQSVE-Q
E---EVVI----------------------------------------------------
--------GEI------------------RDK-VP------ELK---------R--SR--
--------------------------------------FT-LPLWKFMRH--------QS
S-A--V--GLE-----QINI--EKRHA--EMRGPII--DA-M--------EH--------
-------------------------------------------------------GA---
---T-----------------------YPW---ALLARL---QLR-----KFYSDIFESL
LGAVWVDA-G----------------------------------------------DMK-
----V--CEQVVERFG---ILG-CLDRIL-------------------------------
-R---DGVHCLHPKEELGH---------------L--------------ADK--------
--------------------------------------ESVQYV--LS------------
------------------------------Y-----------------------------
--------------------KE--------------------------------------
------------------------------------------------------------
---------------LE-------------------------------------------
N---R-----------------------------------------ER-----------E
-L--SC-----------------------------------------K----V-------
--------------------------------MVG--T--R----------------C-V
VDVD--------------------------------------------------------
----------------------K-GVTK--------------------------------
------------------------------------------------------------
--------------------------------------------------DEVK------
------------------------------------------------------------
------------------------------------------------------------
----------------------------------------------VK------AA----
------------------------EAA---------------------------------
----------VR-I----------------------------------------------
------------------------------------------------------------
------------------------------------------------------------
------------------------------------------------------------
------------------------------------------------------------
------------------------------------------------------------
------------------------------------------------------------
------------------------------------------------------------
-------------------------------------------------------L----
----K--A----------------------------------------------------
------------------------------------------------------------
------------------------------------------------------------
----EK------------------------------------------------------
------------------------------------------------------------
------------------------------------------------------------
-------------------------------------------MQKMAAQ----------
------------------------------------------------------------
--------------------------------------KDPD------------------
------------------------------------------------------------
------------------------------------------------------------
------------------------------------------------------------
------------------------------------------------------------
----------------------------------------------GDTAMGIENDDAD-
------------------------------------------------------------
------------------------------------------------------------
---------------------------
>KAF5532316.1/1-1589
------------------------------------------------------------
------------------------------------------------------------
------------------------------------------------------------
------------------------------------------------------------
------------------------------------------------------------
------------------------------------------------------------
------------------------MMEVDDE-----------------------------
-----------------------QS------------------L----------------
------------------------------N--SGSP-----------------------
------------------------------------------------------------
-------------------------------------------------DSSR-------
------------------------------------------------------------
------------------------------------------------------------
---SESPA----------------------------------------------------
--------------------TASTPSPM----------IG--------------------
----------VE-ETVTI----------------------------VPPHKA--------
----------------------KHSKQK------AS-TKSR---------DVR--PV---
---------------P-DIIKP------RAYQREMLEQSLK---R--NIIVA--------
-----------M-----------------------------------------D------
------------------TGS--G----------------------K-TQ-----V----
--------------------------------------AVL--------------RI---
----------QAEL--------ER---------------CS----------P-------D
------------------K---------------------IVWFLG-----NTV-GL---
--VEQ-QYNVIK----------GQMPSVPMRSLTGQ-L--NIDTWS--PSIWPQ-IL---
---EG-TRIIVSTFS-----------------I----------------LRD-ALDHA--
FV-TMDM-LALIVFD--E------------------------V-HNCVKN----------
--NPGRKI---MMNFYHRHKS-----EG------------------MPVPAILGLTASPI
-------I---S-SDLKE----I------------E------------------KLENTM
DAICVTPTIHREQLLK---H----------------INKPHLVRSLY-------------
DVT---------------------------------------------------------
------------------------------------------------------------
----------------------------------------------------------KI
----------------------------PP----RTP-----------------------
--------------------------L-MQQLKSEYSNM---DIAKDPEVLKL-KALV-A
-----NDE--MKREKLMDVIMK-------------HDTF-SQQQIKGLWNKS-REILAEL
GSWAADYY----------------------------I-------SQMIKNFLG-------
-RIDQ-------PSTF-------T--DAWS-------N---EDRTYLAGHL------RR-
-----I-----N------------IGVSDNSP------PTE-----QT---------VSH
KTSRLIHELL-EA-----------K-N---D-AVGIIFVKERTAVHTLCKLL--------
--NNYPPIQDRY-KVGAIVGSSS-YGL----QK-QK--VYE-------YPIG---SE--N
VLEEFR---SGA--------------IDLLVATSVLEEGIDVPACNLVVSFDEIATLKSF
IQRRGRARKQESKMIAL-------MS-----SG-AD---T-R--AWEDLEIGMKERYED-
D--QREL--DR--LDK-QA----W-A---------E------D-----------------
----ID------------ST----CYIVKST----G----------------------AR
L-------DLHNARQHLDRFCR--V-V-FRS------DYVNQLPEYVFH------K----
--E-ET--------------PYGG--PILR----ATVTLPGGLP-LNLRTFKSACG-WKS
ERNAIRDAAFQAYVALYEAG--------LVTDNLA-PLNA--K-SE----------T---
------------V-EE-----KI--DL-I-TEPL-FDPWVQ-IAQLWK------------
-------SD--C--D---------------------KQAY---L--FD--FTDD------
-EFL-RPCLFWIILP-A---LI-------D---LP-RNI-TLYPGS-GSK--WSI-----
--TCR----S---------------VDEIPH-------------------EV--------
S-SNEPD-ITSALLAMNFNH-R---WN-------VD-D-----R-----E-H--VIKMFL
ES---------TS-----ISAPPHVTRDSM-----AAY------PFRGA----G------
--EE--QAKK----HRVLVR---D--R-E-NR------------------PF----HY--
-V------------RTI--PSKPKYDDVQH---PFY------E---YEKAEE--------
------------------H-EEYL-VLE--KWG---TRH----DLL---H--D-L-RG--
--------------------DVQ--------PK------SS-T------K-PYECVLP--
----ISEARV--DKV-GRRVVKCGLFIPHIIHELEVHLIASELS-ST-LLKPVGIEN---
---LQ--LVLEAISSPSACEP-V----------------------------DYQRLEFLG
DSILKFCTVTQAYSE------H-PSWPE------------GLLNHFKDRLVSNERLQRVC
IEKGLSKFILSK----SFT-----ALKWRPRYL--D-DI--P---KG----I-LP----P
----------------------------------RP---A-PT-RGSKTLADVVEALIGA
SY--------HD-------G-----------G-MT----------KALKCISI--FLGD-
---R----C----N----------------W-HQEGVARDILFA----AA-PS--DV--K
-L-PSI-----------------LE---------------PLEDLIKYTFKKKSLLIEAV
THAS-YA--T-------T------M------Q-----------ERSYEQLEFLGDAVLDY
IVVTKMF-Q-H--------D--P-----------------P-------------------
------------IPTG--RLHMIKTAIVNGE---------------FLGFVNLINSIP-R
E---DLEVEA--------------------------------------------------
---------DG------------------------------ELT---------T--KT--
--------------------------------------TA-LPLWKFMRF--------NS
S-E--M--ANA-----MVKT--EERFE--SMRQELV--TA-LWGDGHISSGD--------
-------------------------------------------------------G----
---P-----------------------YPW---VLLARL---QPP-----KFYSDMFEAL
LGAVWVDS-G----------------------------------------------SIE-
----E--CTRVLERFQ---VMD-YLKFVM-------------------------------
-E---KDIHVQHPKEQLSK---------------L--------------AIA--------
--------------------------------------TKVKYT--TT------------
------------------------------E-----------------------------
--------------------IE--------------------------------------
------------------------------------------------------------
------------------------------------------------------------
----E----------------------------------------PEP-----------R
-W--SC-----------------------------------------E----L-------
--------------------------------TIG--E--R----------------L-V
AEVE--------------------------------------------------------
----------------------G-SLNK--------------------------------
------------------------------------------------------------
--------------------------------------------------VEAM------
------------------------------------------------------------
------------------------------------------------------------
----------------------------------------------AK------AA----
------------------------EKA---------------------------------
----------IR-L----------------------------------------------
------------------------------------------------------------
------------------------------------------------------------
------------------------------------------------------------
------------------------------------------------------------
------------------------------------------------------------
------------------------------------------------------------
------------------------------------------------------------
-------------------------------------------------------L----
----T--G----------------------------------------------------
------------------------------------------------------------
------------------------------------------------------------
----AM------------------------------------------------------
------------------------------------------------------------
------------------------------------------------------------
----------------------------------------------N-AE---RAS----
------LRDDLAQKQDEVSAGTWPEKESTDHPMEGTLTDNPEDKDPVVPPKRENK-----
TKSLTEPPKNEKP----KHLAAHPKEVGSAHGHIEEDLIDF-------------------
------------------------------------------------------------
------------------------------------------------------------
------------------------------------------------------------
------------------------------------------------------------
----------------------------------------------SEDEMSVDGSKEVD
LGYD-------------SMEEDLI--------------------GFS-------------
---------DDETLDDRPSKKRP-----VDVSGDH-------------------------
------------EIADLPEKKRFKKF-
>KAF5565168.1/1-1448
------------------------------------------------------------
------------------------------------------------------------
------------------------------------------------------------
------------------------------------------------------------
------------------------------------------------------------
------------------------------------------------------------
------------------------MMEVDEE-----------------------------
-----------------------HS------------------P----------------
------------------------------N--SGSA-----------------------
------------------------------------------------------------
-------------------------------------------------DSSR-------
------------------------------------------------------------
------------------------------------------------------------
---SESPA----------------------------------------------------
--------------------TASTPSPM----------IE--------------------
----------VE-ETVTI----------------------------LPTDNA--------
----------------------LNGKRK------AS-NKSK---------DVP--RV---
---------------P-DIIKP------RAYQREMLEQSLR---R--NVIVA--------
-----------M-----------------------------------------D------
------------------TGS--G----------------------K-TQ-----V----
--------------------------------------AVL--------------RI---
----------QAEL--------DK---------------CS----------P-------D
------------------K---------------------LVWFLG-----KTV-GL---
--VEQ-QYNVIK----------GQMPSVPMRLLTGQ-L--NIDAWS--PGVWPQ-IL---
---EG-TRIIVSTFS-----------------I----------------LRD-ALDHA--
FV-TMDM-LALIVVDEVE------------------------V-HNCVKN----------
--NPGRMI---MMNFYHRHKN-----AG------------------MPVPAILGLTASPI
-------I---S-SDLKE----I------------E------------------KLENTM
DAICVTPTIHREQLLK---H----------------INKPHLVRSLY-------------
NVA---------------------------------------------------------
------------------------------------------------------------
----------------------------------------------------------KI
----------------------------PP----RTP-----------------------
--------------------------L-MQQLQSEYSNM---DISRDPEVLKL-KALV-A
-----DDE--KKREKLMNLIMK-------------HDTF-SQQQIKGLWNKS-REILAEL
GSWAADYY----------------------------I-------SQMIKNFLG-------
-RIDG-------NITF-------T--DAWS-------N---EDRTYLAGHL------RR-
-----I-----N------------IGIVDDSP------PTE-----HT---------ISH
KASRLIHELL-EA-----------K-N---D-VVGIIFVKERTAAHTLCKLL--------
--NNYPPIRDRY-KVGAIVGASS-YGL----QK-QK--VYE-------YPID---SE--K
VLVDFR---SGA--------------IDLLVATSVLEEGIDVPACNLVVSFDEIATLKSF
IQRRGRARMPESKMIAL-------LS-----SS-AD---T-R--AWEDLEVGMKERYED-
D--QREL--DR--LNE-QA----W-A---------E------D-----------------
----ID------------ST----FYIVKST----G----------------------AR
L-------DLHNARQHLDRFCR--V-V-FRS------DFITQLPEYVFH------K----
--E-ET--------------PYGG--PILR----ATVTLPGGLP-LDLRTFKSACG-WKS
ERNAIRDAAFQAYVALYEAG--------LVTDNLA-PINA--K-SE----------K---
------------V-EE-----KT--DL-I-PEPL-FDPWVQ-IAQRWK------------
-------SD--C--D---------------------KQAY---L--FD--FTDD------
-EFD-RPCPFYVILP-A---LI-------D---LP-RNI-TLYPGH-GSE--WSI-----
--VCR----S---------------VDDIPD-------------------EV--------
S-SNEPD-ITSALLAMNFEY-R---WT-------VE-D-----R-----E-H--VIKMSL
ES---------TS-----IFPPPHVTRDCM-----AAY------PFRGA----G------
--EE--QAKN----HRVLVR---D--Q-L-NK------------------PF----HY--
-V------------RTI--PSRPRMGDVQR---PFY------R---YDEAEE--------
------------------H-EEYL-VLE--TWG---ARN----DLL---H--V-L-K---
--------------------DVQ--------PK------SS-T------K-PYEYVLP--
----ISQARV--DKV-GRRVVKCGLFIPHIIHELEVHLIASELS-ST-LLKPVGIEN---
---LQ--LVLEAISSPSACEP-V----------------------------DYQRLELLG
DSILKFCAVTQAYSE------H-PTWPE------------GLLNHFKDRLVSNERLQRVC
LEKGLSKFILSK----SFT-----ASKWRPLYL--D-DI--P---KE----E-FP----P
----------------------------------RP---A-PT-RGSKTLADVVEALIGA
SY--------QD-------G-----------G-MT----------KALKCISV--FLSD-
---K----C----N----------------W-HQEGVARDILFA----AA-PS--DV--K
-L-PSI-----------------LE---------------PLEDLIKYKFTKKSLLIEAV
THAS-YA--T-------T------M------H-----------ERSYEQLEFLGDAVLDY
IVVTKMF-Q-H--------D--P-----------------P-------------------
------------IPTG--RLHMIKTAIVNGE---------------FLSFVNLVNSVQ-R
E---DVEVNQ--------------------------------------------------
---------QG------------------------------QIE---------T--KT--
--------------------------------------TA-LPLWKFMRF--------NS
S-E--M--ANA-----MVKT--EERFE--SMREELA--TA-LWGDGHEPSGD--------
-------------------------------------------------------G----
---P-----------------------YPW---VLLARL---QPP-----KFYSDMFEAI
LGAVWVDS-G----------------------------------------------SIE-
----E--CTRFLERFQ---VMK-YLEFVL-------------------------------
-K---NDIHVQHPKEQLTK---------------F--------------AFA--------
--------------------------------------TKMKYT--TT------------
------------------------------E-----------------------------
--------------------IK--------------------------------------
------------------------------------------------------------
------------------------------------------------------------
----E----------------------------------------PEP-----------Q
-W--SC-----------------------------------------E----L-------
--------------------------------TIG--E--R----------------L-I
AEVE--------------------------------------------------------
----------------------G-SLNK--------------------------------
------------------------------------------------------------
--------------------------------------------------VEAM------
------------------------------------------------------------
------------------------------------------------------------
----------------------------------------------AK------TA----
------------------------EKA---------------------------------
----------IR-L----------------------------------------------
------------------------------------------------------------
------------------------------------------------------------
------------------------------------------------------------
------------------------------------------------------------
------------------------------------------------------------
------------------------------------------------------------
------------------------------------------------------------
-------------------------------------------------------L----
----T--G----------------------------------------------------
------------------------------------------------------------
------------------------------------------------------------
----EM------------------------------------------------------
------------------------------------------------------------
------------------------------------------------------------
----------------------------------------------N-A-----------
------------------------------------------------------------
--------------------------------------VDQ-------------------
------------------------------------------------------------
------------------------------------------------------------
------------------------------------------------------------
------------------------------------------------------------
----------------------------------------------QQDAMDTS------
------------------------------------------------------------
------------------------------------------------------------
---------------------------
>KAF5567292.1/1-1589
------------------------------------------------------------
------------------------------------------------------------
------------------------------------------------------------
------------------------------------------------------------
------------------------------------------------------------
------------------------------------------------------------
------------------------MMEVDEE-----------------------------
-----------------------QS------------------P----------------
------------------------------N--SGSA-----------------------
------------------------------------------------------------
-------------------------------------------------DSSR-------
------------------------------------------------------------
------------------------------------------------------------
---SESPA----------------------------------------------------
--------------------TASTPSPM----------IE--------------------
----------VE-ETVTI----------------------------LSTDKA--------
----------------------LNGKQK------AS-KKSK---------DVP--RV---
---------------P-DIIKP------RAYQREMLEQSLR---R--NVIVA--------
-----------M-----------------------------------------D------
------------------TGS--G----------------------K-TQ-----V----
--------------------------------------AVL--------------RI---
----------QAEL--------ER---------------CS----------P-------D
------------------K---------------------LVWFLG-----KTI-GL---
--VEQ-QYNVIK----------GQMPSVPMRLLTGQ-L--NIDAWS--PGVWPQ-IL---
---EG-TRIIVSTFS-----------------I----------------LRD-ALDHA--
FV-TMDM-LALIVFD--E------------------------V-HNCVKN----------
--NPGRMI---MMNFYHRHKN-----AR------------------MPVPAILGLTASPI
-------I---S-SDLKE----I------------E------------------KLENTM
DAICVTPTIHREQLLK---H----------------TYKPHLVRSLY-------------
DVT---------------------------------------------------------
------------------------------------------------------------
----------------------------------------------------------KI
----------------------------PP----RTP-----------------------
--------------------------L-MQQLQSEYSNM---DIAKDPEVLKL-KVLV-A
-----NDE--KKREKLMNVIMK-------------HDTF-SQQQIKGLWNKS-REILAEL
GSWAADYY----------------------------I-------SQMIKNFLG-------
-RIDE-------PSTF-------I--DAWS-------N---EDRTYLAGHL------RR-
-----I-----N------------IGVVDNSP------PTE-----QS---------VSH
KTSRLIHELL-EA-----------K-N---D-VVGIIFVKERTAAHTLCALL--------
--NNYPPIRDRY-KVGAIVGASS-YGV----QK-QK--VYE-------YPID---SD--K
VLGDFR---SGA--------------IDLLVATSVLEEGIDVPACNLVVSFDEIATLKSF
IQRRGRARMPESKMIAL-------LS-----SS-AD---S-R--AWEDLEIGMKERYED-
D--QREL--DR--LNK-QA----W-A---------E------D-----------------
----ID------------ST----CYIVKST----G----------------------AR
L-------DLHNARQHLDRFCQ--V-V-FRS------DYITQLPEYVFH------K----
--E-ET--------------PYGG--PILR----ATVTLPGGLP-LNLRTFKSACG-WKS
ERNAIRDAAFQAYVALYEAG--------LVTDNLA-PINA--K-SE----------K---
------------V-EE-----KT--DL-I-PEPL-FDPWVQ-IAQRWK------------
-------SD--C--D---------------------KQFY---L--LE--FTDD------
-EFQ-RPCIFGVILP-A---LI-------D---LP-RNI-TLYPGS-GSK--WSI-----
--VWS----S---------------VDNVPH-------------------EA--------
S-SNDLD-ITSALLAMNFHH-R---WK-------VQ-D-----R-----E-H--VIKMTL
ES---------TS-----IFPAPHVTRDSM-----AAY------PFRGA----G------
--EE--QAKK----HRVLVR---D--Q-E-YR------------------PF----HY--
-V------------STI--PSKPKYLDVQH---PFY------K---YEEAQE--------
------------------H-EEYL-VLE--KWG---TRN----DLL---H--D-L-K---
--------------------DAQ--------PK------SS-T------K-PYEYVLP--
----ISHARV--DKV-GRRVVKCGLFIPHIIHELEVHLIASELS-ST-LLKPVGIEN---
---LQ--LVLEAISSPSACEP-V----------------------------DYQRLELLG
DSILKFCAVTQAYSE------H-PTWPE------------GLLNHFKDRLVSNERLQRVC
LEKGLSKFILSK----SFT-----ALKWRPLYL--D-DI--P---KE----K-FP----P
----------------------------------RP---A-PT-RGSKTLADVVEALIGA
SY--------QD-------G-----------G-MT----------KALKCISV--FLGD-
---K----C----N----------------W-HQEGVARDILFA----AA-PS--DV--K
-L-PSI-----------------LE---------------PLEDLIKYTFKKKSLLIEAV
THAS-YA--T-------T------M------Q-----------ERSYEQLEFLGDAVLDY
IVVTKMF-Q-H--------D--P-----------------P-------------------
------------IPTG--RLHMIKTAIVNGE---------------FLSFVNLINSIQ-R
E---DLEVDT--------------------------------------------------
---------NG------------------------------KLE---------T--KT--
--------------------------------------TA-LPLWKFMRF--------NS
S-E--M--ANA-----MVKT--EERFE--SMRQELA--TA-LWGDGHEPSGD--------
-------------------------------------------------------G----
---H-----------------------YPW---VLLARL---QPP-----KFYSDVFEAI
LGAVWVDS-G----------------------------------------------SIE-
----E--CTRVLERFQ---VMK-YLDFIM-------------------------------
-K---NDIHVQHPKEQLSK---------------L--------------AFA--------
--------------------------------------TKMKYT--TT------------
------------------------------E-----------------------------
--------------------IE--------------------------------------
------------------------------------------------------------
------------------------------------------------------------
----E----------------------------------------PEP-----------R
-W--SC-----------------------------------------E----L-------
--------------------------------TIG--E--R----------------L-V
AEVE--------------------------------------------------------
----------------------G-SLNK--------------------------------
------------------------------------------------------------
--------------------------------------------------VEAM------
------------------------------------------------------------
------------------------------------------------------------
----------------------------------------------AK------AA----
------------------------EKA---------------------------------
----------IR-L----------------------------------------------
------------------------------------------------------------
------------------------------------------------------------
------------------------------------------------------------
------------------------------------------------------------
------------------------------------------------------------
------------------------------------------------------------
------------------------------------------------------------
-------------------------------------------------------L----
----T--G----------------------------------------------------
------------------------------------------------------------
------------------------------------------------------------
----EE------------------------------------------------------
------------------------------------------------------------
------------------------------------------------------------
----------------------------------------------G---DQERAS----
------LRDDLAQKQDEVSADTLPEKESTDHPMEGTLTDNPEDKDTVVPPKRENK-----
TKSLVEPPKNEKS----KQLAAHPKEVGLAHGPIEEDLIDF-------------------
------------------------------------------------------------
------------------------------------------------------------
------------------------------------------------------------
------------------------------------------------------------
----------------------------------------------SENEMSIDHPKEVD
LGYH-------------SMEEDLI--------------------GFS-------------
---------DDETLDDRPSKKRT-----VDVSEDH-------------------------
------------EIADLPEKKKFKKF-
>KAF5588795.1/1-1445
------------------------------------------------------------
------------------------------------------------------------
------------------------------------------------------------
------------------------------------------------------------
------------------------------------------------------------
------------------------------------------------------------
------------------------MMEVDEE-----------------------------
-----------------------QS------------------P----------------
------------------------------N--SGSA-----------------------
------------------------------------------------------------
-------------------------------------------------DSSR-------
------------------------------------------------------------
------------------------------------------------------------
---SESPA----------------------------------------------------
--------------------TASTPSPM----------IE--------------------
----------VE-EIVTN----------------------------LPTDNA--------
----------------------LNGKQK------AS-NKSK---------DVP--RV---
---------------P-DIIKP------RAYQREMLEQSLR---R--NVIVA--------
-----------M-----------------------------------------D------
------------------TGS--G----------------------K-TQ-----V----
--------------------------------------AVL--------------RI---
----------QAEL--------DK---------------CS----------P-------D
------------------K---------------------LVWFLG-----KTV-GL---
--VEQ-QYNVIK----------GQMPSVPTRLLTGQ-L--NIDAWS--PGVWPQ-IL---
---EG-TRIIVSTFS-----------------I----------------LRD-ALDHA--
FV-TMDM-LALIVVD--E------------------------V-HNCVKN----------
--NPGRMI---MMNFYHRHKN-----AG------------------MPVPAILGLTASPI
-------I---S-SDLKE----I------------E------------------KLENTM
DAICVTPTIHREQLLE---H----------------TNKPHLVRSLY-------------
NVT---------------------------------------------------------
------------------------------------------------------------
----------------------------------------------------------KI
----------------------------PP----RTP-----------------------
--------------------------L-MQQLQSEYSNM---DILKDPEVLKL-KDLV-A
-----DDE--KKREKLMNLIMK-------------HDTF-SQQQIKGLWNKS-REILAEL
GSWAADYY----------------------------I-------SQMIKNFLG-------
-RIDG-------NITF-------T--DAWS-------N---EDRTYLAGHL------RR-
-----I-----N------------IGVVDDSP------PTE-----HT---------VSH
KTSRLIHELL-EA-----------K-N---D-VVGIIFVKERTAAHTLCKLL--------
--NTYPPIRDRY-KVGAIVGASS-YGL----QK-QK--VYE-------YPID---SE--K
VLVDFR---SGA--------------IDLLVATSVLEEGIDVPACNLVVSFDEIATLKSF
IQRRGRARMPESKMIAL-------LS-----SN-AD---T-R--AWEDLEVGMKERYED-
D--QREL--DR--LNK-QA----W-A---------E------D-----------------
----ID------------ST----YYIVKST----G----------------------AR
L-------DLHNARQHLDRFCR--V-V-FRS------DFITQLPEYVFH------K----
--E-ET--------------PYGG--PILR----ATVTLPGGLP-LDLRTFKSACG-WKS
ERNAIRDAAFQAYVALYEAG--------LVTDNLA-PINA--K-SE----------K---
------------V-EE-----KT--DL-I-PEPL-FDPWVQ-IAQRWK------------
-------SD--C--D---------------------KQAY---L--FD--FTDD------
-EFD-RPCPFYVILP-A---LI-------D---LP-RNI-TLYPGN-GSE--WSI-----
--VCR----S---------------VDDIPD-------------------EV--------
S-SNEPD-ITSALLAMNFQY-R---WT-------VE-D-----R-----E-H--VIKMSL
ES---------TS-----IFPPPHVTRDSM-----AAY------PFSGA----G------
--EE--QAKK----HRVLVR---D--R-Q-NK------------------PF----HY--
-V------------RTI--PSKPKKDDVQR---PFY------M---YDEAED--------
--------------------EEYL-VLE--TWD---ARN----DLL---H--V-L-K---
--------------------DVQ--------PK------SS-T------K-PYEYVLP--
----ISQARV--DKV-GRRVVKCGLFIPHIIHELEVHLIASELS-ST-LLKPVGIEN---
---LQ--LVLEAISSPSACEP-V----------------------------DYQRLELLG
DSILKFCAVTQAYSE------H-PTWPE------------GLLNHFKDRLVSNERLQRVC
LEKGLSRFILSK----SFT-----ASKWRPLYL--D-DI--P---KE----K-FP----P
----------------------------------RP---A-PT-RGSKTLADVVEALIGA
SY--------QD-------G-----------G-MT----------KALKCISV--FLSD-
---K----C----N----------------W-HQEGVARDILFA----AA-PS--DV--K
-L-PSI-----------------LE---------------PLEDLIKYKFTKKSLLIEAV
THAS-YA--T-------T------M------H-----------ERSYEQLEFLGDAVLDY
IVVTKMF-Q-H--------D--P-----------------P-------------------
------------IPTG--RLHMIKTAIVNGE---------------FLSFVNLVNSVQ-R
E---DLEVDT--------------------------------------------------
---------NG------------------------------KLE---------T--KT--
--------------------------------------TA-LPLWKFMRF--------NS
S-E--M--ANA-----MVKT--EERFE--SMRQQLV--TA-LWGDGHEPSGD--------
-------------------------------------------------------G----
---P-----------------------YPW---VLLARL---QPP-----KFYSDMFEAI
LGAVWVDS-G----------------------------------------------SIE-
----E--CTRVLERFQ---VMK-YLEFVL-------------------------------
-K---NDIHVQHPKEQLSK---------------F--------------AFA--------
--------------------------------------TKMKYT--TT------------
------------------------------E-----------------------------
--------------------IK--------------------------------------
------------------------------------------------------------
------------------------------------------------------------
----E----------------------------------------PEP-----------Q
-W--SC-----------------------------------------E----L-------
--------------------------------TIG--E--R----------------L-I
AEVE--------------------------------------------------------
----------------------G-SLNK--------------------------------
------------------------------------------------------------
--------------------------------------------------VEAM------
------------------------------------------------------------
------------------------------------------------------------
----------------------------------------------AK------AA----
------------------------EKA---------------------------------
----------IR-L----------------------------------------------
------------------------------------------------------------
------------------------------------------------------------
------------------------------------------------------------
------------------------------------------------------------
------------------------------------------------------------
------------------------------------------------------------
------------------------------------------------------------
-------------------------------------------------------L----
----T--G----------------------------------------------------
------------------------------------------------------------
------------------------------------------------------------
----EM------------------------------------------------------
------------------------------------------------------------
------------------------------------------------------------
----------------------------------------------N-A-----------
------------------------------------------------------------
--------------------------------------VDQ-------------------
------------------------------------------------------------
------------------------------------------------------------
------------------------------------------------------------
------------------------------------------------------------
----------------------------------------------QRDAMDTS------
------------------------------------------------------------
------------------------------------------------------------
---------------------------
>KAF5596891.1/1-1575
------------------------------------------------------------
------------------------------------------------------------
------------------------------------------------------------
------------------------------------------------------------
------------------------------------------------------------
------------------------------------------------------------
------------------------MMEVDEE-----------------------------
-----------------------HS------------------P----------------
------------------------------N--SGSA-----------------------
------------------------------------------------------------
-------------------------------------------------DSSR-------
------------------------------------------------------------
------------------------------------------------------------
---SESPA----------------------------------------------------
--------------------TASTPSPM----------IE--------------------
----------VK-ETVTI----------------------------LPTDKA--------
----------------------LNGKQK------AS-NKSK---------DVP--RV---
---------------P-DIIKP------RAYQREMLEQSLR---R--NVVVA--------
-----------M-----------------------------------------D------
------------------TGS--G----------------------K-TQ-----V----
--------------------------------------AVL--------------RI---
----------QAEL--------ER---------------CS----------P-------D
------------------K---------------------IVWFLG-----KTV-GL---
--VEQ-QYNVIK----------GQMPSVSMRLLTGQ-L--NIETWS--PGVWPQ-IL---
---EG-TRIIVSTFS-----------------I----------------LRD-ALDHA--
FV-TMDM-LALI-------------------------------------N----------
--NPGRMV---MMNFYHRHKN-----AG------------------MPVPAILGLTASPI
-------I---S-SDLKE----I------------E------------------KLENTM
DAICVTPTIHREQLLK---H----------------INKPHLVRSLY-------------
NVT---------------------------------------------------------
------------------------------------------------------------
----------------------------------------------------------KI
----------------------------PP----RTP-----------------------
--------------------------L-MQQLQSEYSNM---DIAKDPEVLKL-KALV-A
-----DDK--KKREKLMNLIMK-------------HDTF-SQQQIKGLWNKS-REILAEL
GTWAADHY----------------------------I-------SQMIKNFLG-------
-RIDE-------NITF-------T--DAWS-------N---EDRTYLAGHL------RR-
-----I-----N------------IGVVDNSP------PTE-----QT---------VSH
KTSRLIHELL-EA-----------E-N---D-VVGIIFVKERTAAHTLCKLL--------
--NNYPPIRDRF-KVGAIVGASS-YGL----QK-QK--VYE-------YPID---SD--K
VLEDFR---SGA--------------IDLLVATSVLEEGIDVPACNLVVSFDEIATLKSF
IQRRGRARMPESKMIAL-------LS-----SS-AD---T-R--AWEDLEVGMKERYED-
D--QREL--DR--LNK-QA----W-A---------E------D-----------------
----ID------------SA----YYIVKST----G----------------------AR
L-------DLHNARQHLDRFCR--V-V-FRS------DYITQLPEYVFH------K----
--E-DT--------------PYGG--PILR----ATVTLPGGLP-LNLRTFKSACG-WKS
ERNAIRDAAFQAYVALYEAG--------LVTDNLA-PINA--K-SE----------K---
------------V-EE-----KT--DL-I-PEPL-FDPWIQ-IAQRWK------------
-------SD--C--D---------------------KQFY---L--FE--FTDD------
-EFS-RPCLVGVILP-A---LI-------D---LP-RNI-TLYPGS-GSK--WSI-----
--VWS----S---------------VDDVPD-------------------EV--------
S-SNDLD-ITSALLAMNFQH-R---WA-------VE-D-----R-----E-H--VIKMTL
ES---------TS-----IFPAPRVTRDSM-----AAY------PFRGA----G------
--EE--QAKK----HRVLVR---D--Q-E-NR------------------PF----HY--
-V------------RTI--PSKPNYLDVQH---PFY------E---YEKAEE--------
------------------H-EEYL-VLE--RWG---TRN----DLL---H--R-F-K---
--------------------DAQ--------PK------SS-T------K-PYEYVLP--
----ISHARV--DKV-GRRVVKCGLFIPHIIHELEVHLIASELS-ST-LLKPVGIEN---
---LQ--LVLEAISSPSACEP-V----------------------------DYQRLELLG
DSILKFCAVTQAYSE------H-PTWPE------------GLLNHFKDRLVSNERLQRVC
LEKGLSKFILSK----SFT-----ALKWRPLYL--D-DI--P---KE----K-FP----P
----------------------------------RP---A-PT-RGSKTLADVVEALIGA
SY--------QD-------G-----------G-MT----------KALKCISV--FLGD-
---K----C----N----------------W-HHEGVARDILFA----AA-PS--DV--K
-L-PSI-----------------LE---------------PLEDLIKYTFKKKSLLIEAV
THAS-YA--T-------T------M------Q-----------ERPYEQLEFLGDAVLDY
IVVTKMF-Q-H--------D--P-----------------P-------------------
------------IPTG--RLHMIKTAIVNGE---------------FLSFVNLVNSVQ-R
E---DLEVNR--------------------------------------------------
---------EG------------------------------QLI---------A--KT--
--------------------------------------TA-LPLWKFMRF--------NS
S-E--M--ANA-----MVKT--GERFE--SMRQQLV--TA-LWGDGHEPSGD--------
-------------------------------------------------------G----
---P-----------------------YPW---VLLARL---QPP-----KFYSDMFEAI
LGAVWVDS-G----------------------------------------------LIE-
----E--CTRVLERFQ---VME-YLEFVM-------------------------------
-K---NDIHVQHPKEQLSK---------------F--------------ALA--------
--------------------------------------TKMKYT--TT------------
------------------------------E-----------------------------
--------------------IK--------------------------------------
------------------------------------------------------------
------------------------------------------------------------
----E----------------------------------------PEP-----------Q
-W--SC-----------------------------------------E----L-------
--------------------------------TIG--E--R----------------L-V
AEVE--------------------------------------------------------
----------------------G-SLNK--------------------------------
------------------------------------------------------------
--------------------------------------------------VEAM------
------------------------------------------------------------
------------------------------------------------------------
----------------------------------------------AK------AA----
------------------------EKA---------------------------------
----------IR-L----------------------------------------------
------------------------------------------------------------
------------------------------------------------------------
------------------------------------------------------------
------------------------------------------------------------
------------------------------------------------------------
------------------------------------------------------------
------------------------------------------------------------
-------------------------------------------------------L----
----T--G----------------------------------------------------
------------------------------------------------------------
------------------------------------------------------------
----EM------------------------------------------------------
------------------------------------------------------------
------------------------------------------------------------
----------------------------------------------N-AVDQQQDA----
------MK------QDKVSANTLPDKESTDHPMEGTLTNNAEDKDPVVPSKRESK-----
TKLLIESSKNEKP----KHLVAHPKEVGLAHRPIEEDLIDF-------------------
------------------------------------------------------------
------------------------------------------------------------
------------------------------------------------------------
------------------------------------------------------------
----------------------------------------------SEDEMSVDRPKEVD
SGYH-------------SMEEDLI--------------------GFS-------------
---------DDEMLNNRPSKKRP-----VDVSEDP-------------------------
------------EIADHPEKKKFKKL-
>KAF5608928.1/1-1462
------------------------------------------------------------
------------------------------------------------------------
------------------------------------------------------------
------------------------------------------------------------
------------------------------------------------------------
------------------------------------------------------------
------------------------MMEVDDE-----------------------------
-----------------------QS------------------P----------------
------------------------------N--SGSP-----------------------
------------------------------------------------------------
-------------------------------------------------DSSR-------
------------------------------------------------------------
------------------------------------------------------------
---SESPA----------------------------------------------------
--------------------TASTPSPM----------IE--------------------
----------VE-ETVTI----------------------------LPPHKA--------
----------------------KNSKQK------DS-TKSR---------DVR--PV---
---------------P-DIIKP------RAYQREMLEQSLK---R--NIIVA--------
-----------M-----------------------------------------D------
------------------TGS--G----------------------K-TQ-----V----
--------------------------------------AVL--------------RI---
----------QAEL--------ER---------------CS----------P-------D
------------------K---------------------LVWFLG-----NTV-GL---
--VEQ-QYNVIK----------GQMPSVPMRSLTGQ-L--NIDTWS--PSIWPQ-IL---
---EG-TRIIVSTFS-----------------I----------------LRD-ALDHA--
FV-TMDM-LALIVFD--E------------------------V-HNCVKN----------
--NPGRKI---MMNFYHRHKN-----AG------------------MPVPAILGLTASPI
-------I---S-SDLKE----I------------E------------------KLENTM
DAICVTPTIHREQLLK---H----------------INKPYLVRSLY-------------
EVT---------------------------------------------------------
------------------------------------------------------------
----------------------------------------------------------KI
----------------------------PP----RTP-----------------------
--------------------------L-MQQLQSEYSNM---DIAKDPEVLKL-KALV-A
-----NDE--KKREKLMDVIMK-------------HDTF-SQQQIKGLWNKS-REILAEL
GSWAADYY----------------------------I-------SQMIKNFLG-------
-RIDE-------PSTF-------T--DAWS-------N---DDRTYLAGHL------RR-
-----I-----N------------IGVFDNSP------PTE-----QT---------VSH
KTSRLIHELL-EA-----------K-N---D-AVGIIFVKERTAVHTLCKLL--------
--NNYPPIQDRY-KVGAIVGSSS-YGL----QK-QK--VYE-------YPIG---SD--N
VLEEFR---SGA--------------IDLLVATSVLEEGIDVPACNLVVSFDEIATLKSF
IQRRGRARKQESKMIAL-------MS-----SG-AD---S-R--AWEDLEIGMKERYED-
D--QREL--DR--LDK-QA----W-A---------E------D-----------------
----ID------------ST----CYIVKST----G----------------------AR
L-------DLHNARQHLDRFCR--V-V-FRS------EYVNQLPEYVFY------K----
--E-ET--------------PYGG--PILR----ATVTLPGGLP-LNLRTFKSACG-WKS
ERNAIRDAAFQAYVALYEAG--------LVTDNLA-PLNA--K-SE----------T---
------------V-EE-----KI--DL-I-TEPL-FDPWVQ-IAQRWK------------
-------SD--C--D---------------------KQAY---L--FD--FTDD------
-EFP-RPCLFWIILP-A---LI-------D---LP-RNI-TLYPGN-GPN--WSI-----
--VCR----S---------------VDEIPN-------------------EV--------
S-SNEPD-ITSALLAMNFQH-R---WD-------VD-D-----R-----E-H--VIKMFL
ES---------TS-----ISAPPNVTRDSM-----AAY------PFRGA----G------
--EE--QAKK----HRVLVR---D--K-K-NK------------------PF----HY--
-V------------RTI--PSKPKIDDVQH---PFY------E---YGTAEE--------
------------------H-EEYL-VLE--KWG---TRN----DLL---H--D-L-RG--
--------------------DVQ--------PK------SS-T------K-PYEYVLP--
----ISEARV--DKV-GRRVVKCGLFIPHIIHELEVHLIASELS-ST-LLKPVGIEN---
---LQ--LVLEAISSPSACEP-V----------------------------DYQRLEFLG
DSILKFCTVTQAYSE------H-PSWPE------------GLLNHFKDRLVSNERLQRVC
IEKGLSKFILSK----SFT-----ALKWRPRYL--D-DI--P---KG----I-LP----S
----------------------------------RP---A-PT-RGSKTLADVVEALIGA
SY--------HD-------G-----------G-MT----------KALKCISI--FLGD-
---R----C----N----------------W-HQEGVARDILFA----AA-PS--DV--K
-L-PSI-----------------LE---------------PLEDLIKYTFKKKSLLIEAV
THAS-YA--T-------T------M------Q-----------ERSYEQLEFLGDAVLDY
IVVTKMF-Q-H--------D--P-----------------P-------------------
------------IPTG--RLHMIKTAIVNGE---------------FLGFVNLINSIQ-R
E---DLEVERV-------------------------------------------------
-------ELNGKP--TTETT------------TLP---L-WKLT---------T--KT--
--------------------------------------TA-LPLWKFMRF--------NS
S-E--M--ANA-----MVKT--EERFE--SMRQELV--TA-LWGDGHVPSGD--------
-------------------------------------------------------G----
---P-----------------------YPW---VLLARL---QPP-----KFYSDIFEAL
LGAVWVDS-G----------------------------------------------SIE-
----E--CTRVLERFQ---VMD-YLKFVM-------------------------------
-E---KDIHVQHPKEQLSK---------------L--------------AIA--------
--------------------------------------TKVKYT--TT------------
------------------------------E-----------------------------
--------------------IE--------------------------------------
------------------------------------------------------------
------------------------------------------------------------
----E----------------------------------------PDP-----------L
-W--SC-----------------------------------------E----L-------
--------------------------------TIG--E--R----------------L-V
AEVE--------------------------------------------------------
----------------------G-SLNK--------------------------------
------------------------------------------------------------
--------------------------------------------------VEAM------
------------------------------------------------------------
------------------------------------------------------------
----------------------------------------------AK------AA----
------------------------EKA---------------------------------
----------IR-L----------------------------------------------
------------------------------------------------------------
------------------------------------------------------------
------------------------------------------------------------
------------------------------------------------------------
------------------------------------------------------------
------------------------------------------------------------
------------------------------------------------------------
-------------------------------------------------------L----
----T--G----------------------------------------------------
------------------------------------------------------------
------------------------------------------------------------
----AM------------------------------------------------------
------------------------------------------------------------
------------------------------------------------------------
----------------------------------------------N-A-----------
----------------------------ADQ-----------------------------
----------------------------------QQDAMDT-------------------
------------------------------------------------------------
------------------------------------------------------------
------------------------------------------------------------
------------------------------------------------------------
----------------------------------------------S-------------
------------------------------------------------------------
------------------------------------------------------------
---------------------------
>KAF5630542.1/1-1601
------------------------------------------------------------
------------------------------------------------------------
------------------------------------------------------------
------------------------------------------------------------
------------------------------------------------------------
------------------------------------------------------------
------------------------MMEVDEE-----------------------------
-----------------------QS------------------P----------------
------------------------------N--SGSA-----------------------
------------------------------------------------------------
-------------------------------------------------DSSR-------
------------------------------------------------------------
------------------------------------------------------------
---SESPA----------------------------------------------------
--------------------ITSTPPPM----------IV--------------------
----------VE-ETVTI----------------------------PPTDMA--------
----------------------QNDKRK------AS-NKSK---------DLR--LV---
---------------P-NIIKP------RAYQREMLEQTLR---R--NAIIA--------
-----------M-----------------------------------------D------
------------------TGS--G----------------------K-TQ-----V----
--------------------------------------AVL--------------RI---
----------QAEL--------ER---------------SS----------P-------D
------------------K---------------------LVWFLG-----NTL-GL---
--VDQ-QYNVIK----------GQMPSVRMRLLTGQ-L--NIDTWN--PEVWTR-IL---
---EG-TRIIVSTFS-----------------V----------------LRD-ALDHA--
FV-TMDM-LALIVFD--E------------------------V-HNCVKN----------
--NPGRKI---MMNFYHRHKN-----AG------------------MPVPAILGLTASPI
-------I---S-SDLKE----I------------E------------------KLEITM
DAICVTPTIHRQQLLK---H----------------VNKPQLVCLLY-------------
DVT---------------------------------------------------------
------------------------------------------------------------
----------------------------------------------------------KI
----------------------------PP----RTP-----------------------
--------------------------L-MQQLQSEYSNM---EIAKDPEVLKL-KALV-A
-----DDE--KKREKLMNMIMK-------------HDTF-SQQQIKGLWNKS-REILVEL
GSWAVDYY----------------------------I-------SQMIKNFLG-------
-RIDA-------NRTF-------T--DAWS-------N---EDRTYLAGHL------RR-
-----L-----N------------ISVVGNSP------PTD-----QT---------VSH
KTSRLIHELL-EA-----------K-N---K-VVGIIFVKERTAAHTLCELL--------
--NNFPPIQARY-KVGAIVGASS-YGL----QK-QK--VYE-------YPCG---GD--Q
VLENFR---SGA--------------IDLLVATSVLEEGIDVPACNLVVSFDEIATLKSF
IQRRGRARMPESKMIAL-------LS-----SS-AD---T-R--AWEELEKGMKERYED-
D--QREL--DR--LDT-QA----R-D---------E------D-----------------
----ID------------ST----YYIVKNT----G----------------------AR
L-------DLDNARQHLDHFCR--V-V-FRS------DYVAQLPDYVFH------K----
--E-ET--------------PYGG--PILR----ATLTLPAGLP-LNLRQFTSACG-WKT
ERNAMKDAAFQAYVALYEAG--------LVTDNLV-PLNA--K-SE----------K---
------------V-EE-----KT--DL-I-PEPL-FDPWVQ-IAQRWK------------
-------SD--C--D---------------------KQAY---L--FD--FTDD------
-EFQ-RPCLFWVILP-A---LI-------D---LP-RDI-TLYPGS-GSK--WSI-----
--VCR----S---------------VDEIPD-------------------KV--------
S-SNERD-ITSALLAMNFKH-R---WT-------VE-D-----R-----E-H--VIKMFL
ES---------TS-----IFPARHVTQDDM-----GAY------PFLGV----G------
--VE--QAKK----HRVLVR---D--Q-L-NK------------------PY----HY--
-V------------RTI--SSRPNVEDVQSLFVPAS------L---WNETPE--------
--------------------EEYL-VLE--KWR---IRA----DLL---H--E-V-K---
--------------------GVQ--------SK------SS-T------K-PYEYVLP--
----ISYARV--DNV-GRRVVKCGLFIPHIIHELEVHLIASELS-NT-LLKPVGIGN---
---LQ--LVLEAISSPSACEP-V----------------------------DYQRLELLG
DSILKFFAVTQAYSE------H-PTWPE------------GLLNHFKDRLVSNERLQQVC
VEKGLSKFILSK----SFT-----ALRWRPRYL--D-DI--L---KE----E-LP----P
----------------------------------RP---A-PT-RGSKTLADVVEALIGA
SY--------QD-------G-----------G-MT----------KALKCISV--FLGD-
---K----C----N----------------W-HQEGVARDILFA----AA-PS--DV--K
-L-PSI-----------------LE---------------PLEDLLKYTFKKKSLLIEAV
THPS-YA--T-------T------M------Q-----------ERSYEQLEFLGDAVLDY
IVVTKMF-Q-H--------D--P-----------------P-------------------
------------IPTG--RLHMIKTAIVNGE---------------FLSYVNLVNSIQ-R
E---DLEVELV-------------------------------------------------
-------EPKGEH--TTETT------------APP---L-LKFT---------T--KT--
--------------------------------------TA-LPLWKFMRF--------NS
S-E--M--ANA-----MVKT--EERFE--SMRQQLD--VA-F--------KE--------
-------------------------------------------------------G----
--GH-----------------------YPW---VLLARL---QPP-----KFYSDMFEAI
LGAIWVDS-G----------------------------------------------SIE-
----E--CTRVLDRFQ---VMD-YLKSVM-------------------------------
-E---KNIHVQHPKEQLSK---------------F--------------AFA--------
--------------------------------------TKMKYT--TT------------
------------------------------E-----------------------------
--------------------IK--------------------------------------
------------------------------------------------------------
------------------------------------------------------------
----N----------------------------------------PVP-----------Q
-W--SC-----------------------------------------G----L-------
--------------------------------TIG--E--R----------------L-V
AEVE--------------------------------------------------------
----------------------G-SLNK--------------------------------
------------------------------------------------------------
--------------------------------------------------VEAM------
------------------------------------------------------------
------------------------------------------------------------
----------------------------------------------AK------AA----
------------------------EKA---------------------------------
----------IR-V----------------------------------------------
------------------------------------------------------------
------------------------------------------------------------
------------------------------------------------------------
------------------------------------------------------------
------------------------------------------------------------
------------------------------------------------------------
------------------------------------------------------------
-------------------------------------------------------L----
----T--G----------------------------------------------------
------------------------------------------------------------
------------------------------------------------------------
----EM------------------------------------------------------
------------------------------------------------------------
------------------------------------------------------------
----------------------------------------------N-EGDQEQAS----
------LRDDLAQKQGEVSADTSPEKEPTDHPMEGTLTDNPEDKDPVVPPKRENK-----
TKSLIEPLENEKP----KNLATHPKEVVLAHGRIEEDLIDF-------------------
------------------------------------------------------------
------------------------------------------------------------
------------------------------------------------------------
------------------------------------------------------------
----------------------------------------------SEDETSVDGPKEVD
LGYH-------------PMEEDLI--------------------GFS-------------
---------DDEMLDARPSKKRP-----VDVSEDH-------------------------
------------EIADLPDKKKFKKF-
>KAF5649761.1/1-1446
------------------------------------------------------------
------------------------------------------------------------
------------------------------------------------------------
------------------------------------------------------------
------------------------------------------------------------
------------------------------------------------------------
------------------------MMEVDEE-----------------------------
-----------------------QS------------------P----------------
------------------------------N--SGSA-----------------------
------------------------------------------------------------
-------------------------------------------------DSSR-------
------------------------------------------------------------
------------------------------------------------------------
---SESPA----------------------------------------------------
--------------------TASTPSPM----------IE--------------------
----------VE-ETVTI----------------------------LPTDNA--------
----------------------LNGKKK------AS-NKSK---------DVP--RV---
---------------P-DIIKP------RAYQREMLEQSLR---R--NVIVA--------
-----------M-----------------------------------------D------
------------------TGS--G----------------------K-TQ-----V----
--------------------------------------AVL--------------RI---
----------QAEL--------DK---------------CS----------P-------D
------------------K---------------------LVWFLG-----KTV-GL---
--VEQ-QYNVIK----------GQMPSVPMRLLTGQ-L--NIDAWS--PGVWPQ-IL---
---EG-TRIIVSTFS-----------------I----------------LRD-ALDHA--
FV-TMDM-LALIVVD--E------------------------V-HNCVKN----------
--NPGRMI---MMNFYHRHKN-----AG------------------MPVPAILGLTASPI
-------I---S-SDLKE----I------------E------------------KLENTM
DAICVTPTIHREQLLK---H----------------INKPHLVRSLY-------------
NAT---------------------------------------------------------
------------------------------------------------------------
----------------------------------------------------------KI
----------------------------PP----RTP-----------------------
--------------------------L-MQQLQSEYSNM---DISKDPEVLKL-KALV-A
-----DDE--KKREKFMNLIMK-------------HDTF-SQQQIKGLWNKS-REILAEL
GSWAADYY----------------------------I-------SKMIKNFLG-------
-RIDG-------NVAF-------T--DAWS-------N---EDRTYLAGHL------RR-
-----I-----N------------IGVVDDSP------PTE-----HT---------ISH
KTSRLIHELL-EA-----------K-N---D-VVGVIFVKERTAAHTLCKLL--------
--NNYPPIADRY-KVGTIVGASS-YGL----QK-QK--VYE-------YPID---SE--K
VLVDFR---SGA--------------IDLLVATSVLEEGIDVPACNLVVSFDEIATLKSF
IQRRGRARMPESKMIAL-------LS-----SS-AD---T-R--AWEDLEVGMKERYED-
D--QREL--DR--LNQ-QA----W-A---------E------D-----------------
----ID------------ST----YYIVKST----G----------------------AR
L-------DLHNARQHLDRFCR--V-V-FRS------DFITQLPEYVFH------K----
--E-ET--------------PYGG--PILR----ATVTLPGGLP-LNLRTFKSACG-WKS
ERNAIRDAAFQAYVALYEAG--------LVTDNLA-PINA--K-SE----------K---
------------V-EE-----KT--DL-I-PEPL-FDPWVQ-IAQRWK------------
-------SD--C--D---------------------KQVY---L--FD--FSDD------
-EFD-RPCPFYVILP-A---LI-------D---LP-RDI-TLYPGN-GSE--WSI-----
--VCR----S---------------VDDIPD-------------------EV--------
S-SNNPD-ITSALLAMNFQY-R---WT-------VE-D-----R-----E-H--VIKMSL
ES---------TS-----IFPPPHVTRDCM-----AAY------PFRGA----G------
--EE--QAKK----HRVLVR---D--Q-L-NK------------------PF----HY--
-V------------RTI--PSRPRKDDVQR---PFY------G---YDDAEE--------
------------------H-EEYL-VLE--TWG---ARN----DLL---H--V-L-K---
--------------------DVQ--------PK------SS-T------K-PYEYVLP--
----ISQARV--DKV-GRRVVKCGLFIPHIIHELEVHLIASELS-ST-LLKPVGIEN---
---LQ--LVLEAISSPSACEP-V----------------------------DYQRLELLG
DSILKFCAVTQAYSE------H-PTWPE------------GLLNHFKDRLVSNERLQRVC
LEKGLSKFILSK----SFT-----ASRWRPLYL--D-DI--P---KE----K-FP----P
----------------------------------RP---T-PT-RGSKTLADVVEALIGA
SY--------QD-------G-----------G-MT----------KALKCISV--FLSG-
---K----C----N----------------W-HQEGVARDILFA----AA-PS--DV--K
-L-PSI-----------------LE---------------PLEDLIKYKFTKKSLLIEAV
THAS-YA--T-------T------M------H-----------ERSYEQLEFLGDAVLDY
IVVTKMF-R-H--------D--P-----------------P-------------------
------------IPTG--RLHMIKTAIVNGE---------------FLSFVNLINSVH-R
E---DVEVNR--------------------------------------------------
---------KG------------------------------QIE---------T--KT--
--------------------------------------TA-LPLWKFMRF--------NS
S-E--M--ANA-----MVKT--EERFE--SMRAQLA--TA-LWGDGHEPSGD--------
-------------------------------------------------------G----
---P-----------------------YPW---VLLARL---QPP-----KFFSDMFEAI
LGAVWVDS-G----------------------------------------------SIE-
----E--CTRVLERFQ---VMK-YLEFVL-------------------------------
-K---NDIHVQHPKEQLSK---------------F--------------AFA--------
--------------------------------------TKMKYT--TT------------
------------------------------E-----------------------------
--------------------IK--------------------------------------
------------------------------------------------------------
------------------------------------------------------------
----E----------------------------------------PEP-----------Q
-W--SC-----------------------------------------E----L-------
--------------------------------TIG--E--R----------------L-I
AEVE--------------------------------------------------------
----------------------G-SFNK--------------------------------
------------------------------------------------------------
--------------------------------------------------VEAM------
------------------------------------------------------------
------------------------------------------------------------
----------------------------------------------AK------AA----
------------------------EKA---------------------------------
----------IR-L----------------------------------------------
------------------------------------------------------------
------------------------------------------------------------
------------------------------------------------------------
------------------------------------------------------------
------------------------------------------------------------
------------------------------------------------------------
------------------------------------------------------------
-------------------------------------------------------L----
----T--G----------------------------------------------------
------------------------------------------------------------
------------------------------------------------------------
----EM------------------------------------------------------
------------------------------------------------------------
------------------------------------------------------------
----------------------------------------------N-A-----------
------------------------------------------------------------
--------------------------------------VDQ-------------------
------------------------------------------------------------
------------------------------------------------------------
------------------------------------------------------------
------------------------------------------------------------
----------------------------------------------QQDAMDTS------
------------------------------------------------------------
------------------------------------------------------------
---------------------------
>KAF5654171.1/1-1536
------------------------------------------------------------
------------------------------------------------------------
------------------------------------------------------------
------------------------------------------------------------
------------------------------------------------------------
------------------------------------------------------------
------------------------MMEIDEE-----------------------------
-----------------------QS------------------P----------------
------------------------------N--SGSA-----------------------
------------------------------------------------------------
-------------------------------------------------DSSR-------
------------------------------------------------------------
------------------------------------------------------------
---SESPA----------------------------------------------------
--------------------TASTPSPM----------IE--------------------
----------VE-ETVSI----------------------------LPTDKA--------
----------------------QTGKQK------AS-NNSE---------YVP--LV---
---------------P-DIIKP------RAYQREMLEQSLR---R--NVIVV--------
-----------M-----------------------------------------D------
------------------TGS--G----------------------K-TQ-----V----
--------------------------------------AVL--------------RI---
----------QAEL--------ER---------------CS----------P-------D
------------------K---------------------LVWFLG-----KTV-GL---
[truncated: 5,657,722 more chars]
