# Supplementary material for: Clade-wide fungal proteome analysis reveals structure–function conservation in divergent Dicer proteins
Source: Comput Struct Biotechnol J. 2025 Nov 6;27:5020–35. doi: 10.1016/j.csbj.2025.11.009 (PMC12663654; doi:10.1016/j.csbj.2025.11.009)
Supplement: Supplementary file 8 — Supplementary material [file mmc4.zip]

Archive with 1 entries (1 files):
- As2_aligned.fasta
