# Supplementary material for: Clade-wide fungal proteome analysis reveals structure–function conservation in divergent Dicer proteins
Source: Comput Struct Biotechnol J. 2025 Nov 6;27:5020–35. doi: 10.1016/j.csbj.2025.11.009 (PMC12663654; doi:10.1016/j.csbj.2025.11.009)
Supplement: Supplementary file 8 — Supplementary material [file mmc4.zip › As2_aligned.fasta]

>AEO55326.1/1-1604
------------------------------------------------------------
------------------------------------------------------------
------------------------------------------------------------
------------------------------------------------------------
------------------------------------------------------------
-------------------------------MDV--------------------------
------------------------------------------------------------
---------------E------MREVPSG------------------------APVPDFT
------------------------------------------------------------
-------------------LVEDDLIDLD-------------------------------
------------------------------------------------------------
---EPLTKS---------------------------------------------------
----------------------------------------------TL------------
----------------EQSA----------------------------------------
------------------------------------------------------------
------------------------------------------------------------
------------------------------------------------------------
------------------------------------------------------------
-----------------------------------SALTVAE------------------
------------------------------------------------------------
----------------------------------EALTNAE-------------------
-------DTD--------R-ED--------------------------------------
-------------------------GA----EADSKKWAINH-APA--------------
-P------RKV-----SERKRADHAAFDVW-------------------IEE--------
------HQQ-----DL----S-KN--L-------LGKF----FVDN--D--------ETL
N--------SLMR----QL--E-N----RH----IITSP-RDYQLELFELAKTRNTI-AV
LD--------------------T-----------------------GSGKTLIAALLLRW
TIQNELESRSS----G-L---PKRIAFFL-------------------------VDKV-A
LVFQQHAVLTCNL-D-YPIEKFCG-D----M--VEN---VS--EDFWRKAFDENMAIVCT
ADILYQCLSHSYVRMDQVNLLVFDEAHHTK--KNHPYA-------------------R--
--------------IIKDFYTDVK---DENKR-PRILGMTASPVD-AQ----T----DPK
VAAA------------------ELEGLLHSQIATVADPTVLHNS-SAKP----KHEVVAE
Y------DK-R-PP-DWETE----LNQALKSL--VGDLRVFRRPFAFTDT-AAAELGPWC
ADRYWQLFFEE---G-E--AVKLESR---AEM----------EA--F-------------
---------------------------SQSTY---------------------------D
QGV----------GHPV----------------DKVREAHNLVKR-HTFAR---PS---I
------------------------------G---V-L--------------SSKVVLLLR
-ILREQFYR-ANHR-R-RCIVFVRQRNTVSLLADLLQQPE-M----K--IP----G----
----LVPGLL----------------VGG--GHPD-----ASYG-NAKV----TYRDQVR
TIYKFKK-GELNCI-----------------------------FATSVAEEGLDIPDCNA
II--------------------RFDLNDTLIQYIQSRG----RARQEGSV----------
--------YIHMVESGNLEHRR-----KLAQNQQS--E-------------------D--
---------------ALR-KFCEAMPEDRKLT-----GN-NF-N---M----D--YFL--
----RKEK-GQ-RQYTVPETGAKLNYRQSLVFLAAFV-ASL-P-----------------
----------H----P-----------P-G-VSL--TADYLVL---PV--P---------
-GGFQCEVTLPD-----S--SPIRNATGKVHESKAVAKCSAAYEMCLKLIKANYLDQHLR
PT-FTKQ-LHAMRNARLAVSAKKKGRYNMRVKPEIWSA-----VGE--P-VELYALAL-T
LSDPT-VLG--R--PSSPLLLLTRQPVQ-EIPSFPLYFGS-----------N---RFSAV
RCVPVPG--SLEL--DD---------------------------RQI-QGLAAFTLA-VF
KDVFSKEYEATVA--QLPYFIAP----------TK-------LEHS----------S---
GFT---AA-----------D--GP-SC--------V-----VDWATISFV-REN-EHI--
--R-YTF----D-----E----LD------------------------DFFRDKYVCDPY
DGSRKFFLRR-RRHDLRPTDPV----PEGV-VAPGHR---AW-RV----PGGNRDILNYS
L-S-AWRRSR-----GSM-TL-------REDQPVVEAELLPI--RRNF-LDDNI---R--
DD-------------------------------------------------------D--
L-------EPKPC---FLVLEP-----LRIS----------------------------P
-------------------------LPVDVVAMVYTFPSIMHRIDSNLVALEACKK-LGL
-N-IRPDLALEAFTKDS---D------NTD---EN----D----------A-EKI-----
-HFQGGMGSNYER-----------------LEFLG----DCFLKMATTISIFTLL-PDKD
ESEYHIERMLLVCNRNLFNKA----------------LE--VKLEEYIRSTAFD------
-----------R-------R-----SWYPE------------------------------
---------GL-T-LK---RG--KRR-DVD------------------------------
------------------------------------------------------------
--------------------GKHQLADKTIADVCEALIGAAYLT-A--QD----------
RSPS------D-FDLAVRAVTVM------VR-----DR---N------------HAM---
SSYG-----DYYAAYRP----AKWQT---VPC--SPAQIDMAARFRER-MG--YAFRHPR
LLRSAFQ-HPAY-P--T-FY-E-G-L-PSYQRLEFLGDALLDMACVEFLFRRFPGADPQW
LTEHK------------------MAMVSNQFLACLAVYLGFHKSIVH-CSSQVQSEVAGF
VAEVEGELRAA-------------KE-----------G----------------------
------T-----E------------EG------EE-------------------------
--GEEEEEEKKERG------GEEEAFA-RD-----------FW-V---R-C-A-------
-------------RRP-P-----------------K-----------------CLADVVE
AYVGAVFVDSGYD-------F-G-------------------------EVRRFFADHVRP
FF------------E--DMRP--YDAFARKHPV-------------------TALAAVLQ
S-KMRCR------EWRLLVKEL--------PVPAM--APTADD----------GGD---D
GN--D------------------DG--RRVLDFAAMAS----------------------
--PRLV-CAV------RVHG--RTLAHAVS-GSSRYGKI---------------------
----AAAKQALK---VL-E--G-M----EPE-EFQKA-----------------------
---------------------------------------------------HG-------
------------------------------------------------------------
------------------------------------------------------------
------------------------------------------------------------
------------------------------------------------------------
------------------------------------------------------------
------------------------------------------------------------
------------------------------------------------------C-----
-----------------------A--C---------------------------------
--------------------------------GV----------------D---------
------------------------------------------------------------
------------------------------------------------------------
--------------------GTV-GG----------------------------------
-------------------E--------------------------DR------------
---------------------------EP-----------------DHG-S---------
------------------------------------------------------------
------------------------------------------------------------
------------------------------------------------------------
------------------------------------------------------------
------------------------------------------------------------
------------------------------------------------AV----------
------------------------------------------------------------
------------------------------------------------------------
------------------------------------------------------------
------------------------------------------------------------
------------------------------------------------------------
--------
>AEO66916.1/1-1591
------------------------------------------------------------
------------------------------------------------------------
------------------------------------------------------------
------------------------------------------------------------
------------------------------------------------------------
-------------------------------MEV-TGT----------------------
------------------------------------------------------------
---------------------------TS------------------------LRVPPAC
--------------------------------RPP-------------------------
-------------------LIDGDLVDLD-------------------------------
------------------------------------------------------------
---EPAVFE---------------------------------------------------
----------------------------------------------PS------------
----------------GQSP----------------------------------------
------------------------------------------------------------
------------------------------------------------------------
------------------------------------------------------------
------TA-----------------------------------------AAGHDAA----
----------EEED--------------------------TD------------------
------------------------------------------------------------
----------------------------------HADADAE-------------------
-------SDE--------V-ED--------------------------------------
---------------------------------GGERLEVNA-PRK--------------
-R------RKI-----SERKRADNAAFDLW-------------------IEE--------
------NQE-----TL----S-RH----------PDRL----VIDD--D--------KSL
Q--------ALVR----DF--E-N----KR----IIASP-RDYQLELFERAKAQNTI-AV
LD--------------------T-----------------------GSGKTLIAALLLRW
TIQNELENRSK----G-L---PKRVAFFL-------------------------VDKV-A
LVFQQHAVLACNL-D-YPIEKFCG-D----M--VDE---VS-SKEFWDKTFDENMAIVLT
AEILYQCLHHSYIRMDQINLLVFDEAHHTK--KNHPYA-------------------R--
--------------IIKDFYIEVK---DEGQR-PRIFGMTASPVD-AQ----I----DPV
VAAA------------------ELEALLHSQIATVADTAVLQHT-AAKP----EHEFLVE
Y------ER-R-PP-DWETD----LNRALKEL--VGGHRIFKKPFAFTDT-AAAELGPWC
ADRYWQLFFRE---D-N--AVKLESR---TER----------EL--L-------------
---------------------------REFAY---------------------------H
QSM----------DEHI----------------GKVKQAYQLVNQ-HRFPR---PG-LSP
------------------------------H---L-L--------------SSKVILLVR
-ILWDQFNG-GDTN-R-RCIVFVRQRNVATLLVDLLQQPE-M----K--IP----G----
----LKPGVL----------------VGG--GRPE-----ASWD-NEKV----TYRDQVL
TIIKFKK-GELNCI-----------------------------FATSVAEEGLDIPDCNV
II--------------------RYDLNDTLIQYIQSRG----RARQAGSV----------
--------YIHMAEKGNADHSR-----LLSLNKQG--E-------------------D--
---------------VLR-KFCEAMPEDRKLN-----AN-TF-D---M----D--YFL--
----RKEK-DQ-RQYTVPETGAKLNYKQSMACLATFV-ASL-P-----------------
----------H----P-----------P-E-VSL--TADYLVL---PV--P---------
-GGFQCEVTLPE-----S--SPIRSVTGRVHLSKVVAKCSAAFEMCLLLIKGKYLDQHLR
PV-FTKQ-LPAMRNARLAVSSKKKEQYKMRIKPEIWSH-----LGE--P-TELHVMAL-T
LADPA-ALG--H--ASSPLLLLSRQPIP-RVAPFALFFGP-----------D---RSSAV
SCVPALG--TVKFN-DD---------------------------SLI-QGLAAFTLM-IF
KDVFSKEYEATAS--QLPYFLAP----------TR-------KDHH----------F---
DFG---SV-----------A--DP-CH--------I-----IDWATVKFV-QAN-EHI--
--V-CTF----D-----E----PD------------------------DFYKDKYVTDPF
DGSRKFFLLG-RCHGMKPTDPV----PDGI-VPPRHR---AW-RV----TCRNHDILNYS
L-S-AWSSSR-----GRM-RL-------REDQPVVEAELLPI--RRNL-LDDDV---G--
DE-------------------------------------------------------D--
L-------EPKPC---FLALEP-----LRIS----------------------------P
-------------------------LPVDVVAMAYNFPAIIHRIDSNLVALDACKM-LGL
-D-IRPDLALEAFTKDS---D------NTE---ER----D----------A-EQV-----
-NFQGGMGNNYER-----------------LEFLG----DCFLKMATTISIFTLI-PDKA
EFDYHVERMLMVCNRNLFNNA----------------LN--VKLEEYIRSMAFD------
-----------R-------R-----SWYPE------------------------------
---------GL-V-LR---KG--KRK-DIT------------------------------
------------------------------------------------------------
--------------------RQHMLADKTIADVCEALIGAAYLT-A--QE----------
KDPN------N-FDLAVQAVTAL------VK-----DK---N------------HTM---
TSYR-----DYYAAYVK----PDWQT---APA--NSTQLDMAARFHAR-MG--YAFKHPR
LLRSAFQ-HPTY-P--S-MY-E-R-L-PSYQRLEFLGDALLDMASVEFLFHRFPGADPQW
LTEHK------------------MAMVSNQFLGCLAVELGFHRALTY-CSPALQREIGEY
VAEMEEALQSA-------------RE-----------D----------------------
------A-----A------------RH------GR-------------------------
--REDE-------------------YS-RD-----------YW-V---D-C-S-------
--------------RP-P-----------------K-----------------CLPDTVE
AYVGAVFVDSEYD-------F-G-------------------------RVRDFFARHVRP
FF------------E--DMRL--YDTFANKHPV-------------------TFLAGVMQ
Q-RLRCG------DWRLLAKEL--------P-------PAVGV----------GEG---H
GAGAD------------------AG--AAAM--DLMGT----------------------
--PQVV-CAV------RVHG--QTLAHAVA-ASSRYAKT---------------------
----AAAKKALK---VL-E--E-L----EAD-EFRKR-----------------------
---------------------------------------------------YG-------
------------------------------------------------------------
------------------------------------------------------------
------------------------------------------------------------
------------------------------------------------------------
------------------------------------------------------------
------------------------------------------------------------
------------------------------------------------------C-----
-----------------------A--C---------------------------------
--------------------------------AL----------------D---------
------------------------------------------------------------
------------------------------------------------------------
--------------------GE--IL----------------------------------
-------------------E--------------------------EE------------
---------------------------EG-----------------AHG-T---------
------------------------------------------------------------
------------------------------------------------------------
------------------------------------------------------------
------------------------------------------------------------
------------------------------------------------------------
------------------------------------------------AI----------
------------------------------------------------------------
------------------------------------------------------------
------------------------------------------------------------
------------------------------------------------------------
------------------------------------------------------------
--------
>ATZ56090.1/1-1968
------------------------------------------------------------
------------------------------------------------------------
------------------------------------------------------------
------------------------------------------------------------
------------------------------------------------------------
-------------------------------ME---------------TNRNQQT-----
--------------------------------------------GRKG------------
---VTPS-------AE--------ED------------------------LLSFD-----
-------------DIVTA--------------VPP-------------------------
---------------TILSSSVAPYTSRDKIPSA--------------------------
----------------SGNGDAI-----------ADVSSGYLKQATVSSHS---------
--AQVRSSSNG-NQGDAKS-SPSLSPDSKLEFI-------------FGPPLREPEK----
----------------PFFN-----------------------KSSYSFRDSSLFAQQPF
TNFG-QGLSSLIVNT-AKPLLE-----ASLVDESLRSSSPDLIQFTPPKQNLPKEEREKA
KTL-Q----------IHAS-KSNSSSFAFLSLNPFSSSSLPRTTGGLSRNRASSSMENSR
TLDPKILKPVIINNHQGECFQEASRTGIPQADTFDKSSLAKTADMDLSPVSHHADVLATT
---------------------VTAQHSAIAAQNAAQSSKMPG--------PEAF-LLAEK
DEAGSPVVISLGSANQIPSGNISLQLDSPSLENHSPNVTP--INKVPTPFALSTRT----
-----------------------------------TDDVFAEL-R-RPLH----------
----------------------PQAIQSQ----------IDI-------------KTSSC
----------VDSYNTNDEI----LDNNQGSNQ-KDLHVVE-------------------
------KDKE--------E-EE--------------------------------------
----------------------E-ED--------------MNQAIP--------------
-DI-----KRI-----SARKQKNAAIFDVF-------------------LKEATKLP---
------KTE----KT-----S-HAN-------------------DE---------AIQST
R--------WLID----QA--E-K----QH----IIESP-RDYQLELFEKAKKQNII-AV
LD--------------------T-----------------------GSGKTFIAVLLLRW
IIDQELEDRAI----G-K---PHRVSFFL-------------------------VDSV-T
LCHQQHSVLRNNL-N-QPTDMICG-L----M--GTD---LS-DHIKWKKRLDTNMVIVCT
AEILRQCLHHSFVTMAQINLLIFDEAHHAK--KDHPYA-------------------R--
--------------IIKDFYRN-D--TEKDIALPKIFGMTASPVD-AR----D----NVK
KAAE------------------ELEGLLHSQICTAEDPSLLQY--SIKG----KPETLAY
Y------DP-L-GP-KFNTP----LYLQMLPL--LKDNPIFRKPFVFGTE-ASRTLGSWC
VDQIWTFCLQE---E-E--SKKLQAR---TEQ----------AH--H-------------
---------------------------KKRVP-------------------------EPL
EVL----------EKRK----------------EQLEQAKSIVEN-HTFE-------P-P
HFASR---------LLDDFT----TKVHYSN---N-L--------------STKVVALLS
-ILKDRFQR-PTND---KCIVFVKERYTARLLASLLSTPE-A----G--TP----F----
----LKAAPL----------------VGT--T-SA-----SA-G-EMHI----TFRSQTL
TMHNFRN-GKINCL-----------------------------IATSVAEEGLDIPDCNL
VV--------------------RFDLYNTVIQYIQSRG----RARHINSR----------
--------YYHMVESHNEEQIR-----TIKEVLKH--E-------------------K--
---------------MLK-LFASALPEDRKLT-----GN-NF-N---M----D--YFL--
----RKER-GH-RIYPVPNSDAKLTYRMSLTVLSAFV-DSL-P-----------------
----------R----------------APE-SVL--RVDYVVT---TV--D---------
-KQFICEAILPE-----E--APIRGAIGRPATTKQVAKCSAAFETCVILHQKGYINDYLL
ST-FKRS-AHMMRNALLAVDGKKQEAYDMQTKPTLWSS------KG-KQ-GIFYMTVL-S
LKSPD-NLD--R--ASQPLGLLTRSPLP-DLPEFVLHFGA-----------G---RNSPT
SCVPLAS--SITL--EK---------------------------NKL-DQVNMFTLC-LF
QDVFSKAYKSDPD--SMPYFLVP----------IN-------CL------------NA--
IVDW--K------------S-QNP-MS--------I-----IDWETVEYV-QDF-E--NK
QAD-KPWE---H-KPWLGK---PD------------------------DYFKDKFITDPF
DGSRKLWSVG-ITKEYRPLDPV----PPNT-APRKGA---R-K-------NNS-NIMEYS
C-S-LWAKAR-A---KRT---------FDEEQPVIEATYISL--RRNL-LDEFD-GGE--
LE----------------------------------------------------------
--------TSKKC---FIILEP-----LKVS----------------------------P
-------------------------LPTTVVAMAYLLPAIIHRVESYLIALEATDL-LHL
-D-IRPDLALEAVTKDS---D------NSG---EH----G----------E-EQT-----
-NFQRGMGNNYER-----------------LEFLG----DCFLKMGTSISLYGLN-PDSD
EFRYHVDRMCLICNKNLFNTA----------------LK--LELYKYIRSAAFN------
-----------R-------R-----AWYPE------------------------------
---------GP-E-LL---RG--K-----------------T-----------------A
TA----------------------------------------------------------
-------------------PNTHKLGDKSVADVCEAMIGAALLS---HHE----------
--------SKS-MDNAVRAVTEV------VN-----SD---N------------HNA---
VVWS-----DYYKLYEK----PKWQT---ATA--TAAQIDMARQVEMK-HP--YHFKHPR
LLRSAFI-HPAY-L--FI-Y-E-Q-I-PCYQRLEFLGDSLLDMACVNFLFHNHPTKDPQW
LTEHK------------------MAIVSNQFLGALCVKLGFHKHLLT-LDSQVQKMIADY
SSDINEALIQA-------------KT-----------D----------------------
------AK----R------------V-------GK-------------------------
--VEDD-------------------YA-RD-----------YW-I---A-V-R-------
--------------QP-P-----------------K-----------------CLPDIVE
AFIGAIFVDSEYD-------Y-G-------------------------EVEKFFEMHIRW
YF------------E--DMGI--YDTYANKHPT-------------------TFLTNFLQ
K-NMGCE------DWAPVSKEV--------P----------------------GED----
------------------------G--RK-------------------------------
--NVVV-CGV------IIHN--KVVSTATA-ESMRYARV---------------------
----GAARNALR---KL-E--G-M----SVR-EFRDE-----------------------
---------------------------------------------------YG-------
------------------------------------------------------------
------------------------------------------------------------
------------------------------------------------------------
------------------------------------------------------------
------------------------------------------------------------
------------------------------------------------------------
------------------------------------------------------C-----
-----------------------S--C---------------------------------
------------------------------EG----DVVD--E-----EGN---------
------------------------------------------------------------
------------------------------------------------------------
--------------------IEFVER----------------------------------
-------------------E--------------------------DG------------
----------------------------------------------MEG-I---------
------------------------------------------------------------
------------------------------------------------------------
------------------------------------------------------------
------------------------------------------------------------
------------------------------------------------------------
------------------------------------------------GM----------
------------------GY----------------------------------------
------------------------------------------------------------
------------------------------------------------------------
------------------------------------------------------------
------------------------------------------------------------
--------
>BAE62891.1/1-1374
------------------------------------------------------------
------------------------------------------------------------
------------------------------------------------------------
------------------------------------------------------------
------------------------------------------------------------
------------------------------------------------------------
------------------------------------------------------------
------------------------------------------------------------
------------------------------------------------------------
------------------------------------------------------------
------------------------------------------------------------
------------------------------------------------------------
------------------------------------------------------------
------------------------------------------------------------
------------------------------------------------------------
------------------------------------------------------------
------------------------------------------------------------
------------------------------------------------------------
------------------------------------------------------------
------------------------------------------------------------
------------------------------------------------------------
------------------------------------------------------------
------------------------------------------------------------
------------------------------------------------------------
------------------------------------------------------------
-----------------------------------MLDP-REYQVELFERAKSQNTI-AV
LDTGTCIQAQLDVIPFFSPNCTT-----------------------GSGKTLIAVLLLKH
IIQNELIDRAN----G-K---PPRISFFL-------------------------VDSV-T
LAFQQAAVLRNNL-D-QNVAQFFG-A----M--GTD---LW-SKQTWDHQFENNMVIVCT
AEILNQCLLNSYIRMDQINLLIFDEAHHTK--KDHPYA-------------------R--
--------------IIRESYLK-A--DPTK-R-PRIFGMTASPID-TK----G----DII
ESAT------------------KLEVLLDSKIATTSKPNLLRE--VVRR----PIEESWE
Y------DK-L-DP-PFATK----LYQILQAR--FGDISSLQPVFRFTLQ-ASSELGPCC
ADRAWAYALAD---D-V--LPKLEGN---VRK----------LA--Q-------------
----------------------------SI-S------------S------------PIP
QCA----------LKEI----------------SRIQEASDIVKN-HSF--------NSP
NVPG------------------------------E-L--------------SPKVQLLRQ
-KLIKYFEH-PTKT---KCIVFTQKRYTAKMLFDLFST---L----E--IP----Y----
----LRPGVL----------------IGV--R-SG-----DI-V-GMNV----SFRQQFL
ALVKFRS-GEINCL-----------------------------FATSVAEEGLDIPDCNL
VV--------------------RFDLYNTLIQYVQSRG----RARHSSST----------
--------YASMIERYNADHAA-----RLVEVREA--E-------------------K--
---------------LMQ-SFCETLPEDRILH-----GI-DS-E---I----D--SILQ-
-----GEE-EK-RTFIIRATGAKLTYHSALAILARYA-SSL---VRT-------------
---------VQ---YE------------KE-TSA--QATYVVL---PQ--N---------
-NSFVCEVILPE-----K--SPVRGLTGVPASKKSAAKQSAAFDTCVLLRKHKLLDDHFN
SV-YHRR-LPAMRNARLAITSSRTNQYDMLSKPSLWGK----QQGT-LP-EKLFATVI-S
FIPSE-PLR--R--RHRSIILLTRERLP-DFPSFTIFLDD-----------D---IETIV
VTESVEE--ALHI--SS---------------------------QEL-EYLSTFTFR-IF
HDVFHKTYAEEPE--KLPYWVAP----------AE-------TK-------------K--
SKNV--S---------------DS-KS--------L-----TDWELLHLV-HEN-E----
--E-IPST---L-----HP---SS------------------------EALINRFVFDPW
DGRYRYFTMA-IDNTLHPSDPP----PSFL-PRR--------K-------FME-SIMSYT
L-S-GSKNAR-A---GFLSRC-------NWQQPVLEVELVRL--RRNL-LDKMT---D--
TE-------------------------------------------------------K--
D-------VETRC---FVCIEP-----LRIS----------------------------A
-------------------------IPEEIAASCLAFPAIINRLDAYLIALEGCKT-LDL
-S-VKPEYALEAFTKDS---D------NTE---EH----R----------V-QQI-----
-HVQRGMGKNYER-----------------LEFLG----DCFLKMATSISLFVQN-PDDD
EFDFHVNRMCLICNKNLFNTA----------------LK--KELYQYTRSRGFS------
-----------R-------H-----TWYPD------------------------------
---------GL-T-LL---HG--RDH----------RKKISA------------------
------------------------------------------------------------
-------------------ESKHALREKTVADVCEALIGASLLS----------------
-GGL----HNQ-FDMAVKAVTAV------VD-----SP---N------------HKA---
LCWA-----DYTSSYML----PKYQT---QSP--DGYELDLGRKVEEK-LG--YRFKYPR
LLHSAFT-HPSY-P--ST-W-A-K-V-PCYQRLEFLGDSLLDMVCVDDLFYRYPDKDPQW
LTEHKVSVRLFVSTKHLLTITLQMAMVSNKFLGALAVKLGLHTHLRH-FSNPLQSQITHY
AEEIQAA-----------------EN-----------E----------------------
------S-----Q--------------------G--------------------------
--------------------------A-VD-----------YW-L---V-T-K-------
--------------DP-P-----------------KVRRCPG-----------CLPDMVE
AYLGAAFVDSDFQ-------F-R-------------------------VVEDFFQRHVKS
YF------------H--DMTI--YDTFANKHPT-------------------VRLFLRLL
MFLYG-------------------------------------------------------
------------------------------------------------------------
------------------------------------------------------------
------------------------------------------------------------
------------------------------------------------------------
------------------------------------------------------------
------------------------------------------------------------
------------------------------------------------------------
------------------------------------------------------------
------------------------------------------------------------
------------------------------------------------------------
------------------------------------------------------------
------------------------------------------------------------
------------------------------------------------------------
------------------------------------------------------------
------------------------------------------------------------
------------------------------------------------------------
------------------------------------------------------------
------------------------------------------------------------
------------------------------------------------------------
------------------------------------------------------------
------------------------------------------------------------
------------------------------------------------------------
------------------------------------------------------------
------------------------------------------------------------
------------------------------------------------------------
------------------------------------------------------------
------------------------------------------------------------
------------------------------------------------------------
------------------------------------------------------------
--------
>BCR88632.1/1-1498
------------------------------------------------------------
------------------------------------------------------------
------------------------------------------------------------
------------------------------------------------------------
------------------------------------------------------------
------------------------------------------------------------
------------------------------------------------------------
------------------------------------------------------------
------------------------------------------------------------
------------------------------------------------------------
------------------------------------------------------------
-------ME---------------------------------------------------
------------------------------------------------------------
------------------------------------------------------------
------------------------------------------------------------
------------------------------------------------------------
------------------------------------------------------------
------------------------------------------------------------
------------------------------------DATAEQ------------------
------------------------------------------------------------
----------------------------------EYIS----------------------
-------SGE--------S-DD--------------------------------------
----------------------D-GE--------------K-QPAED-------------
--L-----NDV-----TKRRRAQNAQFEAL-------------------LSKRADTG---
------PV------T-----K-K-----------TVR---ADIPDA----------ELST
A--------HLVA----RK--D-L----GH----GVLDP-REYQLELFERAKAQNTI-AV
LD--------------------T-----------------------GSGKTLIAVLLLKH
VIEKELNDRAE----G-K---PPRISFFL-------------------------VDSV-T
LVYQQGAVLRNNL-D-QNVGQFFG-A----M--GAD---LW-NKQTWDEHFNANMVIVCT
AEILNQCLLNSYLRMDQINLLIFDEAHHTK--KNHAYA-------------------R--
--------------IIRDSYLK-N--PPSK-R-PRVFGMTASPID-AR----G----DIV
DAAA------------------KLETLLDSQIATTSNLTLLRQ--FIKR----PTEREWA
Y------DR-L-EA-PFGTE----LYKSMKDR--FGDIASLEPVFRFAWN-ASSELGKWC
SDRAWAHALAE---D-V--LPKLEGQ---VSK----------AI--N-------------
---------------------------EES-S------------G------------RVR
ESA----------YKEI----------------ERIKDASDIVRN-HTF--------DSP
DAPG------------------------------S-L--------------SSKVQLLYK
-ELRKQFEY-PTDT---KCIVFTDMRYTARILFELFTE---L----N--IP----Y----
----MRPGVL----------------VGV--R-TG-----DL-A-AMNI----TFRQQFI
ALVKFRK-GEINCL-----------------------------FATSVAEEGLDIPDCNL
VV--------------------RFDLYHTLIQYVQSRG----RARHSDST----------
--------YATMVEKDNVEHRE-----RLAEVRDA--E-------------------Q--
---------------TMQ-SFCEALPEDRLLN-----GG-EH-D---L----E--TILQ-
-----HEE-GK-RTYKIASTGAMLTYHSAMAILARYA-SSL-------------------
----------Q---YE------------KE-SLT--QVTYVTL---PV--N---------
-NTYVCEVILPE-----K--SPIRGITGSPAMKKSSAKQCAAFDACLLLRKHKLLDDHFN
SI-YHRR-LPAMRNAKLAITSKHTNEYDMISKPSFWDI----PEGA-LP-TNLYAVLI-S
FKPSE-PLS--R--AHGDIILLGRERLP-DFPSFSIFLDE-----------D---VETNI
SSTTVLD--VLEV--SD---------------------------EEL-DCLTDFTLR-VF
RDVFHKVYTKEPK--KIPYWLAP----------AV-------QS-------------T--
ELNS--F--------------IPS-RD--------L-----IDWETLSFV-QQN-E----
--E-FQFS---S-----DI---DP------------------------KSLVNRLVYDPW
DGRFRLFTGE-VDDTLRPTDPP----PEWV-HRR--------R-------HMD-NIMSYC
V-S-LSKNSR-A---KFFAKA-------NWDQPVFHAQLIRL--RRNL-LDKMV---D--
QE-------------------------------------------------------R--
E-------VETRS---VVCLEA-----LRIS----------------------------A
-------------------------IPTSLVTSFLAFPAIISRMDSHLITLDACKT-LDL
-T-VHPEFALEAFTKDS---D------NTE---EH----K----------G-QQI-----
-HFQRGMGKNYER-----------------LEFLG----DCFLKMATSIALFTQK-PDDD
EYDYHVNRMCLICNKNLFNVA----------------IK--KKLYMYIRSRGFS------
-----------R-------H-----TWYPV------------------------------
---------GL-T-LQ---KG--KDH----------SKKVTS------------------
------------------------------------------------------------
-------------------ESKHSLGEKTIADVCEALIGASLLS----------------
-GAP----DHR-FDMAVKAVSAL------VG-----SE---N------------HTA---
TNWK-----DYFSVYSL----PQYQT---MKA--DGFEIDLAKKVEEK-LG--YQFRYPR
LLRSAFT-HPSY-P--SA-W-A-K-V-PCYQRLEFLGDSLLDMVCVEDLYTRFPDKDPQW
LTEHK------------------MAMVSNKFLGALSVRLQLHTHLRH-FSNPLQSQITHY
AEEIQTA-----------------EA-----------E----------------------
------G-----E--------------------G--------------------------
--------------------------A-VD-----------YW-V---G-T-K-------
--------------DP-P-----------------K-----------------CLSDMVE
SYLGAVFVDSEFN-------F-E-------------------------VIETFFNKYVKP
FF------------H--DMSI--YDTFANKHPT-------------------TYLHNKLT
N-EYGCT------NYCLKAGEF--------P----------------------GVD----
------------------------G--TP-------------------------------
--ASVL-AAV------IVHD--AVIGEATA-SSGRYAKV---------------------
----KASEKTLA---LL-E--E-I----SPA-EFREK-----------------------
---------------------------------------------------YH-------
------------------------------------------------------------
------------------------------------------------------------
------------------------------------------------------------
------------------------------------------------------------
------------------------------------------------------------
------------------------------------------------------------
------------------------------------------------------C-----
-----------------------D--C---------------------------------
------------------------------R--------E--V-----KDGQ--------
------------------------------------------------------------
------------------------------------------------------------
---------------------DNM------------------------------------
-------------------P--------------------------DV------------
------------------------------------------------G-T---------
------------------------------------------------------------
------------------------------------------------------------
------------------------------------------------------------
------------------------------------------------------------
------------------------------------------------------------
------------------------------------------------AI----------
------------------------------------------------------------
------------------------------------------------------------
------------------------------------------------------------
------------------------------------------------------------
------------------------------------------------------------
--------
>BCR97970.1/1-1519
------------------------------------------------------------
------------------------------------------------------------
------------------------------------------------------------
------------------------------------------------------------
------------------------------------------------------------
--------------------------------------------------MGVNSDLHGP
------------------------------------------------------------
--------------DQ--------NLPV--------------------------------
------------------------------------------------------------
-------------------ETIKGR-----------------------------------
------------------------------------------------------------
----AVTMT---------------------------------------------------
------------------------------------------------------------
------------------------------------------------------------
------------------------------------------------------------
------------------------------------------------------------
------------------------------------------------------------
------------------------------------------------------------
------------------------------------EDILQE------------------
------------------------------------------------------------
----------------------------------DDRS----------------------
-------SDE--------S-DN--------------------------------------
----------------------D-EH--------------E-DQSK--------------
--------AGV-----SQQRITQNAKFNDL-------------------LAQRADTG---
------PIH-----E-----N-K------------LT---HDLPDA----------QLST
A--------HLVA----KQ--D-L----GI----GTLDP-REYQLELFERAKAQNTI-AV
LD--------------------T-----------------------GSGKTLIAVLLLKH
TLEKELNDRAE----G-K---QHRIAFFL-------------------------VDSV-T
LAYQQAAVLRNNL-D-QSVGHFFG-A----M--GTD---LW-SKSVWEQHFQKNMVIVCT
AEILNQCLLNSYVKMSQINLLIFDEAHHTK--KDHPYA-------------------R--
--------------IIRESYLE-E--DPSK-R-PRIFGMTASPID-TK----G----DIV
DEAT------------------RLEKLLDSRIATTSNMSLLRQ--VVRR----PVERVWS
F------NR-L-EQ-PFATS----LYKQLEDR--FGDMACLEGIFRFAWQ-ASSELGRWC
SDRAWARALAD---D-V--LPKLEGN---VRK----------TA--N-------------
---------------------------SET-S------------S------------DVP
ESA----------YKEI----------------LRITEASEIVKD-YEF--------SSP
ETFG------------------------------Q-L--------------SPKVQVLRE
-ELAHYFGR-PTET---KCIVFTQKRYTALILSELFQT---L----N--IP----F----
----IRPGVL----------------IGV--R-SG-----DL-A-GMNI----TFRQQFI
SLVKFRT-GEINCL-----------------------------FATSVAEEGLDIPDCNL
VV--------------------RFDLYQTLIQYVQSRG----RARHFNST----------
--------YASMVERGNLDHEQ-----RLLEVQDA--E-------------------K--
---------------MMQ-NFCRTLPEDRLLY-----GI-DH-D---L----D--TVLQ-
-----KDE-GN-RTFKIKSTGAKLTYHSATAILARYA-SSL-------------------
----------Q---YE------------KE-ISA--QVTYVVL---PI--N---------
-GAFVCEVILPE-----K--SPIRGLTGSPAMKKSIAKRSAAFDTCLLLRKNKLLDDHFN
SI-YHRR-LPAMRNAKLAITSKRTSEYDMISKPSLWGR----KQGM-PP-KELYGTVI-T
FLPSS-QLS--H--EARPLLLFTRERLP-HFPQFPIFLDD-----------D---IETTI
LTTPLEK--QILL--SK---------------------------EEL-GALTVFTLR-VF
RDVFHKTYDNEPE--KMAYWLAP----------VK-------VQ-------------S--
PCIP--S--------------FDP-RQ--------I-----LDWESLNYV-RDN-D----
--S-IPFS---T-----ET---HP------------------------ESLVDLFVFDAW
DGRCRFFTIA-IEESLTPSSPP----PPFV-ARR--------R-------HMT-DIMNYC
S-S-LSKNSR-A---KFLSTC-------HWDQPVLRAELVRL--RRNL-LDRMT---D--
TE-------------------------------------------------------R--
E-------VETRC---FICLEP-----LKVS----------------------------A
-------------------------IPAATAFSCLAFPAIISRIDAYLISLQGCES-LNF
-T-VRLDLALEAFTKDS---D------NTE---EH----R----------A-QQI-----
-HVQRGMGRNYER-----------------LEFLG----DCFLKMATSIALFTQN-PDDD
EFDYHVNRMCLICNKNLFNAA----------------VK--KEIYKYIRSRGFS------
-----------R-------H-----TWYPE------------------------------
---------GL-K-LL---QG--KDH----------SRKATT------------------
------------------------------------------------------------
-------------------ESKHALAEKTIADVCEALIGASLLS----------------
-GGP----EHR-FDMAVKAVTTL------VN-----SP---S------------HMA---
ERWK-----DYISLYTI----PKYQR---RAA--DGAEIHLCRKVEEK-LS--YRFRYPT
LLGSAFT-HPSY-P--SA-W-A-K-V-PCYQRLEFLGDSLIDMVCVEDLFARYPDRDPQW
LTEHK------------------MAMVSNKFLGALAVKLGLHTHLKY-FSAPLQSQITQY
AEEIQTA-----------------EG-----------E----------------------
------S-----E--------------------S--------------------------
--------------------------A-VD-----------YW-T---V-T-K-------
--------------DP-P-----------------K-----------------CLPDMVE
AYVGAVFVDSGFN-------F-E-------------------------VIEEFFRDHIKP
FF------------E--DMAI--YDSFANKHPT-------------------TFLHNRLT
N-EFGCM------NYCLKAGEM--------P----------------------SID----
------------------------G--AP-------------------------------
--AGVL-AAV------IVHD--VVIAEGTA-SSGRYAKV---------------------
----KASERALA---VL-D--E-L----SSA-AFQRK-----------------------
---------------------------------------------------YR-------
------------------------------------------------------------
------------------------------------------------------------
------------------------------------------------------------
------------------------------------------------------------
------------------------------------------------------------
------------------------------------------------------------
------------------------------------------------------C-----
-----------------------D--C---------------------------------
------------------------------R--------E--S-----GDLA--------
------------------------------------------------------------
------------------------------------------------------------
---------------------RP-------------------------------------
----------------------------------------------DI------------
------------------------------------------------G-T---------
------------------------------------------------------------
------------------------------------------------------------
------------------------------------------------------------
------------------------------------------------------------
------------------------------------------------------------
------------------------------------------------AI----------
------------------------------------------------------------
------------------------------------------------------------
------------------------------------------------------------
------------------------------------------------------------
------------------------------------------------------------
--------
>BCS19208.1/1-1483
------------------------------------------------------------
------------------------------------------------------------
------------------------------------------------------------
------------------------------------------------------------
------------------------------------------------------------
-------------------------------MGDARS-----------------------
------------------------------------------------------------
------------------------------------------------------------
------------------------------------------------------------
-------------------AASL-------------------------------------
------------------------------------------------------------
------SMV---------------------------------------------------
------------------------------------------------------------
------------------------------------------------------------
------------------------------------------------------------
------------------------------------------------------------
------------------------------------------------------------
------------------------------------------------------------
------------------------------------SS-IEDK-----------------
------------------------------------------------------------
----------------------------------DSLS----------------------
-------SDE--------S-EV--------------------------------------
----------------------E-VI--------------S-------------------
-PT-----EDA-----SQRRKNQKANFEAL-------------------LAQRADTC---
------DE---------------------------RV---ERSQDT----------QVST
A--------RLFA----SK--D-N----QQ----GTLDP-REYQIELFERAKAENTI-AV
LA--------------------T-----------------------GAGKTLIAVLLLKH
IIERELNNRAD----G-G---SHRISFFL-------------------------VDSV-T
LSYQQAGVLRNNL-D-SSVGHLFG-A----L--GTD---LW-SRGAWDEFLKKYMVIVCT
AEILHQCLLNAHIKMEQINLLIFDEAHHTK--KDHVYA-------------------R--
--------------IIRDSYLL-A--ESSK-R-PRIFGMTASPID-TK----G----DVA
EGAM------------------NLELYLDSKIATASQLSQIHK--FIKR----PTEELWF
H------DR-L-ES-PFGTK----LYNLMESR--FGDIEDLKSVFRFSWQ-ASSALGRWC
SDGVWRHIFSA---N-V--LPKLEGK---SR-----------------------------
------------------------------------------------------------
--------------EEM----------------SRLQEAGDIAKD-HTL--------NSP
DERG------------------------------Q-L--------------SQKVLILQK
-KLTEHYQN-NPET---KCIVFTTMRYTALMLLELFTA---L----E--IP----Y----
----IRPGLL----------------IGA--R-SD-----DL-T-SANI----SFRQQFL
ALVKFRS-GEINCL-----------------------------FATSVAEEGLDIADCNL
VV--------------------RFDLFNTMIQYVQSRG----RARQANST----------
--------YASIVERDNEGQQQ-----RLLEVRDA--E-------------------Q--
---------------IMQ-VFCESLPEDRILK-----GN-DG-P---L----G--FS---
----YSEE-VE-RVYTIKRSGAKLTYHSALAVLSRYA-SSL-------------------
----------Q---YE------------GD-ISG--QVTYVVL---PS--K---------
-DTFVCEVILPE-----R--SPIRGLNGSPAMNKSTAKRSAAFDTCVLLRKHKLLDDNFN
SV-YRRR-LPAMRNARLAITCKKTNQYDMLHKPSLWAR----DRGI-QP-ERLYATFL-A
FKPTR-PLS--R--RLASMVLLTRERLP-QLPSFSIWLEEE----------D---VETEV
QFVSVET--ACVL--SM---------------------------EMV-SAITEFTLR-VF
LDVFQKTYSCEPE--NMPYWLVP----------AS-------TQ-------------N--
APES--D--------------VDP-ST--------C-----INWDTVALK-DDF-D----
--G-LNFS---E-----IT---DP------------------------QFLCDRFVFDPW
DGRCRYFTLS-VDESLKPSDPP----PSYV-PHR--------R-------HMD-DIMNYC
I-S-LSKNSR-A---HFLSKC-------SWNQPVYRAELVRL--RRNL-LDKMS---D--
QE-------------------------------------------------------R--
K-------TETKC---FVCLEP-----LKIS----------------------------A
-------------------------LPVSVAASCLAFPAIVTRLDGYLITLEACAE-LDL
-I-VKPDLALEAFTKDS---D------NTE---EH----R----------A-QQI-----
-QFQRGMGKNYER-----------------LEFLG----DCFLKMATSISLFAQN-PDND
EFDFHVKRMCLICNKNLFNTA----------------IK--KAIYRYIRSQGFS------
-----------R-------H-----TWYPE------------------------------
---------GL-S-LL---KG--KDH----------SKKLLS------------------
------------------------------------------------------------
-------------------SAKHHLAEKTIADVCEALIGAALLS----------------
-GGR----DNR-FDMAVKAVTIL------VD-----NE---D------------HEV---
SCWK-----DYISVYKL----PHYQT---ESA--TGFEKKLAQMIEEK-LG--HQFNYPR
LLHSACT-HPSF-P--SA-W-A-T-V-PCYQRLEFLGDSLLDMACVEDLFSRYPDRDPQW
LTEHK------------------MAMVSNKFLGALAIKLGLHKHLRL-FSTPLFSRINRY
AEEIEAV-----------------EL-----------E----------------------
------N-----E--------------------V--------------------------
--------------------------T-VD-----------YW-T---G-T-T-------
--------------DP-P-----------------K-----------------CLPDMVE
AYLGAIFVDSNFD-------F-G-------------------------VVVAFYQRHIKP
FF------------Q--DMAI--YDTFANKHPT-------------------TFLHNRLT
N-EYGCT------DYCLKAGEI--------P----------------------AVD----
------------------------G--EP-------------------------------
--PRVL-AAV------MIHD--TVIAEGIA-SSSRYAKV---------------------
----KASEKALD---ML-E--S-I----GQA-EFREE-----------------------
---------------------------------------------------FK-------
------------------------------------------------------------
------------------------------------------------------------
------------------------------------------------------------
------------------------------------------------------------
------------------------------------------------------------
------------------------------------------------------------
------------------------------------------------------C-----
-----------------------N--C---------------------------------
------------------------------R--------E--T-----ENPP--------
------------------------------------------------------------
------------------------------------------------------------
---------------------ET-------------------------------------
----------------------------------------------DL------------
------------------------------------------------G-T---------
------------------------------------------------------------
------------------------------------------------------------
------------------------------------------------------------
------------------------------------------------------------
------------------------------------------------------------
------------------------------------------------AV----------
------------------------------------------------------------
------------------------------------------------------------
------------------------------------------------------------
------------------------------------------------------------
------------------------------------------------------------
--------
>CAD0088537.1/1-1357
------------------------------------------------------------
------------------------------------------------------------
------------------------------------------------------------
------------------------------------------------------------
------------------------------------------------------------
------------------------------------------------------------
------------------------------------------------------------
------------------------------------------------------------
------------------------------------------------------------
------------------------------------------------------------
------------------------------------------------------------
------------------------------------------------------------
------------------------------------------------------------
------------------------------------------------------------
------------------------------------------------------------
------------------------------------------------------------
------------------------------------------------------------
------------------------------------------------------------
------------------------------------------------------------
------------------------------------------------------------
------------------------------------------------------------
------------------------------------------------------------
------------------------------------------------------------
------------------------------------------------------------
-----------------------------------IK---RSNVDE----------ELSI
H--------QLLA----SQ--E-T----TQ----IITTP-REYQLDLFQRATQQNTI-AV
LD--------------------T-----------------------GSGKTLIAVLLLRH
TIENELQARLE----G-K---PHRISFFL-------------------------VPSV-P
LVFQQFTVLERNL-D-YDVDRLCG-A----M--MTD---KW-SKQVWDERFAKAHVIVCT
PDVLKTCLSCSFISMRQINLLVFDEAHHAK--KGHAYA-------------------Q--
--------------IIKDYYLT-E--VDERSR-PRIFGMTASPVD-AR----V----DIR
QAAR------------------DLEIILHSKIATARDLTLLQN--TFAK----PQEWFLE
Y------TT-S-HAISPPSK----LFQDLKIQ--FGSIKCLGSLFDHAIK-IRSHLGDWC
ADLYWGFAMAE---Q-R--SKXMESR---VEQ----------AA--R-------------
---------------------------SRN-S------------M---------------
EEI----------DLEL----------------EQIHKAMELITN-YDFG-------R-P
KTDL-------------------------S----D-L--------------SEKVQNLHT
-YLNAHYGR-SSDD---RCIVFVEQRSTAYLLQXVFET---I----G--GP----Y----
----LRAGLL----------------IGA--S-NG-----RL-D-DVQS----TFRSQVV
TLIKFRK-GELNCL-----------------------------FATSVAEEGLDIPDCNL
VV--------------------RFDICKTMIQYVQSRG----RARHKNSN----------
--------FLHMKEKNNWDHGS-----VLEEIRAA--E-------------------M--
---------------VMR-AXCKDLPADRQLD-----G--DN-D---L----V--FTQ--
----DMIS-LY-PTHTIPGTGAKITFGSALQILSHFV-DSL-P-----------------
----------K----E-----------G-E-EAL--QPIYIIT---RQ--R---------
-ERFICEVVIPE-----P--SPVRSAVSDPMTKKSLAKRSAAFKACKELVFSKHLNSHLV
PV-YTKK-LPSMRNAALALSSKQTGMYNMRVKPRVWED----GRGS-IP-SVVYLTHI-D
V--SE-GLN--R--PHQPLLLVTRRPMP-NFPEFPLFLND-----------G---RRTDV
RLTALKT--PCAV--TE---------------------------AEL-AKFNSFTLS-VF
KDLYNKTYEVDVS--NMSYWLVP----------FE-------R--S----------TQ--
L---------------AEIH-DAP-FQ--------L-----IDWATLNYV-CKDSK----
--G-IRWS---H-----NM---SG------------------------SLLVDRFFIDPW
DGGRRFFSTR-VATEYKPSDPV----PEGC-VAS--------R-------RQA-DIINYT
V-S-LWRKTR-E---TKKTSW-------NSEQPVLEAEKVLH--RRNM-LAEPT---A--
KE-------------------------------------------------------EQD
A-------SKVRS---FICPEP-----LTIS----------------------------A
-------------------------VS---------LISIIHRIDDYLIAKETCEE-LGL
-T-VDLPLALEAITKDS---D------NTE---DH----Q----------SHERI-----
-NFQRGMGKNYER-----------------LEFLG----DCFLKMATSISTFTQN-PNDN
EFDFHVKRMLLLCNQNLFNAS----------------QK--LKLYENIR-----------
-----------------------------K------------------------------
---------GI-K-LL---EG--KGA----------NK---N-----------------G
E--------------E--------------------------------------------
-------------------PIKHALGDKTIADVSEALMGAAFLT---HDKP---------
-G-KWQ--PEH-WRDAVRAVTQL------VD-----NP---G------------HAM---
DDWL-----DYSRSYEK----PAYQT---AEV--RASTLELAKRVEQE-HA--YHFGYPR
LLQAAFH-HPSY-P--NLWS-D-G-I-PSYQRLEFLGDSLLDMTSITHLFYKYPDKDPQW
LTEHK------------------MAMVSNQFLGALCVRLGFYKHLQY-NHESLRQQIENY
VVDIKDA-----------------EA-----------A----------------------
------S-----H--------------------G--------------------------
--------------------------S-MD-----------YW-T---T-V-K-------
--------------GS-PQGKNECSLAEQCYTDVFQ-----------------CLPDIVE
AYVGAMFIDADFD-------Y-S-------------------------VVQRFFDVHMKP
FF------------D--DMTI--YDDYANNHPV-------------------V-------
------------------------------------------------------------
------------------------------------------------------------
-------SGV---------------------KKPQY------------------------
-----------------------L----LSY-----------------------------
------------------------------------------------------------
------------------------------------------------------------
------------------------------------------------------------
------------------------------------------------------------
------------------------------------------------------------
------------------------------------------------------------
------------------------------------------------------------
------------------------------------------------------------
------------------------------------------------------------
------------------------------------------------------------
------------------------------------------------------------
------------------------------------------------------------
------------------------------------------------------------
------------------------------------------------------------
------------------------------------------------------------
------------------------------------------------------------
------------------------------------------------------------
------------------------------------------------------------
------------------------------------------------------------
------------------------------------------------------------
------------------------------------------------------------
------------------------------------------------------------
------------------------------------------------------------
------------------------------------------------------------
------------------------------------------------------------
------------------------------------------------------------
--------
>CAD0095033.1/1-1506
-----------------------------------------------------TL-----
------------------------------------TSD---------------------
------------------------------------------------------------
-----------------DH-----------------------------------------
------------------------------------------------------------
-------------------------RQMSSNMAIT----------------------PPS
------------------------------------------------------------
--------------EK--------SQND--------------------------------
------------------------------------------------------------
------------------------------------------------------------
------------------------------------------------------------
------------------------------------------------------------
------------------------------------------------------------
------------------------------------------------------------
------------------------------------------------------------
------------------------------------------------------------
------------------------------------------------------------
------------------------------------------------------------
------------------------------------------------------------
------------------------------------------------------------
------------------------------------------------------------
--------SG--------T-DS--------------------------------------
----------------------D-ID--------------VD-PLP--------------
-VA-----LSS-----VEKRRARKLRFQSW-------------------LQSTAIKE---
------IRT-----T-----V-Q-----------DSN---RSNTDE----------ESSI
R--------QLLA----SQ--E-T----SQ----IITTP-REYQLDLFQRAIQQNTI-AV
LD--------------------T-----------------------GSGKTLIAVLLLRH
TIGEELQSRLE----G-K---PHRISFFL-------------------------VPSV-P
LVFQQFAVLERNL-D-YDVDRLCG-A----M--MID---KW-SKQVWDERFAKTHVIVCT
PDVLKGCLSCSFISMRQINLLIFDEAHHAK--KGHPYA-------------------Q--
--------------IIKDFYLT-D--VDEHSR-PRIFGMTASPVD-AR----V----DVR
QAAR------------------DLETILHSKIATARDLTLLQN--AVTK----PNEMFLD
Y------TR-F-NGISPPSQ----LFQDLKSQ--FGNIKLLDSLFERAVK-VRSHLGDWC
ADRYWGFALAE---E-R--SKKTESL---VEK----------AA--R-------------
---------------------------QCG-S------------T---------------
HDA----------DFQI----------------EQVRKATDIISN-YDFE-------R-P
HADL-------------------------S----N-L--------------SDKVRKLHA
-YLKAHYER-SSDY---RCIVFVEHRSTAYLLQQVFES---I----G--GP----H----
----LRPGLL----------------IGA--S-NG-----RL-D-DIQS----TFRSQVL
TIIKFRK-GELNCL-----------------------------FATSVAEEGLDIPDCNL
VV--------------------RFDICKTMIQYVQSRG----RARHKNSK----------
--------FLHMKEKNNYDHAN-----VLFENRGA--E-------------------E--
---------------VMR-TFCKELPADRQLD-----G--DS-D---M----V--FSQ--
----EMIS-LY-PTYTIARTGAKITFGSALQILSHFV-DSL-P-----------------
----------Q----E-----------G-E-EAL--QPTYIIT---NH--G---------
-GRFICEVVIPE-----P--SPFRSAIGDSMTKKSLAKRSAAFKACKELVMSXNLDSNLV
PV-YTKR-LPSMRNAALALSSKQTGMYYMRIKPCIWED----GRGS-IP-PVVYLTHL-D
V--PE-GLG--R--PHQPLLLVTRRPMP-DFPKFPLFLND-----------G---RKTQV
ELTPLTP--ACKV--SE---------------------------AEL-TKFTSFTLR-IF
KDIYNKTYEFDAM--KMSYWLVP----------SG-------K--S----------VQ--
F---------------ADTS-AAS-LQ--------L-----INWTMLDYV-CENSK----
--G-FQWS---P-----TM---SD------------------------LFLVDKFFVDPG
DGGRRFYSSR-VASEYKPSSPI----PEGC-AAS--------K-------RQT-DIIDYT
V-S-LWKNSR-D---RQKSSW-------NPDQPVLEAEKILH--RRNM-LAEPT---A--
KE-------------------------------------------------------AQD
A-------SRVRS---FICPEP-----LIIS----------------------------A
VC-------VPQ------------XLPTTVVAICYVFPATIHRIDDYLIARETCEE-LGL
-T-VDLPLALEAITKDS---D------NTE---EH----Q----------NHERI-----
-NFQRGMGKNYER-----------------LEFLG----DCFLKMATSISTFTQN-PNDN
EFDFHVKRMLLLCNQNLFNAA----------------QK--LKLYENIR-----------
-----------------------------K------------------------------
---------GI-K-LL---EG--KGA----------NK---N-----------------G
T--------------E--------------------------------------------
-------------------VIKHALGDKTIADVCEALMGAAFLT---HDKP---------
-G-EWQ--PEH-WRDAVKAVTRL------VD-----SP---D------------HAM---
NDWS-----DYSRTYEK----PAYQI---AEA--RAATLELAKRVEKE-HA--YHFRYPR
LLQAAFH-HPSY-P--NLWS-T-G-I-PSYQRLEFLGDSLLDMTSITHLFYNHPERDPQW
LTEHK------------------MAMVSNQFLGALCVRLGFYKHLLF-NHDSLRQQISNY
VTDIRDA-----------------EA-----------A----------------------
------S-----Q--------------------G--------------------------
--------------------------A-MD-----------YW-T---T-V-K-------
--------------EA-P-----------------KV---------------XCLPDMVE
AYVGAMFIDADFD-------Y-S-------------------------VVQRFFDQHMKP
FF------------D--NMEI--YDDYANNHPV---------------------------
K-SFGCH------EYNLFNSEE-----TV--------------------------D----
------------------------G--MQ-------------------------------
--PLFW-SGV------MIHDS-EPIGVWKA-KSGRYANI---------------------
----KAAIKAVE---EL-E--G-M----APY-EFRAK-----------------------
---------------------------------------------------FG-------
------------------------------------------------------------
------------------------------------------------------------
------------------------------------------------------------
------------------------------------------------------------
------------------------------------------------------------
------------------------------------------------------------
------------------------------------------------------C-----
-----------------------D--C---------------------------------
------------------------------R--------E--E-----TVDG--------
---------------LENDST---------------------------------------
------------------------A-----------------------------------
------------------------------------------------------------
------------------------------------------------------------
------------------------------------------------------------
------------------------------------------------------------
------------------------------------------------------------
------------------------------------------------------------
------------------------------------------------------------
------------------------------------------------------------
------------------------------------------------------------
------------------------------------------------------------
------------------------------------------------------------
------------------------------------------------------------
------------------------------------------------------------
------------------------------------------------------------
--------
>CAD0108724.1/1-1387
-----------------------------------------------------TL-----
------------------------------------TSD---------------------
------------------------------------------------------------
-----------------DH-----------------------------------------
------------------------------------------------------------
-------------------------EKMSSDMAIT----------------------SPS
------------------------------------------------------------
--------------EK--------AHND--------------------------------
------------------------------------------------------------
------------------------------------------------------------
------------------------------------------------------------
------------------------------------------------------------
------------------------------------------------------------
------------------------------------------------------------
------------------------------------------------------------
------------------------------------------------------------
------------------------------------------------------------
------------------------------------------------------------
------------------------------------------------------------
------------------------------------------------------------
------------------------------------------------------------
--------SG--------T-DS--------------------------------------
----------------------D-ID--------------LD-PLP--------------
-VA-----LSS-----VERRRARKLRFQSW-------------------LQNTAVKE---
------IHA-----A-----V-Q-----------DNN---RNNTDE----------EMSI
R--------QLLA----SQ--E-T----TQ----IITTP-REYQLDLFQRATQQNTI-AV
LD--------------------T-----------------------GSGKTLIAVLLLRH
TIGEELQARLE----G-K---PHRISFFL-------------------------VPSV-P
LVFQQFAVLERNL-D-YDVDRLCG-A----M--MTD---KW-SKQVWDDRLAKTHVIVCT
PDVLKNCLSCSFISMRQINLLIFDEAHHAK--KGHAYA-------------------Q--
--------------IIKDFYLT-D--VDEHCR-PRIFGMTASPVD-AR----V----DVR
QAA--------------------------SRIATARDLTLLQN--AATK----PKEMFLD
Y------TT-S-PAIPTPSQ----LFQDLRSQ--FGSIKLLDSLFQNAGT-VRSHLGDWC
ADRYWGFALAE---E-R--SKKMESL---VEK----------AA--R-------------
---------------------------QCG-S------------T---------------
HDA----------DHQI----------------EQIRKATDIISN-YDFG-------S-P
HANL-------------------------S----N-L--------------SDKVQKLHV
-YLRAHYER-SPDY---RCIVFVEHRSTAYLLHQVFES---I----G--GP----H----
----LRPGLL----------------IGV--S-NG-----RL-D-DIQS----TFRSQVL
TIIKFRK-GELNCL-----------------------------FATSVAEEGLDIPDCNL
VV--------------------RFDICKTMIQYVQSRG----RARHKNSK----------
--------FLHMKEKENHDHAN-----VLFENRGA--E-------------------E--
---------------VMR-TFCKELPADRQLD-----G--NN-D---T----V--FPQ--
----EMIS-LY-PTYTIARTGAKITFGSALQILSHFV-DSL-P-----------------
----------Q----E-----------G-E-ETL--QPTYIIT---NQ--G---------
-GRFVCEVVIPE-----P--SPVRSVIGESMTKKSLAKRSAAFKACKELVVSKHLDYNLV
PV-YTKK-LPSMRNAALALSSKRTGMYDMRIKPHVWDD----GRGS-IP-SVVYLTHL-D
V--PE-GLG--R--PHQPLLLVTRRPMP-DFPKFPLFLND-----------G---RKTYV
ELIPLSP--ACKV--SD---------------------------AEL-TKFTSFTLR-IF
KDIYNKTYEFDAM--KMSYWLVP----------SE-------K--S----------AP--
F---------------ANTR-AAS-LQ--------L-----INWTILDYV-FENSK----
--G-HQWS---P-----TM---SD------------------------SFLIDKFLVDPG
DGGRRFYSSR-VASEYKPSSPV----PEGC-AAS--------K-------RQT-DIMDYT
V-S-LWKNSR-N---RHKSSW-------NPDQPVLEAEKILH--RRNM-LAEPT---A--
KE-------------------------------------------------------AQD
A-------SKVRS---FICPEP-----LVIS----------------------------A
VC-------VSQLWLILRLTC--YSXPTTVVAICYVFPAIIHRIDDYLIAGETCEE-LGL
-T-VDLPLALEAITKDS---D------NTE---EH----Q----------NHERI-----
-NFQRGMGKNYER-----------------LEFLG----DCFLKMATSISTFTQD-PNDN
EFDFHVKRMLLLCNQNLFNAA----------------QK--LKLYENIRSASFS------
-----------R-------SRLIVXTWYPE------------------------------
---------GI-K-LL---EG--KGA----------NK---N-----------------G
T--------------E--------------------------------------------
-------------------VIKHALGDKTIADVSEALMGAAFLT---HDKP---------
-G-EWQ--PEH-WRNAVKAVTKL------VD-----NP---D------------HSM---
NEWS-----DYSRTYEK----PAYQI---AEA--RAATLELAKRVEKE-HA--YHFKYPR
LLQAAFH-HPSY-P--NLWS-A-G-V-PSYQRLEFLGDSLLDMTSITHLFYKYPDRDPQW
LTEHK------------------MAMVSNQFLGALCVRIGFYKHLLF-NHDSLCQQISNY
VTDIKDA-----------------EA-----------A----------------------
------S-----Q--------------------G--------------------------
--------------------------A-MD-----------YW-T---T-V-K-------
--------------EA-P-----------------KV-----------------------
------------------------------------------------------------
-----------------------------------------------------RL-----
------------------------------------------------------------
------------------------------------------------------------
------------------------------------------------------------
------------------------------------------------------------
------------------------------------------------------------
------------------------------------------------------------
------------------------------------------------------------
------------------------------------------------------------
------------------------------------------------------------
------------------------------------------------------------
------------------------------------------------------------
------------------------------------------------------------
------------------------------------------------------------
------------------------------------------------------------
-----------------ND-----------------------------------------
------------------------------------------------------------
------------------------------------------------------------
------------------------------------------------------------
------------------------------------------------------------
------------------------------------------------------------
------------------------------------------------------------
------------------------------------------------------------
------------------------------------------------------------
------------------------------------------------------------
------------------------------------------------------------
------------------------------------------------------------
------------------------------------------------------------
------------------------------------------------------------
------------------------------------------------------------
------------------------------------------------------------
--------
>CAD6499017.1/1-1593
------------------------------------------------------------
------------------------------------------------------------
------------------------------------------------------------
------------------------------------------------------------
------------------------------------------------------------
-------------------------------MIHN-------------------------
------------------------------------------------------------
--------------QK--------------------------------------------
------------------------------------------------------------
------------------------------------------------------------
------------------------------------------------------------
------------------------------------------------------------
------------------------------------------------------------
----------------MSSDHK--------------------------------------
------------------------------------------------------------
------------------------------------------------------------
------------------------------------------------------------
-------------------------------------------PEASTTSTIIARS----
-----------------------------------EEALISEL-SAQPAT----------
----------------------DLRDRTRLNSAS-----FTTKTDESC------------
------------------ATESSGLISSEHKQD-NSEDSE--------------------
--------DD--------N-K---------------------------------------
------------------------QE--------------KSKTVP--------------
-ES-----LKV-----AERKRRQNAVAAEY-------------------IKNINKKL---
------VKEA---NK-----T-QPG-------------------DD---------ANQST
K--------WLVN----QS--E-N----RK----IISTP-REYQVELFNRAKQKNII-AV
LD--------------------T-----------------------GSGKTLIAVLLLRH
IISQELEDRAL----G-K---NRRISFFL-------------------------VDSV-Q
LVFQQHAVLKANL-N-SPMAMFCG-D----M--GCD---LW-SKELWENHFQENEIIVCT
AEILRQCLHHSFIRIQDINLLIFDEAHHAK--KDHAYA-------------------R--
--------------IIKDFFAT-Q--QADSCL-PRIFGMTASPVD-AR----V----DVR
KAAS------------------ELETILHCQIATIDDENLLQLSHKNNG----KTEQLAR
Y------AS-L-AP-RFKTP----LYQQMYDC--FFKNKILIKPLLFSYQ-ASSELGAWC
SDQIWLFCLSD---N-E--TKKLLAK---AEC----------QG--G-------------
---------------------------QQNFE-------------------------PEL
EVI----------EKTV----------------SQIQNAKEIIQN-HIFN-------P-P
DYSDS-------------------QS--WSN---N-L--------------SSKVVLLIR
-YLRERFER-ETTD---KCIIFVKQRYTARVLTRLLEQER-I----K--TK----W----
----LRVGAL----------------VGT--R-SG-----EA-G-DLNT----SFRDQVI
TMMQFRK-GKLNCL-----------------------------IATSVAEEGLDVPDCNL
VI--------------------RFDLYSTLIQHIQSRG----RARHANSN----------
--------YLHFCEAGNQDHSR-----IIMEVRKN--E-------------------S--
---------------ILR-DFCRMLPEDRKLT-----GN-DI-T---I----D--DIL--
----AKEK-YN-RVIKIPETGAQLNYKMSLVVLANFV-DRL-P-----------------
----------N----------------AAD-GNL--QVEYVMI---ST--L---------
-KKFQCEAILPE-----S--SPVRGAIGEWCSTKQVAKCSAAFETCLKLLEGKYLDNWLI
PT-FSRKILPAMRNAKLALDSKKRSAYTMRTKPELWSI------TS-TT-PEFYVNVL-V
LEQPE-SVG--R--RTQPLALLTRSHMP-HLPSFMLHFGG-----------G---CNSLA
HCISLGA---IKL--DA---------------------------DMI-EQINTFTLC-IF
NDVFSKCYESDSS--KMPYFLVP----------AK-------DS------------F---
TFR---DH-----------N-IDP-FQ--------V-----VDWEAVTKM-AEY-Q--IK
WSK-DQWG---D-KSWMTE---KD------------------------EFLADRFIIDPY
DGSRKLYSIG-VTKDYKPLDPV----PPNT-APRSGA---R-K-------NND-NIMEYS
C-S-LWAKAR-A---QRE---------FDVNQRVVEAEYISL--RRNL-LDQFD-VLE--
DH----------------------------------------------------------
--------TPKQC---FIILEP-----LKIS----------------------------Q
-------------------------LSTKVVAMAYIFPAIIHRIESYLIALEACEL-LHL
-E-LRPELALEAVTKDS---D------NSG---QD----D----------E-TQI-----
-NFQRGMGNNYER-----------------LEFLG----DCFLKMATSISLYGLQ-PENN
EFAYHVDRMLLTSNKNLKDNA----------------LK--LKLYEFIRSQSFN------
-----------R-------R-----AWYPE------------------------------
---------GL-V-LL---KG--K-----------------T-----------------A
KA----------------------------------------------------------
-------------------PKSHDLADKTIADVCEALIGAALLS---YHE----------
--------TKN-MDMAVRAVTEL------VC-----SD---H------------HRA---
TSFS-----DYYKLYVK----PKYQI---QPS--TQSQLLLASDTEKQ-HP--YKFRYPR
LLCSAFT-HSSF-P--RS-FNG-K-V-PSYQRLEFLGDALLDMACINYLFHNFPNKDPQW
LTEHK------------------MAMVSNMFLGALCVHLGFHRHLLV-FNSTFMQQIGDY
IVEVTEARLQS-------------EK-----------E----------------------
------AT----D------------A-------GK-------------------------
--SPDD-------------------CS-PD-----------YW-I---S-V-R-------
--------------QP-P-----------------K-----------------CLPDIVE
AYIGAIFVDSEYD-------Y-A-------------------------EVEKFFDAHIVW
FF------------R--DMSV--YDTFANNHPT-------------------TFLSNFLE
V-SMGCH------AWSMKVGDI--------P----------------------NDD----
------------------------G--GK-------------------------------
--GSIV-VMV------IIHG--TVIAHARA-ESSRYAKI---------------------
----NAAKSAME---IL-D--G-I----GLG-EFRMK-----------------------
---------------------------------------------------YE-------
------------------------------------------------------------
------------------------------------------------------------
------------------------------------------------------------
------------------------------------------------------------
------------------------------------------------------------
------------------------------------------------------------
------------------------------------------------------C-----
-----------------------D--C---------------------------------
------------------------------KP-----IFT--G-----------------
------------------------------------------------------------
------------------------------------------------------------
--------------------SEKLRE----------------------------------
-------------------E--------------------------DL------------
-----------------------------------------------KG-----------
------------------------------------------------------------
------------------------------------------------------------
------------------------------------------------------------
------------------------------------------------------------
------------------------------------------------------------
------------------------------------------------------------
------------------------------------------------------------
------------------------------------------------------------
------------------------------------------------------------
------------------------------------------------------------
------------------------------------------------------------
--------
>CAF9903518.1/1-1519
------------------------------------------------------------
------------------------------------------------------------
------------------------------------------------------------
------------------------------------------------------------
------------------------------------------------------------
-------------------------------MATM-------------------------
------------------------------------------------------------
------------------------------------------------------------
------------------------------------------------------------
------------------------------------------------------------
------------------------------------------------------------
------------------------------------------------------------
------------------------------------------------------------
------------------------------------------------------------
------------------------------------------------------------
------------------------------------------------------------
------------------------------------------------------------
------------------------------------------------------------
------------------------------------------------------------
------------------------------------------------------------
----------------------------------DTISMLDS------------------
-------QQE--------TLQD--------------------------------------
----------------------D-PD--------------SSHEPE----LQ--------
TSP-----ARV-----TQRQKQLNAAWDAN-------------------FIDQAKLLA--
------EQE-----DA------K-----------------IKIIDE---------SQLSL
R--------AMMS----RI--E-S----DK----VITTP-REYQLELFERAKKENVI-AV
LP--------------------T-----------------------GSGKTLIAVLLLQH
ILEKELEDRKA----G-R---ARRISFFL-------------------------VEVA-T
LVFQQGSVLRNNL-S-QPVACFCG-E----M--NLD---SW-SKAMWKDHFDSNLVIVMT
AEVLHNCLASGFITIQEINLLILDEAHHTK--KKHPYA-------------------R--
--------------IMRDFFMT----VPETDR-PRVFGTTASPVD-AK----I----DAI
QAAM------------------DLEKMLSSKIVTVKDPTHLHK--WVKP----PTELESR
Y------MR-L-RK-PYATQ----ICSEIETD--YPHVKILTELTSKSKI-LTAELGEWC
GNRWLVMSMTG---E-E--GEKLEYR---VEK----------QFASH-------------
---------------------------------------------------------PAS
QTI---------VDKEL----------------EDVRNARKIVLA-FQAER---EQ-SRP
DLCIP-----------------------------D-L--------------SSKVLRLKE
-LLDDAYNN-DPET---RCIVFVERRASARLLLEVFKCHA---------HP----H----
----MRVGLL----------------IGS--R-RQ-----DH-G-DQKV----SIRDQFH
NMNRFKD-GKLNLL-----------------------------LATSVAEEGLDIPLCNL
VI--------------------RFDLYKTMIQYMQSRG----RARHENST----------
--------YIHMLEQFNADHFC-----TLRDVQEQ--EI---------------------
---------------VLR-KFCENQPPDRILE-----SL-DA-D---L----D-KNLMKH
GIG---------ESYTEPSTGAKLLFGTVLGQLAIFA-ATI-P-----------------
---------------------------RNDNVAA--EPEYIVS---VR--G---------
-RKFVCEVLLPA-----G--SPLRSVIGKEYPRKSLARRSAAFEACLKLRERGLLDSNLL
PV-YHKQ-LPFMRNAHVALHGKKGNAYELVVKPLFWEQ----QRGS-VP-TTLYMLRI-E
VQNPE-----DSEFPMAPMLLLTRQSMP-QFPSFIIYPKP-----------G---VKLVI
SLISSPE--AIEL--SA---------------------------EQL-SSLNAFTLR-IF
NDVFNKKYKDDPA--QMSYWLAPS---C-----LG-------KN----------------
NIGS--Q------------------QD--------I-----IDWKVVDFV-NTN-D----
--G-IPWS---I-----DM---AP------------------------EELENRFLVDPY
SGGHRYYSIR-VDPSLKATDPP----PKSN-PKK---------------EFMD-TIVNWT
S-S-LWKKSR-S---KVT---------YNPDQPVLLAYKIPL--RRNW-LDDWD---D--
NDL---------------------------------------------------------
--------AEKTLV--YVCPEP-----LKIS----------------------------A
-------------------------IPLATITMCYTLPAVIWRIDAYLVAQEACDV-LGL
-Q-ISSALALEALTKDS---N------NTE---ES----R----------E-QQI-----
-QLQRGMGKNYER-----------------LEFIG----DAFLKMGSSISLYANN-ASDD
EFHFHVKRMLMICNKNLFTHA----------------IK--RKLYQYIRAEGFN------
-----------R-------R-----SWYPE------------------------------
---------GL-I-LL---EG--KGV---------AMKSDIT-----------------D
RAPI-----------K--------------------------------------------
-----------------HPRRSHHLGDKTIADVCEALIGASLLT---GKDV---------
-G--------S-MDMAVKAVTVL------VD-----DS---N------------HKA---
LCWT-----DYFKQYRI----PSYQT---ADA--SVAQLSVAEQIADT-IG--YKFKYPR
LLASAFT-HPSW-P--LS-W-G-H-V-PCYQRLEFLGDSLLDMVCINFLFHEHPDRDPQW
LTEHK------------------MAMVSNKFLGALCVKLKFPKFLKK-NTNSLIFEIKNY
VEAMEEA-----------------EA-----------E----------------------
------S-----N--------------------G--------------------------
--------------------------A-VD-----------YW-T---TAI---------
--------------DP-P-----------------K-----------------CLSDMVE
AYMGAIFVDSSFN-------Y-R-------------------------VIEDFFEKHIKW
FF------------Q--DMSI--YDTFASNHPI-------------------TLLSSLLS
K-DFHCH------EFSIRAKEL--------P--------------------P--------
---------------------LVQS--EP-------------------------------
--PLIA-AGV------MIHL--EVVAHDLS-SSSVYGKI---------------------
----RASVKAIE---ML-K--Q-M----TLA-EFRAK-----------------------
---------------------------------------------------FK-------
------------------------------------------------------------
------------------------------------------------------------
------------------------------------------------------------
------------------------------------------------------------
------------------------------------------------------------
------------------------------------------------------------
------------------------------------------------------C-----
-----------------------D--C---------------------------------
------------------------------K----IAGKD--A-----EQQQ--------
------------------------------------------------------------
------------------------------------------------------------
------------------------------------------------------------
-------------------E------------TQLLHA--------DV------------
------------------------------------------------G-T---------
------------------------------------------------------------
------------------------------------------------------------
------------------------------------------------------------
------------------------------------------------------------
------------------------------------------------------------
------------------------------------------------AI----------
------------------------------------------------------------
------------------------------------------------------------
------------------------------------------------------------
------------------------------------------------------------
------------------------------------------------------------
--------
>CAF9910675.1/1-1581
------------------------------------------------------------
------------------------------------------------------------
------------------------------------------------------------
------------------------------------------------------------
------------------------------------------------------------
--------------------------------MTT----------------------TSA
------------------------------------------------------------
--------------P---------------------------------------------
------------------------------------------------------------
------------------------------------------------------------
------------------------------------------------------------
-----PMGSFTLEGLKRLG-----------------------------------------
-----------PAATLPAIQH---------------------TAERAS------------
----------------TAPLEQIA---AQTS-----------------------------
------------------------------------------------------------
------------------------------------------------------------
------------------------------------------------------------
--------------------------------------------------VLQGYE----
-----------------------------------EETNPNNP-RLSTDL----------
------------------------------------------------------------
----------LG-------------GMGKLDQE-PSPN----------------------
-------VSD--------S-ED--------------------------------------
----------------------E--Y--------------NA-TPR--------------
-TL-----T-V-----SERRKAQNSKFSAW-------------------LSKRAAKI---
------TNE-----E-----V-Q-----------AIV---ENANEE----------NLSI
R--------SLMA----KQ--E-S----NV----IITDP-REYQLELFEKAKKQNII-AV
LD--------------------T-----------------------GSGKTLIAVLLLKH
TIDKELEDRAL----G-K---KRRISFFL-------------------------VDCV-T
LVFQQFAVLECNL-D-QKIERFCG-E----M--GCD---LW-IKETWAKHFAENEVIVCT
AEILNQCLMHSFISIDEINLLIFDEAHHTK--KNHAYA-------------------R--
--------------IIKDHYIT-Q--DEPAKR-PKIFGMTASPVD-AR----E----DVV
KAAK------------------ELEAMLHSQIATTSDLSLLRM--SISR----PDESLAV
Y------RR-L-AY-AYDTP----LCSSLKAK--FGDLEALTKFFKNARE-ATSQLGEWC
ADHLWRFVLDE---E-Q--ALKVERK---IER----------KF--N-------------
---------------------------RDP-A------------N------------SPV
EML----------DSEL----------------SRLKEAKDIVKN-WTFV-------N-P
DVSG-------------------------K----S-M--------------SPKVLLLHQ
-YLRLIFEK-PSDA---KCIIFVKHRYTARLLVQLFSR---I----G--TP----N----
----LRLDLL----------------IGS--R-TG-----DV-G-DISF----SFRQQVL
TLMKFKK-GDINCL-----------------------------VATSIAEEGLDIPDCNL
VI--------------------RFDLYATLIQYIQSRG----RARHASSR----------
--------YIHMVEENNRMHLQ-----AVDDVRQG--E-------------------A--
---------------VMR-NFCEALPADRLLQ-----GN-DY-N---L----D--TAL--
----VKEK-SH-RKYVDPETGATLTYASSLVVLAHFV-GCL-P-----------------
----------H----R-----------DED-FSH--KATYCMS---VE--R---------
-KKFVCEVILPE-----S--SPIHSATGRPSSRKAIARRSAAFEACLLLRQGNHLDKNLI
PT-YHKS-LPHMRNAHLALNMNKAHSYNMKIKPGIWER----TRGS-LP-SELFLTIL-S
LETPE-NLG--R--PCQPLALLTRTRLP-DIPSFLLHPQV-----------D---KVSQL
LCTSIAT--SLNV--RG---------------------------NVL-MELNEFTLR-IY
HDLFNKKFEVNEP--QMSYWLAP----------IV-------K--S----------WE--
S-SR--R------------Y-DPP-DQ--------L-----IDWALLAHI-SQN-P----
--E-IPWI---I-----DM---PH------------------------ADLLDRFLVDRW
HGGTRFYSLE-IKSHLGPFDPV----PIGT-AKAE-----HKQ-------HKD-SIINYT
V-G-LWKKSR-E---GIA--W-------RPDQPVILAHKIHH--RLNL-LDEIT---E--
KE-------------------------------------------------------K--
V-------VNTTA---YVCPEP-----LKIS----------------------------A
-------------------------LPTTVVAMAYLFPPIIHRIESYLIALEACDL-LGL
-V-VQPTLALEAVTKDS---D------NTD---EH----R----------S-EQI-----
-HLQRGMGKNYER-----------------LEFIG----DCFLKMATSISVFCKS-PEEN
EYDYHVKRMLMICNKNLFNTA----------------TF--LKLQEYIRSTSFS------
-----------R-------R-----TWYPQ------------------------------
---------GI-K-LL---EG--KGH----------NK---T-----------------G
E--------------V--------------------------------------------
-------------------ASQHPLGDKTIADVCEALIGAALLS---HDS----------
------------MDMAVKAVTAL------VS-----NP---N------------HDV---
TKWE-----DYYLLYSL----PRYQT---SQP--TASQLNLAMQVERV-HN--YRFKYPR
LLRSAFI-HPSY-P--FA-E-E-K-I-PCYQRLEFLGDALLDMASISFLFHRYPDRDPQW
LTEHK------------------MAMVSNKFLAAVSVKLGFHKHLRS-NGAIIESQNREY
VQDLEEV-----------------EK-----------D----------------------
------A-----N--------------------G--------------------------
--------------------------A-RD-----------YW-T---L-T-K-------
--------------TA-P-----------------K-----------------ALSDIVE
SYIGALFVDSAFN-------Y-G-------------------------EVERFFNEHIRW
FF------------E--DMNI--YDTYANNHPT-------------------TYLHNLLS
L-SFGCT------NYRIMASEV----PAIVP-----------------------------
------------------------G--GL-------------------------------
--PTAI-AAI------MIHD--EIVAEGTA-SSGKNAKV---------------------
----KASSQALK---LL-Q--T-L----APF-EYRHT-----------------------
---------------------------------------------------YG-------
------------------------------------------------------------
------------------------------------------------------------
------------------------------------------------------------
------------------------------------------------------------
------------------------------------------------------------
------------------------------------------------------------
------------------------------------------------------C-----
-----------------------N--C---------------------------------
------------------------------E--------G--K-----EQDW--------
---------------VGKAGD---------------------------------------
------------------------GVGM--------------------------------
------------------------------------------------------------
-----------------------------------------------A------------
------------------------------------------------G-Q---------
------------------------------------------------------------
------------------------------------------------------------
------------------------------------------------------------
------------------------------------------------------------
------------------------------------------------------------
------------------------------------------------LRRGQLG-----
------------------------------------------------------------
------------------------------------------------------------
------------------------------------------------------------
------------------------------------------------------------
------------------------------------------------------------
--------
>CAF9917657.1/1-1611
------------------------------------------------------------
------------------------------------------------------------
------------------------------------------------------------
------------------------------------------------------------
------------------------------------------------------------
--------------------------------MTT----------------------DFA
------------------------------------------------------------
--------------S---------------------------------------------
------------------------------------------------------------
------------------------------------------------------------
------------------------------------------------------------
-----SMAKFTFEELKGLG-----------------------------------------
-----------PAENLPAVPH---------------------TSEGAS------------
----------------TDSLKRKA---AQLS-----------------------------
------------------------------------------------------------
------------------------------------------------------------
------------------------------------------------------------
--------------------------------------------------NPQVYK----
-----------------------------------RAANPHEP-KSEIGF----------
------------------------------------------------------------
----------PK-------------VKDDSEQE-ASPG----------------------
-------GSD--------S-ED--------------------------------------
----------------------E--Q--------------DA-APR--------------
-PL-----N-I-----SERRKAQNSKFSAW-------------------LSKRAAKI---
------TNE-----E-----V-Q-----------TIV---DNANEE----------NLSI
R--------SLMA----KQ--E-S----TV----IITDP-REYQLELFEKAKKQNII-AV
LD--------------------T-----------------------GSGKTLIAVLLLKY
MIDKELEDRAA----G-K---KRRISFFL-------------------------VDCV-T
LVFQQFAVLERNL-D-QKIERFCG-E----M--GCD---LW-VKETWTKHFSENEVIVCT
AEILNQCLMHSFISIDDINLLIFDEAHHTK--KNHAYA-------------------R--
--------------IIKDYYVT-Q--DDPAKR-PKVFGMTASPVD-AR----E----DVV
QAAK------------------QLEVMLHCQIATASDLSLLRM--SISR----PEESLAV
Y------GR-L-DY-AYDTP----LCSTLKAK--FGKIEALAKFFRNARE-ATSQLGEWC
ADRLWRFVLDE---E-Q--ALKVERK---MER----------KF--N-------------
---------------------------RDA-R------------N------------HPV
EIL----------DAEL----------------AQLKEAKEAVQN-WTFA-------D-P
DVSG------------------------NN----S-L--------------SPKVLLLHQ
-YLSLIFEK-PCDT---KCIIFVKHRHVARLLTQLFSR---I----G--TS----N----
----LRMDLL----------------IGS--R-TS-----DV-G-DISF----SFRQQVL
TLMKFKK-GDINCL-----------------------------VATSIAEEGLDIPDCNL
II--------------------RFDLYDTLIQYIQSRG----RARHANSRVPIP------
-----FLEYIHMVEQDNRMHLQ-----AVDDVRQG--E-------------------A--
---------------VMR-RFCEALPADRLLQ-----GD-DY-K---L----E--TAL--
----VKEK-SH-RKYVEPETGATLTYASSLVVLAHFV-GCL-P-----------------
----------H----R-----------DED-FTH--KATYCMS---VE--N---------
-KKFVCEVILPE-----S--SPIHSATGRPSARKAIARRSAAFEACLLLRKSDHLDKNLI
PT-YHKT-LPHMRNAHLALNMGKTHSYNMKIKPGLWER----TRGS-LP-SELFLTIL-S
LKTPE-NLG--R--PCQPLALLTRTPLR-DIPPFPLHLQV-----------G---KVSQL
LCTSILT--SLDV--SS---------------------------TAL-TELNEFTLR-IY
YDIFNKRFEVNVP--QMSYWLAP----------IV-------K--S----------WK--
P-SR--R------------C-DPP-NE--------L-----IDWAVLARV-SKY-S----
--D-TPWT---V-----ET---PH------------------------AEIIDRYLVDKW
TGGNRFYSLE-IKSDLKPSDPV----PEGT-AKA--------K-------CMD-SIINYT
T-SYLYKNSK-L---KVK--W-------EDDQPVILAHKILH--RLNL-LDEIT---E--
KE-------------------------------------------------------K--
G-------VNTTA---YLCPQP-----LKIS----------------------------A
-------------------------LPTTVVAMAYLFPPSISRIESYLIALEACDL-LGL
-A-VKPALALEAVTKDS---D------NTD---EH----R----------N-EQI-----
-HLQRGMGKNYER-----------------LEFIG----DCFLKMATSISVFCKS-PEEN
EYAYHVKRMLMICNKNLFNTA----------------TF--LHLQEYIRSVSFS------
-----------R-------R-----TWYPQ------------------------------
---------GI-K-LL---EG--RGF----------NK---A-----------------G
E--------------V--------------------------------------------
-------------------TSQHSLGDKTIADVCEALIGAALLS---HDS----------
------------MDMAVKAVTTL------VS-----NP---N------------HDV---
TQWD-----EYYRLYSL----PRYQT---SQA--TASQLNLAMQVEQV-HN--YRFKYPR
LLRSAFI-HPSY-P--FA-E-E-N-I-PCYQRLEFLGDSLLDMASISFLFHRYPDRDPQW
LTEHK------------------MAMVSNKFLAAVSVKLGFHRHLRS-HGSIIESQNREY
VQDLEEV-----------------EK-----------E----------------------
------A-----N--------------------G--------------------------
--------------------------A-RD-----------YW-T---L-T-K-------
--------------TA-P-----------------K-----------------ALSDVVE
SFIGALFVDSEFD-------Y-R-------------------------EVERFFTEHIRW
FF------------E--DMTI--YDTYANNHPT-------------------TYLHNLLT
L-SFGCT------NYRIMASEV----PAIVP-----------------------------
------------------------G--GH-------------------------------
--PTAI-AAV------MLHD--EIVAEGTA-SSGKNAKV---------------------
----KASSQALK---LL-Q--G-M----APF-EYRHT-----------------------
---------------------------------------------------YG-------
------------------------------------------------------------
------------------------------------------------------------
------------------------------------------------------------
------------------------------------------------------------
------------------------------------------------------------
------------------------------------------------------------
------------------------------------------------------C-----
-----------------------N--C---------------------------------
------------------------------E--------G--K-----EQDW--------
---------------VGRGGD---------------------------------------
------------------------GVGM--------------------------------
------------------------------------------------------------
-----------------------------------------------A------------
------------------------------------------------G-Q---------
------------------------------------------------------------
------------------------------------------------------------
------------------------------------------------------------
------------------------------------------------------------
------------------------------------------------------------
------------------------------------------------LRRGRWDD----
-------------------KEDELLR--------------------------------AK
IAKEVEA------------QLKR-------------------------------------
------------------------------------------------GGL---------
------------------------------------------------------------
------------------------------------------------------------
--------
>CAF9941172.1/1-1399
------------------------------------------------------------
------------------------------------------------------------
------------------------------------------------------------
------------------------------------------------------------
------------------------------------------------------------
-------------------------------MAAK----------------------IAD
------------------------------------------------------------
--------------EE--------DLME----------------------FDSD------
------------------------------------------------------------
-----------------PYLTPDST----------MTQ----------------------
------------------------------------------------------------
----PSPSSQSSPS----------------------------------------------
------------------------------------------------------------
------------------------------------------------------------
------------------------------------------------------------
------------------------------------------------------------
------------------------------------------------------------
--------------------------------------------------HNQSSI----
-----------------------------------SEPVTEEE-TQYSLPT---------
-----LKE----------------------------------------------TPSPKA
S---------VP----------------------EVEEVG--------------------
------VGQE--------S-DE--------------------------------------
----------------------E---------------LLPQTGDH--------------
-PV-----RSI-----SERKKARKMVFSSW-------------------IAQHAATV---
------TKE-----R-----V-R-----------EIV---ENTEEP----------FLSI
R--------NLMS----KQ--E-S----NV----IISDP-REYQVELFEKAKQQNII-AV
LD--------------------T-----------------------GSGKTLIAVLLLRY
MLDRELENRQL---RG-Y---KPKTSFFL-------------------------VDCV-T
LVFQQFAVLECNL-D-QNIERFCG-E----M--GCD---LW-SKSVWQQLFKDNMVVVCT
AEILYQCLMHSFISLDEINLLIFDEAHHAK--KNHAYA-------------------R--
--------------IMKDFYML-E--LNLEKR-PKVFGMTASPVD-AK----Q----DVV
EAAK------------------QLEAMLDCQIATAADLSLLRM--SVSR----PKESAIT
Y------KR-L-RP-AYLTP----LCARLKET--FEDLESVRRVLAFSMR-ATSELGEWC
ADHVWRIALKE---E-E--ARKIERK---TER----------LY--I-------------
---------------------------TAS-E------------G------------RFS
GAL----------DAEL----------------DRIRKAQQFVDR-WNFL-------ETP
NASL------------------------PN----N-I--------------SSKVSLLIQ
-YLQLIFRK-SSST---RCIIFVKRRYTARLLAEMFSR---I----D--IP----N----
----LKLGLL----------------IGT--R-PG-----DA-G-DLKI----SFRQQVL
TLRDFKE-GSINCL-----------------------------FATSIAEEGLDIPDCNV
IV--------------------RFDLYATLIQYIQSRG----RARHAESQ----------
--------YIHMLEENNMLHIQ-----ALRDVRSG--E-------------------D--
---------------VMR-RFCEALPADRLLQ-----GN-DC-N---L----E--SVL--
----AKEK-SM-RRYTEPETGATLTYTSSLVVLAHYV-SCL-EYLDKPKTSATTSTNGHE
TPAAASTNQPQ---HE-----------RNG-IML--QPNYFMT---TE--N---------
-KRFICEVVLPE-----Q--APIRSAVGRPASTKAIAKRSAAFEMCIQLRKGDHLDGNLI
ST-RRRF-IPANANAMLAVNLKKRTEYGAKLKPRLWED----SRGC-FP-KKLYLTVF-K
LAEPE-NLL--R--PSQPLALVTRTPLP-NFPPINLHLPL-----------D---KTSQA
LSISITS--CLNV--TE---------------------------SIV-STLNNFTRC-IW
RDIYAKTFEDNIP--QMSYWFAP----------IL-------KD---------------V
VIDN--H------------S-AVP-AS--------L-----IDWDVLRYT-DLH-NF---
-ENPIKWT---V-----NM---PD------------------------TELEDRFVVDPG
QGARRFYSAK-VNSTLRPNDQV----PCQD-LQGNV--------------SME-SILEFS
R-N-YKRSPS-E---KRSPKWE-----EDPNQPVVQAHLISH--RRNW-LDSWN---D--
ST------------------------------------------------------SK--
D-------PEIPC---YICPQR-----MHIS----------------------------S
-------------------------LPIPVVAMGYLLSAIIHRIESHLITLEACDL-FGL
-T-VRSDLALEAMTKDS---D------NTE---EH----R----------S-EQI-----
-HVQRGMGKNYER-----------------LEFIG----DCFLKMATSIPIYATQ-QDHD
EFQYHVARMEMICNKNLLETA----------------LK--LGLPEYIRDRGMT------
-----------R------------TGFYPQ------------------------------
---------GI-K-LL---VG--KGI----------TP---T-----------------S
A-----------------------------------------------------------
-------------------AQKHSLGDKTIADVCEALIGAALLS---YHD----------
--------TKD-MDMAVKAVSKM------VS-----NK---------------VHAV---
NKWS-----EYWPLYVK----PPWQL---ATA--TASQLDLAAQIERK-HK--YHFRYPR
LLRSAFM-HPSY-P--FL-Y-E-K-V-PSYQRLEFLGDALLDMACINFLYHRHPDKDPQW
LTEHK-------------------------------------------------------
------------------------------------------------------------
------------------------------------------------------------
------------------------------------------------------------
-----------------------------------------------------ARSDV--
------------------------------------------------------------
------------------------------------------------------------
------------------------------------------------------------
------------------------------------------------------------
------------------------------------------------------------
------------------------------------------------------------
------------------------------------------------------------
------------------------------------------------------------
------------------------------------------------------------
------------------------------------------------------------
------------------------------------------------------------
------------------------------------------------------------
------------------------------------------------------------
------------------------------------------------------------
------------------------------------------------------------
------------------------------------------------------------
------------------------------------------------------------
------------------------------------------------------------
------------------------------------------------------------
------------------------------------------------------------
------------------------------------------------------------
------------------------------------------------------------
------------------------------------------------------------
------------------------------------------------------------
------------------------------------------------------------
------------------------------------------------------------
------------------------------------------------------------
------------------------------------------------------------
------------------------------------------------------------
------------------------------------------------------------
------------------------------------------------------------
------------------------------------------------------------
--------
>CAG5163388.1/1-1585
------------------------------------------------------------
------------------------------------------------------------
------------------------------------------------------------
------------------MKG---------------------------------------
------------------------------------------------------------
---------------------------VASSTSWV----------------------TIE
------------------------------------------------------------
--------------EE--------QE-D----------------------YFSF------
------------------------------------------------------------
----------------------EET-----------------------------------
------------------------------------------------------------
----SASSDSEDDG----------------------------------------------
------------------------------------------------------------
------------------NSFTE-------------------------------------
------------------------------------------------------------
------------------------------------------------------------
------------------------------------------------------------
------------------------------------------------------------
-----------------------------------AKQQDK-------------------
------------------------------------------------------------
------------------------------------------------------------
-------DED--------S-DV--------------------------------------
----------------------D-AD--------------IA-RAH--------------
-GP-----KTT-----SERRRAQNEVLRAF-------------------AANISSHL---
------TQK-----E-----V-D-----------DAAA--KTANEE----------QLSI
R--------DILA----KQ--E-G----TS----RITNP-RDYQIELFQRAKSENVI-AV
LD--------------------T-----------------------GSGKTHIATLLLQH
ILDGELEHRAA----G-G---IPKIAFFL-------------------------VDSV-N
LVFQQANVLRCGL-D-QTVEGICG-A----M--GTS---LW-SKSTWESHFHSNMVIVCT
AEVLVQCMMHSFITMAQVNILIFDEAHHAK--SNHPYA-------------------R--
--------------LMKDYYVH-E--LELSNR-PRIFGMTASPID-TRGLSVD----HIR
DVAN------------------GLENLLHSKIVTTSESVLASN--SISR----PIEEIAV
Y------AR-L-QD-EYETP----LHQKIRAK--FGDMSAFKKLFVASKH-HGSELGRWA
SDMYWSFAFTD---E-Q--SRKLEDR---EHF----------KH--N-------------
---------------------------KAK-H------------D------------DAT
QEW----------DAKS----------------KRLQEAAAFVQQ-LDFG-------L-C
AISD-------------------------Q----D-L--------------SSKVLKLRQ
-WLNLYYER-DDQA---RCIIFVTQRHTARLLQLIFSQ---I----G--GP----N----
----LRCSVL----------------VGV--N-N------RV-G-EHNI----SLRNQIL
TVAKFRR-GELNCL-----------------------------FATSVAEEGLDIPQCNL
VV--------------------RFDLYRTMIAYVQSRG----RARHRNSR----------
--------YLHMVEDGNEDHKG-----WVFDVKSD--E-------------------N--
---------------IMR-KFCNALPQDRQI---------GG-N---D----V--DLLS-
----FEDK-MY-PSFVT-KPGAKLTYRSSLSILNHFV-ATL-P-----------------
----------G----P-----------DRQ-TML--QPTYVIS---PE--V-NYDVSDPQ
RRGFVCEVMLPE-----H--SPVISVTGDIQGKKAIAKCSAAFKACLKLYNKGYLDDNLL
PT-TYKS-LPAGRNALLALSEKKKGMYSMLIKPEFWKV----GRGG-IP-AYLYLTII-D
LDT---GLD--R--PHQPMGLLTRNPFP-QMPNFPIYLND-----------G---RPSYV
VSQSSRT--SLPV--SA---------------------------KTI-EVLTGFTLR-IY
EDIYNKKYENDVQ--RISYWIVP----------VL-------SA-Q----------MS--
SLPF--I------------T--AL-DQ--------I-----LDMDQIRKV-YDE-P----
--T-WRWT---T-----DT---KP------------------------EDLLGRYFVDPM
NGGRRYYSNH-LATQLKPQDPV----PKSL-PRSG-----H-K-------FMD-SILDYS
D-S-KWAKSR-D-----ISRW-------NQSQPVLEVEKIPF--RRNH-LACVD---D--
KE-------------------------------------------------------K--
G---ELD--DPKT---YICPEP-----LHIS----------------------------N
-------------------------LETPFVVMCYVLPAIIHRFESYLIALDACKV-LDL
-N-ISPALALEALTKDS---D------NSE---EH----G----------D-EKI-----
-NFKSGMGPNYER-----------------LEFLG----DCFLKMATSLSVFVQQ-PDEN
EFEFHVRRMEMLCNKNLMETAVGKKKVVS---ADGTERD--IQLYSYIRTDTFS------
-----------R-------R-----TWYPE------------------------------
---------GL-K-LL---KG--KGL----------NK---S-----------------E
D--------------D--------------------------------------------
-----------------WLKLTHNLGDKSVADVCEAFIGAAFQQ---HYKG---------
-G-PWN--PND-WDEAVKAVKLF------AN-----SQ---D------------HIM---
SKWS-----DYYDAYQK----PKYQV---ADA--TAAMLDTARKVGLK-HP--HHFKYPR
LLRSAFA-HPSY-P--YM-Y-E-N-I-PNYQRLEFLGDSLLDMAFIMHLYYKYPDKDPQW
LTEHK------------------TPMVSNKFLGAVCVKLGWHVHIKQ-NTAILSAQIRDY
VLEAEVA-----------------EE-----------E----------------------
------A-----S--------------------G--------------------------
--------------------------A-VD-----------YW-V---T-I-S-------
--------------EP-P-----------------K-----------------CLADVIE
AYTAAIFVDAEFD-------F-S-------------------------VVQDFFDMHLKP
FF------------E--DMTLSSYENFASNHPT-------------------TRLSRLLS
I-AFGCS------EWRMAAMET----DTLIP-----------------------------
------------------------G--KG-------------------------------
--KAIA-AMI------MIHG--KVVFHTLG-QSGRYARV---------------------
----RASHAALE---KL-D--G-L----SPY-EFRKK-----------------------
---------------------------------------------------YG-------
------------------------------------------------------------
------------------------------------------------------------
------------------------------------------------------------
------------------------------------------------------------
------------------------------------------------------------
------------------------------------------------------------
------------------------------------------------------C-----
-----------------------D--C---------------------------------
------------------------------V--------Y--------EG----------
------------------EGV---------------------------------------
--------------------------GEQDE-----------------------------
------------------AVLKAKE--------------------------ERMK-----
-------------------E--------------------------AT------------
------------------------------------------------G-L---------
------------------------------------------------------------
------------------------------------------------------------
------------------------------------------------------------
------------------------------------------------------------
------------------------------------------------------------
------------------------------------------------SI----------
------------------------------------------------------------
------------------------------------------------------------
------------------------------------------------------------
------------------------------------------------------------
------------------------------------------------------------
--------
>CAG8920891.1/1-1493
------------------------------------------------------------
------------------------------------------------------------
------------------------------------------------------------
------------------------------------------------------------
------------------------------------------------------------
-------------------------------MAYT-------------------------
------------------------------------------------------------
------------------------------------------------------------
------------------------------------------------------------
------------------------------------------------------------
------------------------------------------------------------
------------------------------------------------------------
------------------------------------------------------------
------------------------------------------------------------
------------------------------------------------------------
------------------------------------------------------------
------------------------------------------------------------
------------------------------------------------------------
------------------------------------------M-----------------
------------------------------------------------------------
----------------------------------SG-D----------------------
-------PVD--------S-DS--------------------------------------
----------------------D-ID--------------EPVALP--------------
--------LEK-----SQQRRLQNAVFTEL-------------------LEQHVIDE---
------SNN-----G-----P-Q------------ED---TCTPKA----------EVSV
A--------RLIA----DQ--G-V----EA----GALDP-REYQIQLFEKAKIQNTI-AV
LD--------------------T-----------------------GSGKTLVAVLLLKY
ILERELLARAE----G-A---KPRISFFL-------------------------VDSV-T
LVFQQSTVLRNNI-N-QKVAQFYG-A----L--GSD---LW-DKEIWKNHLENYMIIVCT
ADILNQALLNGHVKIDQINLLIFDEAHHAK--KEHPYA-------------------R--
--------------IIRETYLT-T--DPTK-R-PRVFGMTASPVD-AK----C----DIA
EAAT------------------QLETLMDCHIATTSNISLLRQ--FVSK----PTEEEWV
Y------EK-P-PA-PFETE----LHGILKAR--YGDLQHLSGIFQFSLN-ASSELGPWC
ADQVWVLALAE---E-V--VPKLQAV---ILK----------DA--Q-------------
---------------------------SDP---------------------------QIL
ERV----------EDEV----------------ERAREASEFARK-YVL--------ENS
SRPN------------------------------G-L--------------SSKVELLLR
-KLGDHFIK-HPDT---KCIVFTERRNTAKVLLQLCKN---K----E--IL----N----
----LRPDVL----------------VGV--R-RG-----DT-M-GMNV----TFRQQFL
ALMKFRK-GEVNCL-----------------------------FATSVAEEGLDIPDCNL
VV--------------------RFNIYETVIQYVQSRG----RARHSDSV----------
--------YATMVERQNRQHQM-----RLQEVKKA--E-------------------L--
---------------LMR-NFCNMLPADRRLY-----GV-EH-D---L----E--DIMH-
-----GEG-RK-RSYTVAATGAKLTYRHAIDVLGRFA-SSL-------------------
----------Q---YE------------NE-NAA--RVNYIVI---AQ--N---------
-DSFSCEIILPE-----K--SPIRGIIGCPEVKKSVAKQSAAFDACLLLRKNNLLDDHFN
SI-YHKR-LPAMRNAKLAITSKKTDQYIMRNKPTIWLR----GQGI-TP-TRLYATVI-C
LVPTE-PLN--P--EPANMIIFTRDRLP-EFPTFPVYLDN-----------D---LKTTV
HCSSLDG--YLEV--TP---------------------------FTL-GLLTDFTLT-VF
HDIFKKTYSPVAE--AFPYWLAP----------LH-------EIST----------KS--
VSEI--S--------------TSI-FD--------M-----IDWETLHYV-QDN-P----
--E-IKWS---A-----DM---EP------------------------ESLLNQFMYDDW
NGKYRYFTTA-VDHHLRPSDPP----PYYA-PLR--------K-------WNE-NILSWS
L-S-LSKNSR-S---KFFNRC-------DWSQPVLQAELISS--RRNF-LDKAS---D--
EE-------------------------------------------------------N--
V-------ANFRC---VLCPQA-----VNIS----------------------------P
-------------------------LSVPIVTACLAFPSIISRLESYLIAREGCEM-LGL
-D-VKLEYALEAFTKDS---D------NTE---EH----R----------S-LQV-----
-HVQRGMGKNYER-----------------LELLG----DSVLKLATTISLFVQN-PEDD
EYDYHVNRMCLICNKNLFINA----------------KE--RRLYEYVRSRGFS------
-----------RYVW----H-----LWYPP------------------------------
---------GL-S-LE---VG--RDH----------AKFVIN------------------
------------------------------------------------------------
-------------------ESQHALAEKTIADVCEALIGASLLS----------------
-GSD----GNR-FDRSIKAVTVL------VN-----SP---A------------HTA---
TSWK-----DYISMYSL----PSYQI---QTA--DAFEENLSEQV-AG-LG--HKFKYPR
LLRSAFT-HPSY-P--LA-W-S-K-V-PCYQRLEFLGDALLDMVCVEHLFHRFPDRDPQW
LTEHK------------------MAMVSNKFLGALAVKLGFHKHLQH-FSNALMAQITNY
AEETLLA-----------------EQ-----------E----------------------
------L-----N--------------------G--------------------------
--------------------------E-VD-----------YW-L---S-T-T-------
--------------DS-P-----------------K-----------------CLPDMLE
AYLGAIFVDSGFD-------F-A-------------------------VIEAFFESHMMT
YF------------Q--DMSI--YDTFANRHPT-------------------TFLHSQLT
L-EFLCS------DYCLKSGTI--------T----------------------AVD----
------------------------G--ET-------------------------------
--PKVL-SAV------IVHG--ITVAKAVA-SSGRYAKV---------------------
----KASSQALT---AL-E--G-M----SRV-DFRKK-----------------------
---------------------------------------------------YK-------
------------------------------------------------------------
------------------------------------------------------------
------------------------------------------------------------
------------------------------------------------------------
------------------------------------------------------------
------------------------------------------------------------
------------------------------------------------------C-----
-----------------------N--C---------------------------------
------------------------------R--------G--------DR----------
------------------------------------------------------------
------------------------------------------------------------
--------------------IQD-------------------------------------
-------------------M--------------------------EF------------
------------------------------------------------G-T---------
------------------------------------------------------------
------------------------------------------------------------
------------------------------------------------------------
------------------------------------------------------------
------------------------------------------------------------
------------------------------------------------AI----------
------------------------------------------------------------
------------------------------------------------------------
------------------------------------------------------------
------------------------------------------------------------
------------------------------------------------------------
--------
>CAG8979867.1/1-1721
------------------------------------------------------------
------------------------------------------------------------
------------------------------------------------------------
------------------------------------------------------------
------------------------------------------------------------
-------------------------------MM-------------------------LL
------------------------------------------------------------
--------------DH------NHTEA-----------------------LCKTT-----
-----------------------------YTHTAPLL-----------------------
---------------DLSSDSDHKYDHLQPSIQLEV------------------------
------------------------------------------------------------
----QLQPARDHQSAKASS---------------------------IQTASNSPLI----
-------------------------------------------IDSHSLQAELIS-----
----------------HASPAP-----------------------SPPLKSSLLSSA---
--------------------------------TPLP------------------------
------------------------------------------------------------
----------------LTIENLTRNQHTFSLSPSSENTRLLTTS----------------
-------------------------------------------MDPAIATALPQRT----
-----------------------------------GDDVITDL-Q-RARR----------
---------------------------------------PANIARVQN-----WQGSSST
I---------FPEETLPDPSKPLPLVETKVSSA-PQIEERD-------------------
------GYAT--------Q-SD--------------------------------------
----------------------D-DN--------------EVQAAA--------------
-QA-----RAI-----TERKRRQNSIANNY-------------------LQEKLRNP---
------TNKQD--HQ-----V-KPG-------------------EE---------AVQST
R--------WIVD----HT--E-S----AP----IISTP-REYQNELYERAKEKNII-AV
LD--------------------T-----------------------GSGKTLIAVLLLRH
ILAQELEDRAD----G-K---VKRTSFFL-------------------------VDSV-T
LVFQQHRVLKNNL-NGMPMDMFCG-N----M--GTK---LW-DREKWTKILNDNMVIVCT
AEVLRHCLGHGFVSMNGINLLVFDEAHHAK--KDHPYA-------------------R--
--------------IIMDHYAV-M--PQNARR-PKIFGMTASPVD-AK----V----SPR
KAAE------------------ELEVLLHCEIATAHDTSLLQY--TANK----TEECLCR
Y------ES-L-PA-TFCTP----LYTQMSAC--LTNDSVLRKPLLFAHE-ASRHLGAWC
SDQLWRFCLEE---E-E--VKKLVAK---TES----------KH--R-------------
---------------------------NENSD-------------------------RRD
DLL----------EQKK----------------TKLSEAQAILKA-HAFD-------S-P
DYRND-------------------SN--ESK---N-L--------------SSKVVELIK
-ILREEYKT-PTES---KCIVFVQQRYTALLLARLFQESG-V----K--TD----H----
----LRVGTL----------------VGA--R-SG-----EA-G-DQNN----SFRQQVL
TMMNFRR-GKVNCL-----------------------------FATSVAEEGLDIPDCNL
IV--------------------RFDLYSTVIQYIQSRG----RARHANSR----------
--------YIHMAEQGNREHEQ-----TIRDVRLN--E-------------------G--
---------------ILR-RFCNEVPEDRQLT-----GN-NV-D---M----D--YFL--
----RKEK-SQ-RIYMVPTTGAKLTYKMSLGVLANFV-SNL-E-----------------
----------A----------------APD-TNL--HPEYIVT---VQ--N---------
-KRFIGEVILPE-----G--SPVRGAVGRPASTKQVAKCSAAFEACCLLIQKKYLDDHLL
PT-YAKR-LPAMRNALLAVDSKKRDTYDMKTKPSLWSA------GG-VP-QELFMTIL-S
LKSPQ-ELD--R--ASQSLALLTRSRIP-SLPSFTLHFGD-----------G---KHSGV
NCVSSPT--SLQV--ST---------------------------DML-RQINTFTLA-IF
DDVFSKTYESDPS--KMPYFLAP----------LK-------E-----------------
SADA--NH-----------H-TDP-AA--------S-----VDWEMLTEI-DEH-Q--QA
WQG-KNWE---L-KSWQTE---PD------------------------EFFAGKYIVDPY
DGSRKLWCKG-VAPQYRPLDPV----PPNC-AARKGT---R-Q-------RTD-NIMEYS
S-S-LWEKAR-A---RRT---------FDENQRVFEAELIPL--RRNL-LDEFD-RNV--
SE----------------------------------------------------------
--------GPKRC---FVILEI-----LKIS----------------------------A
-------------------------LPSTVVSMAYIFPAIIHRIEAYLIAFEACEL-LHL
-D-IRADLALEAVTKDS---D------NSG---DH----G----------E-EKI-----
-DFQRGMGNNYER-----------------LEFLG----DCFLKMATSITLYGTK-PDSD
EYSYHVDRMVMICNKNLKNVA----------------IK--LKLYEYIRSQAFN------
-----------R-------R-----AWYPE------------------------------
---------GL-T-LK---KG--K-----------------T-----------------A
TA----------------------------------------------------------
-------------------PNQHKLGDKTIADVSEALIGAALLT---HHS----------
--------ENN-MDYAVRAVTEL------VC-----SE---N------------HNV---
TSWA-----DYYNLYKK----PTFQT---QRS--TQMQLEIAKKVEMV-HS--YHFQSPR
LLRSAFI-HPSY-P--YS-Y-E-R-I-PSYQRLEFLGDSLLDMVCVNYLFHAYPGKDPQW
LTEHK------------------MAMVSNAFLGCLCVELGFNAFLLI-FNQIYQKQIGEY
VDEIKEAKLQA-------------QD-----------E----------------------
------AE----R------------A-------GK-------------------------
--SRED-------------------YA-PD-----------YW-T---A-V-R-------
--------------PP-P-----------------K-----------------CLPDIVE
AYIGAIFVDSEYD-------Y-S-------------------------RVEDFFQAHIKW
YF------------K--DMSI--YDTYANKQPT-------------------TFLSNFFA
V-SMCCE------NWTIQSREI--------P----------------------SID----
------------------------G--SK-------------------------------
--AKVL-AMI------IVHD--QVVADWTA-ESGRYAKV---------------------
----SAAKKALE---LL-K--G-L----SPR-RFRQK-----------------------
---------------------------------------------------YG-------
------------------------------------------------------------
------------------------------------------------------------
------------------------------------------------------------
------------------------------------------------------------
------------------------------------------------------------
------------------------------------------------------------
------------------------------------------------------C-----
-----------------------T--C---------------------------------
------------------------------AM----PE-E--E-----------------
------------------------------------------------------------
------------------------------------------------------------
---------------------DGVVN----------------------------------
-------------------A--------------------------DA------------
-----------------------------------------------DP-T---------
------------------------------------------------------------
------------------------------------------------------------
------------------------------------------------------------
------------------------------------------------------------
------------------------------------------------------------
------------------------------------------------AI----------
------------------------------------------------------------
------------------------------------------------------------
------------------------------------------------------------
------------------------------------------------------------
------------------------------------------------------------
--------
>CAG9973299.1/1-1505
------------------------------------------------------------
------------------------------------------------------------
------------------------------------------------------------
------------------------------------------------------------
------------------------------------------------------------
-------------------------------TASLSEEPS--------------------
------------------------------------------------------------
------------------------------------------------------------
------------------------------------------------------------
------------------------------------------------------------
------------------------------------------------------------
------------------------------------------------------------
------------------------------------------------------------
------------------------------------------------------------
------------------------------------------------------------
------------------------------------------------------------
------------------------------------------------------------
--------------------------------------------------LKGDTM----
------------------------------------IDENPPL-----------------
------------------------------------------------------------
----------------------------------DETI----------------------
--------SD--------D-EDD-------------------------------------
-------------------------DTYRL--------NVNPENP---------------
--------RDI-----SEKKRRDLAIFEAW-------------------ANE--------
------NQR-----EL----S-KPMEE-------LAK-------EA---------EKLSL
S--------RIFD----DG--G-I----RK----IIASP-REYQTDLFERAKEKNII-VV
LD--------------------T-----------------------GSGKTLIAVLLMRH
ILEREQESIAQ----G-R---PKKVAFFI-------------------------VDKN-A
LCYQQHSVLRHNL-E-FPITKLHG-E----V--TGL---RS-SKEFWDLQLEENMAIVCT
AQLLLDALRNGFISMTQVNLLIFDEAHHAK--KNHPYA-------------------R--
--------------IIKNYYMR-Q--PSES-R-PRILGMTASPVD-AQ----TR---DMR
AAAA------------------ELELMLCSEIATVSDAALLQGF-EQRK----LVESVEK
Y------DS-P-PL-AEESKTG--LWEKISEQ--VSYNPEFRAALEYTKD-ASSVLGPWC
ADRYWSLFVTD---T-E--IVKLVAK---TER----------DH--F-------------
---------------------------DV-----------------------------AS
AVD----------HSDKAV--------------SAVQNVKEILKS-HEIVP---VS---K
GL----------------------------D---R-I--------------SPKVKALWE
-ILENAFHR-QET--S-RAIIFVEQRPTAVLLTEVFQQTE-M----E--IE----G----
----LIPSYM----------------IGT--Q-SV-----GS-S-WPTM----TFRDQIV
ALQKFKS-GETNCL-----------------------------FATPVAEEGIDVPECDL
VI--------------------RFDLYNSVIQYIQSRG----RARQTNSR----------
--------YINMIENDNNRDLR-----RLKQASRD--S-------------------N--
---------------TLR-QFCSALPCDRKVQ-----DG-TI-LD--A----D--SLV--
----RAEQIGQ-KSYE-TELGARLNFENSIEVLEKFV-STL-------------------
--------------TI-----------G-I-R-RY-FTEYIVM---PT--G---------
-KKFVADIILPE-----S--CPVSRVTGHPQRNKQLSRYSAAFEACMILIQKKFINGHLQ
SS-FAKK-LPAMRNARLAISPNKKAEYPMLVKPQIWSE-----LGTETP-TQLFPTIL-A
IEHPQ-GLG--R--QSRPLLLLSRKKLP-SIPAIPLFFGN-----------G---HSSHA
IVIPAEH--PLEL--SP---------------------------TQV-DDITTFTLK-VF
IDLFSKEYEAGPS--EMPYFLAPI---------EG--------SHH----------S---
V------------------I-AAK-EA--------A-----VDWACLKEM-LAD-P----
--Y-LSWK---N-----K----PE------------------------EFFRNRFARDPL
DGSRKFIFHD-VNKTLTPNDPT----PAYA-PPLKSR---AYRE-------VPHIIKEYS
N-S-LYIKGR-----KQA-VW-------DDNQPVIDAELLSL--RRNF-LDQFF---V--
DD----------------------------------------------------------
A-------RDARC---CVIPEP-----LNIS----------------------------S
-------------------------IPMDIISMANLLPALLFQLDQYLIALEACSL-LAL
-D-IHPGLALEAITKDG---M------ENE---DD----V----------Y-GQ------
--------KNYER-----------------LEFLG----DTFLKMSTTIALFTLK-PEST
EYEYHVERMLLVCNNNLFNHA----------------VD--RELQKFIRSKSFD------
-----------R-------R-----IWYP-------------------------------
---------NL-K-LK---KG--KAP-----------K---L------------------
---------------E--------------------------------------------
-------------------L-HHDLADKSIADVCEALIGAAYLS----------------
SD--------N-MDMAVKAVTAM------VK-----SK---K------------HKM---
QSFA-----EYYQAYKV----PGWHF---PER-VPTAHEYTAQAVGKK-VG--YTFESPS
LARSAFK-HPSW-T-----W-D-N-I-PNYQQLEFLGDALLDMSIVNYLFRTFPKADPQW
LTEHK------------------MAMVSNQFLGFLCVRLDLHPHMMS-TTAALSGQVSQY
ISDLEMAEETA-------------KL-----------Q----------------------
------A-----E------------TT------GT-------------------------
-----N-------------------MR-LD-----------FW-L---D-A-P-------
--------------PP-P-----------------K-----------------ALPDIVE
ALVGAMFVDAKYD-------Y-G-------------------------VVHKFFTRHILP
FF------------V--NMNT--YDCFASNHPV-------------------TGLSQRLG
G-EFTCT------GWRLCASAV--------P--------------------C-GV----E
-----------------------EG--VKAV-----TQ----------------------
--SDEL-CAL------VIHG--TVVEHATA-KTGRHAKV---------------------
----AVATKALD---RF-S--K-MD-K---D-QFKVE-----------------------
---------------------------------------------------FG-------
------------------------------------------------------------
------------------------------------------------------------
------------------------------------------------------------
------------------------------------------------------------
------------------------------------------------------------
------------------------------------------------------------
------------------------------------------------------C-----
-----------------------D--C---------------------------------
------------------------------G-----------G-----K-----------
------------------------------------------------------------
------------------------------------------------------------
------------------------------------------------------------
------------------------------------------------------------
-------------------------------------------EQK--------------
------------------------------------------------------------
------------------------------------------------------------
------------------------------------------------------------
------------------------------------------------------------
------------------------------------------------------------
------------------------------------------------------------
------------------------------------------------------------
------------------------------------------------------------
------------------------------------------------------------
------------------------------------------------------------
------------------------------------------------------------
--------
>CAH0026051.1/1-1505
------------------------------------------------------------
------------------------------------------------------------
------------------------------------------------------------
------------------------------------------------------------
------------------------------------------------------------
-------------------------------MASLSEELS--------------------
------------------------------------------------------------
------------------------------------------------------------
------------------------------------------------------------
------------------------------------------------------------
------------------------------------------------------------
------------------------------------------------------------
------------------------------------------------------------
------------------------------------------------------------
------------------------------------------------------------
------------------------------------------------------------
------------------------------------------------------------
--------------------------------------------------LKGDTS----
------------------------------------IEENPPL-----------------
------------------------------------------------------------
----------------------------------DESL----------------------
--------SD--------D-EDD-------------------------------------
-------------------------DTYRL--------NVNPENP---------------
--------REI-----SEKKRRDLAIFEAW-------------------ANE--------
------NQR-----EL----S-KPMEE-------LAK-------EA---------EKLSL
S--------RMFD----DG--G-T----RK----IIASP-REYQTDLFERAKERNII-VV
LD--------------------T-----------------------GSGKTLIAVLLMRH
ILEREQESIAQ----G-R---PKKVAFFI-------------------------VDKN-A
LCYQQHSVLRHNL-E-FPIAKLHG-E----V--AGL---RS-SKEFWDSQLEENMAIVCT
AQLLLDALRNGFIAMTQVNLLIFDEAHHAK--KNHPYA-------------------R--
--------------IIKNYYMR-Q--PSES-R-PRILGMTASPVD-AQ----TR---DMR
AAAA------------------ELELMLCSEIATVSDAALLQGF-EQRK----LVESVEW
F------DG-P-PS-VEESKTD--LWAKISEQ--VSYNPEFRAALEYTKD-ASSVLGPWC
ADRYWSLFVTD---T-E--IVKLVAK---TER----------DH--F-------------
---------------------------DV-----------------------------AS
AAD----------HSDKAI--------------SAVQNVKEILKS-HEIVP---VS---K
DL----------------------------D---R-I--------------SPKVKVLWE
-ILENAFHR-QET--S-RAIIFVEQRPTAVLLTDVFQQPG-M----E--IE----G----
----LMPSYM----------------IGT--Q-SA-----GS-S-WPTM----TFRDQIV
ALQKFKS-GETNCL-----------------------------FATPVAEEGIDVPECDL
VI--------------------RFDLYNSVIQYIQSRG----RARQTNSR----------
--------YINMIETDNIRDLR-----RLKQASRD--S-------------------N--
---------------TLR-QFCAALPSDRKVQ-----DG-TI-LD--A----D--ALV--
----RAEQIGQ-KSYE-TELGARLSFENSIEVLEKFV-STL-------------------
--------------TM-----------G-I-R-RY-FTEYIVM---PA--G---------
-KKFVADIILPE-----S--CPVSRVTGHPQRNKQLSRYSAAFEACMILIQKKFINGHLQ
SS-FAKK-LPAMRNARLAISPNKKAEYPMLVKPQIWSE-----LETETP-TQLFPTIL-A
IVHPQ-GLG--R--QSRPLLLLSRRKLP-SIPAIPLFFGN-----------G---HSSHA
MIIPADH--PLEL--SP---------------------------AQI-DDIATFTLK-VF
IDLFSKEYEAGPS--EIPYFFAPI---------EG--------SHS----------S---
V------------------I-AAE-EA--------V-----VDWACLKEM-LAD-P----
--Y-LSWK---N-----R----PD------------------------EFFRNRFARDPL
DGSRKFIFHD-INKTLTPNDPT----PAYA-PPLKSR---AYRE-------VAQIIKEYS
N-S-LYIKGR-----KQA-VW-------DDGQPVVDAELMSL--RRNF-LDQFF---V--
DD----------------------------------------------------------
A-------RDARC---CVIPEP-----LDIS----------------------------S
-------------------------IPMDIISMANLLPALLFQLDQYLIALEVCSL-LGL
-D-ILPGLALEAITKDG---M------ENE---DD----S----------Y-GQ------
--------NNYER-----------------LEFLG----DTFLKMSTTIALFTLK-PEST
EYEYHVERMLLVCNNNLFNHA----------------VD--RELQKFIRSKSFD------
-----------R-------R-----IWYP-------------------------------
---------NL-K-LK---KG--KAP-----------K---L------------------
---------------E--------------------------------------------
-------------------L-HHDLADKSIADVCEALIGAAYLS----------------
SD--------N-MDMAVKAVTAM------VK-----SK---K------------HKM---
QSFA-----EYYQAYKV----PGWHF---PER-VPTAHEYTAQAVGKK-VG--YTFESPS
LARSAFK-HPSW-T-----W-D-N-I-PNYQQLEFLGDALLDMSIVDYLFRTFPKADPQW
LTEHK------------------MAMVSNQFLGFLCVRLDLHPHMMS-TTASLAGQVSQY
ISDLEMAEETA-------------KL-----------Q----------------------
------A-----E------------TT------GT-------------------------
-----D-------------------MR-LD-----------FW-L---D-A-P-------
--------------PP-P-----------------K-----------------ALPDIVE
ALVGAMFVDAKYD-------Y-S-------------------------VVHKFFTRHILP
FF------------V--NMNT--YDCFASNHPV-------------------TGLSQRLG
G-EFTCT------GWRLCASAV--------P--------------------C-GV----E
-----------------------EG--VRAV-----TE----------------------
--SDEL-CAL------VIHG--TVVEHATA-KTGRHAKV---------------------
----AVATKALD---RF-S--K-TD-K---E-QFKVE-----------------------
---------------------------------------------------FG-------
------------------------------------------------------------
------------------------------------------------------------
------------------------------------------------------------
------------------------------------------------------------
------------------------------------------------------------
------------------------------------------------------------
------------------------------------------------------C-----
-----------------------D--C---------------------------------
------------------------------G-----------A-----K-----------
------------------------------------------------------------
------------------------------------------------------------
------------------------------------------------------------
------------------------------------------------------------
-------------------------------------------EQK--------------
------------------------------------------------------------
------------------------------------------------------------
------------------------------------------------------------
------------------------------------------------------------
------------------------------------------------------------
------------------------------------------------------------
------------------------------------------------------------
------------------------------------------------------------
------------------------------------------------------------
------------------------------------------------------------
------------------------------------------------------------
--------
>CAH0055373.1/1-1505
------------------------------------------------------------
------------------------------------------------------------
------------------------------------------------------------
------------------------------------------------------------
------------------------------------------------------------
-------------------------------MASPSEEPS--------------------
------------------------------------------------------------
------------------------------------------------------------
------------------------------------------------------------
------------------------------------------------------------
------------------------------------------------------------
------------------------------------------------------------
------------------------------------------------------------
------------------------------------------------------------
------------------------------------------------------------
------------------------------------------------------------
------------------------------------------------------------
--------------------------------------------------LKGDTS----
------------------------------------IDETPPL-----------------
------------------------------------------------------------
----------------------------------DESL----------------------
--------SD--------D-EDD-------------------------------------
-------------------------DTYRL--------NVNPENP---------------
--------REI-----SEKKRRDLAIFEAW-------------------ANE--------
------NQR-----EL----S-KPMEE-------LAK-------DT---------EKLSL
S--------RMID----DG--G-V----RK----IIASP-REYQTDLFERAKEKNII-VV
LD--------------------T-----------------------GSGKTLIAVLLMRH
ILEREQESIAQ----G-R---PKKVAFFI-------------------------VDKN-A
LCYQQHSVLRHNL-E-FPIAKLHG-E----V--AGL---RS-AKEFWDSQLEENMAIVCT
AQLLLDALRNGFITMAQVSLLIFDEAHHAK--KNHPYA-------------------R--
--------------IIKNYYMR-Q--PGET-R-PRILGMTASPVD-AQ----TR---DMR
AAAA------------------ELELMLCSEIATVSDAALLQGF-EQRK----LVESVEW
F------DG-P-PP-VEESKTG--LWEKIHGQ--VSYNPEFRAALEYTKD-ASSVLGPWC
ADHYWSLFITD---T-E--IVRLVAK---TER----------DH--F-------------
---------------------------DG-----------------------------AG
AAD----------HSDKAV--------------SAVQNVKEILKS-HKIAP---VS---K
GL----------------------------D---R-I--------------SPKVKALWE
-ILENAFHR-QET--S-RAIIFVEQRPTAVLLTEMFRQPG-M----E--IE----G----
----LMPSYM----------------IGT--Q-SV-----GS-S-WPTM----TFRDQIV
ALQKFKS-GETNCL-----------------------------FATPVAEEGIDVPECDL
VI--------------------RFDLYNSVIQYIQSRG----RARQTNSR----------
--------YINMIETDNGRDLR-----KLKQASRD--S-------------------N--
---------------TLR-QFCAALPSDRKVQ-----DG-TM-LD--A----D--ALV--
----RAEQIGQ-KSYE-TQLGARLSFENSIEVLEKFV-STL-------------------
--------------TT-----------G-I-R-RY-FTEYIVM---PI--G---------
-KKFVADVILPE-----S--CPVSRVTGHPQRNKQLSRYSAAFEACMILIQKKFINGHLQ
SS-FAKK-LPAMRNARLAISPNKKAEYPMLVKPQIWTE-----LETETP-TQLFPTIL-A
IEHPQ-GLG--R--QSRPLLLLSRKRLP-SIPAIPLFFGN-----------G---HSSHV
MVIPAEH--PLEL--SS---------------------------AQV-DDIATFTLK-VF
IDLFSKEYEAGPG--EIPYFLAPV---------EG--------SHS----------S---
V------------------I-LSK-EA--------A-----IDWACLKEM-LAD-P----
--Y-LSWK---N-----R----PD------------------------EFFRNRFARDPL
DGSRKFIFHD-INKKLTLNDPT----PGYA-PPLKSR---AYRE-------VAQVIKEYS
N-S-LYIKAR-----KQA-VW-------DDGQPVIDAELLSL--RRNF-LDQFF---V--
DD----------------------------------------------------------
A-------RDARC---CVIPEP-----LDIS----------------------------S
-------------------------IPMDIISMANLLPALLFQLDQYLIALEACSL-LGL
-D-ILPDLALEAITKDG---I------ENE---DD----D----------Y-GQ------
--------KNYER-----------------LEFLG----DTFLKMSTTIALFTLK-PEST
EYEYHVERMLLVCNNNLFNHA----------------VD--RELQKFIRSKSFD------
-----------R-------R-----IWYP-------------------------------
---------NL-K-LK---KG--KAP-----------K---L------------------
---------------E--------------------------------------------
-------------------L-HHDLADKSIADVCEALIGAAYLS----------------
SD--------N-MDMAVKAVSVM------VK-----SK---K------------HKM---
QSFA-----EYYQAYKV----PGWHF---PER-VPAAHEYTAQVVGKK-VG--YTFESPS
LARSAFK-HPSW-T-----W-D-N-I-PNYQQLEFLGDALLDMSIVNYLFRTFPKADPQW
LTEHK------------------MAMVSNQFLGFLCVRLDLHPHMMS-TTASLSGQVSQY
ISDLELAEETA-------------KL-----------Q----------------------
------A-----E------------TT------GT-------------------------
-----D-------------------MR-LD-----------FW-L---E-A-P-------
--------------PP-P-----------------K-----------------ALPDIVE
ALVGAMFVDAKYD-------Y-S-------------------------VVHKFFTQHILP
YF------------V--NMNT--YDSFASNHPV-------------------TGLSQRLG
G-EFSCT------GWRLCASTV--------P--------------------C-GV----E
-----------------------EG--VRAV-----TE----------------------
--SDEL-CAL------VIHG--TVVEHATA-KTGRHAKV---------------------
----AVATKALD---RF-S--T-MD-K---E-QFKVE-----------------------
---------------------------------------------------IG-------
------------------------------------------------------------
------------------------------------------------------------
------------------------------------------------------------
------------------------------------------------------------
------------------------------------------------------------
------------------------------------------------------------
------------------------------------------------------C-----
-----------------------D--C---------------------------------
------------------------------G-----------G-----K-----------
------------------------------------------------------------
------------------------------------------------------------
------------------------------------------------------------
------------------------------------------------------------
-------------------------------------------EQK--------------
------------------------------------------------------------
------------------------------------------------------------
------------------------------------------------------------
------------------------------------------------------------
------------------------------------------------------------
------------------------------------------------------------
------------------------------------------------------------
------------------------------------------------------------
------------------------------------------------------------
------------------------------------------------------------
------------------------------------------------------------
--------
>CAK48679.1/1-1531
------------------------------------------------------------
------------------------------------------------------------
------------------------------------------------------------
------------------------------------------------------------
------------------------------------------------------------
-------------------------------MPSAHAF-----------DMRITSDIYKP
------------------------------------------------------------
--------------DQ--------HLPM--------------------------------
------------------------------------------------------------
-------------------ETMKVC-----------------------------------
------------------------------------------------------------
----AVTMT---------------------------------------------------
------------------------------------------------------------
------------------------------------------------------------
------------------------------------------------------------
------------------------------------------------------------
------------------------------------------------------------
------------------------------------------------------------
------------------------------------EDL-QE------------------
------------------------------------------------------------
----------------------------------DDGS----------------------
-------SDE--------S-DN--------------------------------------
----------------------D-ER--------------E-DHSK--------------
--------TGV-----SQQRITQNAKFKAL-------------------LAQRADTG---
------PIH-----D-----V-S------------VT---HDLPDA----------QLST
A--------HLVA----KQ--D-L----GI----GTLDP-REYQLELFERAKVQNTI-AV
LD--------------------T-----------------------GSGKTLIAVLLLKH
TLEKELNDRME----G-K---PHRIAFFL-------------------------VDSV-T
LAYQQAAVLRNNL-D-QSVGHFFG-A----M--GTD---LW-SKSVWDQHFQKNMVIVCT
AEILNQCLLNSYIKMSQINILIFDEAHHTK--KDHPYA-------------------R--
--------------IIRDSYLE-E--VYSK-R-PRIFGMTASPID-TK----G----DIV
DEAT------------------RLEKLLDSRIATTSNMSLLRQ--VARR----PVERVWS
F------NK-L-EQ-PFATS----LYKHLEDR--FGDMACLEGIFRFAWQ-ASSELGRWC
SDRAWARALAD---D-V--LPKLEGS---VRK----------TA--N-------------
---------------------------SET-S------------S------------NVP
ESA----------YKEI----------------LRITEASEIVKS-YAF--------SSP
ETFG------------------------------Q-L--------------SPKVQVLRE
-ELARYFGR-QTET---KCIVFTQKRYTALILAELFQT---L----N--IP----F----
----LRPGVL----------------IGV--R-SG-----DL-A-GMNI----TFRQQFI
SLVKFRT-GEINCL-----------------------------FATSVAEEGLDIPDCNL
VV--------------------------STCKAVGVRDISIQRMRVWSKE----------
--------GIWSMSRGYLRSKM--------------------------------------
---------------------LKTLPEDRLLY-----GF-DH-D---L----D--TVLQ-
-----KDE-GN-RTFRIKSTGAKLTYHSATAILARYA-SSL-------------------
----------Q---YE------------KE-FSA--QVTYVVL---PI--N---------
-GAFVCEVILPE-----K--SPIRGLTGSPAMKKSIAKRSAAFDTCLLLRKNKLLDDHFN
SI-YHRR-LPAMRNAKLAITSKRTSQYDMISKPSLWGR----KQGM-PP-KELHGTFI-T
FLPSM-QLS--H--EPAPLLLFTRERLP-HFPEFPIFLDD-----------D---VETTI
ITTPLEK--QLLL--SE---------------------------KEV-DALTVFTLR-VF
RDVFHKTYDKEPE--KMAYWLAP----------AK-------VQ-------------S--
SYLP--S--------------YDP-RQ--------I-----LDWESLTYV-RDN-D----
--S-IPFS---T-----NA---DP------------------------ESWVDLFVFDAW
DGRCRFFTVG-VEHSLTPSSPP----PPFV-ARR--------R-------HMN-DVMNYC
L-S-LSKNSR-A---KFLSTC-------HWDQPVLRAELVRL--RRNL-LDKMT---D--
TE-------------------------------------------------------R--
D-------VETRC---FICIEP-----LKVS----------------------------A
-------------------------IPASTAFSCLAFPAIISRIDAYLISLQGCES-LNF
-T-VKLDLALEAFTKDS---D------NTD---EH----R----------A-QQI-----
-HVQRGMGRNYER-----------------LEFLG----DCFLKMATSIALFTQN-PDDD
EFDYHVNRMCLICNKNLFNAA----------------VD--KEIYKYIRSRGFSRLTD--
---------AAR-------H-----TWYPE------------------------------
---------GL-K-LL---QG--KDH----------SRKATT------------------
------------------------------------------------------------
-------------------ESKHALAEKTIADVCEALIGAALLS----------------
-GGP----DHR-FDMAVKAVTTL------VN-----SP---S------------HKA---
ERWK-----DYISFYTI----PKYQR---RAA--DGAELYLSRKIEEK-LS--YRFRYPT
LLGSAFT-HPSY-P--SA-W-A-K-V-PCYQRLEFLGDSLIDMVCVEDLFARFPDRDPQW
LTEHK------------------MAMVSNKFLGALAVKLGLHTHLKY-FSAPLQSQITQY
AEEIQTA-----------------EG-----------E----------------------
------S-----E--------------------G--------------------------
--------------------------A-VD-----------YW-T---V-T-K-------
--------------DP-P-----------------KV-MTPSALRNTANVDGQCLPDMVE
AYVGAVFVDSDFN-------F-E-------------------------VIERFFRDYIKP
FF------------E--DMAI--YDTFANKHPT-------------------TFLHNRLT
N-EFGCV------NYCLKAGEM--------P----------------------SID----
------------------------G--AP-------------------------------
--AGVL-AAV------IVHD--VVIAEGTA-TSGRYAKV---------------------
----KASEKALA---VL-D--E-I----SSA-EFQRK-----------------------
---------------------------------------------------FR-------
------------------------------------------------------------
------------------------------------------------------------
------------------------------------------------------------
------------------------------------------------------------
------------------------------------------------------------
------------------------------------------------------------
------------------------------------------------------C-----
-----------------------D--C---------------------------------
------------------------------R--------E--S-----GDSA--------
------------------------------------------------------------
------------------------------------------------------------
---------------------RL-------------------------------------
----------------------------------------------DI------------
------------------------------------------------G-T---------
------------------------------------------------------------
------------------------------------------------------------
------------------------------------------------------------
------------------------------------------------------------
------------------------------------------------------------
------------------------------------------------AI----------
------------------------------------------------------------
------------------------------------------------------------
------------------------------------------------------------
------------------------------------------------------------
------------------------------------------------------------
--------
>CAP71249.1/1-1568
------------------------------------------------------------
------------------------------------------------------------
------------------------------------------------------------
------------------MSP---------------------------------------
------------------------------------------------------------
----------------------G--------VLL--------------------------
------------------------------------------------------------
------------------------------------------------------------
--------------------------------SPPGS-----------------------
-------------------LVEGDLLSLY-------------------------------
------------------------------------------------------------
---GSTPHT---------------------------------------------------
----------------------------------------------AS------------
----------------QTSP----------------------------------------
------------------------------------------------------------
------------------------------------------------------------
------------------------------------------------------------
------------------------------------------------------------
-------------D---------------------ASSEAND------------------
------------------------------------------------------------
----------------------------------DVDTDGD-------------------
--------------------ED--------------------------------------
-------------------------DG----GGGGKIFEVND-PPG--------------
-P------RKM-----SEKKRADNAKFDIW-------------------LEE--------
------NQQ-----NL----S-KG----------AGKL----VLDE--E--------RSA
N--------WLMR----EF--E-N----KK----IITSP-RDYQLELFERAKTQNTI-AV
LD--------------------T-----------------------GSGKTLIAALLLRW
TIQNELENRFQ----G-Q---PKRIAFFL-------------------------VDKV-A
LVFQQHAVLTCNL-D-YSVAKFCG-Q----M--LDR---SS--AEFWETTFQENMAIVCT
SEILYQCLHHSYIRMDQINLLIFDECHHTK--KNHPYA-------------------R--
--------------IIKDFYIQNE---DNEAR-PRILGMTASPVD-AQ----I----DPR
IAAA------------------ELEGLLHSQIATVSDPTIIQHT-ISCP----KEEIVLE
Y------DR-R-PR-QWTTP----LHQSIKAL--VGNHDYFTKAFVFTSQ-ATAELGPWC
ADRYWQLFFNQ---E-D--IAKLETQ---AER----------SL--L-------------
---------------------------RQGAF---------------------------S
QLM----------GLDK----------------NRVREAHELVKN-HEFEQ---PI-LDT
------------------------------R---L-F--------------SSKVIELWK
-TLHDQFSS-QDLV-R-RCIVFVKQRNTANILVDLLKQPE-L----K--IP----G----
----LEPGIL----------------IGG--GRND-----SSWE-SSKT----SYRDQVL
TIIKFKK-GELNCI-----------------------------FATSVAEEGLDIPDCNI
II--------------------RFDLYDTLIQYIQSRG----RARQEKST----------
--------YIHMIERGNSEQLQ-----KMKQLKQS--E-------------------D--
---------------GLR-KFCEAMPDTRKLT-----GN-NF-K---M----D--YFL--
----RKEK-GQ-RQYTVPETGAKLNYKQSLICLANFV-SSL-P-----------------
----------H----P-----------P-E-TNL--TPEYTVN---TT--E---------
-GGFQCEVILPA-----I--SPIRSAIGKVHGSKAVAKCSAAFEMCLQLVRGNYLDTHLR
PT-LTKQ-LPAMRNARLAISSKKKEEYGMRMKPEVWST-----LGE--P-TELFATAL-T
LESPE-SLG--R--PSLPLLLLTRRRIP-QVASFPIYFGK-----------S---RSSIV
NFVLADE--PIEV--DE---------------------------AEL-TSLTAFTLS-IF
KDVFSKEYEATFY--DLPYFLAP----------TC-------KDHS----------S---
DFS---AP-----------A---S-DE--------L-----IDWDTVKYV-QEN-NIV--
--T-YNF----D-----E----PD------------------------DFFEHKYVWDPW
DGARKFYLRG-RRHDMKPTDPV----PEGI-VAPGHR---AW-RT----TCDAHDILNYS
N-S-LWSKSR-----AKF-KS-------RGDQAVVEAELLST--QRNL-LDDSL---E--
GE-------------------------------------------------------N--
L-------EPKQC---FLVLEP-----LKIS----------------------------P
-------------------------LPVQVVAMAYNFPVIIHRVDSNLVALDACNM-LGL
-N-IRPDLALEAFTKDS---D------NTD---EQ----D----------V-EQV-----
-NFQRGMGNNYER-----------------LEFLG----DAFLKMATTIAIYTLI-PDKD
EFEYHVERMVLICNRNLFNNA----------------LE--VKLEEYIRSMAFN------
-----------R-------R-----TWYPE------------------------------
---------GL-T-LK---RG--KRK-DIR------------------------------
------------------------------------------------------------
--------------------KKHVLADKSIADVCEAIIGAAYLT-A--QE----------
AG--------N-FDMAIQAVTRM------VN-----DK---N------------HTM---
QTWS-----DYYAVYKK----PAWQT---MPT--NSVQEDMAEKFHKR-MG--YRFQYPR
LLRSAFQ-HPTY-P--T-SW-E-K-L-PSYQRLEFLGDALLDMACIDHLFHRFPGADPQW
LTEHK------------------MAMVSNQFLGCLAVYIGFHRSLQH-SSPAVQSEIASY
VTEIEEALAAA-------------KA-----------A----------------------
------A-----V------------QE------GK-------------------------
--SESN-------------------FA-RD-----------FW-V---D-C-S-------
--------------RP-P-----------------K-----------------CLPDTIE
AYVGAIFVDSSYD-------Y-Q-------------------------TVQDFFDKHIQF
WF------------E--DMRL--YDTFANKHPV-------------------TFLGHEMQ
H-RFRCQ------EWRLLTREI--------MVDKD-------------------------
----E------------------EG--------GMMGE----------------------
--KQVV-CAV------MVHG--QKLAHAVA-QSARYSKI---------------------
----GAAKKALR---EL-E--G-L----DQG-EFRRR-----------------------
---------------------------------------------------VG-------
------------------------------------------------------------
------------------------------------------------------------
------------------------------------------------------------
------------------------------------------------------------
------------------------------------------------------------
------------------------------------------------------------
------------------------------------------------------C-----
-----------------------D--C---------------------------------
------------------------------K-VV--------G-----EVE---------
------------------------------------------------------------
------------------------------------------------------------
--------------------GKD-GE----------------------------------
-------------------K--------------------------GE------------
---------------------------EVEIE--------------VYG-D---------
------------------------------------------------------------
------------------------------------------------------------
------------------------------------------------------------
------------------------------------------------------------
------------------------------------------------------------
------------------------------------------------AI----------
------------------------------------------------------------
------------------------------------------------------------
------------------------------------------------------------
------------------------------------------------------------
------------------------------------------------------------
--------
>CAP95586.1/1-1495
------------------------------------------------------------
------------------------------------------------------------
------------------------------------------------------------
------------------------------------------------------------
------------------------------------------------------------
------------------------------------------------------------
------------------------------------------------------------
------------------------------------------------------------
------------------------------------------------------------
------------------------------------------------------------
------------------------------------------------------------
------------------------------------------------------------
------------------------------------------------------------
------------------------------------------------------------
------------------------------------------------------------
------------------------------------------------------------
------------------------------------------------------------
------------------------------------------------------------
------------------------------------------M-----------------
------------------------------------------------------------
----------------------------------EP-E----------------------
-------DTA--------S-DI--------------------------------------
----------------------S-GD--------------EAVPKR--------------
--------LTE-----SHRHRAQNAMFTAL-------------------LEEHVVNG---
------PSN-----G-----P-N-----------GAH---IELSDA----------ELST
A--------RLLA----NT--E-P----GG----GVLDP-REYQIELFERARASNTI-AV
LD--------------------T-----------------------GSGKTLVAVLLLKH
ILQIELNKRAN----G-R---KPRVAFFL-------------------------VDSV-T
LVFQQSAVLRNNL-D-QSVGHFYG-N----L--GPD---LW-DQQTWDKHLEKYMVIVCT
AEILNHSLLNGHIGIDQINLLIFDEAHHAK--KEHPYA-------------------R--
--------------IIRDSYLK-A--DPGK-R-PRIFGMTASPVD-AK----C----DIA
EAAM------------------QLETLLNCRIATTSDLALLRN--FVNK----PIEEEWV
Y------DK-L-PL-PLETH----LHSTLKTK--YGDMPILEGAFRFASV-ASSELGSWC
ADQVWALALSD---E-V--LPKLEGS---VGK----------AS--E-------------
---------------------------SDP---------------------------QDS
EKA----------SEEI----------------KRIQEANQLVKE-YIA--------NQT
FTPS------------------------------D-L--------------SSKVELLMR
-KLQEQFAK-SPDT---KCIVFTQRRNTAKVLLQLCEK---L----Q--FP----N----
----LRPDVL----------------VGV--R-KG-----DA-L-GMNS----TFRRQFL
VLVKFRK-SEINCL-----------------------------FATSVAEEGLDIPDCNL
VV--------------------RFDLYDTVIQYVQSRG----RARRADSV----------
--------YATMVECGNRNHST-----RLQEVRRA--E-------------------H--
---------------LMK-NFCNLLPEDRKLY-----RD-DH-D---M----G--VLIH-
-----QED-RK-RTYTIPSTGAMLTYRHAIGVLARFA-SSL-LTVPKS------------
---------QQ---YE------------NE-ISA--SVTYIVM---SE--N---------
-ESFSCEIIMPE-----K--SPVRRVLGCSEPKKSLAKQSAAFDACLLLRKRNLLDEHFN
SV-YHKR-LPAMRNAKLAITSKKTDQYRMRTKPSIWAR----QQGT-IP-TRLYAIVI-R
LIPSE-PLT--R--AHGSIVLLTRERIA-AIPTFPVFLDD-----------D---IETTV
QSLCIDG--CLEV--AS---------------------------EEL-ETLTAFTLA-VF
HDVFHKTYKHVTE--QFPYWLAP----------AR-------G-------------DV--
DIRT--S--------------TSS-FD--------M-----IDWDALQYV-QDN-P----
--K-LMWS---T-----DM---EP------------------------ELLLTKFIYDDW
NGKYRYFPLA-IDPNLRPSDPP----PSYA-PSR--------K-------WSN-DIMNWS
L-S-LSKNSR-P---KFFDRC-------IWTQPVLQAELICL--RRNF-LDKAA---E--
EE-------------------------------------------------------R--
A-------SNTRC---VICPQP-----LAIS----------------------------A
-------------------------IPMSVAATCLVFPAIISRMESYLIAQEGCKM-LDL
GD-IKLEYALEAFTKDS---D------NTE---EH----R----------S-LQI-----
-HVQRGMGKNYER-----------------LELLG----DSVLKMATSISLFAQN-PDDD
EYDYHVNRMCLICNKNLFKNA----------------IE--LKLYEYIRSRGFS------
-----------R-------H-----MWYPP------------------------------
---------GL-S-LE---YG--RDH----------AKFIDS------------------
------------------------------------------------------------
-------------------EGKHSLAEKTIADVCEALIGASLLS----------------
-GGD----DNR-YDMAIKAVTIF------VN-----SQ---N------------HTA---
TSWK-----DYISAYSI----PLYQN---RAP--DGFEKNLARQIFEK-VG--YDFKYPR
LLRSAFT-HPSY-P--LA-W-A-K-V-PCYQRLEFLGDALLDMVCVEHLFHRFPNRDPQW
LTEHK------------------MAMVSNKFLGALAVKLGLHLHLQH-FSNPLMIQNSKY
AEEIQLA-----------------ES-----------E----------------------
------S-----N--------------------G--------------------------
--------------------------E-VD-----------YW-L---S-T-S-------
--------------DS-P-----------------K-----------------CLPDMLE
AYLGAIFVDSGFD-------F-T-------------------------VIEAFFQRHILP
FF------------H--DMSI--YDTFANRHPT-------------------TFLHSQMT
H-NYRCA------DYCLKSAEV--------P----------------------AVE----
------------------------G--ET-------------------------------
--PRVF-AAV------MVHG--QSIASAVA-SSSRYAKV---------------------
----RASTRALA---VI-D--G-M----SLS-EFRER-----------------------
---------------------------------------------------YH-------
------------------------------------------------------------
------------------------------------------------------------
------------------------------------------------------------
------------------------------------------------------------
------------------------------------------------------------
------------------------------------------------------------
------------------------------------------------------C-----
-----------------------A--C---------------------------------
------------------------------Q--------G--------GQVA--------
------------------------------------------------------------
------------------------------------------------------------
--------------------VDH-------------------------------------
-------------------A--------------------------NI------------
------------------------------------------------G-T---------
------------------------------------------------------------
------------------------------------------------------------
------------------------------------------------------------
------------------------------------------------------------
------------------------------------------------------------
------------------------------------------------AV----------
------------------------------------------------------------
------------------------------------------------------------
------------------------------------------------------------
------------------------------------------------------------
------------------------------------------------------------
--------
>CBX93957.1/1-1588
------------------------------------------------------------
------------------------------------------------------------
------------------------------------------------------------
------------------------------------------------------------
------------------------------------------------------------
-------------------------------MVWA----------------------QVD
------------------------------------------------------------
--------------EE--------QD-D----------------------YFEC------
------------------------------------------------------------
----------------------EET-----------------------------------
------------------------------------------------------------
----SVTSTSGDEA----------------------------------------------
------------------------------------------------------------
------------------EAVPK-------------------------------------
------------------------------------------------------------
------------------------------------------------------------
------------------------------------------------------------
------------------------------------------------------------
-----------------------------------NDFQSE-------------------
------------------------------------------------------------
------------------------------------------------------------
-------EED--------S-DL--------------------------------------
----------------------E-DN--------------TG-RAH--------------
-GP-----RTT-----TERRRAQNEVLKAY-------------------AANISAYI---
------TQQ-----E-----V-Q-----------AVSS--KNAKEE----------QLSI
R--------EILA----KQ--E-T----AK----RITNP-RDYQTELFLRAKDQNTI-AV
LD--------------------T-----------------------GSGKTHIATLLLRH
VLEDELEHRAT----G-G---APRIAIFL-------------------------VDSV-N
LVFQQANVLKCGL-D-QNVESICG-S----M--GTS---LW-NKSTWDKHFQKNMVIVCT
AEVLVQCVMHSFITMAQINLLIFDEAHHAK--NNHPYA-------------------R--
--------------IMKDYYVQ-E--LNLSKR-PRIFGMTASPID-VRGLSSD----HIK
QAAS------------------DLEKLLHAKIATIDPEKLINN--SISR----PDEEIAV
Y------PR-L-ES-THETP----LHQAIKDK--YGDITAFQKFFIASKR-HLLELGPWA
SDMYWSFAFAE---E-Q--SRKLQQR---EEF----------KY--N-------------
---------------------------KAK-L------------D------------DSQ
QEW----------DAKV----------------KRLKEAAEFVQQ-YTME-------T-E
SISD-------------------------S----D-L--------------SSKVRLLRY
-WLNLYYER-TDEP---RCIVFVEKRETARLLKLIFER---I----G--GP----N----
----LHCGML----------------VGV--N-N------RA-G-EESI----SLRNQIL
AVSSFRR-GELNCI-----------------------------FATSVAEEGLDIPQCNL
VV--------------------RFDLYRTMIGYVQSRG----RARHTNSK----------
--------YLHMLEDGNHDHRQ-----RVMDVRSD--E-------------------V--
---------------VMR-QFCQSLSQDRRID-----GS-DE-D---G----N--DLLA-
----LSEI-LF-PYYTDPKSGARLTYRSSLSILNHFI-AVI-P-----------------
----------S----P-----------NRE-TMV--QPTYIIR---PA--T-NYDPRNPL
RSGFICEVILPE-----Y--APIISITGKIESKKLIAKCSAAFMMCLELRKRGYLDENLL
PT-LHRL-APARRNALLAVSEKKKGNYPMLIKPSFWKQ----GRDT-VP-DQLYLTVI-N
VDA---GLD--R--PHQPLGLLTRRQFP-QLPSFPIYLAD-----------G---RPSHI
VSKSIPT--VLPV--PS---------------------------EIL-EMITKFTLR-IY
EDIYNKQYEYNIQ--KISYWVVP----------VL-------SD-Q----------IH--
KSPS--G------------T--NI-ED--------M-----LDMEQIRRV-YKN-P----
--T-WDWT---P-----TV---YP------------------------EDLIDKYYIDPM
NGGRRYYSNC-IASHLTPQDPV----PAHV-PKQN-----Q-K-------YMN-TILDYT
D-S-RWARSR-D-----TSRW-------DPSQPVLEVEKIPF--RRNH-LARVE---E--
KE-------------------------------------------------------Q--
K---ELF--ELKN---YVCPQP-----LKIS----------------------------N
-------------------------IATPFVVMCYVLPAIIHRFESYLIALDACEV-LDL
-H-VSPALALEALTKDS---E------NTD---EH----E----------E-EKI-----
-NFKSGMGPNYER-----------------LEFLG----DCFLKMATSLSVFVQQ-PEEN
EFEYHVRRMLMLCNQNLMETAIGVKKVAR---PDGTEIN--LELPKYVRTEAFS------
-----------R-------R-----TWYPE------------------------------
---------AL-K-LI---RG--KGI----------NK---S-----------------E
D--------------D--------------------------------------------
-----------------WLKLRHNLGDKSVADVCEAFIGAAFME---HHKH---------
-G-LWI--PSQ-WDLAVKAVKLF------AN-----NP---D------------HSM---
EKWT-----DYYAAYVK----PKYQL---DQP--TAAMLDAARQIEAV-HP--YHFKYPR
LVRSAFT-HPSY-A--YM-F-E-H-I-PNYQRLEFLGDSLLDMAFIMHLYYKYPDKDPQW
LTEHK------------------TPMVSNKFLGAVCVKLGWHRHLKS-NTAILSTQIRDY
VLEIDEA-----------------ER-----------E----------------------
------A-----N--------------------G--------------------------
--------------------------A-VD-----------YW-V---N-V-H-------
--------------EP-P-----------------K-----------------CLADVIE
AYVAALFVDSQFD-------F-S-------------------------VVQSFFDRHLKP
FF------------A--DMTLDAYENFASNHPT-------------------TRLSRLLS
I-SFGCS------DWRMGARET----DTVIP-----------------------------
------------------------G--KG-------------------------------
--KAIA-AMV------MIHG--KVWFHSLG-QGGRYARL---------------------
----RASHAALE---RL-D--G-L----PPY-EFRQK-----------------------
---------------------------------------------------YG-------
------------------------------------------------------------
------------------------------------------------------------
------------------------------------------------------------
------------------------------------------------------------
------------------------------------------------------------
------------------------------------------------------------
------------------------------------------------------C-----
-----------------------D--C---------------------------------
------------------------------V-------EE--------EG----------
------------------EGEGG-------------------------------------
-----------------------LGYGGEGG-----------------------------
------------------MLTREKE--------------------------GLMR-----
-------------------E--------------------------AL------------
------------------------------------------------G-P---------
------------------------------------------------------------
------------------------------------------------------------
------------------------------------------------------------
------------------------------------------------------------
------------------------------------------------------------
------------------------------------------------SI----------
------------------------------------------------------------
------------------------------------------------------------
------------------------------------------------------------
------------------------------------------------------------
------------------------------------------------------------
--------
>CCC06922.1/1-1586
------------------------------------------------------------
------------------------------------------------------------
------------------------------------------------------------
------------------------------------------------------------
------------------------------------------------------------
-------------------------------MEMDTML----------------------
------------------------------------------------------------
-----PF-----------------------------------------------------
--------------------------------NLPETAS---------------------
----------------QIIVDNQDLIDLS-------------------------------
------------------------------------------------------------
---QEDVAS---------------------------------------------------
------------------------------------------------------------
------------------------------------------------------------
------------------------------------------------------------
------------------------------------------------------------
------------------------------------------------------------
------------------------------------------------------------
----------------------------------------EH------------------
------------------------------------------------------------
----------------------------------DDRGDAS-------------------
-------DVE--------S-DG--------------------------------------
---------------------------------GVKRWTVNP-EPK--------------
-P------KKI-----SAKKQADSAAFNSW-------------------IEE--------
------HHE-----TL----A-RD----------QRKA----AIEA--ARL---AGADVV
P--------AI------GF--D-S----QR----IITSP-REYQVELFERAKQQNTI-AV
LD--------------------T-----------------------GSGKTLIAAMLLRW
VINGELEDREK----G-F---PRRIAFFL-------------------------VDKV-A
LVFQQHSFLTKNL-D-FPMEKLCG-E----M--MEG---VE-SKAFWKEALEHNEVVVCT
AEILNTALHHSWIRMDQINLLIFDEAHHTK--KDHPYA-------------------R--
--------------IIKNFYVDEK----LERR-PRILGLTASPVD-AN----V----DPG
RAAA------------------ELEALLHSQIATAADPASLQPK-ICRP----KAELLVE
Y------AR-G-RP-DSETA----LNKQLRKL--VGGQELFKKPVNFTTS-AASTLGPWC
VDRYWQLYFKQ---E-D--IVKLEAR---TER----------DL--M-------------
---------------------------KASAL---------------------------G
EIT----------EKNV----------------KQVRDAHELVNA-HTFLP---AA-LDP
------------------------------A---M-F--------------SDKVIMLVR
-ILRDQFET-GVGT-Q-RCIVFVRQRNTAMLLADLLQQPG-I----KSHIP----S----
----IVAEVL----------------VGG--GTTG-----SGYV-NAKV----NFQQQNR
IIRKFKL-GEINCL-----------------------------FATSVAEEGLDIPDCNI
VI--------------------RFDLYDTLIQYIQSRG----RARRPDSR----------
--------YIQMIEKGNPEHYT-----KIVQAKKA--E-------------------D--
---------------TLR-NFCKALPEDRKLT-----DN-HM-N---L----D--YLL--
----RKEK-GK-RQYTVPETGAKLSYMQSLICLANFT-ATL-P-----------------
----------H----P-----------P-E-TSL--SPEYYIT---TV--P---------
-GGFQCEVVMPD-----A--SPIKSAVGKIHVSKGAAKCAAAFELCLALLKAGHLDNHLQ
SV-FTKQ-LPEMRNARLAVSSKKKTEYAMRLKPELWSV-----RGE--V-TQLYATAF-F
LENPD-ARG--R--SSRPLLLLSRSGLP-EVASFPLFFGT-----------K---RFSKV
RCVPIQG--SVEA--ED---------------------------TLV-EQLTRFTMK-AF
MDVFSKEYEATAA--DLPYFLSP----------MD-------GGHG----------F---
DFR---LA-----------K--SP-AD--------L-----IDRKTLAYV-SGN-EKV--
--P-YTF----L-----E----PD------------------------EFFQDKFIVDPY
DGARKFFTRH-RRHDMKPTDPV----PDGI-VQPNHR---AW-KG----LGTTHDILNYS
N-S-LWAKSR-----GFM-VF-------QADQPVVEARLIST--RRDF-LDDAI---L--
DE-------------------------------------------------------D--
L-------EPQPC---FLALEP-----LRIS----------------------------P
-------------------------IPADVAAMLLCFPSIIHRVESNLVALDACKL-LGL
-D-LRPDLALEAFTKDS---D------NSN---EH----D----------V-EQV-----
-NFQTGMGDNYER-----------------LEFLG----DSFLKMATTMSIYTLI-PDKG
EFEYHVERMLLICNKNLLNNA----------------LE--VGLEEYIRSMSFN------
-----------R-------R-----QWYPE------------------------------
---------GL-V-LK---KG--KNK-DAR------------------------------
------------------------------------------------------------
--------------------TRHVLADKSIADVCEALIGAAYLT-G--QE----------
KG--------S-FDMAIKAVTAM------VR-----DK---K------------HRM---
MNYG-----DYYAVYQK----PSWQT---APA--NSAQRDMADKFSER-MG--YKFKHPR
LLRAAFQ-HPTY-P--S-LY-E-R-L-PSYQRLEFLGDALFDMVAVDYLFRKFPAADPQW
LTEHK------------------MAMVSNQFLCCLSYHLGFYKCVAT-MSPSILKDIAEY
VTEIEEALEAA-------------KQ-----------E----------------------
------A-----V------------NQ------GK-------------------------
--APEE-------------------YS-RD-----------YW-V---H-I-T-HVS---
--------------RL-P-----------------K-----------------CLSDVVE
AYIGAIFVDSEYD-------Y-S-------------------------VVQQFFTTHVLP
FF------------E--DMHL--YDSFANKHPV-------------------TFVANMMA
H-KFCCQ------EWRSLAKEL--------D-------TDVSE----------GRG---G
RG----------------------G--AVAGEITEINP----------------------
--PKVV-SAL------LVHG--KTVAHAVA-ASGRYAKS---------------------
----AMAKKAIK---ML-E--G-M----TVE-EFREK-----------------------
---------------------------------------------------LG-------
------------------------------------------------------------
------------------------------------------------------------
------------------------------------------------------------
------------------------------------------------------------
------------------------------------------------------------
------------------------------------------------------------
------------------------------------------------------C-----
-----------------------D--C---------------------------------
------------------------------KGVP--------M-----EVD---------
------------------------------------------------------------
------------------------------------------------------------
--------------------GGVAAE----------------------------------
-------------------A--------------------------DVV-----------
-------------------------DEDGE----------------VHG-T---------
------------------------------------------------------------
------------------------------------------------------------
------------------------------------------------------------
------------------------------------------------------------
------------------------------------------------------------
------------------------------------------------AV----------
------------------------------------------------------------
------------------------------------------------------------
------------------------------------------------------------
------------------------------------------------------------
------------------------------------------------------------
--------
>CCT71029.1/1-1500
------------------------------------------------------------
------------------------------------------------------------
------------------------------------------------------------
------------------------------------------------------------
------------------------------------------------------------
------------------------------------------------------------
------------------------------------------------------------
------------------------------------------------------------
------------------------------------------------------------
------------------------------------------------------------
------------------------------------------------------------
------------------------------------------------------------
------------------------------------------------------------
------------------------------------------------------------
------------------------------------------------------------
------------------------------------------------------------
------------------------------------------------------------
------------------------------------------------------MS----
---------------------------------------DHG------------------
---------------------------------------------------------YI-
----------------------------------D-------------------------
--------TD--------D-ED--------------------------------------
-------------------------DRYRL--------IVNPSKP---------------
--------RKI-----TEKKLRDQAALQAH-------------------IEK--------
------TQR-----DA----A-RSA-V-------PFS-------DP---------SKQSL
A--------QLMN----QY--E-G----HK----IIASP-REYQIELFERAKERNLL-VV
LP--------------------T-----------------------GTGKTLISALLLRH
HLEQELEARAI----G-K---PKKVAFFL-------------------------VEKV-A
LCVQQHAVLSCNLGA-HPVTKFVG-H----M--KGM---TK-TKEYWDEKFGENMVVVCT
AQILLDCLTCGFITMSRINLLIFDEAHHTK--KKHPYA-------------------R--
--------------IMDGYYYK-H--EGE--K-PRILGMTASPVD-AR----TR---DVK
DTAL------------------ELEKSLDSQIATISDEVLMETM-HRKK----QTEETVN
Y------SR-L-DA-PDDTKTH--LWDQIFAL--VSRNEQFKLSLEFTKE-ASSVLGTWC
ADRYWELAMTD---L-E--TERLAAR---TSR----------EF--I-------------
---------------------------G------------------------------DI
AVT----------RADQAT--------------EAVRRVQEIVRA-HKFGA---VD---P
KA----------------------------D---G-L--------------SAKVKSLHE
-ILVHAFTT-DGT--K-RCIVFVEKRYTARLLSDLYSQPF-M----R--IP----G----
----MSAAYM----------------VGC--Q-SI-----NS-S-FGTM----SFRDQVL
ALHEFKR-GNTNCL-----------------------------FTTPVAEEGIDVPDCDL
VI--------------------RFDLYNSVIQYLQSKG----RARQARSR----------
--------YITMMEQGNLTHIR-----SAKQALRD--S-------------------Q--
---------------ALE-KFCLSLSADRKLH-----DD-LI-D---E----D--MEM--
----MVERMQH-QVYEIPSTGARLTFPASLEILARFA-SHL-------------------
--------------ST-----------D-S---YA-KVEYQVQ---KV--G---------
-DRYLADVIMPS-----Q--SPVNFVKGTQQRSKLMAKCSAAFEACKILIRDKHVDGNLQ
PT-FKKK-VHAMRNARLAVSSNKKADYDMRLRPEIWAE-----RGE--W-TECFATAI-T
IKDGG-ALS--KAVAGRSLILLSRKPMP-KLPGVPLFFGN-----------G---HSSIA
ELTPMQE--ALQL--DP---------------------------EEA-DGLTKFTHR-VF
ADVFSKEYDTTSD--QYPYLLAPC---------AE--------NPQ--------------
-------------------S--DT-RS--------H-----IDWDVINIV-REN-E----
--V-LEWE---N-----E----PE------------------------DFFVNKLVTDPY
DGGRKLVIKG-IDKTKRPSDPT----PEGV-PESRSR---AYRF-------VEPTIMQYS
N-S-LYHKTR-----QKV-KW-------RDDQPVVKAELFSL--RRNL-LDEFE---V--
DE----------------------------------------------------------
K-------VNMEC---FIILEP-----LHVS----------------------------P
-------------------------LPIDVVSMAMAFPAIIHRIDSVLIVLDACNL-LGL
-E-IPPELALEAMTKDS---D------NSG---DH----D----------A-EQV-----
-NFQTGMGDNYER-----------------LEFLG----DCFLKMATTISIYTLM-PDGN
ECKYHVERMLLICNQNLFNHA----------------VD--RKLQEFIRSKAFD------
-----------R-------R-----TWYP-------------------------------
---------DL-P-LK---KG--KAP-----------K---T------------------
---------------S--------------------------------------------
-------------------T-KHNLADKTIADVCEALIGAAYLT-S--KD----------
-S--------N-MDLAVKAVTRM------TK-----SK---N------------HRM---
KAFK-----DYYKAYKV----PEWQE---GNA--SASQRSLVQKVAQA-TG--YRFKSAQ
LVQSAFK-HPSW-P-----Y-E-S-V-PDYQRLEFLGDSLLDMAIVDYLYQNFPRADPQW
LTEHK------------------MAMVSNQFLGCLCVKLGLHKHLLS-STSSLLSQIRDY
VVELEVAEENA-------------RK-----------E----------------------
------A-----K------------ED------GT-------------------------
-----P-------------------MR-QN-----------FW-L---K-V-D-------
--------------SA-P-----------------K-----------------VYADLVE
ALVGAMFVDSKYK-------F-S-------------------------VVENFFTKFIQP
YF------------Q--DMKL--YDTFANKHPV-------------------TFLSKKMH
Q-EFDCT------NWRISAEAV--------P--------------------C-SA----D
-----------------------QG--MAAL-----KD----------------------
--TEMC-AVF------MVHQ--KVIADDTS-ESGRYSKQ---------------------
----RAAEKALK---IL-G--S-FG-E-DVE-AAKRF-----------------------
---------------------------------------------------LG-------
------------------------------------------------------------
------------------------------------------------------------
------------------------------------------------------------
------------------------------------------------------------
------------------------------------------------------------
------------------------------------------------------------
------------------------------------------------------C-----
-----------------------D--C---------------------------------
------------------------------Q-----------L-----G-----------
------------------------------------------------------------
------------------------------------------------------------
-------------------------G----------------------------------
-------------------G--------------------------DV------------
--------------------------------------------EVDHG-T---------
------------------------------------------------------------
------------------------------------------------------------
------------------------------------------------------------
------------------------------------------------------------
------------------------------------------------------------
------------------------------------------------AV----------
------------------------------------------------------------
------------------------------------------------------------
------------------------------------------------------------
------------------------------------------------------------
------------------------------------------------------------
--------
>CEI41950.1/1-1481
------------------------------------------------------------
------------------------------------------------------------
------------------------------------------------------------
------------------------------------------------------------
------------------------------------------------------------
-------------------------------MD---------------------------
------------------------------------------------------------
------------------------------------------------------------
------------------------------------------------------------
------------------------------------------------------------
------------------------------------------------------------
------------------------------------------------------------
------------------------------------------------------------
------------------------------------------------------------
------------------------------------------------------------
------------------------------------------------------------
------------------------------------------------------------
-------------------------------------------------------N----
---------------------------------------DST------------------
------------------------------------------------------------
----------------------------------D-------------------------
--------SE--------D-EI--------------------------------------
-------------------------VQYRL--------TVRPSKP---------------
--------RKI-----TERKRRNQQILDAF-------------------A----------
--------R-----EA----H------------------------P---------EKPRQ
------------E----ET--I-N-------------AP-RDYQTELFEKAKEKNLI-VV
LP--------------------T-----------------------SSGKTFIAVLLLRH
YLREEVESCAL----G-N---PRKVAFFL-------------------------VEKV-A
LCEQQHRVLDNHLGG-HSTAIFTG-D----T--TAL---KK-DKKYWDTQFASNMVVVCT
ADILLDCLNNAFITMERINLLIFDEAHHAK--KKHSYA-------------------E--
--------------IMRRYYYSTD--KTK--R-PRIFGMTASPVD-SR----AG---DVV
ELTL------------------ELEKTLDSEIATLSDKNMKDLA-KFQV----HVEETVK
Y------DT-L-GL-PDETKTQ--LWESVSKL--VSRNKEFKASLDFTKE-ASSILGPWC
ADRYWQISIDE---I-E--IRRLADR---TRL----------AF--F-------------
---------------------------GT----------------------------GEK
VLA----------RAEKAV--------------ETVKEVQKLVAA-HEFGT---IS---P
ES----------------------------Q---K-L--------------SNKVKCLHK
-ILVHAFTT-DFT--Q-RCIVFVDQRYTACLLSDLYNQAS-M----A--IP----G----
----MNASYM----------------VGH--Q-SS-----GT-N-LGNM----TLRKQCS
TLKNFRD-GITNCL-----------------------------FATSVAEEGIDVPDCDL
VI--------------------RFDLYNSVIQYIQSKG----RARHKSSR----------
--------YITMLEDGNIKQIR-----SLKQAARD--A-------------------T--
---------------ALR-EFCMRLPSERKLQ-----DD-VF-D---E----E--TEK--
----QIQQIHY-NVYELSDTGARLTFPSSLQILSRFI-SSL-------------------
--------------GT-----------A-E-NGFS-KAEYYIY---RE--G---------
-TFFTAAVNLPP-----S--SPIITQIGFPQRSKLLAKCSAAFETCIKLIKGKHIDHHLQ
PT-FVKR-AHAMRNARVGISPNKKAEHDMRLRPNIWSI-----RGE--W-TQFFPTKI-Y
LGGEN---G--G--EDRPLILLSRSPLP-GLPSIPLFLGN-----------G---RSAIV
KVACFQE--PLDI--TT---------------------------KKA-EGLTTFTFK-LF
ADIFSKEFEATCD--QFPYLLAPS---------AK--------DTN----------L---
----------------------GQ-IP--------Q-----IDWDTVYFV-KDH-D----
--T-LEWE---N-----A----PD------------------------EFFMDKLVVDPY
DGGRKLILKG-IDKSKKPSDPT----PDGV-PESRSR---AYRT-------VEQTIKQYS
N-S-LFAKSR-----LAA-QW-------RDDQPVVKAELLSL--RRNL-LDEFQ---V--
DE----------------------------------------------------------
Q-------INKDC---FVILEP-----LNVS----------------------------P
-------------------------IPMDVVSMALKFPAIIHRIDSALIALDACEL-FDL
-S-IPPTLALEAMTKDS---D------NTE---DH----G----------K-QQI-----
-NFQAGMGSNYER-----------------LEFLG----DSFLKMATTIAIFVLK-PKSN
ECIYHVERMLLICNNNLFNTA----------------VD--CKLPEYIRSLAFD------
-----------R-------R-----TWYP-------------------------------
---------DL-T-LR---KG--KAL-----------K---T------------------
---------------T--------------------------------------------
-------------------T-RQRLADKSIADVCEALIGAAYLS-S--KD----------
-D--------N-LNMAVKAVTRM------CN-----AK---H------------HTM---
LAYD-----EYYASFKV----PGWQK---AKS--NANQRRLVQKVADA-IG--YEFKSAP
LLQSAFT-HPSY-T-----Y-S-GDV-PNYQRLEFLGDALIDMAIVDHLYHKFPLADPQW
LTEHK------------------MAMASNQFFGCLCVKLNLHHHLLF-NTSQFLKAIRDY
VLELKMAEETA-------------RE-----------E----------------------
------A-----D------------EE------GT-------------------------
-----P-------------------MR-MD-----------FW-I---N-A-T-------
--------------PP-P-----------------K-----------------AYADSIE
ALIGAMFVDSQFD-------Y-S-------------------------VVERFFTKLILP
YF------------E--DMSL--YDTFAKKHPY-------------------TRLTKMMQ
Q-EIGCM------NFTMVSEPI--------V--------------------P-EV----E
-----------------------RG--MAVL-----KE----------------------
--SDMM-TGF------LVHQ--KIITSHVS-KSGRYSKI---------------------
----AAAKEALK---ML-E--E-YG-G-DVV-AIKKM-----------------------
---------------------------------------------------FG-------
------------------------------------------------------------
------------------------------------------------------------
------------------------------------------------------------
------------------------------------------------------------
------------------------------------------------------------
------------------------------------------------------------
------------------------------------------------------C-----
-----------------------N--C---------------------------------
------------------------------D-----------S-----K-----------
------------------------------------------------------------
------------------------------------------------------------
-------------------------A----------------------------------
-------------------M--------------------------KM------------
-------------------------------------------DGIGHG-T---------
------------------------------------------------------------
------------------------------------------------------------
------------------------------------------------------------
------------------------------------------------------------
------------------------------------------------------------
------------------------------------------------AV----------
------------------------------------------------------------
------------------------------------------------------------
------------------------------------------------------------
------------------------------------------------------------
------------------------------------------------------------
--------
>CEJ58560.1/1-1538
------------------------------------------------------------
------------------------------------------------------------
------------------------------------------------------------
------------------------------------------------------------
------------------------------------------------------------
-------------------------------MSPRRVS----------------------
------------------------------------------------------------
------------------------------------------------------------
------------------------------------------------------------
------------------------------------------------------------
------------------------------------------------------------
------------------------------------------------------------
------------------------------------------------------------
------------------------------------------------------------
------------------------------------------------------------
------------------------------------------------------------
------------------------------------------------------------
------------------------------------------------------------
----------------------------------------EEP-----------------
------------------------------------------------------------
----------------------------------PASS----------------------
-------SDE--------S-DI--------------------------------------
----------------------E-IE--------------SKITQS--------------
--------RYS-----HRRQ-LQEAHFQSL-------------------LAEHANRNH-S
-----VTKT-----SERHEGP-D-----------SPQ---EH---------------PNI
A--------QLLK----QQ--E-I----GR----GHLNP-REYQIELFRRAKAENTI-AV
LD--------------------T-----------------------GSGKTLIAVLLLKH
ILQQELIDRAD----G-K---APRIAFFL-------------------------AHSV-T
LVFQQSAVLQNNL-D-QAVTHIFG-A----M--GPD---LW-DEKIWDDYFTKSMVIVCT
GEILNQCLLNGFIKISQINILVFDEAHHAK--KDHPYA-------------------R--
--------------IIREFYLQ-A--PVSK-R-PRIFGMTASPVD-GK----T----RMT
EAAA------------------QLEVLLDSRIATTANMEALRQ--IVKR----PYEETWT
Y------SK-L-DP-PFATE----LYTRLQGS--FGKAKSLEPVFRFAWA-ASSELGVWC
ADQVWIQALRE---D-V--IPHLERN---TGK----------H-----------------
---------------------------PES-D------------P------------CGT
DQI----------RQDL----------------MSAREACEMVKD-HEF--------RNP
LDGG------------------------------Q-L--------------SSKVRLLIA
-RLAMHFDS-SDDK---KCIVFTQRRNTAKVLLRLCEV---M----K--IR----N----
----VRPGIL----------------VGV--R-KS-----DI-T-G-NV----TFRHHFE
VRGQFQD-GKVNCL-----------------------------FATAVAEEGLDIPDCNF
VV--------------------RFDLYDTLIQYIQSRG----RARHAEST----------
--------YVTMVEDQNESQKR-----KVQEVCEA--E-------------------V--
---------------LMR-SFCEALPKDRLLC-----GN-DY-D---L----DLKTVLT-
-----KQK-GQ-RTYKIESTGATLTYGHAIDVLARYA-ASL-------------------
----------Q---YREEDFNQNQNQTQTD-IGP--YVSYVMH---SE--G---------
-EKFSCEVTLPE-----K--SLVRGVLGTSESSKAMAKGSAAFDTCLMLRKSNLLDGHFR
PI-FHRR-LPAMRNARLAIASKKQEKYDRRCKPSHWSH----QIGA-IP-TELYAMLI-R
FKPLK-PLT--R--EHAPLILLTRTKLP-SFPSFPIFLDD-----------D---IETRI
QTLCAGS--PLAV--SS---------------------------QQL-DQLTDFTVS-VF
RDVFHKVFESKPE--VFPYWLAP----------AH-------LD-------------A--
DIGS--P------------T-ELP-NT--------L-----IDWEVVNFV-QEH-C----
--E-WKWS---E-----GM---DP------------------------KTLLDRFMYDPW
SGKFRYFPIR-IVPDLRPLDAP----PSYV-PRR--------RD-----MNMQ-NIMNYS
S-S-LNKRSR-H---LFLRNC-------NWDQPVLQAETVCL--RRNF-LDRAN---E--
SD-------------------------------------------------------R--
S-------EKSLC---VLCPET-----VMLS----------------------------A
-------------------------IPLPTVSSCLAFPAIISKLESYLIVLEGCEH-IGL
-D-LKLDYALEAFTKNSDNAD------NAE---EH----R----------E-EQV-----
-HVQRGMGKNYER-----------------LEFLG----DTFLKMATSIALYCER-PDDN
EYDYHVYRMCLICNKNLFEAA----------------VD--IKLYEYIRSRGFS------
-----------R-------H-----TWFPP------------------------------
---------GL-R-LL---QG--RNF----------SRKLLA------------------
------------------------------------------------------------
-------------------ESTHDLAKKTIADVCEALIAAALLS----------------
-GGK----DHR-FDMAVSAVTRF------VRNK-TVTV---S------------HTA---
TSWA-----DYYQSYKK----PKWQD---NAP--NGYELDLAQQIFKK-LG--YQFKYPA
LLRSAFT-HSSL-P--RR-M-A-I-V-PCYQRLEFLGDALLDMVCVERLFRRFPDKDPQW
LTEHK------------------MAIVSNKFLGALVVHLGLHRHLQH-ADGPIQGQITRY
AEEMQNA-----------------EA-----------Q----------------------
------S-----G--------------------G--------------------------
--------------------------G-MD-----------YW-L---H-C-T-------
--------------DA-P-----------------K-----------------CLPDMLE
AYIAAIFVDSGFD-------Y-T-------------------------VVEEFFDTHIHP
YF------------V--DMSL--YDTFANRQPT-------------------TFLIHQLA
T-VYECK------NFCLKIGQI--------P----------------------HSD----
------------------------S--DQ-------------------------------
--PEML-AAV------MVHG--HCIGDAVG-TSSRYAKV---------------------
----RASEKAIE---AI-K--M-L----LPV-DFRLK-----------------------
---------------------------------------------------YG-------
------------------------------------------------------------
------------------------------------------------------------
------------------------------------------------------------
------------------------------------------------------------
------------------------------------------------------------
------------------------------------------------------------
------------------------------------------------------C-----
-----------------------D--C---------------------------------
------------------------------Q--------L--S-----DTNT--------
------------------------------------------------------------
------------------------------------------------------------
--------------------E-ETKVKAQ---TL-----------------LDLQ-----
-------------------S--------------------------DQ------------
-----------------------------------------------KG-S---------
------------------------------------------------------------
------------------------------------------------------------
------------------------------------------------------------
------------------------------------------------------------
------------------------------------------------------------
------------------------------------------------RVTVS-------
------------------------------------------------------------
------------------------------------------------------------
------------------------------------------------------------
------------------------------------------------------------
------------------------------------------------------------
--------
>CEL03250.1/1-1486
------------------------------------------------------------
------------------------------------------------------------
------------------------------------------------------------
------------------------------------------------------------
------------------------------------------------------------
-------------------------------MGDAST-----------------------
------------------------------------------------------------
------------------------------------------------------------
------------------------------------------------------------
-------------------IVSTIV-----------------------------------
------------------------------------------------------------
----SGSLE---------------------------------------------------
------------------------------------------------------------
------------------------------------------------------------
------------------------------------------------------------
------------------------------------------------------------
------------------------------------------------------------
------------------------------------------------------------
------------------------------------GS-IQGR-----------------
------------------------------------------------------------
----------------------------------DQSS----------------------
-------SDE--------S-RI--------------------------------------
----------------------E-II--------------S-------------------
-PA-----QEV-----SQRRQTQKANFEAL-------------------LAKRADTC---
------DE---------------------------KV---EGPQVA----------QVST
A--------KLFA-----K--D-Q----EQ----GTLDP-REYQIELFERAKTENTI-AV
LA--------------------T-----------------------GAGKTLIAVLLLKY
TIEKELNDRAE----G-K---PRRISFFL-------------------------VDSV-T
LSYQQAGVLRNNL-D-SNVGHIFG-A----L--GTD---FW-SQETWDECLEKYMVIVCT
AEILHLCLLHAHIKMEQINLLIFDEAHHTK--KHHAYA-------------------K--
--------------IIRDSYHQ-V--TPSK-R-PRIFGMTASPID-TK----G----DIV
DGAM------------------QLEELLDSKIATASELSQIRR--FIQR----PKEEMWI
H------NK-L-PS-PFGTK----LCNLLESK--FGDIEDLRSAFRFAWR-ASSELGRWC
SDGIWKQVFSA---S-V--LPRLEGK---SQ-----------------------------
------------------------------------------------------------
--------------EEM----------------SRLQEANDIAST-HIL--------NDP
DEPG------------------------------E-L--------------SPKVQLLRK
-KLAEHFQE-NPDT---KCIVFTEMRYTALMLLELFNV---L----G--VP----R----
----IRPGLL----------------IGA--R-SD-----DV-T-GANI----SFRQQFL
ALVKFRS-GEINCL-----------------------------FATSVAEEGLDIADCNL
VV--------------------RFNLFNTMIQYVQSRG----RARQSNST----------
--------YASLIERYNREQED-----RLQQVRDA--E-------------------N--
---------------IMK-LFCESLPEDRILK-----GN-DW-V---S----N--SS---
----PSDE-VE-RAYTIKSSGARLTYHSALAVLARYA-SSL-------------------
----------Q---YE------------GD-LSA--QVTYVVL---PV--N---------
-DTFVCEVILPE-----R--SPVRGLTGSPAMNKSTAKRSAAFDTCIMLRKHELIDDHFN
SA-YHRR-LPAMRNAKLAITCKKTNQYDMLLKPSLWAS----GRGT-LV-ETFHATVI-T
FRPTQ-PLA--R--ELVNLVLLSREELT-TMPQFPIFLEED----------D---IETMV
HCIPLEK--TCAI--SV---------------------------EQV-GSLTEFTLR-VF
RDVFQKTYSCESA--NMPYWLAP----------TN-------VQ-------------S--
APAS--D--------------IDS-AE--------Y-----IDWDTVHLV-NNN-D----
--E-LDFP---E-----DV---AP------------------------STLCDRFVFDPW
DGRCRFFTLE-VDQSLKPSDPP----PDFV-PRR--------R-------CMD-SIMNYC
I-S-LSKNSR-A---KFLAKC-------NWDQPVLRAELVRL--RRNM-LDKMT---D--
PE-------------------------------------------------------K--
E-------IATKC---YICLEP-----LRVS----------------------------A
-------------------------IPSSVAASCLAFPAIITRIDAYLMTIEACRE-LEL
-V-VSPELALEAFTKDS---D------NTE---EH----R----------A-QQI-----
-HLQRGMGKNYER-----------------LEFLG----DCFLKMATSISLFAQY-PDDD
EFDYHVRRMCLICNKNLFNTA----------------VK--KELYRYIRSQGFS------
-----------R-------H-----TWYPE------------------------------
---------GL-T-QI---KG--RDL----------SKKLLA------------------
------------------------------------------------------------
-------------------SAKHHLAEKTIADVCEALIGASVLS----------------
-GGA----EHR-FDMAVKAVTIL------VD-----NQ---D------------HEA---
STWK-----DYLSIYTM----PKYQT---QSV--TGSEIELARLVEEK-VG--YRFNYPR
LLHSAFT-HPSF-P--AA-W-A-T-V-PCYQRLEFLGDSLFDMVCVEDLFARYPDRDPQW
LTEHK------------------MAMVSNKFLGALAVKLKLHKHLRH-FSNPLQSQISNY
VEEIEAA-----------------EL-----------E----------------------
------H-----E--------------------T--------------------------
--------------------------V-VN-----------FW-T---E-T-T-------
--------------DP-P-----------------K-----------------CLPDMVE
AYLGAVFVDSNFD-------F-N-------------------------VVEDFYKRHVKP
YF------------E--DMAI--YDTFANKHPT-------------------TFLHNRLA
N-EFGCT------DYCLKAGEI--------P----------------------AVD----
------------------------G--EL-------------------------------
--PRVL-AAV------MIHD--TVIAEGLA-SSGRYAKI---------------------
----KASEKALA---IL-G--D-I----GQA-EFQDK-----------------------
---------------------------------------------------FD-------
------------------------------------------------------------
------------------------------------------------------------
------------------------------------------------------------
------------------------------------------------------------
------------------------------------------------------------
------------------------------------------------------------
------------------------------------------------------C-----
-----------------------N--C---------------------------------
------------------------------R--------E--K-----EDTQ--------
------------------------------------------------------------
------------------------------------------------------------
---------------------EI-------------------------------------
----------------------------------------------DP------------
------------------------------------------------G-T---------
------------------------------------------------------------
------------------------------------------------------------
------------------------------------------------------------
------------------------------------------------------------
------------------------------------------------------------
------------------------------------------------AI----------
------------------------------------------------------------
------------------------------------------------------------
------------------------------------------------------------
------------------------------------------------------------
------------------------------------------------------------
--------
>CRG84276.1/1-1508
------------------------------------------------------------
------------------------------------------------------------
------------------------------------------------------------
------------------------------------------------------------
------------------------------------------------------------
-------------------------------MSESQD-----------------------
------------------------------------------------------------
------------------------------------------------------------
------------------------------------------------------------
------------------------------------------------------------
------------------------------------------------------------
------------------------------------------------------------
------------------------------------------------------------
------------------------------------------------------------
------------------------------------------------------------
------------------------------------------------------------
------------------------------------------------------------
------------------------------------------------------------
------------------------------------------------------------
------------------------------------------------------------
----------------------------------SKSA----------------------
-------AAV--------S-DS--------------------------------------
----------------------E-SD--------------EDTSVV--------------
--------SVP-----LSGRRAQNVHFKTL-------------------ISKAASSL---
------TKE-----E-----Q-A------------TY---ANRQQL----------ENST
R--------HLLT----TQ--E-F----AA----TIHDP-REYQIELYEKAKKENTI-AV
LD--------------------T-----------------------GSGKTLIAVLLLKH
IIQNELIARDR----N-E---SPRISFFLVRNFL---------PRDVPRANMMKVNSV-T
LVFQQSAVLRNNI-D-QTVTPLIG-S----M--GLD---LW-SKEIWEKTLKESMIVVCT
ADILDHCLLNSHIRMEKINLLIFDEAHHTK--KDHAYA-------------------R--
--------------IVKDSYLR-A--DPAC-R-PRIFGMTASPID-AK----G----DVV
KAAQ------------------DLELLLDSKISTTSNLTLLRQ--VVNR----PEEEAWK
Y------PM-L-NE-PFKTK----LYEALEKD--YGDIKCLAKMFSFSLQ-ATAELGEWC
ADRVWSHALGE---A-T--LPKFYGK---LNA----------AF--K-------------
---------------------------RLA-V------------E------------EAS
ETT----------ENNK----------------KRVTELSERVAK-YALS-------GGV
GIFE------------------------------Q-L--------------SPKVKVLVQ
-KLSKIFEE-KPDT---KCIVFAKQRHTARLLEAVFKE---L----D--IV----N----
----LIPGVL----------------IGI--R-SG-----DH-L-GMNT----TYHQQFK
TMVKFKK-GDITCL-----------------------------FATSVAEEGLDIPDCNL
VV--------------------RFDLYDTLIQYVQSRG----RARHANST----------
--------YVHMVEIDNVAHES-----RLEEVHQA--E-------------------I--
---------------LMR-QFCESLPDDRILG-----NN-AN-D---L----N--DLLD-
-----DNS-KK-RQYSIPNTGACLTYHSALTVLARYA-SSL-------------------
----------Q---YE------------NE-TCP--QVHYVLT---SV--Q---------
-KMFQCEVILPE-----T--SPIRNLVGKPASQKSLAKKSAAFDMCIRLREHNLLDDYFM
ST-YHRR-LPAMRNAKLAIMSKKTNQYPMMTKPMFWKR----GNGV-EP-GSLYLTVV-S
LHSAR-PLQ--K--DYRCVLLLTREPLS-QFPEFPIYLED-----------D---VETTI
ITTPLTK--TLSV--SP---------------------------IEL-NLMTGFTLR-MF
RDLYNKTYEQDIT--TVPYWVLP----------AS-------TA------------SE--
SCNG--S--------------IEP-FD--------A-----IDWDSLRFV-NDH-D----
--E-MP-R---T-----SL---SS------------------------EDMVGRFVYDRW
NGKYRYFLVG-INKTLSPSDPP----PSFL-PRR--------R-------HME-NIMSYG
L-S-LFKNAR-T---NFLDTC-------DWQQCVFDAELIPL--RRNL-LDKMS---E--
AE-------------------------------------------------------K--
K-------AEDRS---VVCLEY-----TVIS----------------------------A
-------------------------IPASVATTCFAFPAILTRLESYLIAGECCDS-LGL
-K-VDLAYALEALTKDS---D------DTD---EH----R----------L-EQI-----
-QVQRGMGKNYER-----------------LEFLG----DCFLKMATSISLFAQN-PFDQ
EFDFHVNRMCLICNRNLFNTA----------------KE--RKLYEFIRSKGFS------
-----------R-------R-----NWYPE------------------------------
---------GM-K-LI---KG--KAN----------ESKALA------------------
------------------------------------------------------------
-------------------T-KQPLGEKTIADVCEAIIGASLLS----------------
-GGP----EHR-FDMAVRAVTAL------V----N-NK---C------------HVA---
NKWA-----DYYQLYSL----PSYQT---QDA--DGFEKDLALKVERK-LE--YRFKYPR
LLRSAFT-HPSF-P--SA-W-S-R-V-PCYQRLEFLGDSLLDLVCVQDLYQRFPNRDPQW
LTEHK------------------MAMVSNKFLGTLVVQLGLHTHLQY-FSNALQSQIHTY
VEECQLA------------------S-----------E----------------------
------N-----Q--------------------R--------------------------
--------------------------T-AD-----------FW-L---D-T-E-------
--------------DP-P-----------------K-----------------CLPDMLE
AYLGAMFVDSEFN-------F-S-------------------------VIESFYGKHIKP
YF------------E--DMSL--YDTFANKHPT-------------------TFLNTTLT
T-NFGCV------QFSLKAGEI--------P----------------------SAD----
------------------------G--AP-------------------------------
--PVVL-AAV------LVHD--VVLAQAMA-SSARYAKL---------------------
----KASQIGLG---KL-E--G-L----MLN-DFREQ-----------------------
---------------------------------------------------YH-------
------------------------------------------------------------
------------------------------------------------------------
------------------------------------------------------------
------------------------------------------------------------
------------------------------------------------------------
------------------------------------------------------------
------------------------------------------------------C-----
-----------------------E--C---------------------------------
------------------------------S--------K--S-----TPVA--------
------------------------------------------------------------
------------------------------------------------------------
------------------------------------------------------L-----
-------------------E--------------------------EI------------
------------------------------------------------R-S---------
------------------------------------------------------------
------------------------------------------------------------
------------------------------------------------------------
------------------------------------------------------------
------------------------------------------------------------
------------------------------------------------AI----------
------------------------------------------------------------
------------------------------------------------------------
------------------------------------------------------------
------------------------------------------------------------
------------------------------------------------------------
--------
>CVL00677.1/1-1500
------------------------------------------------------------
------------------------------------------------------------
------------------------------------------------------------
------------------------------------------------------------
------------------------------------------------------------
------------------------------------------------------------
------------------------------------------------------------
------------------------------------------------------------
------------------------------------------------------------
------------------------------------------------------------
------------------------------------------------------------
------------------------------------------------------------
------------------------------------------------------------
------------------------------------------------------------
------------------------------------------------------------
------------------------------------------------------------
------------------------------------------------------------
------------------------------------------------------MS----
---------------------------------------DHE------------------
---------------------------------------------------------YI-
----------------------------------D-------------------------
--------TD--------D-ED--------------------------------------
-------------------------DRYRL--------IVNPSKP---------------
--------RKI-----TEKKLRDQAALQAH-------------------IEK--------
------TQR-----DA----A-RSA-V-------PFS-------DP---------SKHSL
A--------QLMN----QY--E-G----HK----IIASP-REYQIELFERAKERNLL-VV
LP--------------------T-----------------------GTGKTLISALLLRH
HLEQELEARAI----G-K---PKKVAFFL-------------------------VEKV-A
LCVQQHAVLSCNLGA-HPVTKFVG-H----M--KGM---TK-TKEYWDEKFGENMVVVCT
AQILLDCLTCGFITMSRINLLIFDEAHHTK--KKHPYA-------------------R--
--------------IMDGYYYK-H--EGE--K-PRILGMTASPVD-AR----TR---DVK
DTAL------------------ELERSLDSQIATISDEVLMETM-HRKK----QTEETVN
Y------SR-L-DA-PDDTKTH--LWDQIFAL--VSRNEQFKLSLEFTKE-ASSVLGTWC
ADRYWELAMTD---L-E--TERLAAR---TSR----------EF--I-------------
---------------------------G------------------------------DI
AVT----------RADQAT--------------EAVRRVQKIVRA-HKFGT---VD---P
KA----------------------------D---G-L--------------SAKVKSLHE
-ILVHAFTM-DGT--K-RCIVFVEKRYTARLLSDLYSQPF-M----R--IP----G----
----MSAAYM----------------VGC--Q-SI-----NS-S-VGTM----SFRDQVL
ALHEFKR-GNTNCL-----------------------------FTTPVAEEGIDVPDCDL
VI--------------------RFDLYNSVIQYLQSKG----RARQARSR----------
--------YITMMEQGNLTHIR-----SAKQALRD--S-------------------Q--
---------------ALE-KFCLSLSADRKLH-----DD-LI-D---E----D--MEM--
----VVERMQH-QVYEIPSTGARLTFPASLEILARFA-SHL-------------------
--------------ST-----------D-S---YA-KVEYQVQ---KV--G---------
-DRYLADVVMPF-----Q--SPVNFVKGTQQRSKLMAKCSAAFEACKILIRDKHVDGNLQ
PT-FKKK-VHAMRNARLAVSSNKKADYDMRLRPEIWAE-----RGE--W-TECFATTI-T
IKDGG-ALS--KAVAGRSLMLLSRKPMP-KLPGVPLFFGN-----------G---HSSIA
ELTPIQE--ALQL--DP---------------------------EEA-DGLTKFTHR-VF
ADVFSKEYDTTSD--QYPYLLAPC---------AE--------NPQ--------------
-------------------S--DT-RS--------H-----IDWDVVNTV-REN-E----
--V-LEWE---N-----A----PE------------------------DFFFNKLVTDPY
DGGRKLVIKG-IDKTKKPSDPT----PEGV-PESRSR---AYRF-------VEPTIMQYS
N-S-LYHKTR-----QKV-KW-------RDDQPVVKAELLSL--RRNL-LDEFE---V--
DE----------------------------------------------------------
K-------VNMEC---FIILEP-----LHVS----------------------------P
-------------------------LPIDVVSMAMAFPAIIHRIDSVLIVLDACNL-LGL
-E-IPPELALEAMTKDS---D------NSG---EH----D----------T-EQV-----
-NFQTGMGDNYER-----------------LEFLG----DCFLKMATTISIYTLM-PDGN
ECKYHVERMLLICNQNLFNHA----------------VD--RKLQEFIRSKAFD------
-----------R-------R-----TWYP-------------------------------
---------DL-P-LK---KG--KAP-----------K---T------------------
---------------S--------------------------------------------
-------------------M-KHNLADKTIADVCEALIGAAYLT-S--KD----------
-S--------N-MDLAVKAVTRM------TK-----SK---N------------HRM---
KAFK-----DYYKAYKV----PEWQE---GNA--SASQRSLVQKVAQA-TG--YRFKSAQ
LVQSAFK-HPSW-P-----Y-E-S-V-PDYQRIEFLGDSLLDMAIVDYLYRNFPRADPQW
LTEHK------------------MAMVSNQFLGCLCVKLGLHRHLLS-STSSLLSQIRDY
VVELEVAEENA-------------RQ-----------E----------------------
------A-----K------------ED------GT-------------------------
-----P-------------------MR-QN-----------FW-L---K-V-D-------
--------------SA-P-----------------K-----------------VYADVVE
ALVGAMFVDSKYK-------F-S-------------------------VVENFFTKFIQP
YF------------Q--DMKL--YDTFANKHPV-------------------TFLSKKMH
Q-EFGCT------NWRISAEAV--------P--------------------C-SA----D
-----------------------QG--MAAL-----KD----------------------
--TEMC-AVF------MVHQ--KVIADDTS-ESGRYSKQ---------------------
----RAAEKALK---IL-G--S-FG-E-DVE-AAKRF-----------------------
---------------------------------------------------LG-------
------------------------------------------------------------
------------------------------------------------------------
------------------------------------------------------------
------------------------------------------------------------
------------------------------------------------------------
------------------------------------------------------------
------------------------------------------------------C-----
-----------------------D--C---------------------------------
------------------------------Q-----------L-----G-----------
------------------------------------------------------------
------------------------------------------------------------
-------------------------G----------------------------------
-------------------G--------------------------DV------------
--------------------------------------------EVDHG-T---------
------------------------------------------------------------
------------------------------------------------------------
------------------------------------------------------------
------------------------------------------------------------
------------------------------------------------------------
------------------------------------------------AV----------
------------------------------------------------------------
------------------------------------------------------------
------------------------------------------------------------
------------------------------------------------------------
------------------------------------------------------------
--------
>CZR40848.1/1-1500
------------------------------------------------------------
------------------------------------------------------------
------------------------------------------------------------
------------------------------------------------------------
------------------------------------------------------------
------------------------------------------------------------
------------------------------------------------------------
------------------------------------------------------------
------------------------------------------------------------
------------------------------------------------------------
------------------------------------------------------------
------------------------------------------------------------
------------------------------------------------------------
------------------------------------------------------------
------------------------------------------------------------
------------------------------------------------------------
------------------------------------------------------------
------------------------------------------------------MS----
---------------------------------------DHE------------------
---------------------------------------------------------YI-
----------------------------------D-------------------------
--------TD--------D-ED--------------------------------------
-------------------------DRYRL--------IVNPSKP---------------
--------RKI-----TEKKLRDQAALQAH-------------------IEK--------
------TQR-----DA----A-RSA-V-------PFS-------DP---------SKQSL
A--------QLMN----QY--E-G----HK----IIASP-REYQIELFERAKERNLL-VV
LP--------------------T-----------------------GTGKTLISALLLRH
HLEQELEARAI----G-K---PKKVAFFL-------------------------VEKV-A
LCVQQHAVLSCNLGA-HPVTKFVG-H----M--KGM---TK-TKEYWDEKFGENMVVVCT
AQILLDCLTCGFITMSRINLLIFDEAHHTK--KKHPYA-------------------R--
--------------IMDGYYYK-H--EGE--K-PRILGMTASPVD-AR----TR---DVK
DTAL------------------ELERSLDSQIATISDEVLMETM-HRKK----QTEETVN
Y------SR-L-EA-PDDTKTH--LWDQIFAL--VSRNEQFKLSLEFTKE-ASSVLGTWC
ADRYWELAMTD---L-E--TERLAAR---TSR----------EF--I-------------
---------------------------G------------------------------DI
AVT----------RADQAT--------------EAVRRVQEIVRA-HKFGA---VD---P
KA----------------------------E---G-L--------------SAKVKSLHE
-ILVHAFTM-DGT--K-RCIVFVEKRYTARLLSDLYSQPF-M----R--IP----G----
----MSAAYM----------------VGC--Q-SI-----NS-S-FGTM----SFRDQVL
ALHEFKR-GNTNCL-----------------------------FTTPVAEEGIDVPDCDL
VI--------------------RFDLYNSVIQYLQSKG----RARQARSR----------
--------YITMMEQGNLTHIR-----SAKQALRD--S-------------------Q--
---------------ALE-KFCLSLSADRKLH-----DD-LI-E---E----D--MEM--
----MVERMQH-QVHEIPSTGARLTFPASLEILARFA-SHL-------------------
--------------ST-----------D-S---YA-KVEYQVQ---KV--G---------
-DRYLADVVMPS-----Q--SPVNFVKGTQQRSKLMAKCSAAFEACKILIRDKHVDGNLQ
PT-FKKK-VHAMRNARLAVSSNKKADYDMRLRPEIWAE-----RGE--W-AECFATAI-T
IKDGG-ALS--KAMAGRSLILLSRKPMP-KLPGVPLFFGN-----------G---HSSIA
ELTPMQE--ALQL--DP---------------------------KEA-DGLTKFTHR-VF
ADVFSKEYDTTSD--QYPYLLAPC---------AE--------NPQ--------------
-------------------S--DT-RS--------H-----IDWDVVNIV-REN-E----
--V-LEWE---N-----A----PE------------------------DFLVNKLVTDPY
DGGRKLVIKG-IDKTKRPSDPT----PEGV-PESRSR---AYRF-------VEPTIMQYS
N-S-LYHKSR-----QKV-KW-------REDQPVVKAELLSL--RRNL-LDEFE---V--
DE----------------------------------------------------------
K-------VNMEC---FIILEP-----LHVS----------------------------P
-------------------------LPIDVVSMAMAFPAIIHRIDSVLIVLDACNL-LGL
-E-IPPELALEAMTKDS---D------NSG---DH----D----------A-EQV-----
-NFQTGMGDNYER-----------------LEFLG----DCFLKMATTISIYTLM-PHGN
ECKYHVERMLLICNQNLFNHA----------------VD--RKLHEFIRSKAFD------
-----------R-------R-----TWYP-------------------------------
---------DL-P-LK---KG--KAP-----------K---T------------------
---------------S--------------------------------------------
-------------------M-KHNLADKTIADVCEALIGAAYLS-S--KD----------
-S--------N-MDLAVKAVTRM------TK-----SK---N------------HRM---
KAFK-----DYYKAYKV----PEWQE---GNA--SASQRSLVHKVAQA-TG--YRFKSAQ
LVQSAFK-HPSW-P-----Y-E-S-V-PDYQRLEFLGDSLLDMAIVDYLYRNFPRADPQW
LTEHK------------------MAMVSNQFLGCLCVKLGLHRHLLS-STSSLLSQIRDY
VVELEVAEENA-------------RK-----------E----------------------
------A-----K------------ED------GT-------------------------
-----P-------------------MR-QN-----------FW-L---K-V-D-------
--------------SA-P-----------------K-----------------VYADVVE
ALVGAMFVDSKYK-------F-S-------------------------VVENFFTKFIQP
YF------------Q--DMKL--YDTFANKHPV-------------------TFLSKKMH
Q-EFGCT------NWRISAEAV--------P--------------------C-SA----D
-----------------------QG--MAAL-----KD----------------------
--TEMC-AVF------MVHQ--KVIADDTS-ESGRYSKQ---------------------
----RAAEKALK---IL-G--S-FG-E-DVE-AAKRF-----------------------
---------------------------------------------------LG-------
------------------------------------------------------------
------------------------------------------------------------
------------------------------------------------------------
------------------------------------------------------------
------------------------------------------------------------
------------------------------------------------------------
------------------------------------------------------C-----
-----------------------D--C---------------------------------
------------------------------Q-----------L-----G-----------
------------------------------------------------------------
------------------------------------------------------------
-------------------------G----------------------------------
-------------------G--------------------------DV------------
--------------------------------------------EVDHG-T---------
------------------------------------------------------------
------------------------------------------------------------
------------------------------------------------------------
------------------------------------------------------------
------------------------------------------------------------
------------------------------------------------AV----------
------------------------------------------------------------
------------------------------------------------------------
------------------------------------------------------------
------------------------------------------------------------
------------------------------------------------------------
--------
>CZR64688.1/1-1608
------------------------------------------------------------
------------------------------------------------------------
------------------------------------------------------------
------------------------------------------------------------
------------------------------------------------------------
------------------------------------------------------------
------------------------------------------------------------
------------------------------------------------------------
------------------------------------------------------------
------------------------------------------------------------
------------------------------------------------------------
------------------------------------------------------------
------------------------------------------------------------
------------------------------------------------------------
------------------------------------------------------------
------------------------------------------------------------
-------------------------------------------------------M----
----AILADPIL-------------------------------PDSPPATTLATRT----
-----------------------------------TEDVIAEL-K-EARS----------
-----------------NATD--VKAKLR----------LDPYISKHP--------GISD
----------FPDLTLDAPI-----KNNTDEND-EN-DE---------------------
------IRDD--------D-ED--------------------------------------
----------------------S-ED--------------DIQPTV--------------
-KP-----RKI-----AERKRRLNAIADSY-------------------IQKRNLKS---
------LKEG---NK-----I-RPE-------------------EE---------SQQSA
R--------WLVN----QS--E-N----RV----IISSP-REYQVELFEKAKEKNII-AV
LD--------------------T-----------------------GTGKTLIAVLLLRH
VFAQELEDRAL----G-R---PKRVSFFL-------------------------VDSV-Q
LVFQQHAVLKANL-D-QPMDMFCG-E----M--GCD---MW-SKKHWEDIYSKNMVIVCT
AEVLRQCLHRSFISMDRINLLIFDEAHHAK--KDHPYA-------------------R--
--------------IIKDFYVG-S--ENGAIL-PKIFGMTASPVD-AI----M----DVA
QAAA------------------ELEAILHAQIATTADPSFMQY--RSND----LLEKAVP
Y------QV-L-GP-KFETA----LFSQMRER--FKANLVLAKPLVFALQ-ATRELGTWC
ADQVWPFCLTE---E-E--TQKLQAK---TER----------RY--H-------------
---------------------------AKKIQ-------------------------EPL
EIL----------EARK----------------AQLREAKDIVAK-HTFD-------P-P
DLSTLPGIADGPAFLPASVPLPEYRALPGST---N-L--------------SSKVVNLIH
-LLQQRFHR-QTDD---KCIVFVNQRYTARLLAKLFTQPG-V----G--TP----H----
----LF--------------------VGT--R-TG-----EA-G-DLNA----SFRDQVV
TMMKFRN-GIINCL-----------------------------FATSVAEEGLDIPGCNL
II--------------------RFDLYTTLIQYIQSRG----RARHANSR----------
--------YMHMFEQGNQEHMR-----IMRNVRRD--E-------------------G--
---------------ILK-TFCSALPENRKLT-----GN-DF-N---M----D--YFL--
----AKEK-SH-RVYKTP-AGAKLTYKMSLMVLANFV-DSL-P-----------------
----------H----------------GMD-VSL--QPEYVMT---NQ--G---------
-QNFVCEVILPE-----E--SPIHGAIGRPASTKQVAKCSAAFETCLELIKGKYLDESLC
PT-FTKQ-LPAMRNAVLAIDSKKREAYDMKTKPEIWSV------SG-YP-EQLFITVL-Q
LENPE-ALD--R--PSQPLALLTRSRLP-ELPLFNLHFGQ-----------N---RHSSI
KCSSLTT--PIQM--TP---------------------------SIV-GQINTFTIC-FF
DDVFSKLYESDPS--KMPYFLVP----------IN-------QH------------V---
PVD---Q--------------SDP-SA--------L-----IAWDVLKTV-EDH-Q--VK
WGD-NPWE---N-KSWETE---PD------------------------EFFKDKYIVDPW
DGSRKMWSLG-VNQEYKPLDPV----PPNS-APRKGT---R-K-------NND-NIMEYS
C-S-LWAKAR-A---KRS---------FDPNQRVIEAQFISL--RRNL-LDEFD-TPE--
EE----------------------------------------------------------
--------TPKKC---FVILEP-----LKIS----------------------------A
-------------------------LPTTVVAMAYIFPAIIHRLESYLIALEACDL-LHL
-K-IRPDFALEAVTKDS---D------NTD---EH----G----------N-EQV-----
-NFQRGMGNNYER-----------------LEFLG----DCFLKMATSISLFGIH-PENN
EYAYHVDRMLLICNANLKNNA----------------VK--LKLYEYIRSEGFN------
-----------R-------R-----AWYPE------------------------------
---------GL-K-LL---KG--K-----------------T-----------------A
TA----------------------------------------------------------
-------------------PDSHKLGDKSIADVCEALIGAALLT---CHE----------
--------TKN-MDNAVRAVTEL------VS-----SE---N------------HQA---
TCFA-----DYYKLYKK----PKYQV---AAA--TEMQRNLASQLEQE-HR--YHFKYPR
LARSAFT-HPAY-P--FS-Y-E-H-V-PSYQRLEFLGDSLLDMACVSFLFHRYPTKDPQW
LTEHK------------------MAMVSNQFLGALCVALGFHAHLLL-FNASFLKQIADY
VTEVTEARKQA-------------EE-----------D----------------------
------AV----R------------A-------GK-------------------------
--LVTD-------------------CA-PD-----------YW-I---G-V-R-------
--------------QP-P-----------------K-----------------CLPDIVE
AYIGAIFVDSEYN-------Y-E-------------------------EVERFFNTHIKW
YF------------E--DMSI--YDSYANKHPT-------------------TFLTKFLQ
T-NMGCT------EWTIIVKEI--------K----------------------TID----
------------------------G--SK-------------------------------
--PSVV-AMV------IIHG--QVVADAEA-ESSRYAKV---------------------
----AAASKAKR---AL-E--G-L----PLM-EFRQQ-----------------------
---------------------------------------------------FC-------
------------------------------------------------------------
------------------------------------------------------------
------------------------------------------------------------
------------------------------------------------------------
------------------------------------------------------------
------------------------------------------------------------
------------------------------------------------------C-----
-----------------------D--C---------------------------------
------------------------------RP-----D-D--L-----------------
------------------------------------------------------------
------------------------------------------------------------
---------------------GSDDG----------------------------------
-------------------P--------------------------EL------------
-----------------------------------------------HG-T---------
------------------------------------------------------------
------------------------------------------------------------
------------------------------------------------------------
------------------------------------------------------------
------------------------------------------------------------
------------------------------------------------AV----------
------------------------------------------------------------
------------------------------------------------------------
------------------------------------------------------------
------------------------------------------------------------
------------------------------------------------------------
--------
>CZS96253.1/1-1850
------------------------------------------------------------
------------------------------------------------------------
------------------------------------------------------------
------------------------------------------------------------
------------------------------------------------------------
-------------------------------MP---------------FPGYAHDLSQLI
------------------------------------------------------------
--------------ED--------QDC-----------------------LIPI--SPSK
-------PSPPD--------LSPSA---KDFPSSS-------------------------
---------------DSISSIWDELLLLNEGADQIV------------------------
---------------------T----------------AGQKEEIEVSTRV---------
--VH-TFTPGSEEQTDDI----WGLPKTKL------------------SPILTS------
----------------PG-------------------------NNDNSNNRTRSLGQQQL
LGLFMDHLQRPASRP-L--PE-------SSLTMTMVSMTSS----SPPPPSHDLPSIESQ
KTELD----------AS-------SISLNLPLTPISAMAAL-GINEICEEIDDNRVSVPS
VPPVQLYDISK-GLDTALPPS---------------------------------------
-------------------EMLKAALAAG--CAPSSALNLT-------------------
----------------------------------------------LSTTTLSTRT----
-----------------------------------TEEVIADL-K-RARQHN--------
-----------------LV-S--SEPKHP----------HKSLTTAQK-------PSIPE
HPTLRRIPVELAELTLAE-------------PD-EQEDV---------------------
-------FND--------D-ED--------------------------------------
----------------------D-DLDE------------GVLPVP--------------
-KQ-----RKI-----TERKRKLNAVAEAH-------------------IQRKLLNL---
------NKEA---AK-----S-RPQ-------------------DQ-----------QST
R--------WLVT----QAGLE-R----GN----ILSNP-REYQIELFNKAKEKNII-AV
LA--------------------T-----------------------GSGKTNIALLLLEH
TFSQELEDRKG----S-S---MKRIALFL-------------------------VDSV-Q
LALQQHNVLEQEL-HGEPIALFCG-E----L--SQN---LW-NKAFWEKNIDENMAIVCT
AEVLRHSLHHSFISMSQINLLIFDEAHHAK--KDHSYA-------------------R--
--------------IIKDFYVP-H---NPTSR-PKIFGMTASPVD-SR----T----DVK
KAAL------------------ELEAILHSEICTAIDTSLLQF-ETGGS----RHEQIAK
Y------DQ-L-RP-AHATP----LYTQMEER--FKTNSVLRKPLIFAHA-ATEHLGSWC
ADQIWLFCLED---E-E--TKKLQAR---TER----------TH--H-------------
---------------------------AKKVA-------------------------GPL
SLL----------EEQR----------------SQIEEAKNIVNT-HVFD-------P-P
DYDPA-------------------TTLTASS---N-L--------------SSKVVVLIR
-YLRERFER-PTDD---KCIVFVNQRYTARVLAKLFTQPH-I----G--TP----Y----
----LKVGTL----------------VGG--K-SG-----DS-G-DLSL----SLRAQLL
ELTKFRH-GQINCL-----------------------------FATSVAEEGLDIPDCNL
II--------------------RFDLYTTLIQYIQSRG----RARHANSR----------
--------YIHMYEDGNAEHLQ-----IILEVRKN--E-------------------G--
---------------ILK-RFCESLPEDRLLT-----GN-DI-A---M----D--HFL--
----AKEK-SQ-RVYKTS-TGAKLTYKMSLMVLANFV-DSL-E-----------------
----------H----------------GNY-TNL--QPEYIMT---IQ--N---------
-KHYVCEVILPG-----N--SPIRGSVGRPCTTKQVAKCSAAFETCLQLVEKKHLDEYLL
PT-YIKQ-LPAMRNALLAVDSKKREAYDMKTKPALWSV------GG-VP-DEFFLTVL-K
LANPE-ALE--R--LSQPLILLTRSRLP-HLPSFFLHFGG-----------G---RHSSV
DLVSLSK--SIQA--TP---------------------------ELV-AKVNTFTLC-IF
HDVFSKEYATDIP--TMPYFLSP----------AS-------IV------------G---
RISV--N--------------SDP-NS--------V-----IAWDALQSV-VDY-Q--TE
WAEKNPWE---N-LAWKTQ---PD------------------------EFFKDKYIVDPW
DGSRKLWTLG-VTSDHIPLGPV----PPNS-APRTGT---R-K-------NNN-NIMEYS
C-S-LWEKAR-K---RRI---------FDPSQRVVEAEYISL--RRNL-LDEFD-TPE--
AE----------------------------------------------------------
--------VHKKC---FVILEP-----LKIS----------------------------P
-------------------------LPSTVVASAYVFPAIIHRLESYLIALEACDL-LHL
-K-IKPDLALEACTKDS---D------NSE---DH----D----------A-EPV-----
-NFQRGMGKNYER-----------------LEFLG----DCFLKMATSISLFGIH-PEND
EYSYHVDRMLLICNKNLKTNA----------------MK--LKLYEYIRSQSFN------
-----------R-------R-----AWYPE------------------------------
---------GL-V-LM---RG--K-----------------T-----------------A
TA----------------------------------------------------------
-------------------PNTHKLGDKSIADVCEAMIGAALLS---YHD----------
--------TKD-MDTAVRAVTEL------VS-----SE---N------------HQV---
TCFA-----DYYKLYKK----PKYQL---APA--TESQKSLASKLELK-HP--YHFIYPR
LARSAFT-HPSY-P--YS-Y-E-K-V-PSYQRLEFLGDSLLDMVCINFLFHNYPTKDPQW
LTEHK------------------MAMVSNQFLGALCVALGFHIHLLL-FNTSFKRQISDY
VTEISEARLQA-------------EN-----------D----------------------
------AV----R------------A-------GK-------------------------
--RPQD-------------------CN-PD-----------YW-V---S-V-R-------
--------------QP-P-----------------K-----------------CLPDIIE
AYIGAIFVDSEYS-------Y-A-------------------------TTEDFFDRHIRW
FF------------E--DMSI--YDSFANKHPT-------------------TFLTKFLQ
I-SMGCA------DWSVMTREM--------P----------------------TLE---V
------------------------G--SK-------------------------------
--PVIV-AMV------VVHG--KIVADASA-ESSRYAKV---------------------
----AAAKKAMD---IL-S--G-L----PLQ-EFREE-----------------------
---------------------------------------------------YA-------
------------------------------------------------------------
------------------------------------------------------------
------------------------------------------------------------
------------------------------------------------------------
------------------------------------------------------------
------------------------------------------------------------
------------------------------------------------------C-----
-----------------------D--C---------------------------------
------------------------------KS-----E-D--V-----DGEV--------
------------------------------------------------------------
------------------------------------------------------------
--------------------AGVVDE----------------------------------
-------------------E---------------------------V------------
-----------------------------------------------HG-T---------
------------------------------------------------------------
------------------------------------------------------------
------------------------------------------------------------
------------------------------------------------------------
------------------------------------------------------------
------------------------------------------------AV----------
------------------------------------------------------------
------------------------------------------------------------
------------------------------------------------------------
------------------------------------------------------------
------------------------------------------------------------
--------
>CZT11276.1/1-1850
------------------------------------------------------------
------------------------------------------------------------
------------------------------------------------------------
------------------------------------------------------------
------------------------------------------------------------
-------------------------------MP---------------FPGYAHDLSQLI
------------------------------------------------------------
--------------ED--------QDC-----------------------LIPI--SPSK
-------PSPPD--------LSPSA---KDSPSSS-------------------------
---------------DSISSIWDEFLLLNEAADRIV------------------------
---------------------T----------------AGQKEEIEVSTRA---------
--VH-TFTPGSEEQTDDI----WGLPKTKL------------------SPILTS------
----------------PG-------------------------NNGNSNNRTRSLGQQQL
LGLFMDHLQTPASRP-L--PE-------SSLTMTMVSMTSS----SPPPPSHDLPSIESQ
NTESD----------AS-------SISLNLPLTPISAMAAV-GINEICEEIDDNRVSVPT
VPPVQLYDISK-GLDTALPPS---------------------------------------
-------------------EMLKAALAAG--CAPSSALNLT-------------------
----------------------------------------------LSTTTLSTRT----
-----------------------------------TEDVIADL-K-RARQHN--------
-----------------LV-S--SEPKNP----------HESLTTAQK-------PSIPE
HPTLRRIPVELAELTLAE-------------PD-GQEDV---------------------
-------FND--------D-ED--------------------------------------
----------------------D-DLDE------------GVLPVP--------------
-KQ-----RKI-----TERKRKLNAVAEAH-------------------IQRKLLNL---
------NKEA---AK-----S-RPQ-------------------DQ-----------QST
R--------WLVT----QAGLE-R----EN----ILSNP-REYQIELFNKAKEKNII-AV
LA--------------------T-----------------------GSGKTNIALLLLEH
TFSQELEDRKG----S-S---MKRIALFL-------------------------VDSV-Q
LALQQHNVLEQEL-HGEPIALFCG-E----L--SQN---LW-NKAFWEKNIDENMAIVCT
AEVLRHSLHHSFISMSQINLLIFDEAHHAK--KDHSYA-------------------R--
--------------IIKDFYVP-H---NPTSR-PKIFGMTASPVD-SR----T----DVK
KAAL------------------ELEAILHSEICTAIDTSLLQF-ETGGS----RHEQIAK
Y------DQ-L-RP-AHATP----LYTQMEER--FKTNSVLRKPLIFAHG-ATEHLGSWC
ADQIWLFCLED---E-E--TKKLQAR---TER----------TH--R-------------
---------------------------AKNVA-------------------------GPL
SLL----------EEQR----------------SQIEEAKNIVNA-HVFD-------P-P
DYDPA-------------------TTLTASS---N-L--------------SSKVVVLIR
-YLRERFER-PTDD---KCIVFVNQRYTARVLAKLFTQPH-I----G--TP----Y----
----LKVGTL----------------VGG--K-SG-----DS-G-DLSL----SLRAQLL
ELTKFRH-GQINCL-----------------------------FATSVAEEGLDIPDCNL
II--------------------RFDLYTTLIQYIQSRG----RARHANSR----------
--------YIHMYEDGNAEHLQ-----IILEVRKN--E-------------------G--
---------------ILK-RFCESLPEDRLLT-----GN-DI-A---M----D--HFL--
----AKEK-SH-RVYKTS-TGAKLTYKMSLMVLANFV-DSL-E-----------------
----------H----------------GNY-TNL--QPEYIMT---IQ--N---------
-KHYVCEVILPE-----N--SPIRGSVGRPCTTKQVAKCSAAFETCLQLVEKKHLDEYLL
PT-YIKQ-LPAMRNALLAVDSKKREAYDMKTKPALWSV------GG-VP-DEFFLTVL-K
LANPE-ALE--R--LSQPLILLTRSRLP-HLPSFFLHFGG-----------G---RHSSV
DLVSLSK--SIQA--TP---------------------------ELV-AKVNTFTLC-IF
HDVFSKEYATDIP--TMPYFLSP----------AS-------IV------------G---
RISV--N--------------SDP-NS--------V-----IAWDALQSV-VDY-Q--TE
WAEKNPWE---N-LAWKTQ---PD------------------------EFFKDKYILDPW
DGSRKLWTLG-VTSDHIPLGPV----PPNS-APRTGT---R-K-------NNN-NIMEYS
C-S-LWEKAR-K---RRI---------FDPSQRVVEAEYISL--RRNL-LDEFD-TPE--
AE----------------------------------------------------------
--------VHKKC---FVILEP-----LKIS----------------------------P
-------------------------LPSTVVASAYVFPAIIHRLESYLIALEACDL-LHL
-K-IKPDLALEACTKDS---D------NSE---DH----D----------A-KQV-----
-NFQRGMGKNYER-----------------LEFLG----DCFLKMATSISLFGIH-PEND
EYSYHVDRMLLICNKNLKTNA----------------MK--LKLYEYIRSQSFN------
-----------R-------R-----AWYPE------------------------------
---------GL-V-LV---RG--K-----------------T-----------------A
TA----------------------------------------------------------
-------------------PNTHKLGDKSIADVCEAMIGAALLS---YHD----------
--------TKD-MDTAVRAVTEL------VS-----SE---N------------HQV---
TCFA-----DYYKLYKK----PKYQL---APA--TESQKSLASKLELK-HP--YHFIYPR
LARSAFT-HPSY-P--YS-Y-E-K-V-PSYQRLEFLGDSLLDMVCINFLFHNYPTKDPQW
LTEHK------------------MAMVSNQFLGALCVALGFHIHLLL-FNTSFKRQISDY
VTEISEARLQA-------------EN-----------D----------------------
------AV----R------------A-------GK-------------------------
--RPQD-------------------CN-PD-----------YW-V---S-V-R-------
--------------QP-P-----------------K-----------------CLPDIIE
AYIGAIFVDSEYS-------Y-A-------------------------TTEDFFDRHIRW
FF------------E--DMSI--YDSFANKHPT-------------------TFLTKFLQ
I-SMGCA------DWSVMTREM--------P----------------------TLE---V
------------------------G--SK-------------------------------
--PVIV-AMV------VVHG--KVVADASA-ESSRYAKV---------------------
----AAAKKAMD---IL-S--G-L----PLQ-EFREE-----------------------
---------------------------------------------------YA-------
------------------------------------------------------------
------------------------------------------------------------
------------------------------------------------------------
------------------------------------------------------------
------------------------------------------------------------
------------------------------------------------------------
------------------------------------------------------C-----
-----------------------D--C---------------------------------
------------------------------KS-----E-D--V-----DGEV--------
------------------------------------------------------------
------------------------------------------------------------
--------------------AGVVDE----------------------------------
-------------------E---------------------------V------------
-----------------------------------------------HG-T---------
------------------------------------------------------------
------------------------------------------------------------
------------------------------------------------------------
------------------------------------------------------------
------------------------------------------------------------
------------------------------------------------AV----------
------------------------------------------------------------
------------------------------------------------------------
------------------------------------------------------------
------------------------------------------------------------
------------------------------------------------------------
--------
>CZT25042.1/1-1546
------------------------------------------------------------
------------------------------------------------------------
------------------------------------------------------------
------------------------------------------------------------
------------------------------------------------------------
-------------------------------MGGPQAD----------------------
------------------------------------------------------------
------------------------------------------------------------
------------------------------------------------------------
------------------------------------------------------------
------------------------------------------------------------
----TRQAI---------------------------------------------------
------------------------------------------------------------
------------------------------------------------------------
------------------------------------------------------------
------------------------------------------------------------
------------------------------------------------------------
---------------------------------------------------GATSP----
-----------------------------------ATSSLAM------------------
------------------------------------------------------------
--------------------------------D-DEFHY---------------------
-------GSG--------T-----------------------------------------
----------------------E-DDIVPS---------------G--------------
-AP-----VNS-----KEKRRLQKSIFEAF-------------------VSSPAAV----
-------AT-----A-----F-RSRSK-------NGTI--KETEDD----------EQTV
H--------ALVA----QS--Q-G----VQ----IVKNP-REYQIELFERAKKENTI-AV
LD--------------------T-----------------------GSGKTLIAVLLLRW
TIDNEIEGRAA----G-K---PPRISFFL-------------------------VASV-N
LVYQQYSVLDVNL-D-HKIARLSG-A----D--NKS---SN-NKQEWQTLCSENKVIVCT
AEILFQNLSRGYISMKQINLLVFDEAHHTK--KNHSYA-------------------R--
--------------IVKDFYIA-D--SDHASR-PRIFGMTASPID-AK----S----DVV
QAAS------------------DLENLLHCNIATTSDMSL-AE--AIKK----PTENVRT
Y------KA-LSQT-GFETA----LLQKLKAR--YGDLEILATIFASAID-IARHLGRWC
ADRHLQISLSP---E-K--LKKLERK---VEN----------SF--Y-----DRT-----
---------------------------LLQ-D-----------PE------------ERQ
KAL----------DSLL----------------QKLNEAAQFTQKEGA----------VA
TAKV--------D---------------LDS---D-L--------------STKVHSLFS
-YLACQFER-EADQ---RCIVFVSERVTARLLHDLAER---R----Q--TQ----F----
----MHSGYL----------------VGQ--G-GM-----NI-F-EDNF----SIRQQVI
TLLKFRK-GIINCL-----------------------------FATSVAEEGLDVPDCNL
VI--------------------RFDLYSXMIQYVQSRG----RARKSNST----------
--------FIHMLESGNTVQEG-----LIKEARYA--E-------------------R--
---------------AMK-HFCDSLPENRKLQ-----GNQDA---------LE--VLM--
----EKEK-NI-RTYTEKSTGAKLTYGNAMNTLATFV-SAI-P-----------------
T--------------A-----------SDE-P-M--HPTYVVI---GS--G---------
-QKFVAEVILPG-----D--APIRSAQGRPESKKRLAKSSAAFDACIELRKKQYLDGNFN
PV-YQKK-LPAMRNALLAAGMHKSTGYDMQVKPKIWAE----QRGT-LP-LELWITLV-D
FPQ---GLG--R--PHQSFAFMTRKAMP-QLPSFPVFLEN-----------G---NSTPV
LSATLNT--PLTL--TD---------------------------ALL-KQITTFTMT-MF
RDVFGKTYEEDAS--NLSYWIAP---------------------------------AT-V
SL-----DA---SNERSHYA-SGP-QQ--------A-----IDWDLLETV-FTE-G----
--E-RHWT---P-----DM---QE------------------------SYLVNRFVTDPW
-APRRFYTKR-IDHSRNMSDPV----PLEV-TPP--------NR-----KWTG-SIIEYS
F-M-AWRKTK-L---SK--VF-------TEGQPVIEAEIASL--RRNM-LAAPE---Q--
NE------------------------------------------------------VS--
--------GGTKA---YICLEP-----LRIS----------------------------A
-------------------------LTPAIAASLFYWPAIIHRLESYLISIEGCTS-VGV
-A-CAPDYALAAFTKDS---D------NQG---EH----G----------SQERV-----
-NFQRGMGDNYER-----------------LEFIG----DTFLKTATTISTFIMN-PDEN
EFEFHVRRMQMLCNKNLYKNA----------------LE--FKLYEYIRSLAFS------
-----------R-------R-----TWYPE------------------------------
---------GM-K-LL---KG--TGV----------VY---------------------G
Q--------------E--------------------------------------------
-------------KVXFHADTKHVLGQKTIAXVCEALIGAAFLT---HDRP---------
-DEPWQ--PNH-WEAAIQAVTKF------VA-----SP---D------------HVM---
LKMD-----DYRKTYEK----PAYQI---GQV--TAVQLDLAERVQCE-HD--YAFKYPR
LLFSAFS-HPSN-A--YM-Q-Q-Q-V-PNYQRLEFLGDALLDQASIAYLFYKYPDADPQW
LTEHK------------------MAMVSNKFLGALCVNLGFYKHLRH-QHAKLGKQIKDY
VEDLLEA-----------------KA-----------T----------------------
------S--------------------------G--------------------------
--------------------------GSRD-----------YW-T---T-V-P-------
--------------DP-P-----------------K-----------------CLPDIVE
AFIGAMFIDSDFD-------Y-G-------------------------QVQRFFQQHVRW
FF------------E--DMSI--YDTFANNHPC-------------------THLHQRLQ
T-GFGCM------DYRLMAKEL--------P----------------------GVD----
---------------------GL----EN-------------------------------
--RDVV-AVV------MIHD--RIVASAGG-KGGRYSKL---------------------
----RVAKRALE---ML-D--G-L----APF-EFRSK-----------------------
---------------------------------------------------FS-------
------------------------------------------------------------
------------------------------------------------------------
------------------------------------------------------------
------------------------------------------------------------
------------------------------------------------------------
------------------------------------------------------------
------------------------------------------------------C-----
-----------------------D--C---------------------------------
------------------------------R-------MD--A-----EGED--------
-----------------ATG----------------------------------------
------------------------------------------------------------
-------------------------A----------------------------------
-------------------S--------------------------KVN-----------
------------------------------------------------A-D---------
------------------------------------------------------------
-------------------------G----------------------------------
------------------------------------------------------------
------------------------------------------------------------
------------------------------------------------------------
------------------------------------------------GEW---------
------------------------------------------------------------
------------------------------------------------------------
------------------------------------------------------------
------------------------------------------------------------
------------------------------------------------------------
--------
>CZT51876.1/1-1850
------------------------------------------------------------
------------------------------------------------------------
------------------------------------------------------------
------------------------------------------------------------
------------------------------------------------------------
-------------------------------MP---------------FPGYAHDLSQLI
------------------------------------------------------------
--------------ED--------QDC-----------------------LIPI--SPSK
-------PSPPD--------LSPSA---KDSPSSS-------------------------
---------------DSISSIWDELLLLNEAADQIV------------------------
---------------------T----------------AGQKEEIEVSTRV---------
--VH-TFTPGSEEQTDDI----WGLPKTKL------------------SPILTS------
----------------PG-------------------------NNGNSNNRTRSLGQQQF
LGLFMDHLQTPASRP-L--PE-------SSLTMTMVSMTSS----SPPPPSHDLPSIESQ
KTESD----------AS-------SFSLNLPWTSISAMAAL-GINEICEEIDDNRVSVPT
VPPVQLYDISK-GLDTALPPS---------------------------------------
-------------------EMLKAALAAG--CAPSSALKLT-------------------
----------------------------------------------LSTTTLSTRT----
-----------------------------------TEDVIADL-K-RARQHN--------
-----------------LV-S--SEPKNP----------HESLTTAQK-------PSIPE
HPTLRRIPVELAELTLAE-------------PD-EQEDV---------------------
-------FND--------D-ED--------------------------------------
----------------------D-DPDE------------GVLPVP--------------
-KQ-----RKI-----TERKRKLNAVAEAH-------------------IQRKLLNL---
------NKEA---AK-----S-RPQ-------------------DQ-----------QST
R--------WLVT----QAGLE-R----EN----ILSNP-REYQIELFNKAKEKNII-AV
LA--------------------T-----------------------GSGKTNIALLLLEH
TFSQELEDRKG----S-S---MKRIALFL-------------------------VDSV-Q
LALQQHNVLEQEL-HGEPIALFCG-E----L--SQN---LW-NKAFWEKNIDENMAIVCT
AEVLRHSLHHSFISMSQINLLIFDEAHHAK--KDHSYA-------------------R--
--------------IIKDFYVP-H---NPTSR-PKIFGMTASPVD-SR----T----DVK
KAAL------------------ELEAILHSEICTAIDTSLLQF-ETGGS----RHEQIAK
Y------DQ-L-RP-AHATP----LYTQMKER--FKTNSVLRKPLIFAHG-ATEHLGSWC
ADQIWLFCLED---E-E--TKKLQAR---TER----------TH--H-------------
---------------------------AKKVA-------------------------GPL
SLL----------EEQR----------------SQIEEAKNIVNT-HVFD-------P-P
DYDPA-------------------TTLTASS---N-L--------------SSKVVILIR
-YLRERFER-PTDD---KCIVFVNQRYTARVLAKLFTLPH-I----G--TP----Y----
----LKVGTL----------------VGG--K-SG-----DS-G-DLSL----SLRAQLL
ELTKFRH-GQINCL-----------------------------FATSVAEEGLDIPDCNL
II--------------------RFDLYTTLIQYIQSRG----RARHANSR----------
--------YIHMYEDGNAEHLQ-----IILEVRKN--E-------------------G--
---------------ILK-RFCESLPEDRLLT-----GN-DI-A---M----D--HFL--
----AKEK-SH-RVYKTS-TGAKLTYKMSLMVLANFV-DSL-E-----------------
----------H----------------GNY-TNL--QPEYIMT---IQ--N---------
-KHYVCEVILPE-----N--SPIRGSVGRPCTTKQVAKCSAAFETCLQLVEKKHLDEYLL
PT-YIKQ-LPAMRNALLAVDSKKREAYDMKTKPALWSV------GG-MP-DVFFLTVL-K
LANPE-ALE--R--LSQPLILLTRSRLP-HLPSFFLHFGG-----------G---RHSSV
DLVSLSK--SIQA--TP---------------------------ELV-AKVNTFTLC-IF
HDVFSKEYATDIP--TMPYFLSP----------AS-------IV------------G---
RISV--N--------------SDP-NS--------V-----IAWDALQSV-VDY-Q--TE
WAEKNPWE---N-LAWKTQ---PD------------------------EFFKDKYIVDPW
DGSRKLWTLG-VTSDHIPLGPV----PPNS-APRTGT---R-K-------NNN-NIMEYS
C-S-LWEKAR-K---RRI---------FDPSQRVVEAEYISL--RRNL-LDEFD-TPE--
AE----------------------------------------------------------
--------VHKKC---FVILEP-----LKIS----------------------------P
-------------------------LPSTVVASAYVFPAIIHRLESYLIALEACDL-LHL
-K-IKPDLALEACTKDS---D------NSE---DH----D----------A-EQV-----
-NFQRGMGKNYER-----------------LEFLG----DCFLKMATSISLFGIH-PEND
EYSYHVDRMLLICNKNLKTNA----------------MK--LKLYEYIRSQSFN------
-----------R-------R-----AWYPE------------------------------
---------GL-V-LV---RG--K-----------------T-----------------A
TA----------------------------------------------------------
-------------------PNTHKLGDKSIADVCEAMIGAALLS---YHD----------
--------TKD-MDTAVRAVTEL------VS-----SE---N------------HQV---
TCFA-----DYYKLYKK----PKYQL---APA--TESQKSLASKLELK-HP--YHFIYPR
LARSAFT-HPSY-P--YS-Y-E-K-V-PSYQRLEFLGDSLLDMVCINFLFHNYPTKDPQW
LTEHK------------------MAMVSNQFLGALCVALGFHIHLLL-FNTSFKRQISDY
VTEISEARLQA-------------EN-----------D----------------------
------AV----R------------A-------GK-------------------------
--RPQD-------------------CN-PD-----------YW-V---S-V-R-------
--------------QP-P-----------------K-----------------CLPDIIE
AYIGAIFVDSEYS-------Y-A-------------------------TTEDFFDRHIRW
FF------------K--DMSI--YDSFANKHPT-------------------TFLTKFLQ
I-SMGCA------DWSVMTREM--------P----------------------TLE---V
------------------------G--SK-------------------------------
--PVIV-AMV------VVHG--KVVADASA-ESSRYAKV---------------------
----AAAKKAMD---IL-S--G-L----PLQ-EFREE-----------------------
---------------------------------------------------YA-------
------------------------------------------------------------
------------------------------------------------------------
------------------------------------------------------------
------------------------------------------------------------
------------------------------------------------------------
------------------------------------------------------------
------------------------------------------------------C-----
-----------------------D--C---------------------------------
------------------------------KS-----E-D--V-----DGEV--------
------------------------------------------------------------
------------------------------------------------------------
--------------------AGLVDE----------------------------------
-------------------E---------------------------V------------
-----------------------------------------------HG-T---------
------------------------------------------------------------
------------------------------------------------------------
------------------------------------------------------------
------------------------------------------------------------
------------------------------------------------------------
------------------------------------------------AV----------
------------------------------------------------------------
------------------------------------------------------------
------------------------------------------------------------
------------------------------------------------------------
------------------------------------------------------------
--------
>EAA32662.1/1-1584
------------------------------------------------------------
------------------------------------------------------------
------------------------------------------------------------
------------------------------------------------------------
------------------------------------------------------------
-------------------------------MAVATRL----------------------
------------------------------------------------------------
-----PF-----------------------------------------------------
--------------------------------IPPEATS---------------------
----------------QIIGGDEDLIDLS-------------------------------
------------------------------------------------------------
---QEDVVS---------------------------------------------------
------------------------------------------------------------
------------------------------------------------------------
------------------------------------------------------------
------------------------------------------------------------
------------------------------------------------------------
------------------------------------------------------------
----------------------------------------DN------------------
------------------------------------------------------------
----------------------------------DDRGNAS-------------------
-------DVE--------S-ED--------------------------------------
---------------------------------GVKRWTVNP-EPK--------------
-P------KKI-----SAKKLADTAAFNSW-------------------IEE--------
------HQE-----TL----A-RD----------QRKA----AIEA--ARV---AGVDVL
P--------AI------GF--D-S----ER----IITSP-REYQVELFERAKQQNTI-AV
LD--------------------T-----------------------GSGKTLIAAMLLRW
VITGELEDREK----G-L---PRRIAFFL-------------------------VDKV-A
LVFQQHSFLTKNL-D-FPMEKLCG-E----M--VEG---VE-SKAFWKEALEQNEVVVCT
AEILSTALHHSWIRMDQINLLIFDEAHHTK--KDHPYA-------------------R--
--------------IIKNFYIDEQ----LERR-PRILGLTASPVD-AK----V----DPR
RAAA------------------ELEALLHSQIATAADPAALQHT-ICKP----KTELVVE
Y------VR-G-RP-DSETV----LNKQLRKL--VGGQELFKKPLNFTTS-AASKLGTWC
ADRYWQLFFKQ---E-D--IVKLESR---TER----------DL--M-------------
---------------------------KVAAL---------------------------D
EIT----------EKHV----------------KQVREAHELVNA-HTFSP---AA-LDP
------------------------------T---M-L--------------SSKVIMLVR
-ILRDQFER-GVGA-Q-RCIIFVRQRNTAMLLADLLQQPE-I----KSHIP----S----
----IAAEVL----------------VGG--GTTG-----SSYV-NAKI----NFQQQNR
IIRKFKL-GEINCL-----------------------------FATSVAEEGLDIPDCNI
VI--------------------RFDLYDTLIQCIQSRG----RARRPDSR----------
--------YIQMIEKGNYEHHS-----RILRAKGA--E-------------------D--
---------------VLR-KFCEALPEDRKLT-----GN-HM-N---L----D--YLL--
----RKEK-GK-RQYTVPDTGAKLSYMQSLVCLANFT-ATL-P-----------------
----------H----P-----------P-E-TSL--SPEYYIT---TV--P---------
-GGFQCEVVMPD-----A--SPIKSAVGKVHLSKGVAKCAAAFELCLALLKAGHLDNHLQ
SV-FTKQ-LPEMRNARLAVSSKKKTEYAMRLKPELWSV-----RGV--V-TQLFATAF-V
LENPD-TLG--R--SSRPLLLLSRSALP-EVASFPLFFGT-----------K---RFSKV
RCVPIPG--SVQA--DD---------------------------TLV-EQLTRFTLK-AF
MDVFSKEYEATAV--NLPYFLSP----------MD-------GGHG----------F---
DFR---LA-----------K--SP-AH--------L-----IDRKALAYV-SEN-EKV--
--P-YTF----L-----E----PD------------------------DFFQDKFVVDPY
DGARKFFTHH-RRHDMKPTDPV----PDGI-VAPNHR---AW-RG----LGTTHDILNYS
N-S-LWSKSR-----GFM-IF-------QADQPVVEAALIST--RRDF-LDDTL---R--
DE-------------------------------------------------------D--
V-------EPQQC---FLILEP-----MRIS----------------------------P
-------------------------IPADVVAMLLCFPSIIHRVESNLVALDACKL-LGL
-D-LRPDLALEAFTKDS---D------NSD---EH----D----------A-EKE-----
-NFQTGMGDNYER-----------------LEFLG----DSFLKMATTIAIYTLI-PDKG
EFEYHVERMLLICNKNLFNNA----------------LE--IGLEEYIRSMSFN------
-----------R-------R-----QWYPE------------------------------
---------GL-I-LK---KG--KSK-DAR------------------------------
------------------------------------------------------------
--------------------QRHVLADKSIADVCEALIGAAYLT-G--QE----------
KG--------S-FDMAIKAVTAM------VK-----DK---K------------HRM---
ISYG-----DYYAVYQK----PTWQT---ESA--NSAQRDMAKKFSER-MG--YKFKHPR
LLRAAFQ-HPTY-P--S-LY-E-R-L-PSYQRLEFLGDALFDMVAVDYLFRKFPAADPQW
LTEHK------------------MAMVSNQFLCCLSFHLGFNKCIAT-MSPSILKDIAEY
VTEIEEALETA-------------KQ-----------E----------------------
------A-----I------------NA------GK-------------------------
--TADE-------------------YS-RD-----------YW-V---H-I-T-HAS---
--------------RL-P-----------------K-----------------CLSDVVE
AYIGAIFVDSEYD-------Y-S-------------------------VVQNFFNMHVLP
FF------------E--DMHL--YDTFANKHPV-------------------TFVANMMA
H-KFRCN------EWRSFAKEL--------D-------TDVTE----------GRG---G
RGG--------------------NG--AVAGEISEINP----------------------
--PKVV-SAL------LVHG--KTVVHAVA-ASGRYAKS---------------------
----AMAKKAIK---LL-E--G-M----SVE-EFRER-----------------------
---------------------------------------------------LG-------
------------------------------------------------------------
------------------------------------------------------------
------------------------------------------------------------
------------------------------------------------------------
------------------------------------------------------------
------------------------------------------------------------
------------------------------------------------------C-----
-----------------------N--C---------------------------------
------------------------------KGVP--------M-----EVD---------
------------------------------------------------------------
------------------------------------------------------------
--------------------GGV-PE----------------------------------
-------------------A--------------------------DV------------
---------------------------DGE----------------VHG-T---------
------------------------------------------------------------
------------------------------------------------------------
------------------------------------------------------------
------------------------------------------------------------
------------------------------------------------------------
------------------------------------------------AV----------
------------------------------------------------------------
------------------------------------------------------------
------------------------------------------------------------
------------------------------------------------------------
------------------------------------------------------------
--------
>EAL91433.2/1-1546
------------------------------------------------------------
------------------------------------------------------------
------------------------------------------------------------
------------------------------------------------------------
------------------------------------------------------------
-------------------------------MAEQISLV----------DVSSSVSLRGE
------------------------------------------------------------
--------------DS--------SNVA----------------------LLRDVFLPD-
------------------------------------------------------------
-------------------VAASDP-----------------------------------
------------------------------------------------------------
----AESSV---------------------------------------------------
------------------------------------------------------------
------------------------------------------------------------
------------------------------------------------------------
------------------------------------------------------------
------------------------------------------------------------
------------------------------------------------------------
------------------------------------D--V-Q------------------
------------------------------------------------------------
----------------------------------DEHS----------------------
-------SDD--------S-DN--------------------------------------
----------------------E-NE--------------V-FPKQ--------------
--------NDF-----SQRRRIQNAQFEAL-------------------LSKCTDAD---
------SNE-----A-----F-D-----------RAP---IALSDG----------ELSI
A--------HLVK----KQ--D-L----GN----GMLDP-REYQIELFERAKTQNTI-AV
LD--------------------T-----------------------GSGKTLIAVLLLRH
TILNELDDRAN----G-K---THRVSFFLVFVLL---------ALGRCILTWCKVDSV-T
LAYQQAAVLRNNI-D-QNVAHFFG-A----M--GTD---LW-DKRTWDKHLQRNMVIVCT
AEILNQCLLNSYVRMDQINLLIFDEAHHAK--KDHPYA-------------------R--
--------------IIRDSYFK-A--QPSQ-R-PRVFGMTASPID-TK----G----DIT
EAATY-------------VLSRRLETFLDSRIATTSKITLLRE--VVSR----PIEKVWA
Y------NR-L-EP-PFATE----LYKLMDTR--YGNIKVLEGVYRFAWN-ASSELGKWC
SDRAWWHALAD---D-V--LPKLEGN---INK----------LI--E-------------
---------------------------SNT-M------------K------------AEH
GAV----------FKDI----------------IRIREASETVKN-YFF--------TDP
ELPG------------------------------E-L--------------SPKVQRLRM
-ELSKHFND-TTGT---KCIVFTQKRYTAKILNELFTV---L----N--IP----N----
----LRPGVL----------------IGV--R-PG-----DI-G-GMNI----TFRQQFL
ALVKFRT-GEINCL-----------------------------FATSVAEEGLDIPDCNL
VI--------------------RFDLYRTLIQYVQSRG----RARHCTST----------
--------YAIMVEKDNAEHEG-----RLKEIREA--E-------------------N--
---------------IMR-RFCEILPEDRILH-----GN-DH-D---L----D--SFLQ-
-----EEE-GR-RTFTVKSTGAKLTYHSAIAILARYA-SSL-------------------
----------Q---YE------------KE-TVP--QVTYVVT---IA--S---------
-NAYVCEVILPE-----K--SPIRGLTGSPAMRKAVAKRSAAFDTCLLLRKNRLLDGYFN
SI-YHRR-LPAMRNAKLAITCKRTNAYDMLLKPSIWAK----QRTT-PT-ETFYGIHM-S
LLPSK-PLS--R--DHRPILLLTREKLP-EFPAFSIYLDE-----------D---VETKV
LSYPLKH--GLQI--SV---------------------------DKL-QSLTVFTLR-IF
RDIFHKVYEHEVQ--KMPYWLAP----------AE-------AI-------------D--
GRGS--G--------------KNP-RD--------C-----IDWDTVSFV-HNN-D----
--E-ITFT---R-----NL---NP------------------------ESLVNRFIFDNW
DGRFRYFTVA-VADTLQPSDPP----PPSV-PRR--------R-------YMN-NIMNYT
L-S-LSKNSR-A---RFLSSC-------DWNQPVLQAELVRL--RRNL-LDKMT---T--
QE-------------------------------------------------------K--
E-------MQTEC---FICAEP-----LRIS----------------------------A
-------------------------LPPSIVSTCLAFPAIISRLDSYLIALEACDE-LEL
-V-IRPDFALEAFTKDS---D------NTE---EH----R----------G-QQI-----
-HFQRGMGKNYER-----------------LEFLG----DCFLKMATSIALFSQN-PNDD
EFDYHVNRMCLICNKNLFNTA----------------IK--KQIYRYIRSRGFS------
-----------R-------H-----IWYPD------------------------------
---------GL-T-LL---HG--KDH----------STKLLS------------------
------------------------------------------------------------
-------------------EGKHALGEKTIADVCEALIGASLLS----------------
-GGP----EHR-FDMATKAVSAL------VD-----SP---S------------HRV---
SCWK-----EYITLYTL----PKYQT---EKH--RGSEDDLARHVEEE-LG--YHFTYPR
LLASAIT-HPSL-P--ST-W-GYR-V-PCYQRLEFLGDSLLDMVCVEDLFRRFPDRDPQW
LSEHK------------------MAMVSNKFLGALSVKLGFHRRIMA-FSNPLQAQITHY
VEEIETA-----------------QA-----------E----------------------
------S-----Q--------------------G--------------------------
--------------------------A---------------------------------
-----------------------------------------------------CLPDMVE
AYLGAIFVDSKFD-------F-Q-------------------------VIEAFFERQIKP
FF------------E--DMSI--YDTFANKHPT-------------------TFLHNKLT
N-EYGCT------NYCLKAGEL--------P----------------------TID----
------------------------G--AP-------------------------------
--ATVL-AAV------IVHG--NVISEARS-SSSRYAKI---------------------
----TASEKALA---VL-D--G-L----LPS-EFCQK-----------------------
---------------------------------------------------YR-------
------------------------------------------------------------
------------------------------------------------------------
------------------------------------------------------------
------------------------------------------------------------
------------------------------------------------------------
------------------------------------------------------------
------------------------------------------------------C-----
-----------------------D--C---------------------------------
------------------------------K--------E--T-----KNSS--------
------------------------------------------------------------
------------------------------------------------------------
---------------------SV-------------------------------------
-------------------V--------------------------EI------------
------------------------------------------------G-T---------
------------------------------------------------------------
------------------------------------------------------------
------------------------------------------------------------
------------------------------------------------------------
------------------------------------------------------------
------------------------------------------------AI----------
------------------------------------------------------------
------------------------------------------------------------
------------------------------------------------------------
------------------------------------------------------------
------------------------------------------------------------
--------
>EAS27978.3/1-1500
------------------------------------------------------------
------------------------------------------------------------
------------------------------------------------------------
------------------------------------------------------------
------------------------------------------------------------
-------------------------------MEEPQR-----------------------
------------------------------------------------------------
------------------------------------------------------------
------------------------------------------------------------
-------------------INDEPN-----------------------------------
------------------------------------------------------------
----DSVVP---------------------------------------------------
------------------------------------------------------------
------------------------------------------------------------
------------------------------------------------------------
------------------------------------------------------------
------------------------------------------------------------
------------------------------------------------------------
------------------------------------D---PA------------------
------------------------------------------------------------
----------------------------------GPSE----------------------
-------PAE--------S-DS--------------------------------------
----------------------E-DE--------------HTHPNN--------------
--------ADE-----PSIRRKQNLRFKEL-------------------LSARAEEI---
------TAE-----D-----I-K-----------EVI---KATKDD----------ELSM
S--------NLLA----KQ--D-F----AS----VIHDP-REYQVELFEKAKKDNII-AV
LD--------------------T-----------------------GSGKTLIAVLLLKH
IIEQELIDRSA----E-K---PHRVSFFL-------------------------VDSV-T
LVFQQAAVLQNNI-N-QRVDKFCG-A----M--ETD---LW-NGETWERHLAKNMVIVCT
AEVLYQCLLHAFVKMENINLLIFDEAHNAK--KDHPYA-------------------R--
--------------IVKDFYLK-D--GNAK-R-PKIFGMTASPVD-AK----M----DVV
KAAR------------------NLETLLNSQIATASNLSLLRQ--SVPR----PNEEVWS
Y------DR-L-DQ-PFETR----LYKELRSR--FGDLRALEKLFTFSLK-ASSNLGAWC
ADWVWSYALTE---E-S--LPKLEGR---AAR----------TA--M-------------
---------------------------GNL-P------------I------------AKI
VRP----------EAEI----------------QRIREASEIIRS-HKFG-------DPA
VRPE------------------------------L-L--------------SPKVRRLHH
-ELLKYFER-HTDT---KCIVFTEQRHTARILCDLFSR---I----G--TK----H----
----LRPGVL----------------IGV--R-SD-----AS-G-GMNI----SFRQQVL
AVVSFRK-GEVNCL-----------------------------FATSVAEEGLDIPDCNL
IV--------------------RFDLASTLTQYIQSRG----RARHMNST----------
--------FAHLVERDNFVHRE-----SVNHLQSS--E-------------------E--
---------------IMK-RFCISLPKDRIL------NS--D-D---V----D--ALYE-
-----SDR-NR-KSYTVQTTGAKLTYSSSLVVLAHFA-NSL-------------------
----------Q---YE------------KE-TST--VVSYYHR---FT--K---------
-NAFVCEVVLPE-----K--SPIRGIVGKPASKKLIAKQSAAFETCLLLRKHGLLDDHFV
ST-YHKR-LPAMRNARLAISSKKSNQYDMKVKPKLWET----SRGI-IP-TSLNIVVL-G
FRPRR-LLH--R--EYHPLVLLTREKLP-HFPEFPLYLED-----------D---IECDV
ICSSISS--GFQV--SS---------------------------HDL-EVLTTFTLR-IF
QDIFHKVYDRDVG--MMTYWLAP----------LN-------LS-------------C--
DISS--S---------------AS-RD--------L-----LDWGILQFV-FDN-P----
--E-IPWS---S-----SN---SA------------------------AFFANRFVYDRW
DGRYRYFTHG-IDPSLRPSDPP----PSSM-ARR--------R-------HMG-NIMDYC
L-S-LFKNAR-K---KFLENC-------DWTQPVIKAEIIQL--RRNL-LDKRT---N--
KE-------------------------------------------------------K--
I-------KEGDY---YICLEP-----LTIS----------------------------A
-------------------------IPASVAAFAFAFPAIISRIESYLIALEACQE-LDL
-P-ISPELALEALTKDS---D------NTD---EH----R----------A-QQI-----
-HFQRGMGKNYER-----------------LEFLG----DCFLKMATSISLFAMN-PDND
EYDFHVKRMCLVCNQNLFKTA----------------VR--FKLYAFIRSQSFS------
-----------R-------R-----GWYPG------------------------------
---------GL-T-LL---QG--KGQ----------SKGA-T------------------
------------------------------------------------------------
-------------------ENKHALADKTIADVCEALIGACCLL----------------
-ASK----NHR-FDIAVKAVTAL------VS-----SD---D------------HNV---
LNWE-----QYSRLYSI----PKYQT---AVV--DAAELDLAAQVKKK-LG--YDFKYPK
LLRSAFT-HPSY-P--SA-W-A-R-V-PCYQRLEFLGDALLDMACVEHIYHKHPDKDPQW
LTEHK------------------MAMVSNKFLGSVAVRLGLHSHLNH-FSTSLQSQITNY
VEEIEAA-----------------EL-----------E----------------------
------S-----G--------------------D--------------------------
--------------------------P-PD-----------AW-T---L-T-S-------
--------------DP-P-----------------K-----------------CLPDMVE
AYIGAIFIDSGFS-------F-E-------------------------VVEEFFQKFLKK
HF------------E--DMTI--YDTYANKHPT-------------------TYLHNRLA
I-DFGCS------NYCLKAGEV--------P----------------------YVD----
------------------------G--PG-------------------------------
--TRVL-AAV------IVHD--EVVAEGVA-SSSRYAKL---------------------
----KASEAALS---KL-E--G-L----PPF-RFREI-----------------------
---------------------------------------------------YG-------
------------------------------------------------------------
------------------------------------------------------------
------------------------------------------------------------
------------------------------------------------------------
------------------------------------------------------------
------------------------------------------------------------
------------------------------------------------------C-----
-----------------------N--C---------------------------------
------------------------------Q--------A--G-----QSEA--------
------------------------------------------------------------
------------------------------------------------------------
---------------------GNE------------------------------------
------------------------------------------------------------
------------------------------------------------------------
------------------------------------------------------------
------------------------------------------------------------
------------------------------------------------------------
------------------------------------------------------------
------------------------------------------------------------
------------------------------------------------------------
------------------------------------------------------------
------------------------------------------------------------
------------------------------------------------------------
------------------------------------------------------------
------------------------------------------------------------
--------
>EAT83689.2/1-1443
------------------------------------------------------------
------------------------------------------------------------
------------------------------------------------------------
------------------------------------------------------------
------------------------------------------------------------
------------------------------------------------------------
------------------------------------------------------------
------------------------------------------------------------
------------------------------------------------------------
------------------------------------------------------------
------------------------------------------------------------
------------------------------------------------------------
------------------------------------------------------------
------------------------------------------------------------
------------------------------------------------------------
------------------------------------------------------------
------------------------------------------------------------
------------------------------------------------------------
------------------------------------------------------------
------------------------------------------------------------
------------------------------------------------------------
------------------------------------------------------------
------------------------------------------------------------
--------------------------MRAF-------------------AANISASV---
------TQE-----E-----V-D-----------QATS--KIANEG----------QLSI
R--------DILA----SQ--D-T----AV----RITNP-RDYQMELFLRAKMQNTI-AV
LD--------------------T-----------------------GT------------
------------------------------------------------------------
--------------D-QGVEGISG-A----M--GQS---LF-QKQTWDKLFAVNMVIVCT
AQVLVDCMMHSFMSISRMNLLIFDEAHHAK--SNHPYA-------------------R--
--------------VMKDYYAH-E--LDTSKR-PRIFAMTASPVD-VKGQSAE----HVR
EAAR------------------ELETLLHSRIATTSDSALARN--SITR----PEEEVAV
Y------TR-L-RN-EFETP----LHQKVKAK--YGDVAPFRKLFITAKL-HASELGRWA
SDMYWSFAFAD---E-Q--SRKLQIR---EEL----------KY--N-------------
---------------------------RSK-R------------D------------WSA
AEL----------DAQM----------------ARLKEATAFVQQ-YEIG-------A-P
TLSE-------------------------Q----D-L--------------SSKVMKLQY
-WLNLYYER-TTLA---RCIVFVEKRHTAQLLKLIFDH---I----G--GP----N----
----LHCDVL----------------VGI--N-N------RA-G-EENV----SLRSQIL
TLQKFRR-GELNCL-----------------------------FATSVAEEGLDIPQCNL
VV--------------------RFDLYRTMIGYVQSRG----RARHRNSK----------
--------YLHMLEAENKEHTE-----RLMNARHD--E-------------------N--
---------------IMR-EFCKDLTHDRQLG-----DV-EQ-E---K----A--ELIA-
----LEDK-LF-PSYTDEKSGAKLTYRSSLSILSHFV-ATY-P-----------------
----------S----P-----------DHN-TMA--QPTYVVN---PK--I-SDDPRDPQ
RNGFVCEVILPE-----H--CPIISMVGQVYSRKTIAKCSAAFKMCIELRRKDHLNEFLL
PT-ISKY-LPAMRNALLAVSEKKKGNYAMVIKPTFWKQ----DRDT-VP-ESLHLTII-D
ADR---GLD--R--PHQPLAMLTRRPFP-QLPSFPIYLTD-----------C---RPSNI
VSQSLHI--PISL--TP---------------------------ELL-EMFTRFTLR-IF
EDIYNKVYDYDVS--KMSYWMLP----------VI-------EH-R----------VA--
SVRS--M------------S--NP-QE--------V-----LDMDQIRKV-YNE-P----
--F-WKWS---P-----QS---RT------------------------DDLIDRYFVDPM
NGGRRYYSDR-LAPHLKPQDPV----PANV-PRQN-----H-K-------FMK-NILDFS
D-S-KWMKSR-D-----ITRW-------HQDQPVLQVEKIPF--RRNH-LANVE---D--
KE-------------------------------------------------------K--
K---ELA--NLET---YICPEP-----LHIS----------------------------N
-------------------------LATPFVVMCYVLPAIIHRFESYLIALDACDV-LDL
-K-VSPALALEALTKDS---D------NSE---EH----G----------E-EKI-----
-NFKSGMGPNYER-----------------LEFLG----DCFLKVATSLSVFVQQ-PEEN
EFEFHVRRMLMLCNQNLMETAVGKKKVAS---ANGTERD--LQLYKYVRTDAFS------
-----------R-------R-----NWYPE------------------------------
---------GL-K-LL---RG--KGL----------KK---T-----------------E
E--------------D--------------------------------------------
-----------------WLNVTHNLGDKSVADVCEAFIGAAFMQ---HHKG---------
-G-QWT--PND-WDEAVKAVKLF------AN-----SD---D------------HLM---
EKWT-----DYYAAYTK----PKYQT---AGA--TATQLDLAHKIEMK-HP--YRFRYPR
LLRSAFI-HPSQ-P--FM-W-E-N-I-PSYQRLEFLGDSLLDMAFIMHLFYKYPDKDPQW
LTEHK------------------TPMVSNKFLGAV--------------------QIRDY
VYEVEEA-----------------ER-----------E----------------------
------A-----N--------------------G--------------------------
--------------------------A-VD-----------YW-V---S-V-S-------
--------------EP-P-----------------K-----------------CLADVIE
AFVAAIFVDSEFD-------F-N-------------------------VVQKFFDLHLKP
FF------------L--DMTLDAYENFASNHPT-------------------TRLSRLLS
I-NFGCS------EWRMGALET----ETLIP-----------------------------
------------------------G--KG-------------------------------
--KAIA-AMV------MIHD--KVHFHSLG-QSGRYARV---------------------
----RASHAALE---KL-E--G-L----PPY-EFRSK-----------------------
---------------------------------------------------YG-------
------------------------------------------------------------
------------------------------------------------------------
------------------------------------------------------------
------------------------------------------------------------
------------------------------------------------------------
------------------------------------------------------------
------------------------------------------------------C-----
-----------------------D--C---------------------------------
------------------------------V--------D--------EG----------
------------------EGE---------------------------------------
--------------------------AGVDE-----------------------------
------------------AAVSKKV--------------------------ELMR-----
-------------------E--------------------------AI------------
------------------------------------------------G-P---------
------------------------------------------------------------
------------------------------------------------------------
------------------------------------------------------------
------------------------------------------------------------
------------------------------------------------------------
------------------------------------------------SI----------
------------------------------------------------------------
------------------------------------------------------------
------------------------------------------------------------
------------------------------------------------------------
------------------------------------------------------------
--------
>EAU37054.1/1-1344
------------------------------------------------------------
------------------------------------------------------------
------------------------------------------------------------
------------------------------------------------------------
------------------------------------------------------------
-------------------------------MT---------------------------
------------------------------------------------------------
------------------------------------------------------------
------------------------------------------------------------
------------------HQNTETA-----------------------------------
------------------------------------------------------------
----SLATT---------------------------------------------------
------------------------------------------------------------
------------------------------------------------------------
------------------------------------------------------------
------------------------------------------------------------
------------------------------------------------------------
------------------------------------------------------------
------------------------------------KGALEPL-PPDKTAG---------
------------------------------------------------------------
----------LS-----------------TGAG-HEIS----------------------
-------SDE--------S-EG--------------------------------------
----------------------S-EE--------------E-TGLH--------------
--------KDP-----SQRQRQQNATFQAF-------------------LSHHAETI---
------VNS-----P-----V-K-----------------PNQAQS----------ELSI
S--------SLIG----RN--A-S----GT----GILNP-REYQIELFERAKVQNTI-AV
LD--------------------T-----------------------GSGKTLIAVLLLKH
VIQTELIDRAN----G-N---PPRISFFL-------------------------VDSV-T
LVYQQASVLRNNL-D-QNVAHFFG-A----M--GVD---LW-NKQTWAEHFEKNMVIVCT
AEILNQCLLNAYITMQQINLLVFDEAHHTK--KDHPYA-------------------R--
--------------IIRDSYLR-V--PPSS-R-PRIFGMTASPVD-TK----G----DVL
EAAR------------------NLEALLDSKIATTSKLTILRQ--VVNR----PNEEVWI
Y------DK-L-QP-TFTSD----LYKLMESR--FGDISHLEPMFRFARH-ATSELGTWC
ADRVWVSALAD---D-V--LPKVEGS---IGG----------KR--Q-------------
---------------------------STG-L------------G------------QLP
KDV----------HRDI----------------TRIKEASELVES-HPP--------NDP
GAPE------------------------------A-L--------------SSKVRVLWK
-EISQCFGQ-ETNT---KCIVFTEKRYTAKVLFDLFTV---L----N--VP----G----
----LRPGVL----------------IGV--R-SS-----DR-I-GMNV----TFRQQIL
TMVRFRT-GEINCL-----------------------------FATAVAEEGLDIPDCNL
VV----------------------------------------------------------
----------SMIEKDNADHES-----ILVQVNDA--E-------------------K--
---------------IMQ-SFCQLLPEDRILH-----GN-DD-D---T----D--AVLD-
-----REE-WE-EPYTLPSTAARLTHHSAITVLARYA-SSL-------------------
----------Q---YE------------ND-TSA--QVTYVVL---PV--N---------
-DAYVCEVILPE-----K--SPIRGATGMPAMKKSTAKRYAAFEACRLLRKHRLLDEYLN
SV-YHRR-LPAMRNARLAITSHRTNEYKILPKSSLWNK----QIGV-IP-GKLYGTVI-S
LKPLT-PLA--R--EHGSMILFTRDRLP-QFPTFPIFLGE-----------D---VETIV
LTVPVNM--ELQP--SA---------------------------DEL-DYMTTFTLR-IF
RDVFRKTYDKEPE--KLPYWLLP----------AI-------SF----------------
PCNQ--E--------------ADP-RD--------V-----VNWEILSSV-HER-D----
--D-IEYQ---A-----DM---PP------------------------EMLVDRFVYDHW
DGRYRYFTLA-VDENLQPSSPP----PSHV-ARR--------R-------HMD-TIMNYS
I-S-LSKNSR-A---KFLSRC-------NWNQPVLHAELVRL--RRNL-LDRMT---D--
KE-------------------------------------------------------R--
K-------LETRS---VICIEP-----LKIS----------------------------A
-------------------------IPAAIAATCLAFPAIISRLDAYLIGLEACKK-LGL
-E-ISLEYALEALTKDS---D------NTH---EH----R----------S-QQV-----
-HMQRGMGKNYER-----------------LEFLG----DCFLKMATSISLFNQH-PDDN
EFDYHVNRMCLICNRNLFNSA----------------VK--KELYQFIRSRGFS------
-----------R-------D-----TWYPE------------------------------
---------GL-T-LL---QG--RDH----------SKKIGS------------------
------------------------------------------------------------
-------------------ESKHALAEKTIADVCEALIGAALLT----------------
-PGP----QHR-FDMGVRAVSAV------VD-----SN---E------------HNA---
ASWR-----DYISLYSI----PKYQE---QAP--DGSEIDLCRRVEEK-LG--YHFRYPR
LLHSAFT-HPSY-P--SA-W-A-R-V-PCYQSLEFLGDALLDMVCVEDLFRRFPDRDPQW
LTEHK------------------MAMVSNKFLGALAVKLGLHTHLSY-FSSALQSQITHY
AEEAQAA-----------------AS-----------Q----------------------
------S-----D--------------------V--------------------------
--------------------------A-VD-----------YW-T---L-T-Q-------
--------------DP-P-----------------K----------------------VE
------------------------------------------------------------
------------------------------------------------------------
------------------------------------------------------------
------------------------------------------------------------
------------------------------------------------------------
------------------------------------------------------------
------------------------------------------------------------
------------------------------------------------------------
------------------------------------------------------------
------------------------------------------------------------
------------------------------------------------------------
------------------------------------------------------------
------------------------------------------------------------
------------------------------------------------------------
------------------------------------------------------------
------------------------------------------------------------
------------------------------------------------------------
------------------------------------------------------------
------------------------------------------------------------
------------------------------------------------------------
------------------------------------------------------------
------------------------------------------------------------
------------------------------------------------------------
------------------------------------------------------------
------------------------------------------------------------
------------------------------------------------------------
------------------------------------------------------------
------------------------------------------------------------
------------------------------------------------------------
------------------------------------------------------------
------------------------------------------------------------
------------------------------------------------------------
--------
>EAW13047.1/1-1552
------------------------------------------------------------
------------------------------------------------------------
------------------------------------------------------------
------------------------------------------------------------
------------------------------------------------------------
--------------------------------------------------MSSDLISQAE
------------------------------------------------------------
--------------SI--------SNIE----------------------ILRALFITDT
------------------------------------------------------------
------------------HTTVGDV-----------------------------------
------------------------------------------------------------
----AVPSA---------------------------------------------------
------------------------------------------------------------
------------------------------------------------------------
------------------------------------------------------------
------------------------------------------------------------
------------------------------------------------------------
------------------------------------------------------------
------------------------------------EPGVEH------------------
------------------------------------------------------------
----------------------------------DQIS----------------------
-------PGE--------S-DE--------------------------------------
----------------------E-IE--------------ENISDQ--------------
--------NNS-----SSQKRLQNAQFEAL-------------------LTRRAEDT---
------SNE-----N-----I-D-----------RVP---LNLSDN----------ELSI
A--------HLVA----KQ--D-V----GG----GLLDP-REYQIELFERAKAQNTI-AV
LD--------------------T-----------------------GSGKTLIAVLLLRH
VLQNELNDRAN----G-K---PHRVSFFL-------------------------VDSV-T
LAYQQAAVLRNNI-D-QNVAHFFG-A----M--GTD---LW-DRQVWEEHLQQNMVIVCT
AEILNQCLLNSHVRMNQINLLIFDEAHHTK--KDHPYA-------------------R--
--------------IIRDSYFK-A--SPPQ-R-PRIFGMTASPID-TK----G----DII
AAAT------------------RLETLLDSRIATTSKITLLRQ--VVSR----PIEKVWA
Y------DR-L-ES-PFKTN----LHKLMENR--FGNVKALEGVFRFAWY-ASSELGRWC
SDRAWLYALAD---D-V--LPKLEGH---VNK----------LA--E-------------
---------------------------STA-A------------A------------TER
DMA----------FKEI----------------TLIKEASNIVKA-HTF--------NDP
EFPG------------------------------E-L--------------SPKVRLLQT
-ELSKHFSH-APET---KCIIFTQKRYTAKTLHELFTI---L----S--IP----H----
----LRPGVL----------------IGV--R-SG-----DI-G-GMNI----TFRQQFL
ALVKFRK-GEINCL-----------------------------FATSVAEEGLDIPDCNL
VV--------------------RFDLYHTLIQYVQSRG----RARHYHST----------
--------YASMVEKDNSDHEA-----RLREVREA--E-------------------K--
---------------TMQ-NFCETLPEDRILH-----GN-DH-D---L----D--SLLQ-
-----HEE-GR-RTFTVKSTGARLTYHSAIAILARYA-SSL---VRSSNHALMAS-----
---YIDNTWKQ---YE------------KE-TTP--QATYVVQ---SV--G---------
-NTYVCEVILPE-----K--SPIRGLTGSPAIRKSIAKQSAAFDTCLLLRRHKLLDDFFK
SI-YHKR-LPAMRNAKLAITSKKTNQYDMLLKPSIWRR----HQGI-LP-SKLYGTIL-S
LLPSE-PLS--R--EHQPILVLTREKLP-DFPAFPIYLDE-----------D---IETKV
VPRSLDT--GMEL--SA---------------------------EEL-RALTTFTLR-IF
RDVFHKVYEQESE--KLPYWLAP----------AE-------PL-------------D--
ANGR--E--------------PGP-RG--------I-----IDWKTVTFV-QEN-D----
--E-IVFS---R-----DL---AP------------------------ESLVNRFMFDKW
DGRSRFFTIK-VMEGLRAADPP----PSSV-PRR--------R-------HMD-NIMSYC
L-S-LSKNSR-A---RFLAGC-------HWDQPVLQAELVRL--RRNL-LDKLT---T--
EE-------------------------------------------------------K--
K-------IQTEC---FICAEP-----LKIS----------------------------A
-------------------------IPPSIASTCLAFPAIITRLDSYLISIEACDE-LDL
-V-IRSDYALEAVTKDS---D------NTE---EH----R----------G-QQI-----
-HFQRGMGKNYER-----------------LEFLG----DCFLKMATSIALFTQN-PDDD
EFDYHVNRMCLICNKNLFNTA----------------KK--RQIYRYIRSRSFS------
-----------R-------H-----VWYPD------------------------------
---------GL-T-LL---QG--KDH----------SKKMLS------------------
------------------------------------------------------------
-------------------QAKHALGEKTIADVCEALIGACLLS----------------
-GGP----EHR-FDMGVKAVSVF------VD-----SP---S------------HAV---
SRWK-----EYIGLYKP----PNYQV---RKA--EGAETNLALQVEEK-LG--YHFRYPR
LLCSAVT-HPST-P--ST-W-YFR-V-PCYQRLEFLGDSLLDMVCVEDLFHRFPDRDPQW
LTEHK------------------MAMVSNKFLGALAVKLGFHKHIKA-FSNPLQAQITYY
VEEIETA-----------------EA-----------E----------------------
------S-----E--------------------G--------------------------
--------------------------A-VD-----------YW-V---V-A-K-------
--------------DP-P-----------------K-----------------CLPDMVE
AYLGAIFVDSDFS-------F-E-------------------------VIEAFFQAQIKP
YF------------Q--DMSI--YDTFANKHPT-------------------TFLHNRLA
N-EFGCT------NYCLKAGEM--------P----------------------AID----
------------------------G--MP-------------------------------
--AGVL-AAV------IVHN--SVVSEATA-SSSRYAKI---------------------
----RASERALV---VL-D--G-L----LPY-EFRQR-----------------------
---------------------------------------------------YN-------
------------------------------------------------------------
------------------------------------------------------------
------------------------------------------------------------
------------------------------------------------------------
------------------------------------------------------------
------------------------------------------------------------
------------------------------------------------------C-----
-----------------------N--C---------------------------------
------------------------------Q--------V--V-----GNPA--------
------------------------------------------------------------
------------------------------------------------------------
---------------------SA-------------------------------------
-------------------P--------------------------DI------------
------------------------------------------------G-T---------
------------------------------------------------------------
------------------------------------------------------------
------------------------------------------------------------
------------------------------------------------------------
------------------------------------------------------------
------------------------------------------------AI----------
------------------------------------------------------------
------------------------------------------------------------
------------------------------------------------------------
------------------------------------------------------------
------------------------------------------------------------
--------
>EAW17620.1/1-1538
------------------------------------------------------------
------------------------------------------------------------
------------------------------------------------------------
------------------------------------------------------------
------------------------------------------------------------
-------------------------------MTEQISLV----------DVSSSVSLKGE
------------------------------------------------------------
--------------DS--------SNVA----------------------LLRDLFIND-
------------------------------------------------------------
-------------------VAASDP-----------------------------------
------------------------------------------------------------
----AESSA---------------------------------------------------
------------------------------------------------------------
------------------------------------------------------------
------------------------------------------------------------
------------------------------------------------------------
------------------------------------------------------------
------------------------------------------------------------
------------------------------------D--VHK------------------
------------------------------------------------------------
----------------------------------DEHS----------------------
-------SDN--------S-DN--------------------------------------
----------------------D-NE--------------A-VPKP--------------
--------NDF-----SQRRRIQNAQFEAL-------------------LSKRTDAD---
------SNE-----A-----I-D-----------RAP---IALSDD----------ELSI
A--------HLVE----KQ--D-L----GN----GMLDP-REYQIELFERAKTQNTI-AV
LD--------------------T-----------------------GSGKTLIAVLLLRH
TILNELDNRAN----G-K---PHRVSFFL-------------------------VDSV-T
LAYQQAAVLRNNI-D-QNVAHFFG-A----M--GTD---LW-DKRTWDEHLQRNMVIVCT
AEILNQCLLNSYVKMDQINLLIFDEAHHAK--KDHPYA-------------------R--
--------------IIRDSYFK-A--QPSQ-R-PRVFGMTASPID-TK----G----DIT
EAAT------------------RLETLLDSRIATTSKITLLRE--VVSR----PIEKVWA
Y------NR-L-ES-PFATE----LYKLMDTR--YGNIKVLEGVYRFAWH-ASSELGKWC
SDRAWWHALAD---D-V--LPKLEGN---ISK----------LV--E-------------
---------------------------SNT-L------------N------------AEH
GAV----------FKDI----------------IRIREASETVKN-YSF--------ADP
ELPG------------------------------E-L--------------SPKVQLLRM
-ELSKHFSD-TTGT---KCIVFTQKRYTAKILNELFTV---L----N--IP----H----
----LRPGVL----------------IGV--R-PG-----DI-G-GMNV----TFRQQFL
ALVKFRT-GEINCL-----------------------------FATSVAEEGLDIPDCNL
VV--------------------RFDLYRTLIQYVQSRG----RARHCTST----------
--------YAIMVEKDNAEHEG-----RLKEIREA--E-------------------K--
---------------IMQ-RFCETLPEDRILH-----GN-DH-D---L----D--SLLQ-
-----EEE-GR-RTFTVKSTGAKLTYHSAIAILARYA-SSL-------------------
----------Q---YE------------KE-TVP--QVTYVVG---HV--S---------
-NAYVCEVILPE-----K--SPIRGLTGSPAIRKAVAKQSAAFDTCLLLRKHRLLDDYFN
SI-YHRR-LPAMRNAKLAITCKRTNEYDMLLKPSIWAK----QRTT-PI-DKLYGIHI-S
LLPSK-PLS--R--DHRPILLLTREKLP-EFPAFSIYLDE-----------D---VETKV
LSYPLKH--GLQI--SV---------------------------DEL-QSLTTFTLR-IF
RDIFHKVYEHEVQ--KMPYWLAP----------AK-------AL-------------D--
GPGS--G--------------TNP-RD--------W-----TDWDTVSFV-HNN-D----
--E-IPFT---R-----DL---NP------------------------DSLVNRFIFDNW
DGRFRYFTVA-VADTLQPSDPP----PPSV-PRR--------R-------HMN-NIMNYT
L-S-LSKNSR-A---RFFSGC-------DWNQPVLQAELVRL--RRNL-LDKMT---T--
QE-------------------------------------------------------K--
E-------MQTEC---FICAEP-----LRIS----------------------------A
-------------------------IPTSIVSTCLAFPAIISRLDSYLIALEACDE-LEL
-V-IRPDFALEAFTKDS---D------NTE---EH----R----------G-QQI-----
-HFQRGMGKNYER-----------------LEFLG----DCFLKMATSIALYTQN-PDDD
EFDYHVNRMCLICNKNLFNTA----------------IK--KQIYRYIRSRGFS------
-----------R-------H-----IWYPD------------------------------
---------GL-T-LL---HG--KDH----------SKKLLS------------------
------------------------------------------------------------
-------------------EGKHALGEKTIADVCEALIGASLLS----------------
-GGP----ENR-FDMATKAVTAL------VD-----SP---S------------HRV---
SCWK-----EYITLYTM----PKYQT---EKP--RGSEDDLARHVEEE-LG--YHFTYPR
LLASAIT-HPSL-P--ST-W-GYR-V-PCYQRLEFLGDSLLDMVCVEDLFRRFPDRDPQW
LTEHK------------------MAMVSNKFLGALSVKLGFHRRIMA-FSNPLQAQITHY
VEEIESA-----------------QA-----------E----------------------
------S-----R--------------------G--------------------------
--------------------------A-VD-----------YW-V---V-A-K-------
--------------DP-P-----------------K-----------------CLPDMVE
AYLGAIFVDSKFD-------F-Q-------------------------VIEVFFERQIKP
FF------------E--DMSI--YDTFANKHPT-------------------TFLHNKLT
N-EYGCT------NYCLKAGEL--------P----------------------TID----
------------------------G--AP-------------------------------
--AGVL-AAV------IVHG--NVISEARS-SSSRYAKV---------------------
----KASEKALA---VL-D--G-L----LPF-EFCQK-----------------------
---------------------------------------------------YH-------
------------------------------------------------------------
------------------------------------------------------------
------------------------------------------------------------
------------------------------------------------------------
------------------------------------------------------------
------------------------------------------------------------
------------------------------------------------------C-----
-----------------------G--C---------------------------------
------------------------------K--------E--T-----QNSS--------
------------------------------------------------------------
------------------------------------------------------------
---------------------SA-------------------------------------
-------------------V--------------------------EI------------
------------------------------------------------G-T---------
------------------------------------------------------------
------------------------------------------------------------
------------------------------------------------------------
------------------------------------------------------------
------------------------------------------------------------
------------------------------------------------AI----------
------------------------------------------------------------
------------------------------------------------------------
------------------------------------------------------------
------------------------------------------------------------
------------------------------------------------------------
--------
>EDN06056.1/1-1359
------------------------------------------------------------
------------------------------------------------------------
------------------------------------------------------------
------------------------------------------------------------
------------------------------------------------------------
------------------------------------------------------------
------------------------------------------------------------
------------------------------------------------------------
------------------------------------------------------------
-------------------MSAMDI-----------------------------------
------------------------------------------------------------
----DKLSM---------------------------------------------------
------------------------------------------------------------
------------------------------------------------------------
------------------------------------------------------------
------------------------------------------------------------
------------------------------------------------------------
------------------------------------------------------------
------------------------------------L---PD------------------
------------------------------------------------------------
----------------------------------ETSE----------------------
-------PEE--------S-DN--------------------------------------
----------------------E-LE--------------NSDQGP--------------
--------INV-----EDLRQKQNAKFKAL-------------------LSRVSETI---
------TAE-----D-----I-Q-----------RAT---KVKTES----------ELSM
T--------NLIE----NQ--D-F----TS----VIHDP-REYQLELFEKAKAANII-AV
LD--------------------T-------------------------------------
------------------------------------------------------------
--------------------------------------------ETWEKHFSKNMIIVCT
AEVLCQCLLRSFIRMEQINLLIFDEAHRAK--KEHPYA-------------------R--
--------------IVKDFYLR-R--PEAQKR-PKIFGMTASPVD-AK----V----DVA
KAAK------------------NLETLLDSQIATASNLDALRQ--AIAR----PTEQIWV
-------------------------------------IRELEKIFFYALE-ASSMLGKWC
SDWLWTFALEA---T-E--LPKLEGR---VSK----------NY--M-------------
---------------------------QSS-S------------R------------DHS
KGL----------DEAI----------------KLLREAGQLIRN-HTFD-------TPV
DCPA------------------------------H-L--------------SSKVRLLLH
-ELSLYFER-HTDT---KCIVFVQQRHTARLLAELFSR---I----G--TR----H----
----MQTGIL----------------IGV--Q-HD-----GI-G-GANF----SFRQQFL
TLLKFRK-GELNCL----------------------------------------------
-V--------------------RPELD-----------------------------HDS-
--------YAHMVERDNLIHAS-----CIQEAQRA--E-------------------H--
---------------IMR-RFCEALPEDRIIR-----GS-SD-D---L----G--MNLD-
-----KER-YH-KSFTVHSTGATLTYPSSLVVLAHYA-SSL-------------------
----------Q---YE------------KE-TSP--QVNYFIE---RI--D---------
-GAFVCEAILPE-----K--SPFRGLTGKPSARKLHARQSAAFETCLMLRKNGILDDHFV
SK-YYKR-LPAMRNAKLAIKSKKTNQYDMMVKPKLWDS----GRGT-TP-SVIWATLL-M
LSPAA-KLR--R--DYQPLILFTRYQLP-KFPIFPLYLED-----------D---IESEV
ITVPLHM--PLRA--SE---------------------------DEL-DLLTTFTLR-IF
QDLFHKVYEHQPA--MMTYWLAP----------AK-------LNSN----------YR--
DMSE--A--------------VDP-RQ--------L-----LDISIIQYV-QQN-S----
--E-IRWS---F-----DM---PP------------------------SDVENRFLFDKW
DGRYRYFTST-VEPTLRPSDPP----PATM-AKR--------K-------HME-NIMNYC
L-S-LFKNSR-S---KFLGEC-------DWKQPVVRAELVRL--RRNL-LDRAT---E--
QE-------------------------------------------------------R--
G-------EETAY---YICPEP-----LRIS----------------------------A
-------------------------LPPPVAAFAFAFPAIISRIESYLISLEACDK-LQL
-S-IETHLALEALTKDS---D------NTE---EH----R----------K-EQI-----
-HFQRGMGKNYER-----------------LEFLG----DCFLKMATSISLFAMN-PDND
EFDFHVKRMCLICNQNLFNTA----------------VR--LKLYEFVRTQGFS------
-----------R-------R-----NWYPE------------------------------
---------GI-K-LL---QG--KAQ----------PESA--------------------
------------------------------------------------------------
-------------------QNKQALGDKTIADICEALIGASLLS----------------
-GGK----ACR-FDTAVKAVTVF------VD-----SD---N------------HRV---
SDWN-----SYIDLYSL----PSYQI---AQA--DAGQLDLAKQIGNR-LG--YHFTYPR
LLRSAFT-HASY-P--SA-W-S-T-V-PCYQRLEFLGDSLLDMVCVEYLYHHYPDRDPQW
LTEHK------------------MAMVSNKFLGAVTVKLGLHKHLLY-ISNALFGQITRY
AEEIEVA-----------------VA-----------E----------------------
------S-----A--------------------D--------------------------
--------------------------S-PD-----------AW-T---T-T-S-------
--------------DP-P-----------------K-----------------CLPDMLE
AYIGAIFVDSNFS-------F-E-------------------------VVEDFFQRYLKQ
YF------------E--DMSI--YDAFANKHPT---------------------------
------------------AGEV--------Q----------------------MVD----
------------------------S--TE-------------------------------
--PRIY-AAV------IVHD--KFVAQGIA-SSVRYAKT---------------------
----KASDAALA---KL-E--G-L----ASF-KFREI-----------------------
---------------------------------------------------YG-------
------------------------------------------------------------
------------------------------------------------------------
------------------------------------------------------------
------------------------------------------------------------
------------------------------------------------------------
------------------------------------------------------------
------------------------------------------------------C-----
-----------------------N--C---------------------------------
------------------------------A--------A--N-----KVEE--------
------------------------------------------------------------
------------------------------------------------------------
---------------------T--------------------------------------
-------------------T--------------------------DV------------
------------------------------------------------A-Q---------
------------------------------------------------------------
------------------------------------------------------------
------------------------------------------------------------
------------------------------------------------------------
------------------------------------------------------------
------------------------------------------------RM----------
------------------------------------------------------------
------------------------------------------------------------
------------------------------------------------------------
------------------------------------------------------------
------------------------------------------------------------
--------
>EDU41860.1/1-1572
------------------------------------------------------------
------------------------------------------------------------
------------------------------------------------------------
------------------------------------------------------------
------------------------------------------------------------
-------------------------------MAWI----------------------QSD
------------------------------------------------------------
--------------EE--------QE-D----------------------FLSC------
------------------------------------------------------------
----------------------DGE-----------------------------------
------------------------------------------------------------
----SDPESSNDES----------------------------------------------
------------------------------------------------------------
------------------LKVKD-------------------------------------
------------------------------------------------------------
------------------------------------------------------------
------------------------------------------------------------
------------------------------------------------------------
-----------------------------------RVHQVE-------------------
------------------------------------------------------------
------------------------------------------------------------
-------DDD--------S-DV--------------------------------------
----------------------D-AD--------------IA-RAH--------------
-GP-----RTT-----TERRRAQNDIMKAF-------------------AANISASL---
------TQK-----E-----V-D-----------DAAA--KSANEE----------QLSI
R--------DILA----KQ--D-T----TV----RITNP-RDYQTELFQRAKVENVI-AV
LD--------------------T-----------------------GSGKTHIATLLLRH
VLDAELEHRAK----G-D---APKMAFFL-------------------------VDSV-N
LVFQQSNVLRCGL-D-QNVEGICG-S----M--GAS---LW-SRKTWQTYFDTNMVVVCT
AEVLVQCMMHSFITMSQINLLIFDEAHHAK--SNHPYA-------------------R--
--------------LMKDYYTH-E--LDLSKR-PRIFGMTASPVD-TKGLSAD----HIK
QAAS------------------DLEKLLYAKIATTTESTLASN--SISR----PDEEVAV
Y------TR-L-QD-EFETP----LHQKIKAK--FGDLPSFKKFFVASKH-HGVELGRWA
SDMYWSFAFAD---E-Q--SRKFQER---ERL----------KH--N-------------
---------------------------RAN-V------------D------------DDV
QKW----------DAKL----------------KRLQEAAEFVQQ-FDFG-------K-C
TLSD-------------------------K----D-V--------------SSKVLKLHY
-WLHRYYER-SDEA---RCIVFVEQRQTARLLQLIFAS---L----G--GS----N----
----LRCSVL----------------VGV--N-N------RI-S-EQNI----SLRNQIL
TVAKFRR-GELNCL-----------------------------FATSVAEEGLDIPQCNL
VV--------------------RFDLYRTMIAYVQSRG----RARHRNSK----------
--------YLHMLEDGNHDHRE-----RIMDVKQD--E-------------------Q--
---------------VMR-NFCRDLPQDRQIN-----EF-DK-D---G----T--DLLT-
----FEDK-LF-PTFVT-KPGAKLSYRSSLSILNHFV-ATL-P-----------------
----------G----P-----------DRQ-TML--QPTYVIS---SE--V-QRNVLDPQ
RRGFVCEVILPE-----Y--SPVTSIIGDVQGKKTIAKCSAAFKTCLQLYKKGYLDDNLL
PT-TFRS-LPAGRNALLALSEKKKGMYSMLIKPNFWKL----GRGT-VP-THLYLTVV-D
LDS---GLD--R--PHQPLGLLTRHPFP-QLPNFPIYLTD-----------G---RPSNI
VSQPSDT--PLPL--SE---------------------------TML-DVLTEFTLR-IY
QDIYNKEYEKDVQ--KMSYWVVP----------VV-------SS-Q----------MA--
SLPF--V------------T--TI-NQ--------I-----LDMDQISRV-YSK-P----
--T-WKWT---I-----DT---KP------------------------EDLIDQYFVDPM
NGGRRYYVNR-LAPHLKPQDPV----PKGI-PRQN-----H-K-------FMD-SILDYS
D-S-KWLKTR-D-----ISKW-------NPSQPVLEVEKIPF--RRNH-LARVE---D--
KE-------------------------------------------------------K--
G---ELD--DLKT---YVCPEP-----LLIS----------------------------N
-------------------------LATPFVVMCYVLPAIIHRFESYLIALDACGV-LDL
-K-VSPALALEALTKDS---E------NSE---EH----G----------E-EKI-----
-NFKSGMGPNYER-----------------LEFLG----DCFLKMATSLSVFVQQ-PDEN
EFEFHVRRMEMLCNKNLLETAIGKKKVTS---VDGTERD--IKLYNYIRTDSFS------
-----------R-------R-----TWYPD------------------------------
---------GM-K-LL---RG--KGV----------NK---S-----------------E
D--------------D--------------------------------------------
-----------------WLKLTHNLGDKSIADVCEAFIGAAFQE---HYKG---------
-G-RWN--AAD-WDETVKAVKLF------AN-----SP---D------------HEM---
SKWT-----DYYAAYQM----PKYQI---ADA--TAAMLDMACKIEAK-HP--YHFKYPR
LLRSAFA-HPSY-P--YI-Y-E-N-I-PNYQRLEFLGDSLLDMAFITHLYYKYPDKDPQW
LTEHK------------------TPMVSNKFLGAVCVKLGWHVYIKQ-NTAILTSQIRDY
VLEAQEA-----------------ER-----------E----------------------
------A-----S--------------------S--------------------------
--------------------------A-VD-----------YW-V---T-I-S-------
--------------EP-P-----------------K-----------------CLADVIE
AYTAAIFVDAEFD-------F-S-------------------------VVQDFFNMHLKP
FF------------E--DMTLEAYENFASNHPT-------------------TRLSRILS
I-NFGCN------DWRMGALEM----ETLIP-----------------------------
------------------------G--KG-------------------------------
--KAIA-AMI------MIHG--KVHFYSLG-QSGRYARV---------------------
----RVSHAALE---KL-D--G-L----PPF-EFRKK-----------------------
---------------------------------------------------YG-------
------------------------------------------------------------
------------------------------------------------------------
------------------------------------------------------------
------------------------------------------------------------
------------------------------------------------------------
------------------------------------------------------------
------------------------------------------------------C-----
-----------------------Y--C---------------------------------
------------------------------A--------E--------HG----------
------------------------------------------------------------
-----------------------------DE-----------------------------
------------------M---AKG--------------------------DQMR-----
-------------------E--------------------------AM------------
------------------------------------------------G-T---------
------------------------------------------------------------
------------------------------------------------------------
------------------------------------------------------------
------------------------------------------------------------
------------------------------------------------------------
------------------------------------------------SI----------
------------------------------------------------------------
------------------------------------------------------------
------------------------------------------------------------
------------------------------------------------------------
------------------------------------------------------------
--------
>EEA28280.1/1-1497
------------------------------------------------------------
------------------------------------------------------------
------------------------------------------------------------
------------------M-----------------------------------------
------------------------------------------------------------
-------------------------------LETLTL-----------------------
------------------------------------------------------------
------------------------------------------------------------
------------------------------------------------------------
------------------------------------------------------------
------------------------------------------------------------
------------------------------------------------------------
------------------------------------------------------------
------------------------------------------------------------
------------------------------------------------------------
------------------------------------------------------------
------------------------------------------------------------
------------------------------------------------------------
------------------------------------------------------------
------------------------------------------------------------
----------------------------------EGEP----------------------
-------ISG--------S-ES--------------------------------------
----------------------E-AE--------------EQIVSP--------------
--------T-A-----KSARQEQNIFFKNL-------------------LTKAAKDL---
------TKQ-----E-----L-S-------------R---AGTAEN----------SGST
R--------YLLT----TQ--E-F----AA----TIDDP-RDYQIELYERAKEENTI-AV
LA--------------------T-----------------------GSGKTLIAILLLKH
IIRNELIDRER----G-Q---RHRISFFL-------------------------VDSV-T
LVFQQTAVLKNNL-D-QAVASLFG-D----M--GLD---LW-NEDVWMDYFTKNMVIVCT
ADIVVQCLLQSYITMEDINLLIFDEAHHAK--KEHAYA-------------------R--
--------------IMREGYLK-A--KPEC-R-PRIFGMTASPLD-AK----R----DPV
KAAQ------------------ELESLLHSKIATASNLTLLRQ--VVGR----PEEEQWR
Y------PA-L-KK-PFKTA----LYQILEKQ--YGDMECLKSIFTFSFE-ASSYLGPWC
ADHVWSGAISE---K-M--LPRFHGK---ITT----------AW--K-------------
---------------------------RLG-G------------E------------TAM
KKT----------ETEI----------------SRLRQMSELITN-YGMP-------SGP
AILE------------------------------Q-L--------------SEKVRVLYQ
-HLTKRFEE-APNT---KCIVFTKQRNTAKLLEVVFKQ---L----S--VP----H----
----MRPGVL----------------VGI--G-SG-----DI-C-GMNS----TYPQQFK
ATIEFRK-GELNCL-----------------------------FATSVAEEGLDIPDCNL
VV--------------------RFDLYETLIQYVQSRG----RARRSESI----------
--------YAHMIEIDNMEHET-----KLDEVHQT--E-------------------E--
---------------LMR-RFCEALPEDRLLG-----NN-ND-A---L----S--AILE-
-----KDS-RK-RQYKIESTGATLTYHSAIMVLARYA-SSL-------------------
----------Q---YE-----------NNE-TGS--HPHYVTT---QI--K---------
-GMYECEVILPK-----G--SPIRGLMGKPEPRKSLAKQSAAFETCILLRNNGLLDNNFV
ST-YQRR-LPAMRNAKLSITSKKTTQYSMIVKPSFWTQ----ACDG-VP-CQLYLTLI-M
FSPAE-PLQ--N--ERRSMVLLTRKRLP-QCPEFPIYLEE-----------D---VETTV
RTISVSK--ALSI--SP---------------------------DDL-ELMSNFTLR-IF
QDLYNKIYEMNQE--VMPYWLIP----------TA-------SD------------IG--
EYGE--G--------------INP-SD--------A-----IDWDVLQFV-KDH-E----
--R-LD-R---N-----SV---SP------------------------QGLNGRFVYDPW
DGKYRYFLRG-INTSLRPSDLP----PYFL-PHR--------R-------YME-NIMEYG
L-S-LYKRSR-I---PFLAAC-------DWGQDVYDAELIPL--RRNL-LDRLS---N--
SE-------------------------------------------------------K--
Q-------VERRM---VLCLET-----QVIS----------------------------A
-------------------------IPATVAASCFAFPAIITRIDSYLVAHECASL-LGL
-E-IQLGYALEAVTKDS---D------NTE---EH----R----------L-EQI-----
-QFQRGMGKNYER-----------------LEFLG----DCFLKMATSISLFVGS-PNDQ
EFDLHVNRMTLICNRNLFNTA----------------KE--RKIYEYIRSKGFS------
-----------R-------R-----NWYPE------------------------------
---------GM-K-LL---RG--KAN----------EDKAST------------------
------------------------------------------------------------
-------------------H-THGLGEKTIADVCEALIGASLLS----------------
-GGP----VNR-FDMAVKAVTRL------VN-----SD---L------------HNV---
ESWA-----GYSSHYSL----PSYQI---KEA--NGFEKDLANQIDKK-LG--YRFKYPR
LLRSAFT-HPSY-P--TA-W-S-I-V-PCYQRLEFLGDSLLDMVCIENLYERFPDRDPQW
LTEHK------------------MAMVSNKFLGSLAVRLDLHTHLQY-FSNPLQGRIAQA
VEDAQLA------------------Y-----------E----------------------
------S-----H--------------------Q--------------------------
--------------------------S-VD-----------FW-I---M-I-E-------
--------------DP-P-----------------K-----------------CLSDMVE
AYLGAIFVDSGFD-------F-G-------------------------VIESFYAKHIKP
YF------------E--DMSL--YDTFANKHPT-------------------TFLHGKLT
D-DFGCI------QYTLKAAEI--------P----------------------SVD----
------------------------G--AP-------------------------------
--TVVL-AAV------LVHD--VDLAQATA-SSGRYAKI---------------------
----KASEVALK---NL-E--G-L----SAE-AFRQK-----------------------
---------------------------------------------------YH-------
------------------------------------------------------------
------------------------------------------------------------
------------------------------------------------------------
------------------------------------------------------------
------------------------------------------------------------
------------------------------------------------------------
------------------------------------------------------C-----
-----------------------Q--C---------------------------------
------------------------------S--------R--T-----LSN---------
------------------------------------------------------------
------------------------------------------------------------
---------------------GAVPP---------------------------LQ-----
-------------------E--------------------------DI------------
------------------------------------------------G-C---------
------------------------------------------------------------
------------------------------------------------------------
------------------------------------------------------------
------------------------------------------------------------
------------------------------------------------------------
------------------------------------------------AI----------
------------------------------------------------------------
------------------------------------------------------------
------------------------------------------------------------
------------------------------------------------------------
------------------------------------------------------------
--------
>EED23279.1/1-1494
------------------------------------------------------------
------------------------------------------------------------
------------------------------------------------------------
------------------------------------------------------------
------------------------------------------------------------
-------------------------------MEAPIL-----------------------
------------------------------------------------------------
------------------------------------------------------------
------------------------------------------------------------
------------------------------------------------------------
------------------------------------------------------------
------------------------------------------------------------
------------------------------------------------------------
------------------------------------------------------------
------------------------------------------------------------
------------------------------------------------------------
------------------------------------------------------------
------------------------------------------------------------
------------------------------------------------------------
------------------------------------------------------------
----------------------------------EEEH----------------------
-------FSA--------S-ES--------------------------------------
----------------------E-NE--------------EA-APP--------------
--------T-A-----QSTRQEQKAFFKDL-------------------LSQAAKDL---
------DSQ-----E-----L-N-------------R---SSTAEN----------AGST
R--------YLLT----TQ--D-F----AA----TIEDP-RDYQIELYERAKHENTI-AV
LA--------------------T-----------------------GSGKTLIAILLLKH
IIQNELIDRGR----G-Q---RHRISFFL-------------------------VDSV-T
LVFQQTAVLKNNL-D-QPVASIYG-D----M--GLD---LW-NKDVWTGYFTTNMVIVCT
ADILTQCLLHSYITMEDINLLIFDEAHHAK--KEHAYA-------------------R--
--------------IMKDGYLK-A--NPAS-R-PRIFGMTASPLD-AK----R----DPV
KAAH------------------ELESLLHSKIATASNLNILRQ--VVGR----PEEEQWK
Y------AA-L-KK-PFKTA----LYQTLENQ--YGDMECLKSIFAFSLQ-ASSYLGPWC
ADRVWADALSE---K-L--LPRFHGK---ITS----------AC--K-------------
---------------------------RLG-V------------E------------TSA
QKA----------ESEI----------------SRLKQMSEMIAN-YERP-------SGL
DILE------------------------------Q-L--------------SDKVQVLYR
-HLARRFEE-APNT---KCIVFTKQRNTAKLLEAVFRE---L----S--VP----N----
----MRPGVL----------------VGI--R-PG-----DI-S-GMNS----TYHQQFK
ATIEFRK-GELNCI-----------------------------FATSVAEEGLDIPDCNL
VV--------------------RFDLYDTLIQYIQSRG----RARSLNSI----------
--------YAHMVEIDNMEHET-----RLDEVHQA--E-------------------E--
---------------VMR-RFCEALPEDRLLG-----DK-SD-S---L----N--AILE-
-----RDS-RK-RQYKIESTGATLTYHSAMTVLARYA-SSL-------------------
----------I---NE-----------AH--SSL--HPCYVTT---QT--K---------
-GLYECEVILPE-----A--SPIRGLIGKPEPRKSLAKQSAAFETCILLRRHGLLNDHFV
ST-YQRR-LPAMRNAKLSITSKKTSQYSMIVKPAFWKK----GCDH-VP-CELYLTVI-M
FSPAE-PLQ--K--ERRNLVLLTRERLP-QFPEFPIYLDD-----------D---VETTI
RTISMYK--ALSL--SA---------------------------SEL-ELLTTFTLR-IF
QDLYNKVYEMNQE--AMPYWLVP----------TA-------SG------------IG--
EYGE--D--------------ANP-SE--------V-----IDWDTLQFV-MDN-E----
--R-LD-R---N-----SA---SP------------------------EDFVGRFVYDTW
NGKYRYFLTG-VNTSFHPSDPP----PSFV-PHR--------R-------YME-NIMEYG
L-S-LYKNSR-V---RFLAEC-------DWNQPVYDAELIPL--RRNL-LDKMS---D--
AE-------------------------------------------------------K--
D-------VEKRV---VVCLET-----QVIS----------------------------A
-------------------------IPAMVATSCLAFPAVITRFDSYLVARECTDT-LGL
-K-VQLEYALEAVTKDS---D------NTG---EH----R----------L-EQI-----
-HFQRGMGKNYER-----------------LEFLG----DCFLKMATSISLFVES-PNDQ
EYDFHVNRMTLICNRNLFNTA----------------IQ--RKIYEHIRSKGFS------
-----------R-------R-----NWYPD------------------------------
---------GM-K-LL---RG--KAN----------EDQGLT------------------
------------------------------------------------------------
-------------------H---ALGEKTIADVCEALIGASLLS----------------
-GGP----VNR-FDMAVKAVTAL------VN-----SD---H------------HNV---
DNWA-----EYSSRYSL----PPYQI---KEA--DGFEKDLARQVEMK-LG--YCFQYPK
LLRSAFT-HPSY-P--SA-W-S-T-V-PCYQRLEFLGDSLLDMVCVEDLYERFPDRDPQW
LTEHK------------------MAMVSNKFLGSLAVRLSLHTHLQY-FSNPLQAQIARA
VQDSQLA------------------Y-----------D----------------------
------S-----H--------------------Q--------------------------
--------------------------T-VD-----------FW-L---H-T-D-------
--------------DP-P-----------------K-----------------CLSDMVE
AYLGAIFVDSGFD-------F-G-------------------------VIESFYAKHIKP
YF------------E--DMAL--YDTFANKHPT-------------------TFLHRKLT
D-DFGCI------QYTLRAAEI--------P----------------------SVD----
------------------------G--AP-------------------------------
--PVVL-AAV------LVHD--VVLAQGTA-SSGRYAKI---------------------
----KASEVAMK---NL-E--G-L----SVS-RFREK-----------------------
---------------------------------------------------YH-------
------------------------------------------------------------
------------------------------------------------------------
------------------------------------------------------------
------------------------------------------------------------
------------------------------------------------------------
------------------------------------------------------------
------------------------------------------------------C-----
-----------------------K--C---------------------------------
------------------------------S--------R--N-----VSSH--------
------------------------------------------------------------
------------------------------------------------------------
--------------------GAAAPP---------------------------RP-----
-------------------E--------------------------DM------------
------------------------------------------------G-C---------
------------------------------------------------------------
------------------------------------------------------------
------------------------------------------------------------
------------------------------------------------------------
------------------------------------------------------------
------------------------------------------------AI----------
------------------------------------------------------------
------------------------------------------------------------
------------------------------------------------------------
------------------------------------------------------------
------------------------------------------------------------
--------
>EEH10106.1/1-1502
------------------------------------------------------------
------------------------------------------------------------
------------------------------------------------------------
------------------------------------------------------------
------------------------------------------------------------
------------------------------------------------------------
------------------------------------------------------------
------------------------------------------------------------
------------------------------------------------------------
----------------------MDI-----------------------------------
------------------------------------------------------------
----DKLSM---------------------------------------------------
------------------------------------------------------------
------------------------------------------------------------
------------------------------------------------------------
------------------------------------------------------------
------------------------------------------------------------
------------------------------------------------------------
------------------------------------L---PD------------------
------------------------------------------------------------
----------------------------------ETSE----------------------
-------PEE--------S-DN--------------------------------------
----------------------E-LE--------------NSDRGL--------------
--------INV-----EDLRQKQNAKFKAL-------------------LSRASEAI---
------TAE-----D-----I-Q-----------RAT---KVKTES----------ELSM
T--------NLIE----NQ--D-F----TS----IIHDP-REYQLELFEKAKAANII-AV
LD--------------------T-----------------------GSGKTFIAVLLLKH
VIQSELADRAS----G-N---PPRISFFL-------------------------VDSV-T
LVYQQAAVLKANI-D-QNIDKFCG-A----M--QTD---LW-SKETWEKHFSKNMIIVCT
AEVLYQCLLRSFIRMEQINLLIFDEAHHAK--KEHPYA-------------------R--
--------------IVKDFYLR-R--PEAQKR-PKIFGMTASPVD-AK----V----DVA
KAAK------------------NLETLLDSQIATASNQDVLRQ--AIAR----PTEQIWV
Y------DK-L-DA-TSETD----LYKCMQSR--FGKIRELEKIFFYALE-ASSMLGRWC
SDWLWTFALEA---A-E--LPKLEGR---VSK----------SY--M-------------
---------------------------QSS-S------------R------------DHS
KGL----------DEAI----------------RLLREAGQLIRN-HTFD-------TPV
DCPA------------------------------H-L--------------SSKVRLLRH
-ELSLYFER-HTDT---KCIVFVQQRHTARLLAELFSR---I----G--TR----H----
----MQTGIL----------------IGV--Q-HD-----GI-G-GANF----SFRQQFL
TLLKFRK-GELNCLE---------------------------QFATSVAEEGLDIPDCNL
II--------------------RFDLSLTMIQYIQSRG----RARHSNSIVWLS-LYDSE
CLANGTLQYAHMVERGNLIHAS-----CIQEAQRA--E-------------------H--
---------------IMR-RFCEALPEDRIIR-----GS-SD-D---L----G--MNLD-
-----KER-YY-KSFTVHSTGATLTYPSSLVVLAHYA-SSL-------------------
----------Q---YE------------KE-TSP--QVNYFIE---RI--D---------
-SAFVCEAILPE-----K--SPFRGLTGKPSARKLHARQSAAFETCLMLRKNGILDDHFV
SK-YHKR-LPAMRNAKLAIKSKKTNQYDMMVKPKLWES----GRGT-TP-SVIWATLL-M
LSPVA-KLR--R--DYQPLILFTRYQLP-KFPIFPLYLED-----------D---IESGV
ITTPLRM--PFRA--SE---------------------------DEL-GLLTTFTLR-IF
QDLFHKVYEHQPA--MMTYWLAP----------AR-------LNSN----------YR--
DMSE--A--------------VDP-RQ--------L-----LDISIIQYV-QQN-S----
--E-IRWS---F-----DM---PP------------------------SEVENRFLFDKW
DGRYRYFTST-VEPTLRPSDPP----PATM-AKR--------K-------HME-NIMNYC
L-S-LFKNSR-S---KFLGEC-------DWKQPVVRAELVRL--RRNL-LDRAT---E--
QE-------------------------------------------------------R--
G-------EETAY---YICPEP-----LRIS----------------------------A
-------------------------LPPPVAAFAFAFPAIISRIESYLISLEACDK-LQL
-S-IETHLALEALTKDS---D------NTE---EH----R----------K-EQI-----
-HFQRGMGKNYER-----------------LEFLG----DCFLKMATSISLFAMN-PDND
EFDFHVKRMCLICNQNLFNTA----------------VR--LKLYEFVRTQGFS------
-----------R-------R-----NWYPE------------------------------
---------GI-K-LL---QG--KAK----------SESA--------------------
------------------------------------------------------------
-------------------QNKQALGDKTIADICEALIGASLLS----------------
-GGK----ACR-FDTAVKAVTVF------VD-----SD---N------------HRV---
SDWN-----SYIDLYSL----PSYQI---AQA--DAGQLDLAKQIGNR-LG--YYFTYPR
LLRSAFT-HASY-P--SA-W-S-T-V-PCYQRLEFLGDSLLDMVCVEHLYHHYPDRDPQW
LTEHK------------------MAMVSNKFLGAVAVKLGLHKHLLY-ISNALFGQITRY
AEEIEVA-----------------VA-----------E----------------------
------S-----A--------------------D--------------------------
--------------------------S-PD-----------AW-T---T-T-S-------
--------------DP-P-----------------K-----------------CLPDMLE
AYIGAIFVDSNFS-------F-E-------------------------VVEDFFQRYLKQ
YF------------E--DMSI--YDAFANKHPT---------------------------
------------------AGEV--------Q----------------------MVD----
------------------------S--TE-------------------------------
--PRIY-AAV------IVHD--KFVAQGIA-SSVRYAKT---------------------
----KASEAALA---KL-E--G-L----ASF-KFREI-----------------------
---------------------------------------------------YG-------
------------------------------------------------------------
------------------------------------------------------------
------------------------------------------------------------
------------------------------------------------------------
------------------------------------------------------------
------------------------------------------------------------
------------------------------------------------------C-----
-----------------------N--C---------------------------------
------------------------------A--------A--N-----KVEE--------
------------------------------------------------------------
------------------------------------------------------------
---------------------A--------------------------------------
-------------------T--------------------------DA------------
------------------------------------------------A-Q---------
------------------------------------------------------------
------------------------------------------------------------
------------------------------------------------------------
------------------------------------------------------------
------------------------------------------------------------
------------------------------------------------RM----------
------------------------------------------------------------
------------------------------------------------------------
------------------------------------------------------------
------------------------------------------------------------
------------------------------------------------------------
--------
>EEP80389.1/1-1055
------------------------------------------------------------
------------------------------------------------------------
------------------------------------------------------------
------------------------------------------------------------
------------------------------------------------------------
------------------------------------------------------------
------------------------------------------------------------
------------------------------------------------------------
------------------------------------------------------------
------------------------------------------------------------
------------------------------------------------------------
------------------------------------------------------------
------------------------------------------------------------
------------------------------------------------------------
------------------------------------------------------------
------------------------------------------------------------
------------------------------------------------------------
------------------------------------------------------------
------------------------------------------------------------
------------------------------------------------------------
------------------------------------------------------------
------------------------------------------------------------
------------------------------------------------------------
------------------------------------------------------------
------------------------------------------------------------
------------------------------------------------------------
------------------------------------------------------------
------------------------------------------------------------
------------------------------------------------------------
------------------------------------------------------------
------------------------------------------------------------
------------------------------------------------------------
------------------------------------------------------------
----------------------------------------------M-------------
---------------------------GNL-P------------L------------AKI
SKP----------EAEI----------------QRLRAAGEVLRS-HRFE-------NPN
GRPE------------------------------L-L--------------SPKVRRLHQ
-ELSKYFER-HTDT---KCIVFTEKRHTARILSDLFAK---I----G--TE----Y----
----LRPGLL----------------IGV--R-SD-----PS-G-ATNV----SFRQQIL
EVVKFRN-GEVNCLVI--------YLDMLPVGLLMSTRLIVVKFATSVAEEGLDIPDCNL
VVRYANHL----RMKMLYTEVDRFDLACTLTQYIQSRG----RARHVNST----------
--------FAHMVEQDNVVHKE-----SVKYLQSS--E-------------------V--
---------------SERSRVNIYTHVNLVL------GY-YE-P---I----L--HLF--
------------------TKGSHPEF------LQRYR-RP--------------------
----------Q---YE------------KE-TSA--NVNYYHS---FS--Q---------
-NAFHCEVVLPE-----K--SPVRGLTGKPASKKLVAKQSAAFETCLLLRKHGLLDDHFV
ST-YHKR-LPAMRNARLAISSKKSNQYDMIVKPNLWQS----SRGA-IP-TTLHAVAF-N
LRPNK-ALR--R--EYHSLVILTREKLP-EFPKFPLYLED-----------D---IQCDV
ICTPIEC--SIQV--SD---------------------------EDL-EVLTTFTLR-IF
QDVFHKIYERNIP--MMTYWLAP----------LN-------LL-------------S--
DLAS--A------------N-VSP-RS--------I-----LDWGILKAV-FDE-P----
--D-ISWS---I-----GN---SK------------------------KFAKNHFVYDRW
DGRYRYFTLG-VDPNLKPSDPP----PATV-ARR--------R-------HMG-NIMDYC
L-S-LFKNSR-K---KFLETC-------DWNQPVIRAELIQL--RRNL-LDKRT---E--
KE-------------------------------------------------------K--
Q-------NEGEC---FICLEA-----LTVS----------------------------A
-------------------------IPASVAALAFAFPAIISRLESYLIALEACQK-LDL
-S-IPAELALEALTKDS---D------NTE---EH----R----------A-MQV-----
-HFQRGMGKNYER-----------------LEFLG----DCFLKMATSISLFTMN-PDND
EYDFHVKRMCLVCNQNLFKAA----------------LN--LKLYEFIRSQSFS------
-----------R-------R-----GWYPE------------------------------
---------GL-T-LL---QG--KGQ----------SKTA-P------------------
------------------------------------------------------------
-------------------ENKHALADKTIADVCEALIGASYLS----------------
-GGK----SHR-FDMAVRAVTVF------VN-----SS---D------------HNV---
SDWQ-----DYSKLYAL----PRYQT---AVS--DPAEIDLVAQIKEK-LG--YQFKYPK
LLRSAFT-HSSY-P--SA-W-A-A-V-PCYQRLEFLGDSLLDMACVEHLYHRYPDKDPQW
LTEHK------------------MAMVSNKFLGCVAVKLGLHPHLRH-FSAPIQSQIATY
VEEIEAA-----------------EL-----------E----------------------
------S-----G--------------------D--------------------------
--------------------------S-PD-----------AW-T---S-T-S-------
--------------DP-P-----------------K-----------------CLPDMVE
AYIGAIFIDSDFR-------Y-E-------------------------VVEDFFERFLKR
YF------------E--DMTI--YDTYANKHPT-------------------V-------
------------------------------------------------------------
----------------------------G-------------------------------
--T---------------------------------------------------------
----------------------------------LDI-----------------------
---------------------------------------------------FT-------
------------------------------------------------------------
------------------------------------------------------------
------------------------------------------------------------
------------------------------------------------------------
------------------------------------------------------------
------------------------------------------------------------
------------------------------------------------------------
------------------------------------------------------------
------------------------------------------------------------
------------------------------------------------------------
------------------------------------------------------------
------------------------------------------------------------
------------------------------------------------------------
------------------------------------------------------------
------------------------------------------------------------
------------------------------------------------------------
------------------------------------------------------------
------------------------------------------------------------
------------------------------------------------------------
------------------------------------------------------------
------------------------------------------------------------
------------------------------------------------------------
------------------------------------------------------------
------------------------------------------------------------
------------------------------------------------------------
--------
>EEQ32359.1/1-1521
------------------------------------------------------------
------------------------------------------------------------
------------------------------------------------------------
------------------------------------------------------------
------------------------------------------------------------
-------------------------------MGCHSD---------------------TD
------------------------------------------------------------
--------------KD--------AAAD----------------------V-----VQP-
------------------------------------------------------------
-------------------LNRESV-----------------------------------
------------------------------------------------------------
----QVPNA---------------------------------------------------
------------------------------------------------------------
------------------------------------------------------------
------------------------------------------------------------
------------------------------------------------------------
------------------------------------------------------------
------------------------------------------------------------
------------------------------------SSAPET------------------
------------------------------------------------------------
----------------------------------QSGE----------------------
-------TTE--------S-DT--------------------------------------
----------------------E-EE--------------R-KLNQ--------------
--------ANP-----SEKRRALDYKFKKL-------------------LSRRAEAI---
------TEE-----D-----V-K-----------AVI---RAKDDT----------QLSM
T--------NIIA----KQ--D-Y----AS----IIHDP-REYQLELFEKAKEKNII-AV
LD--------------------T-----------------------GSGKTLIAVLLLKH
VIEQELADRSL----G-R---PPRISFFL-------------------------VDSV-T
LVYQQAAVLQNNI-A-QKMDKFCG-A----M--RTD---LW-NKEVWEGHFKKNMVIVCT
AEVLHQCLLHSFIRISQINLLIFDEAHHAK--KEHPYA-------------------R--
--------------IIKDFYMR-E--PE--RK-PKIFGMTASPVD-AK----V----QVV
SAAK------------------TLETMLDSQIATASNPSLLRQ--SVAR----PREEIWE
Y------DR-L-EL-PFETP----LHSQLCRQ--FGDIKVLEKIFKFSFE-TSSALGSWC
SDWVWSYCLNE---E-T--LPKLEAR---SNK----------PI--M-------------
---------------------------KNL-P------------S------------EPD
R------------DRET----------------ERIRAAGAIVRD-HEFG-------DPV
TNPR------------------------------L-L--------------SPKVQLLKN
-ELLRRFKE-NPDT---RCIVFTAQRHTARILRDLFKK---I----G--SQ----Y----
----IRPNLL----------------VGV--R-SG-----GD-RIGLDT----SFREQFL
NVIAFRK-GEINCL-----------------------------FATSVAEEGLDIQDCNL
IV--------------------RFDLYSTLIQYIQSRG----RARHIEST----------
--------FVHMVERNNLIHES-----VVEEVRRA--E-------------------E--
---------------ILV-RFCKSLPENRLLK-----GM--D-D---I----D--SILE-
-----KDR-QR-KSYTIKSTGAKLTYPSSLAVLAHYA-SSL-------------------
----------Q---YE------------KE-LSA--QVSYVIH---VK--D---------
-GAFICEAILPE-----K--SPVRGCMGKPASRKLLAKQSAAFETCLILRKNGLLDNYFI
ST-YHKR-LPAMRNARLAITSKKSNQYRMISKPAAWEY----ARGD-SP-TVLYATIL-S
LSNSE-GLR--K--KYHPLVLLTRVPMP-DFPSFPLYLEN-----------N---TKCSS
CSIRVDK--ALKV--LP---------------------------VEL-DLLTNFTFR-VF
EDVFHKIYEEDSS--LVSYWIAP----------AK-------LD-D----------IP--
DIKK--S---------------NP-VE--------I-----INWQMLQYI-RDT-E----
--E-LHWS---P-----EM---PT------------------------DFLENRFLVDRW
DGRYRYFSIE-VDPARHPKDPV----PENV-ARR--------R-------YMD-NIMNYG
L-S-LFKNSR-A---RFLAKC-------NWDQPVLRAELIQL--RRNF-LD-ID---E--
NK-------------------------------------------------------K--
G-------PPVDY---YICAEA-----LKIS----------------------------S
-------------------------IPMPVATLIFVFPAMISRMESYLIALEACEK-LQL
-K-ISPELALEALTKDS---E------NTE---EH----G----------L-EQI-----
-RFQSGMGKNYER-----------------LEFLG----DCFLKMATSISLFAMN-PDND
EYDFHVKRMLLICNQNLFNNA----------------II--LEVFKYIRSKSFS------
-----------R-------R-----GWYPE------------------------------
---------GL-T-LL---KG--KDK----------KENP-G------------------
------------------------------------------------------------
-------------------GPTHALADKSIADVCEALIGASLLA----------------
-GGP----DHK-FDMATKAVTIF------VN-----SD---D------------HRV---
ERWA-----DYSTLYSL----TTYQT---AAA--TASEADVANQIEEK-LG--YRFKYPK
LLRSAFM-HPSY-P--SQ-W-A-N-V-PCYQRLEFLGDSLLDMACVNHLFTKYPDKDPQW
LTEHK------------------MAMVSNKFLGSLAVGLNLHVHLIH-ISNVLQGQITCY
TEELQAM-----------------KM-----------E----------------------
------M-----G--------------------G--------------------------
--------------------------N-LE-----------AW-T---Y-T-N-------
--------------EP-P-----------------K-----------------CLPDIVE
AYLGAIFVDSNFN-------F-D-------------------------VIDDFFKRFIQH
YF------------E--DMTV--YDTFANKHPI-------------------TFLHTRLA
V-DFGCT------FYALKADEI--------P----------------------CVD----
------------------------G--TT-------------------------------
--IRAL-AAV------CVHN--DIVAEGVA-TSPRHAKL---------------------
----KASQNALQ---IL-E--Q-M----STA-EFRAT-----------------------
---------------------------------------------------YK-------
------------------------------------------------------------
------------------------------------------------------------
------------------------------------------------------------
------------------------------------------------------------
------------------------------------------------------------
------------------------------------------------------------
------------------------------------------------------C-----
-----------------------D--C---------------------------------
------------------------------R--------E--K-----QEER--------
------------------------------------------------------------
------------------------------------------------------------
---------------------EEGE-----------------------------L-----
-------------------E--------------------------KQ------------
------------------------------------------------N-N---------
------------------------------------------------------------
------------------------------------------------------------
------------------------------------------------------------
------------------------------------------------------------
------------------------------------------------------------
------------------------------------------------------------
------------------------------------------------------------
------------------------------------------------------------
------------------------------------------------------------
------------------------------------------------------------
------------------------------------------------------------
--------
>EEQ84856.2/1-1509
------------------------------------------------------------
------------------------------------------------------------
------------------------------------------------------------
------------------------------------------------------------
------------------------------------------------------------
------------------------------------------------------------
------------------------------------------------------------
------------------------------------------------------------
------------------------------------------------------------
-------------------MSAMDI-----------------------------------
------------------------------------------------------------
----DQTAG---------------------------------------------------
------------------------------------------------------------
------------------------------------------------------------
------------------------------------------------------------
------------------------------------------------------------
------------------------------------------------------------
------------------------------------------------------------
------------------------------------R---HD------------------
------------------------------------------------------------
----------------------------------DASG----------------------
-------PEG--------S-NN--------------------------------------
----------------------E-LE--------------NSDQAP--------------
--------LNA-----EHRRQKQNAKFKAL-------------------LSSRTETI---
------MTE-----D-----I-Q-----------RAA---RAKHDS----------ELSM
N--------NLID----KQ--D-F----TS----VIHDP-REYQLELFEKAKTANTI-AV
LD--------------------T-----------------------GSGKTLIAVLLLKQ
MIQNELADRAN----G-K---PPRISFFL-------------------------VDTV-T
LVYQQAAVLKANI-D-QNIDKFCG-A----M--QTD---LW-SKDTWDKHFSRNMIIVCT
AEVLHQCLLRSFIQMERINLLIFDEAHHAK--KDHPYA-------------------R--
--------------IIKDFYLQ-K--IVVQNR-PKIFGMTASPVD-AK----V----DVV
KAAM------------------TLEALLDSQIATASNLNALRQ--AIPR----PNEQMWV
Y------DR-L-DD-PSETE----LYKSMQSR--FGRIRELEKIFSFALE-ASSTLGRWC
SDWLWTFALDE---A-E--LPKLEGK---ISK----------SY--M-------------
---------------------------QSR-S------------G------------NQL
KGA----------DEAI----------------DLLREAAQLIKS-HAFY-------TPV
DCTE------------------------------H-L--------------SSKVRLLSH
-ELSMYFER-HTDT---KCIVFIQQRYTARLLAELFSR---I----G--TQ----H----
----MRTGVL----------------IGV--R-HD-----GI-G-GANF----SFRQQFL
TLLKFRK-GELNCL-----------------------------FATSVAEEGLDIPDCNL
VI--------------------RFDLNSTMIQYVQSRG----RARHSHSI----------
--------YAHMVERDNLIHSS-----SVEEVQRA--E-------------------N--
---------------IMR-RFCEALPEDRIIR-----GS-SD-D---L----G--MILD-
-----NER-YR-NSFTIHSTGAKLTYESSLAVLAHYA-SSL-------------------
----------Q---YE------------ND-MSA--QVNYFIE---RI--D---------
-GAFVCEASLPE-----K--SPFRGMTGKPSARKLHAKQSAAFETCLMLRKNGLLDDHFV
SK-YHKR-LPAMRNAKLAIKSKKANQYDMIVKPKLWEN----ARGT-IP-KEIYATFL-T
LRPTG-KLR--R--EYHPLLLFTRDALP-RFPKFPLYLED-----------D---IEVDV
ISVPLRT--SLRV--SE---------------------------AEL-DLLTTFTLR-IF
QDLFHKVYEYQPA--MMTYWLCP----------VR-------LNSG----------DT--
DISG--N--------------VDP-RE--------L-----LDVSILQYV-EHN-P----
--E-IRWF---P-----GM---PT------------------------SAVENRFLFDKW
DGRYRYFTST-VEPSLSPSDHP----PATM-AKR--------R-------YME-NIMNYC
L-S-LFKNSR-L---KFLGEC-------DWKQPVFRAELVRL--RRNL-LDRET---E--
QE-------------------------------------------------------K--
G-------EGTTY---YICPEP-----LRIS----------------------------A
-------------------------LPAPVAAFAFAFPAIISRLESYLISLEACDM-LHI
-N-IKTHLALEALTKDS---D------NTE---EH----R----------G-EQI-----
-HFQRGMGKNYER-----------------LEFLG----DCFLKMATSISLFAMN-PDND
EYDFHVKRMCLICNQNLFNTA----------------VR--IKLYEFIRTQGFS------
-----------R-------R-----NWYPE------------------------------
---------GI-K-LL---QG--KAK----------SES---------------------
------------------------------------------------------------
-------------------QNKHSLGDKTIADICEALIGASLLS----------------
-GGK----AHR-FDSAVKAVTTF------VN-----SD---D------------HRA---
SEWN-----CYVNLYSL----PDYQI---AQA--DAGQLDLAKQIGDR-LG--YQFRYPR
LLRSAFT-HASF-P--SA-W-S-R-V-PCYQRLEFLGDSLLDMVCVEYLYHRYPDRDPQW
LTEHK------------------MAMVSNKFLGAVAVKLGLHRHLIY-FSNALLGQITRY
VEEIELA-----------------EA-----------D----------------------
------S-----N--------------------N--------------------------
--------------------------S-PD-----------AW-T---T-T-S-------
--------------DP-P-----------------K-----------------CLPDMLE
AYIGAIFVDSNFK-------F-E-------------------------VVEDFFQQHLKQ
YF------------E--DMSI--YDTFANKHPT-------------------TYFHNRLT
I-DFGCT------SYCLKAGEV--------Q----------------------MVD----
------------------------G--TE-------------------------------
--PRVY-AAV------IVHD--EFVAEGIA-SSVRYAKI---------------------
----KASEAALA---KL-E--G-L----APF-KFREI-----------------------
---------------------------------------------------YG-------
------------------------------------------------------------
------------------------------------------------------------
------------------------------------------------------------
------------------------------------------------------------
------------------------------------------------------------
------------------------------------------------------------
------------------------------------------------------C-----
-----------------------D--C---------------------------------
------------------------------V--------V--N-----KGEE--------
------------------------------------------------------------
------------------------------------------------------------
---------------------E--------------------------------------
------------------------------------------------------------
------------------------------------------------------------
------------------------------------------------------------
------------------------------------------------------------
------------------------------------------------------------
------------------------------------------------------------
------------------------------------------------------------
------------------------------------------------NCSLKNVKPICG
------------------------------------------------------------
------------------------------------------------------------
------------------------------------------------------------
------------------------------------------------------------
------------------------------------------------------------
--------
>EER25001.1/1-1487
------------------------------------------------------------
------------------------------------------------------------
------------------------------------------------------------
------------------------------------------------------------
------------------------------------------------------------
-------------------------------MEEPHR-----------------------
------------------------------------------------------------
------------------------------------------------------------
------------------------------------------------------------
-------------------INDEPN-----------------------------------
------------------------------------------------------------
----DSVVP---------------------------------------------------
------------------------------------------------------------
------------------------------------------------------------
------------------------------------------------------------
------------------------------------------------------------
------------------------------------------------------------
------------------------------------------------------------
------------------------------------D---PA------------------
------------------------------------------------------------
----------------------------------GPSE----------------------
-------LAE--------S-DS--------------------------------------
----------------------E-DE--------------HTHPNN--------------
--------ADE-----PSIRRKQNLRFKEL-------------------LSARAEEI---
------TAE-----D-----I-K-----------EVI---KATKDD----------ELSM
S--------NLLA----KQ--D-F----AS----VIHDP-REYQLELFEKAKKDNII-AV
LD--------------------T-----------------------GSGKTLIAVLLLKH
IIEQELIDRSA----E-K---PHRVSFFL-------------------------VDSV-T
LVFQQAAVLQNNI-N-QRVDKFCG-A----M--ETD---LW-NGETWERHLAKNMVIVCT
AEVLYQCLLHAFVKMENINLLIFDEAHNAK--KDHPYA-------------------R--
--------------IVKDFYLK-D--GNAK-R-PKIFGMTASPVD-AK----V----DVV
KAAR------------------NLETLLNSQIATASNLSLLRQ--SVAR----PNEEVWS
Y------DR-L-DQ-PFETR----LYKELRSR--FGDLRALEKLFTFSLK-ASSNLGAWC
ADWVWSYALTE---E-S--LPKLEGR---AAR----------TA--M-------------
---------------------------GNL-P------------I------------AKI
VRP----------EAEI----------------QRIREASEIIRS-HKFG-------DPA
IRPE------------------------------L-L--------------SPKVRRLHH
-ELLKYFER-HTDT---KCIVFTEQRHTARILCDLFSK---I----G--TK----H----
----LRPGVL----------------IGV--R-SD-----AS-G-GMNI----SFRQQVL
AVVSFRK-GEVNCL-----------------------------FATSVAEEGLDIPDCNL
IV--------------------RFDLASTLTQYIQSRG----RARHMNST----------
--------TCLIIT------------------CKS--Q-------------------E--
---------------IMK-RFCISLPKDRIL------NS--N-D---V----D--ALYE-
-----GDR-NR-KCYTVQTTGAKLTYNSSLVVLAHFA-NSL-------------------
----------Q---YE------------KE-TST--VVSYYHR---FT--K---------
-NAFVCEVVLPE-----K--SPIRGIVGKPASKKLIAKQSAAFETCLLLRKHGLLDDHFV
ST-YHKR-LPAMRNARLAISSKKSNQYDMKVKPKLWET----SRGI-IP-TSLNIVVL-G
FRSRR-LLH--R--EYHPLVLLTREKLP-HFPEFPLYLED-----------D---IECDV
ICSSIIS--GFQV--SG---------------------------HDL-EVLTTFTLR-IF
QDIFHKVYDRDVG--MMTYWLAP----------LN-------LS-------------C--
DISS--S---------------AS-RD--------L-----LDWGILQFV-FDN-P----
--E-IPWS---S-----SN---SA------------------------AFFANRFVYDRW
NGRYRYFTHG-IDPSLRPSDPP----PSSM-ARR--------R-------HMG-NIMDYC
L-S-LFKNAR-K---KFLENC-------DWTQPVIKAEIIQL--RRNL-LDKRT---N--
KE-------------------------------------------------------K--
I-------KEGDY---YICLEP-----LTIS----------------------------A
-------------------------IPASVAAFAFAFPAIISRIESYLIALEACQE-LDL
-P-ISPELALEALTKDS---D------NTD---EH----R----------A-QQI-----
-HFQRGMGKNYER-----------------LEFLG----DCFLKMATSISLFAMN-PDND
EYDFHVKRMCLVCNQNLFKTA----------------VR--FKLYEFIRSQSFS------
-----------R-------R-----GWYPE------------------------------
---------GL-T-LL---QG--KGQ----------SKGA-T------------------
------------------------------------------------------------
-------------------ENKHALADKTIADVCEALIGACCLL----------------
-ASK----NHR-FDIAVKAVTAL------VS-----SD---D------------HNV---
LNWE-----QYSRLYSL----PKYQT---AVV--DAAELDLAAQVKKK-LG--YVFKYPK
LLRSAFT-HPSY-P--SA-W-A-R-V-PCYQRLEFLGDALLDMACVEHIYHKHPDKDPQW
LTEHK------------------MAMVSNKFLGSVAVRLGLHSHLNH-FSTSLQSQITNY
VEEIEAA-----------------EL-----------E----------------------
------S-----G--------------------D--------------------------
--------------------------S-PD-----------AW-T---L-T-S-------
--------------DP-P-----------------K-----------------CLPDMVE
AYIGAIFIDSNFS-------F-E-------------------------VVEEFFQKFLKK
HF------------E--DMTI--YDTYANKHPT-------------------TYLHNRLA
I-DFGCS------NYCLKAGEV--------P----------------------YVD----
------------------------G--PG-------------------------------
--TRVL-AAV------IVHD--EVVTEGVA-SSSRYAKL---------------------
----KASEAALS---KL-E--G-L----PPF-RFREI-----------------------
---------------------------------------------------YG-------
------------------------------------------------------------
------------------------------------------------------------
------------------------------------------------------------
------------------------------------------------------------
------------------------------------------------------------
------------------------------------------------------------
------------------------------------------------------C-----
-----------------------N--C---------------------------------
------------------------------Q--------A--G-----QSEA--------
------------------------------------------------------------
------------------------------------------------------------
---------------------GNE------------------------------------
------------------------------------------------------------
------------------------------------------------------------
------------------------------------------------------------
------------------------------------------------------------
------------------------------------------------------------
------------------------------------------------------------
------------------------------------------------------------
------------------------------------------------------------
------------------------------------------------------------
------------------------------------------------------------
------------------------------------------------------------
------------------------------------------------------------
------------------------------------------------------------
--------
>EEU41248.1/1-1452
------------------------------------------------------------
------------------------------------------------------------
------------------------------------------------------------
------------------------------------------------------------
------------------------------------------------------------
------------------------------------------------------------
------------------------------------------------------------
------------------------------------------------------------
------------------------------------------------------------
------------------------------------------------------------
------------------------------------------------------------
------------------------------------------------------------
------------------------------------------------------------
------------------------------------------------------------
------------------------------------------------------------
------------------------------------------------------------
------------------------------------------------------------
------------------------------------------------------------
------------------------------------------------------------
---------------------------------------------------------MI-
----------------------------------S-------------------------
--------ID--------------------------------------------------
------------------------------------------------------------
----------------FEKKRQDSAALKEW-------------------VSK--------
------NQR-----EV----T-RSSAA-------ALN-------DP---------NFQSV
A--------HLIK----TS--E-S----RK----IIATP-REYQIELFERAKQKNTI-VV
LP--------------------T-----------------------GTGKTLIAALLLRH
YLEQEMEDRAI----G-K---PKKVAFFL-------------------------VEKV-A
LCYQQYAVLNCNLGE-HPITKFWG-N----M--KGM---VR-KKQYWDQQFSENMVVVCT
AQILVDCLNDGFIKMSQINLLIFDEAHHAK--KDHPYA-------------------R--
--------------IMRNHYIR-Y--QGE--R-PRILGMTASPVD-SQ----TK---DVK
AAAL------------------ELETFLCSEIATVSN-----------------------
------------EF-PEDAKTQ--LWDLIWAQ--VLRNSQFKASLEFTKE-AASTLGSWC
ADRYWILLLTD---N-E--TKRLVAR---TDR----------DF--S-------------
---------------------------R------------------------------DF
ATN----------QADHAT--------------EAVRRVRDIVKK-RELPP---IE---P
SS----------------------------P---E-L--------------SPKMKKLHE
-ILLHAFTR-DST--K-RCIVFVEKRHTAWLLSDLYQQQG-M----R--IP----G----
----MVAYYM----------------IGS--Q-SA-----SS-T-HSNM----SHRDQVV
TLQKFKR-GSINCL-----------------------------FATTVAEEGIDVPDCDL
VI--------------------RFDLYNSVIQYLQSKG----RARQSNSR----------
--------YITMLEEGNMGQLR-----SLKQAERD--S-------------------T--
---------------ALQ-KFCLSLPADRKLE-----DD-VV-D------------AV--
----QDELLVQ-KVYEIPSTGARLTFAHSMDVLSKYA-ASI-------------------
--------------TP-----------G-V---SS-KVEFTVT---KL--G---------
-PKFIADVILPD-----A--SPLKAMSGFPQRSKLLAKYSAAFEACVKLIKDKHIDGHLQ
PT-LSKT-IPRMRNARLAVSSNKKAEYPMRLRPDVWKS-----LGD--C-KELFSTII-T
LDNPG-ALG--EDLLSRPLMLLSRNKLP-DLPGVPLFFGN-----------G---RSSVA
KLTVSEE--SLKL--TS---------------------------EEI-DALTRFTLK-LF
SDVFSKEFDASAD--RLPYFLAPC---------KD----------G--------------
-------------------H-SSV-SQ--------A-----VDWSIVEAT-K-N-D----
--S-LPWE---N-----A----PK------------------------EFFVNKFVTDPY
DGGRKLVIKG-IDESKKPSDPT----PEGV-PESRSR---AYRQ-------VEPTIKEYS
N-S-LYYNTR-----LKV-KW-------REDQPVVKAQMLSL--RRNY-LDEFQ---V--
DE----------------------------------------------------------
E-------VNNDC---FVILEP-----LRVS----------------------------P
-------------------------IPLDVAFMVMAFPAIIHRIDAALITLDACAM-LDL
-P-IPPVLALEAMTKDS---D------NSG---EH----D----------E-EQV-----
-NFQPGMGSNYER-----------------LEFLG----DSFLKMATTISLFTLI-PESD
ECGYHVERMILICNQNLFNHA----------------VD--RKLHEYIRSKAFD------
-----------R-------R-----SWYP-------------------------------
---------DL-P-LK---KG--KAP-----------K---T------------------
---------------E--------------------------------------------
-------------------M-RHNLADKSIADVCEALIGAAYLS-G--KG----------
-G--------S-MDLAVKAVTRM------VK-----SK---N------------HKM---
EKFE-----DYFAAFKM----PAWQQ---AEA--NVNQRRLVDCVADA-VG--YRFKWPA
LLRSAFK-HPSW-P-----Y-D-P-V-PNYQRLEFLGDALLDMAIVDNLFQRFPQADPQW
LTEHK------------------MAMASNQFLGCLCVKLDLHKHLTS-TTSSLIGQISSY
ASELELAEEDA-------------RQ-----------E----------------------
------A-----K------------AN------KT-------------------------
-----A-------------------MR-KD-----------FW-L---R-A-S-------
--------------AP-P-----------------K-----------------AFADVME
ALVGAMFVDAKYD-------Y-T-------------------------VVRNFFTRFIEP
YF------------E--DMAL--YDSFANKHPV-------------------TYLSKKMQ
Q-DLGCT------NWRVSAENV--------P--------------------C-GV----E
-----------------------EG--IAAL-----TE----------------------
--SDVV-AVF------MVHQ--KVVANATA-KSGRYAKI---------------------
----AVAKRALA---ML-D--E-HE-G-DFE-TMKRA-----------------------
---------------------------------------------------LG-------
------------------------------------------------------------
------------------------------------------------------------
------------------------------------------------------------
------------------------------------------------------------
------------------------------------------------------------
------------------------------------------------------------
------------------------------------------------------C-----
-----------------------D--C---------------------------------
------------------------------K-----------P-----G-A---------
------------------------------------------------------------
------------------------------------------------------------
--------------------VQD--D----------------------------------
-------------------V--------------------------N-------------
----------------------------------------------DHG-T---------
------------------------------------------------------------
------------------------------------------------------------
------------------------------------------------------------
------------------------------------------------------------
------------------------------------------------------------
------------------------------------------------AI----------
------------------------------------------------------------
------------------------------------------------------------
------------------------------------------------------------
------------------------------------------------------------
------------------------------------------------------------
--------
>EEY14753.1/1-1510
------------------------------------------------------------
------------------------------------------------------------
------------------------------------------------------------
------------------------------------------------------------
------------------------------------------------------------
-------------------------------MTAEKFPTGL----------------DVT
------------------------------------------------------------
---VISILAD--------------------------------------------------
---------------------------------VPETI----------------------
-----------------ASSTSTSITGKE-------------------------------
------------------------------------------------------------
---DGHFYVNRCTQ----------------------------------------------
------------------------------------------------------------
------------------DTA---------------------------------------
------------------------------------------------------------
------------------------------------------------------------
------------------------------------------------------------
------------------------------------------------------------
------------------------------------------------------------
----------------------------------------------------------TT
Q---------------------------------DSQSRV--------------------
-------SGD--------D-EDDF------------------------------------
---------------SSHDEADE-NSDDRQ-------HSMTPERP---------------
--------RKI-----TEKKRADHAAFHNW-------------------LQS--------
------NSN-----EI----A-QSAPQ-------PV---------Q--T-----LNHTST
A--------MMVR----ES--E-N----RK----IIENP-REYQIELFERAKRKNII-AV
LP--------------------T-----------------------GSGKTLIAALLLRY
TLEQETADRRA----G-K---PKRIAFFL-------------------------VEKV-A
LALQQHAVLECNL-E-FPIDRVCG-D----M--VRS---DW-IKESWMKRWDDNMVMVCT
AAILQQCLARSFIRMDQINLLIFDEAHHAK--GNHPYA-------------------R--
--------------IIKDYYIT-E--PDKERR-PKIFGMTASPVD-AL----T----DVK
IAAA------------------QLEGLLHSEIATIEQDSASFKQ-IQKE----VVEQDCK
Y------SA-L-EP-PFTTN----LHKKIQEQ--VRYNRNFAKALSHSLE-MSSSLGSWC
VDRFWQIFLTE---E-T--LARMAAQ---TAQ----------DN--I-------------
---------------------------FAD------------------------------
-------------RAEREH--------------VAIEEVRNIIKQ-HQFLP---VT---K
TL----------------------------Q---D-L--------------SSKVLCLLG
-QLELRFSA-PTD--H-KCIIFVEKRNTAMILAHLLSLPG-T----G--PL----Y----
----LKPAAL----------------VGN--P-SD-----N--S-PLAM----SYKEQVM
TITKFRR-GEFNCL-----------------------------LATSVAEEGIDIADCKI
VI--------------------RFDLFNSVIQYIQSKG----RARHLNSE----------
--------YICMAELGNGKHTR-----AKIQANYD--L-------------------S--
---------------LIR-QFCSTLPEDRKIV--------GW-D---P----E--AAL--
----HHGERDH-EFHIIPSTGAKLTWTGSLVVLSTFA-SSL-------------------
--------------QV-----------N-D-E-TL-SPSYMVS---LI--G---------
-SEYICEVQLPS-----R--SPILSVSGTLQKNKAEARCSAAFEMCMKLIKGGFISNHLQ
PT-FARK-LPAMRNARLAISSEKRDRYNMRVKPEVWSR-----RGP--A-SSLFLTVL-K
LRAPG-ALN--R--PSQPLALLTREVLP-ELPGVPLFFGN-----------C---GRSIA
EVISVVK--PMHL--DE---------------------------IRL-DSIRVFTLR-IF
KDIFSKVYESQVA--DLPYFLAPA---------A--------HDHS----------H---
EF----SP-----------N-EDP-GS--------L-----IDWNHLMLT-KEV-E----
--Y-LPWD---E--------DHSP------------------------SFYQNKFVIDPY
TGSRKLFLRG-IRTDLKPTDLV----PDGV-PDPPFR---LWKD-------VEHTIKEYS
I-S-LWAKSR-A---RRAGEW-------LAKQPVVEAELVSL--RRNL-LDGFA---D--
SE-------------------------------------------------------Q--
A-------GSRIC---YVILQP-----LQIS----------------------------T
-------------------------LPVKVVAMAYNFPAIIHRIESNMIALDACRM-LNL
-Q-VRPDLALEAMTKDS---S------NSD---EQ----D----------Q-EKI-----
-DFQAGMGNNYER-----------------LEFLG----DCFLKMATTIALFTRI-PDSN
EFEYHVERMLLICNQNLFNVA----------------LK--KNLQEYIRSKQFD------
-----------R-------R-----SWYPQ------------------------------
---------GL-K-QK---AG--KAQ-----------G---A------------------
---------------Q--------------------------------------------
-------------------N-SHSLADKSIADVCEAMIGASYLSYA-------------D
EG--------N-FDMA--------------------------------------------
-------------------------------------------------------FKSPA
LLRSAFK-HPSY-P--RQ-F-E-S-V-PNYQRLEFLGDALLDMVCVDFLFRKFPDADPQW
LTEHK------------------MAMVSNHFLGSLSVELGFYRRVLH-FSGVMANQIKDY
VDALTHARQEA-------------EA-----------A----------------------
------A-----Q------------IS------GV-------------------------
-------------------------IS-QD-----------YW-L---N-V-Q-------
--------------HP-P-----------------K-----------------FLSDVVE
AYIGAIFVDSGYN-------Y-S-------------------------QVQAFFEKHIRP
FF------------A--DMAL--YDSFASSQPV-------------------TTLARMMQ
Q-DFGCQ------DWRLLVSEL--------P--------------------P-SCE---D
-----------------------GG--ATAI-----TE----------------------
--TEVI-CGF------MVHG--RILLHAKS-SSGQYAKV---------------------
----GAAKRAVE---KL-M--G-LG-N-DKE-AFRED-----------------------
---------------------------------------------------FG-------
------------------------------------------------------------
------------------------------------------------------------
------------------------------------------------------------
------------------------------------------------------------
------------------------------------------------------------
------------------------------------------------------------
------------------------------------------------------C-----
-----------------------D--C---------------------------------
------------------------------------------------------------
------------------------------------------------------------
------------------------------------------------------------
------------------------------------------------------------
------------------------------------------------------------
-------------------------------------------GCDGQA-I---------
------------------------------------------------------------
------------------------------------------------------------
------------------------------------------------------------
------------------------------------------------------------
------------------------------------------------------------
------------------------------------------------------------
------------------------------------------------------------
------------------------------------------------------------
------------------------------------------------------------
------------------------------------------------------------
------------------------------------------------------------
--------
>EFE36833.1/1-1510
------------------------------------------------------------
------------------------------------------------------------
------------------------------------------------------------
------------------------------------------------------------
------------------------------------------------------------
-------------------------------MEDNSD---------------------ID
------------------------------------------------------------
--------------K---------ATTN----------------------V-----PQT-
------------------------------------------------------------
-------------------LKEENT-----------------------------------
------------------------------------------------------------
----NVPAA---------------------------------------------------
------------------------------------------------------------
------------------------------------------------------------
------------------------------------------------------------
------------------------------------------------------------
------------------------------------------------------------
------------------------------------------------------------
------------------------------------DSTPET------------------
------------------------------------------------------------
----------------------------------RSGT----------------------
-------PTE--------S-ET--------------------------------------
----------------------E-DE----------------KPNP--------------
--------ANP-----SEKRRALNCKFKDL-------------------LSRRAEAI---
------TED-----D-----V-K-----------AVI---KATDDT----------QLSM
T--------NIIA----KQ--D-Y----TS----IIHDP-REYQLELFEKAKEKNII-AV
LE--------------------T-----------------------GSGKTLIAVLLLKH
VIEQELTDRSL----G-L---PPRISFFL-------------------------------
----------NNI-P-QKIDKFCG-A----M--QTD---LW-NKETWEGHFKRNMVIVCT
AEVLHQCLLHSFIQIDQINLLIFDEAHHAK--KEHPYA-------------------R--
--------------IIKDFYLK-E--PE--RK-PKIFGMTASPVD-AK----V----EVV
GAAK------------------TLEAMLDSQITTASNPALLRQ--SVTR----PTEEIWE
Y------DR-L-EL-PFETP----LYSKLRQK--FGDIKVLEKIFKFSRE-TSSSLGSWC
SDWIWSYCLSE---E-T--LPKLEAR---SNR----------PL--M-------------
---------------------------KSI-P------------D------------QSS
C------------DTEA----------------ERIREAGAIIKE-HEFG-------DPV
ANPE------------------------------L-L--------------SRKVLLLRD
-QLLRRFKE-NPDT---RCIVFTAQRHTARILRDLFKK---I----G--SQ----Y----
----IRPNLL----------------VGV--R-SG-----GD-KIGLDI----SFREQFL
NVIAFRKVNESNEY-----------------------------LIPGLG------TDFNL
----------------------RFDLYSTLIQYIQSRG----RARHMESTVCITYLEVSL
VQTNIFTQFAHMVERNNLMHET-----AVE-------E-------------------E--
---------------VLT-RFCKSLPEDRLLK-----GT--G-D---I----D--MMIE-
-----KDR-QQ-KSYTIKSTGAKLTYPSSLAVLAHYA-STL-------------------
----------Q---YE------------KE-LST--QVSYIIH---PK--D---------
-GAFICETILPE-----K--SPIRGCMGKSASRKLLAKQSAAFETCLLLRKNRLLDEYFI
ST-YHKR-LPVMRNARLAITSKKSNKYSMISKPAAWEL----SRGE-SP-TVLYATVL-S
LSDCE-KLQ--K--SYHPIVLLTRVPMP-DFPAFPLYLEH-----------N---KKCSS
CSIRVEE--GLKV--IP---------------------------PEL-ELLTKFTFR-VF
EDVFHKIYEENSS--LVSYLIAP----------AK-------LD-G----------VT--
DIKK--S---------------NP-VE--------L-----IDWQMLQYI-QEN-E----
--E-LLWS---P-----DM---PN------------------------EFLENRFLVDKW
DGRYRYFSIK-VDPTRRPQDPV----PENV-ARR--------R-------YMD-NIMNYC
L-S-LFKNSR-A---RFMKRC-------NWDQPVLRSELIQL--RRNF-LD-ID---E--
NQ-------------------------------------------------------K--
S-------PPVDY---YVCAEA-----LKIS----------------------------A
-------------------------ISVPLATQIFVFPAMIWRMESYLIALEACEK-LQL
-K-IPPELALEALTKDS---E------NTE---EH----G----------M-EQI-----
-RFQSGMGKNYER-----------------LEFLG----DCFLKMATSISLFAMN-PDND
EYDYHVKRMLLICNQNLFNNA----------------II--LEIFKFIRSRSFS------
-----------R-------R-----AWYPE------------------------------
---------GL-T-LL---KG--KDK----------KEGP-N------------------
------------------------------------------------------------
-------------------GPEHALADKTIADVCEALIGASLLA----------------
-GGP----DHK-FDMATKAVTVF------VN-----SD---D------------HRV---
EKWA-----DYSRLYSL----PNYQT---ASA--SASEIDVANQIQSK-LG--YCFKYPK
LLRSAFM-HPSY-P--SQ-W-A-N-V-PCYQRLEFLGDSLLDMVCVNHLFERYPDKDPQW
LTEHK------------------MAMVSNKFLGSLAVSLNLHVHLIH-ISNTLQGQITSY
TEELQAM-----------------KI-----------K----------------------
------M-----E--------------------G--------------------------
--------------------------N-LE-----------AW-T---Y-T-N-------
--------------EP-P-----------------K-----------------CLPDIVE
AYLGAIFVDSNFN-------F-D-------------------------VVDDFFRKFIQH
YF------------E--DMSV--YDTFANKHPI-------------------TFLHTRLA
V-DFGCT------FYALKADEI--------P----------------------CVD----
------------------------G--TT-------------------------------
--VRAL-AAV------CVHD--DIVAEGVA-SSPRHAKL---------------------
----KASQNALQ---IL-E--E-M----SAA-DFRAK-----------------------
---------------------------------------------------YK-------
------------------------------------------------------------
------------------------------------------------------------
------------------------------------------------------------
------------------------------------------------------------
------------------------------------------------------------
------------------------------------------------------------
------------------------------------------------------C-----
-----------------------D--C---------------------------------
------------------------------R--------E--R-----QEEH--------
------------------------------------------------------------
------------------------------------------------------------
---------------------EEEE-----------------------------P-----
-------------------E--------------------------TA------------
------------------------------------------------E-E---------
------------------------------------------------------------
------------------------------------------------------------
------------------------------------------------------------
------------------------------------------------------------
------------------------------------------------------------
------------------------------------------------------------
------------------------------------------------------------
------------------------------------------------------------
------------------------------------------------------------
------------------------------------------------------------
------------------------------------------------------------
--------
>EFE42046.1/1-1510
------------------------------------------------------------
------------------------------------------------------------
------------------------------------------------------------
------------------------------------------------------------
------------------------------------------------------------
-------------------------------MEDNSD---------------------ID
------------------------------------------------------------
--------------K---------ATTN----------------------V-----PQT-
------------------------------------------------------------
-------------------LKEENT-----------------------------------
------------------------------------------------------------
----NVPAA---------------------------------------------------
------------------------------------------------------------
------------------------------------------------------------
------------------------------------------------------------
------------------------------------------------------------
------------------------------------------------------------
------------------------------------------------------------
------------------------------------DSTPET------------------
------------------------------------------------------------
----------------------------------RSGT----------------------
-------PTE--------S-ET--------------------------------------
----------------------E-DE----------------KPNP--------------
--------ANP-----SEKRRALNCKFKDL-------------------LSRRAEVI---
------TED-----D-----V-K-----------AVI---KATDDT----------QLSM
T--------NIIA----KQ--D-Y----TS----IIHDP-REYQLELFEKAKEKNII-AV
LE--------------------T-----------------------GSGKTLIAVLLLKH
VIEQELTDRSL----G-L---PPRISFFL-------------------------------
----------NNI-P-QKIDKFCG-A----M--QTD---LW-NKETWEGHFKRNMVIVCT
AEVLHQCLLHSFIQIDQINLLIFDEAHHAK--KEHPYA-------------------R--
--------------IIKDFYLK-E--PE--RK-PKIFGMTASPVD-AK----V----EVV
GAAK------------------TLEAMLDSQITTASNPALLRQ--SVTR----PTEEIWE
Y------DR-L-EL-PFETP----LYSKLRQK--FGDIKVLEKIFKFSRE-TSSSLGSWC
SDWIWSYCLSE---E-T--LPKLEAR---SNR----------PL--M-------------
---------------------------KSI-P------------D------------QSS
C------------DTEA----------------ERIREAGAIIKE-HEFG-------DPV
ANPE------------------------------L-L--------------SRKVLLLRD
-QLLRRFKE-NPDT---RCIVFTAQRHTARILRDLFKK---I----G--SQ----Y----
----IRPNLL----------------VGV--R-SG-----GD-KIGLDI----SFREQFL
NVIAFRKVNESNEY-----------------------------LIPGLG------TDFNL
----------------------RFDLYSTLIQYIQSRG----RARHMESTVCITYLEVSL
VQTNIFTQFAHMVERNNLMHET-----AVE-------E-------------------E--
---------------VLT-RFCKSLPEDRLLK-----GT--G-D---I----D--MMIE-
-----KDR-QQ-KSYTIKSTGAKLTYPSSLAVLAHYA-STL-------------------
----------Q---YE------------KE-LST--QVSYIIH---PK--D---------
-GAFICETILPE-----K--SPIRGCMGKSASRKLLAKQSAAFETCLLLRKNRLLDEYFI
ST-YHKR-LPVMRNARLAITSKKSNKYSMISKPAAWEL----SRGE-SP-TVLYATVL-S
LSDCE-KLQ--K--SYHPIVLLTRVPMP-DFPAFPLYLEH-----------N---KKCSS
CSIRVEE--GLKV--IP---------------------------PEL-ELLTKFTFR-VF
EDVFHKIYEENSS--LVSYLIAP----------AK-------LD-G----------VT--
DIKK--S---------------NP-VE--------L-----IDWQMLQYI-QEN-E----
--E-LLWS---P-----DM---PN------------------------EFLENRFLVDKW
DGRYRYFSIK-VDPTRRPQDPV----PENV-ARR--------R-------YMD-NIMNYC
L-S-LFKNSR-A---RFMKRC-------NWDQPVLRSELIQL--RRNF-LD-ID---E--
NQ-------------------------------------------------------K--
S-------PPVDY---YVCAEA-----LKIS----------------------------A
-------------------------ISVPLATQIFVFPAMIWRMESYLIALEACEK-LQL
-K-IPPELALEALTKDS---E------NTE---EH----G----------M-EQI-----
-RFQSGMGKNYER-----------------LEFLG----DCFLKMATSISLFAMN-PDND
EYDYHVKRMLLICNQNLFNNA----------------II--LEIFKFIRSRSFS------
-----------R-------R-----AWYPE------------------------------
---------GL-T-LL---KG--KDK----------KEGP-N------------------
------------------------------------------------------------
-------------------GPEHALADKTIADVCEALIGASLLA----------------
-GGP----DHK-FDMATKAVTVF------VN-----SD---D------------HRV---
EKWA-----DYSRLYSL----PNYQT---ASA--SASEIDVANQIQSK-LG--YCFKYPK
LLRSAFM-HPSY-P--SQ-W-A-N-V-PCYQRLEFLGDSLLDMVCVNHLFERYPDKDPQW
LTEHK------------------MAMVSNKFLGSLAVSLNLHVHLIH-ISNTLQGQITSY
TEELQAM-----------------KI-----------K----------------------
------M-----E--------------------G--------------------------
--------------------------N-LE-----------AW-T---Y-T-N-------
--------------EP-P-----------------K-----------------CLPDIVE
AYLGAIFVDSNFN-------F-D-------------------------VVDDFFRKFIQH
YF------------E--DMSV--YDTFANKHPI-------------------TFLHTRLA
V-DFGCT------FYALKADEI--------P----------------------CVD----
------------------------G--TT-------------------------------
--VRAL-AAV------CVHD--DIVAEGVA-SSPRHAKL---------------------
----KASQNALQ---IL-E--E-M----SAA-DFRAK-----------------------
---------------------------------------------------YK-------
------------------------------------------------------------
------------------------------------------------------------
------------------------------------------------------------
------------------------------------------------------------
------------------------------------------------------------
------------------------------------------------------------
------------------------------------------------------C-----
-----------------------D--C---------------------------------
------------------------------R--------E--R-----QEEH--------
------------------------------------------------------------
------------------------------------------------------------
---------------------EEEE-----------------------------P-----
-------------------E--------------------------TA------------
------------------------------------------------E-E---------
------------------------------------------------------------
------------------------------------------------------------
------------------------------------------------------------
------------------------------------------------------------
------------------------------------------------------------
------------------------------------------------------------
------------------------------------------------------------
------------------------------------------------------------
------------------------------------------------------------
------------------------------------------------------------
------------------------------------------------------------
--------
>EFQ33220.1/1-1532
------------------------------------------------------------
------------------------------------------------------------
------------------------------------------------------------
------------------------------------------------------------
------------------------------------------------------------
------------------------------------------------------------
------------------------------------------------------------
-------------MEE------FSPVSL--------------------------------
--------------------------------LV--------------------------
------------------------------------------------------------
------------------------------------------------------------
------------------------------------------------------------
------------------------------------------ASPRQ-------------
------------------NP----------------------------------------
------------------------------------------------------------
------------------------------------------------------------
------------------------------------------------------------
------------------------------------------------------------
------------------------------------------------------------
----------------------------------------------------------VS
D---------------------------------ANFEN---------------------
-------QDE--------D-GEDR------------------------------------
----------------GFIEDED-EDEYLR-------WSLNPERP---------------
--------RKI-----SEKKRRDHAKFQSW-------------------IES--------
------NQD-----KV----L-EAGPD-------AS---------K--E-----PNLGSV
A--------HLLKQ---EN--E-R----FR----IIQTP-REYQIELFERAKSKNTI-VV
LD--------------------T-----------------------GSGKTLIAALLLRH
ILEKEIEDRAT----G-Q---QKRIAFFL-------------------------VDKV-S
LVFQQHAVLECNL-E-HPVARFCG-D----M--VDE---MW-SREFWAQKFEENMVIVCT
AAILQKCLTHSYIRMEQINLLIFDEAHHTK--KNHPYA-------------------R--
--------------IIKDFYIK-E--PDANKR-PRILGMTASPVD-AQ----T----DIK
IAIA------------------QLECLLHSEIATVSEESLSRDS-HVRK----ITEKEIH
Y------SS-L-PM-PYETE----LYQKINAL--VGRNQHFSKELCFAKA-ATSSLGPWA
ADRFWQLFLTD---E-A--IVRLTQR---TEM----------SY--S-------------
---------------------------GLG------------------------------
-------------SADRET--------------AAVQKLRDVVRT-HEFKP---AT---P
TL----------------------------D---Q-V--------------SMKVLRLWE
-ELRPRFTS-EPK--Y-RCIVFVEMRLTAVLLADLFKQNH-I----K--LS----Y----
----LNPAVL----------------VGS--Q-SD-----T--G-LANM----SFKQQVL
TIHRFRH-AEVNCL-----------------------------FATQVAEEGLDIPDCNL
IM--------------------RFDLYKSVIQYIQSKG----RARRQDSE----------
--------YISFIEGGNGRQAR-----MVLQATYD--Q-------------------S--
---------------VLR-RFCNALPEDKKIM--------GF-D---V----K--ASI--
----LKGDLHY-KSYLIKSTGAVLTWTSSLEVLANFA-ASL-------------------
----------R---QS-----------N-D-E-VC-APEYVVI---NQ--G---------
-QTFVAEVQLPE-----R--SPIMHVAGFPQSNKQAARCSAAFEMCKELIKKKYIDHNLQ
PV-FTKK-LPAMRNARLAVSSNKRAEYKMRTKPDIWFR-----LGP--F-SHLYVNIL-V
LATPD-AVG--R--NSKPLLLLTREKLP-DLPAIPLFFGN-----------D---QQSEA
FVVALPA--PIQV--SE---------------------------TDS-ELLKSFTFR-IF
KDMFSKEYEAPIQ--NIPYFLAPT---------R--------RHHS----------E---
DL----AR-------------ADA-AT--------L-----IDWVHLRET-KDR-E----
--Y-LEWD---D--------NAAE------------------------EFFQDKLVIDPY
AGSRKFYLRG-VRKDMKPTDPV----PEGA-PDPGHR---PWRDP-----AVEKNIKEYS
V-S-MWMKSR-A---KRT--W-------RDTQPVVEAEVVSL--RRNL-LDDFV---E--
VT-------------------------------------------------------T--
E-------ESKIC---YIILEP-----LRVS----------------------------T
-------------------------LPIETVVMAFTFPAIIHRIDAVLIALDACKF-LDL
-D-IRPDLALEAVTKDS---D------NSD---EH----G----------K-NKI-----
-NFQGGMGKNYEQ-----------------LEFLG----DCFLKMATTIALFTQN-PEDN
EFAYHVERMLLICNQNLFNKA----------------VD--RSLPEYVRSKSFD------
-----------R-------R-----SWYPS------------------------------
---------GL-R-LI---RG--KEG-----------S---L------------------
---------------N--------------------------------------------
-------------------H-RHALADKSIADVCEALIGAAYLSYA-------------E
TN--------N-FDMAIRAVTAM------VK-----NK---N------------HLM---
TSWG-----DYYTAYTP----SAWQS---GHS--TAMQKELARQIKEN-LG--YEFKYPA
LLRSAFK-HPSY-P--RA-Y-E-D-L-PNYQRLEFLGDALLDMVCVDFLFKKFPDADPQW
LTEHK------------------TAMVSNQFLACLCVQLGLHKHVLS-GHASLLNQTQDF
VGVLECAKQDA-------------A-----------------------------------
-------------------------AD------GT-------------------------
-------------------------FS-QC-----------YW-I---H-V-K-------
--------------QA-P-----------------K-----------------FLSDVVE
AYIGALFVDSGYD-------Y-G-------------------------QVRGFFDAHIRP
FF------------T--DMAL--YDSFASRHPV-------------------TNLTRILQ
D-DLGCQ------EWRLMVSEV--------A--------------------P-SVE---E
-----------------------GG--AAAI-----TG----------------------
--SHVL-CGV------ILHG--QIHFHAAA-ASGRYAKV---------------------
----AAAKRAVE---KL-E--N-M----DVG-AFRKE-----------------------
---------------------------------------------------YG-------
------------------------------------------------------------
------------------------------------------------------------
------------------------------------------------------------
------------------------------------------------------------
------------------------------------------------------------
------------------------------------------------------------
------------------------------------------------------C-----
-----------------------D--C---------------------------------
------------------------------D-----------A-----QG----------
------------------------------------------------------------
------------------------------------------------------------
-------------------------G----------------------------------
----------------------------------------------EN------------
-------------------------------------------TIGDHG-T---------
------------------------------------------------------------
------------------------------------------------------------
------------------------------------------------------------
------------------------------------------------------------
------------------------------------------------------------
------------------------------------------------AV----------
------------------------------------------------------------
------------------------------------------------------------
------------------------------------------------------------
------------------------------------------------------------
------------------------------------------------------------
--------
>EFR03219.1/1-1518
------------------------------------------------------------
------------------------------------------------------------
------------------------------------------------------------
------------------------------------------------------------
------------------------------------------------------------
-------------------------------MGDSSD---------------------IE
------------------------------------------------------------
--------------K---------ATTS----------------------V-----LQT-
------------------------------------------------------------
-------------------LKEEHT-----------------------------------
------------------------------------------------------------
----DIPAA---------------------------------------------------
------------------------------------------------------------
------------------------------------------------------------
------------------------------------------------------------
------------------------------------------------------------
------------------------------------------------------------
------------------------------------------------------------
------------------------------------DLIPEA------------------
------------------------------------------------------------
----------------------------------QSGS----------------------
-------PTE--------S-ET--------------------------------------
----------------------E-DE----------------KPYH--------------
--------ANP-----SEKRRALSCKFKDL-------------------LSRRAEAI---
------TAD-----D-----V-K-----------AVI---KATDDT----------QLSM
T--------NIIA----KQ--D-Y----AS----IIHDP-REYQLELFEKAKEKNII-AV
LE--------------------T-----------------------GSGKTLIAVLLLKH
VIEQELTDRGV----G-L---PPRISFFL-------------------------VDSV-T
LVYQQAAVLQNNI-P-QKIDKFCG-A----M--QTD---LW-NKETWEGHFKRNMVIVCT
AEVLHQCLLHSFIQIGQINLLIFDEAHHAK--KEHPYA-------------------R--
--------------IIKDFYLK-E--LE--RK-PRIFGMTASPVD-AK----V----EVV
SAAK------------------TLENMLDSQIATASNPSLLRQ--SVAR----PIEEVWE
Y------DR-L-EA-PFETP----LYTQLREK--FGDIKVLEKIFKFSRE-TSSNLGSWC
SDWIWSYCLSE---E-T--LPKLEAR---SNR----------PL--M-------------
---------------------------KNL-A------------N------------HSS
G------------DTEA----------------ERIRDAGAIIKD-HEFG-------DPI
ANPK------------------------------L-L--------------SPKVLLLRD
-ELLRRFKE-NPDT---RCIVFTAQRHTARILRDLFQK---I----R--SQ----Y----
----IRPNLL----------------VGV--R-SG-----GD-KIGLDI----SFREQFL
NVIAFRK-GEINCL-----------------------------FATSVAEEGLDIQDCNL
IV--------------------RFDLYSTLIQYIQSRG----RARHTEST----------
--------FAHMVERNNLIHET-----AVEEVRRS--E-------------------E--
---------------VLT-RFCKSLPEDRLLK-----GS--G-D---I----D--MIME-
-----KDR-QQ-KSYIIKSTGAKLTYPSSLAVLAHYA-STL-------------------
----------Q---YE------------KE-LST--QVSYIIH---PK--D---------
-GAFICETILPE-----K--SPIRGCMGKSASRKLFAKQSAAFETCLLLRKNKLLDEYFI
ST-YHKR-LPVMRNARLAITSKKSNKYSMISKPAAWEH----SRGE-SP-TLLYATVL-S
LSDCQ-NLQ--K--TYHPIVLLTRVPMP-DFPSFPLYLEH-----------N---KKCSS
FSIRVDQ--GFKV--LS---------------------------PEL-DLLTKFTFR-VF
EDVFHKIYEENSS--LVSYLIAP----------AK-------LD-G----------VA--
DIMK--A---------------NP-VE--------L-----IDWQMLQYI-QHN-Q----
--E-LLWS---P-----GM---PN------------------------EFLENRFLVDKW
DGRYRYFSIK-VDPTRRPQDPV----PENV-ARR--------R-------YMD-NIMSYC
L-S-LFKNSR-A---GFMNSC-------NWDQPVLRSELIQL--RRNF-LD-ID---E--
NQ-------------------------------------------------------K--
S-------ATVDY---YVCVEA-----LKIS----------------------------S
-------------------------ISVPLATQIFVFPAMIWRMESYLIALEACEK-LQL
-K-IPPELALEALTKDS---E------NTE---DY----G----------M-EQI-----
-KFQSGMGKNYER-----------------LEFLG----DCFLKMATSISLFAMN-PDND
EYDYHVKRMLLICNQNLFNNA----------------II--LEIFKFIRSRSFS------
-----------R-------R-----AWYPE------------------------------
---------GL-T-LL---KG--KDK----------KEGP-N------------------
------------------------------------------------------------
-------------------GPEHALADKTIADVCEALIGASLLA----------------
-GGP----DHK-FDMATKAVTVF------VN-----SD---D------------HRV---
ERWA-----DYSKLYSL----PSYQT---AVA--SASEIDVANQIKSK-LG--YCFRYPK
LLRSAFM-HPSY-P--SQ-W-A-N-V-PCYQRLEFLGDSLLDMVCVNHLFERYPDKDPQW
LTEHK------------------MAMVSNKFLGSLAVSLNLHVHLIH-ISNTLQGQITSY
TEELQAM-----------------KI-----------K----------------------
------M-----E--------------------G--------------------------
--------------------------N-LE-----------AW-T---Y-T-N-------
--------------EP-P-----------------K-----------------CLPDIVE
AYLGAMFVDSNFN-------F-D-------------------------VVDDFFRKFIQH
YF------------E--DMSV--YDTFANKHPI-------------------TFLHTRLA
V-DFGCT------FYALKADEI--------P----------------------CVD----
------------------------G--TT-------------------------------
--VRAL-AAV------CVHD--DIVAEGVA-ISPRHAKL---------------------
----KASQNALQ---IL-E--E-M----SAA-DFRAK-----------------------
---------------------------------------------------YK-------
------------------------------------------------------------
------------------------------------------------------------
------------------------------------------------------------
------------------------------------------------------------
------------------------------------------------------------
------------------------------------------------------------
------------------------------------------------------C-----
-----------------------D--C---------------------------------
------------------------------R--------E--R-----QEEY--------
------------------------------------------------------------
------------------------------------------------------------
---------------------Q-EE-----------------------------P-----
-------------------D--------------------------PA------------
------------------------------------------------G-E---------
------------------------------------------------------------
------------------------------------------------------------
------------------------------------------------------------
------------------------------------------------------------
------------------------------------------------------------
------------------------------------------------------------
------------------------------------------------------------
------------------------------------------------------------
------------------------------------------------------------
------------------------------------------------------------
------------------------------------------------------------
--------
>EFY93774.1/1-1524
------------------------------------------------------------
------------------------------------------------------------
------------------------------------------------------------
------------------------------------------------------------
------------------------------------------------------------
-------------------------------MSQSPEHAT--------------------
------------------------------------------------------------
------------------------------------------------------------
-------------------------------------------------ANNLR------
------------------------------------------------------------
------------------------------------------------------------
------------------------------------------------------------
------------------------------------------NADERV------------
------------------APADTC------------------------------------
------------------------------------------------------------
------------------------------------------------------------
------------------------------------------------------------
------------------------------------------------------------
-------------------------------------DSNSQT-----------------
------------------------------------------------------------
----------------------------------EQHH-HDS------------------
TNEGTY-DSE--------S-SDA-------------------------------------
------------------------AEKYRL--------TTNPERR---------------
-P------K-K-----SLIQNSEHAAFMSW-------------------VAD--------
------AAY-----QD----D-TATSA-------K---------EN--D-----TVEDSA
T--------IVES----GT--P-S----AK----IVTTP-RQYQLDLFERAKQQNTI-IV
LD--------------------T-----------------------GSGKTYIAVLLLRH
VLALELEKQQ-------Q---TKRTAFFL-------------------------VDKV-A
LCLQQHRFLQANL-E-YPVGKFYG------D--KAS---M----REWASEIQENMVIVCT
AQILLDLLSSGLVKMNQVNLLVFDEAHHTK--KNHPYA-------------------S--
--------------IMRDHYIR-M--KAD--R-PRILGMTASPVD-SK----TR---DFY
AAAL------------------DLEATLCSKIATVSEEVLLAGM-GRKQ----QIERVVE
Y------GP-L-VD-PADEMTMISLSLSLSTL--CAPQSNFRIHLEAARY-AASIIGPWG
AHQYWRQLF-------K--SRDQYLT---ITE----------LA--A-------------
--------------------------------------------NTADELN-----SHGS
GAC-CQVQEQS--DDDLIK-----------------ARAKKLVTD-HVRKE--------S
-----------------------------TE---D-F--------------SLKVHALHE
-VLHDVFEC-QQG--T-RCIVFVQKRYIAFLLSEAFNLSV-L----R--VP----D----
----MAAGFV----------------VGS--Q-PA-----SS-S-IVNM----SIKDQTE
ALDRFRY-GETNCI-----------------------------FATQVAEEGIDIPECDL
II--------------------RFDLYDSAIQYIQSKG----RARQVHSV----------
--------YINMVERDNIHHRR-----RLMQAARD--V-------------------H--
---------------ALR-RFCSSLPSDRKID-----------EAEID----D--GLL--
----KLRVKSQ-ISFEVPQTGARLTFDSSRGVLAKFV-SSV-------------------
--------------C--------------G-GADA-HPEYIVT---PTNTG---------
--KFTAIVLLPD-----S--CPIKSSSGTPQRSKLLARGSAAFKACIELLNYKYIDGNLR
ST-LTRL-LPRMRNARLALSDKKQSEYGMKAKPELWA------KRA--T-SQLFVTTL-S
IEGPG-ATG--R--PSRPLCILTHAALP-TMEPIRLWTGN-----------D---VQSTL
ALNQVAV--PVTL--TG---------------------------EEV-AGLAKFTLI-LF
NDVFSKDFDCDSG--SMPYFLAPC---------VP-S-----TAAT----------N---
LKET--GC-----------P-WDG-RT--------V-----IDWDLVNRS-EVA-C----
--A-PTCP---A-----L--LTSP------------------------VDFMDRFVIDPY
DGSRKFFTSN-VNKNYQAFDPV----PSGV-PPPKSR---SYFR-------AQRNIAQYS
N-S-LSYKFR-----QSI-IW-------NSEQPVFDAELLPL--RRNL-LCEPD---Q--
GD-------------------------------------------------------I--
H-------SPRGC---FIILEP-----LAIS----------------------------T
-------------------------LPVDVVVTALALPVTIYSIESAAIAMDACGL-IDL
-A-IYPPLALEALTK-------------SE---ED----V----------D-VQS-----
-------NKNYER-----------------LEFLG----DAFLKMATTISLFTLI-PNKN
EFEYHVERMILICNKNLFNHA----------------VD--RGLQEYVRSRGFD------
-----------R-------R-----SWYP-------------------------------
---------DL-V-LR---KG--KKH-----------K---P------------------
---------------V--------------------------------------------
-------------------ALTHRLADKSIADVCEALIGAAYMT-E--PE----------
-G----------MNLAVKAVTKM------VQ-----SR---N------------HRM---
TKYS-----DYYEGYVQ----QAWQT---IPP--RPIEVLAADKVEGS-IG--YKFRSPK
LLRSAFK-HPSY-P-----Y-E-PEL-PNYQRLEFLGDALLDVAIVDFLFRRYPLADPQW
LTEHK------------------MAMASNHFFSFLCVELGLHRHILS-TGSSMMGHIAGF
VEQIEKAK----------------LQT---------------------------------
--------------------------E------DG-------------------------
-----V-------------------LQ-LD-----------FW-L---N-T-E-------
--------------HP-P-----------------K-----------------ALSDILE
AVVGAMYEDSKYD-------Y-N-------------------------SVRDFFTKFIAP
HF------------Q--DMTL--YDTYAAGHPV-------------------TQLTKLMQ
D-TFCCR------SWRLCVSPV--------P--------------------C-GS----D
-----------------------TG--ASAI-----MD----------------------
--SNVV-CAL------MIHR--KKTFHSIQ-GSGKDAKI---------------------
----AVAAAALK---QM-K--D-LD-G---D-AFRTM-----------------------
---------------------------------------------------TG-------
------------------------------------------------------------
------------------------------------------------------------
------------------------------------------------------------
------------------------------------------------------------
------------------------------------------------------------
------------------------------------------------------------
------------------------------------------------------C-----
-----------------------D--C---------------------------------
-------------------------------------------------GM---------
------------------------------------------------------------
------------------------------------------------------------
--------------------VD--------------------------------------
------------------------------------------------------------
------------------------------------------------------------
------------------------------------------------------------
------------------------------------------------------------
------------------------------------------------------------
------------------------------------------------------------
------------------------------------------------------------
------------------------------------------------------------
------------------------------------------------------------
------------------------------------------------------------
------------------------------------------------------------
------------------------------------------------------------
------------------------------------------------------------
--------
>EFY96289.2/1-1524
------------------------------------------------------------
------------------------------------------------------------
------------------------------------------------------------
------------------------------------------------------------
------------------------------------------------------------
-------------------------------MSQSSKHAT--------------------
------------------------------------------------------------
------------------------------------------------------------
-------------------------------------------------ANDLR------
------------------------------------------------------------
------------------------------------------------------------
------------------------------------------------------------
------------------------------------------RTDETV------------
------------------VTAGTF------------------------------------
------------------------------------------------------------
------------------------------------------------------------
------------------------------------------------------------
------------------------------------------------------------
-------------------------------------DSASEA-----------------
------------------------------------------------------------
----------------------------------EQNH-HDS------------------
RNEGSY-DSD--------S-SYA-------------------------------------
------------------------AEKYRL--------TTNPERR---------------
-P------K-K-----PLTQNSEHAAFMSW-------------------VAD--------
------EAY-----QD----D-TATPA-------K---------ED--D-----TAEGSA
T--------IVES----GT--S-H----QR----IVTTP-RQYQIDLFERAKEQNTI-IV
LD--------------------T-----------------------GSGKTYIAVLLLRH
VLALELETQQ-------Q---TKRTAFFL-------------------------VDKV-A
LCLQQHRFLQANL-E-YPVGKLYG------D--KAS---M----REWASEIQENMVIVCT
AQILLDLLSSGLVTMNQINLLVFDEAHHTK--KNHPYA-------------------T--
--------------IMRDHYIR-M--KAH--H-PRILAMTASPVD-SK----TR---DFY
AAAL------------------DLEATLCSKIATVSEEVLLAGM-GRKQ----QIERVIE
Y------GP-L-AD-PADEMTMTTLSLSLSTL--CRYQSNFQIHLEAARY-TASTIGPWG
ADQYWRQLF-------K--SPDQYLT---ITE----------LT--A-------------
--------------------------------------------NTADELI-----SQVS
GTY-CQAHEQI--DDDLIK-----------------ARARKLVTD-HVHNE--------S
-----------------------------NQ---D-F--------------SLKVDALHE
-ILHDAFES-QQS--T-RCIVFVQKRYIAFLLSEAFNRSA-L----R--IQ----D----
----MTAGFV----------------VGS--Q-PA-----SS-S-IVNM----SIKDQIE
SLNRFRY-GEINCI-----------------------------FATQVAEEGIDIPECDL
II--------------------RFDLYDSAIQYIQSKG----RARQTNSV----------
--------YVNMVERDNIQHRR-----KLIQATRD--V-------------------H--
---------------ALR-RFCSSLPSDRKIN-----------DVEIN----D--GLL--
----GLQAKSQ-ISFEVPQTGARLTFDSSRGVLAKFV-SSV-------------------
--------------C--------------G-GADA-HPEYIVT---STEMG---------
--KFTAIVLLPD-----S--CPVKSFSGTPQRSKLLARGSAAFKACIELLNYKYIDGNFR
ST-LTRL-LPKMRNARLALSEKKQSEYGMKSKPELWA------QRA--T-SQLFVTTL-S
IKGPG-PTG--R--PGRPLCILTHAALP-TIEPIRLWIDN-----------D---VQSTL
ALHQFAV--PLTL--TG---------------------------EDV-ASLAKFTLI-LF
NDVFSKDFDCDSG--SLPYFLAPC---------VL-S-----TAAT----------N---
LKET--DC-----------P-WDE-RT--------V-----IDWDIVKGS-EVA-C----
--A-PTFP---T-----L--LTRP------------------------VDFMDRFVTDPC
DGSRKFFTSG-VNKDYQAFDPV----PNDV-PFPRSR---SYFR-------VQKTIAQYS
N-S-LSYKLR-----QSI-IW-------NSEQPVFDAELLPL--RRNL-LCEPD---Q--
GG-------------------------------------------------------M--
H-------LPRGC---FLILEP-----LAIS----------------------------T
-------------------------LPVDVVVTAFALPVAIYSIESAAIAMDACGS-IDL
-A-IYPPLALEALTK-------------GE---ED----V----------D-VQT-----
-------SKNYER-----------------LEFLG----DAFLKMATTISLFTLI-PNRN
EFEYHVERMILICNKNLFNHA----------------VD--RGLQEYVRSRGFD------
-----------R-------R-----SWYP-------------------------------
---------DL-V-LR---KG--KKH-----------K---P------------------
---------------V--------------------------------------------
-------------------GLTQRLADKSIADVCEALIGAAYMT-E--PE----------
-G----------MDLAVKAVTVM------VQ-----SK---N------------HRM---
KKYS-----DYYEKYVQ----PAWQT---IPS--RPIELLAVGKVKAS-IG--YNFRSPK
LLRSAFK-HPSY-P-----Y-E-PEL-PNYQRLEFLGDALLDVAIVDFLFQRYPLADPQW
LTEHK------------------MAMASNHFFSFLCVELGLHRHILS-TGSSIMGHIAGF
VEQIEKAK----------------SQT---------------------------------
--------------------------E------DG-------------------------
-----V-------------------LQ-LD-----------FW-L---N-T-E-------
--------------HP-P-----------------K-----------------ALSDILE
AVVGAMYEDSKYD-------Y-N-------------------------SVRNFFTKFIAP
YF------------Q--DMTL--YDTYAGGHPV-------------------TQLTKLMQ
D-TFCCR------SWRLCVSPV--------P--------------------C-GS----D
-----------------------TG--ASAI-----TD----------------------
--SNVV-CAL------MIHK--KKTFHSIR-GSGKDAKI---------------------
----AVAAAALK---QM-R--D-LA-G---D-AFRRM-----------------------
---------------------------------------------------TG-------
------------------------------------------------------------
------------------------------------------------------------
------------------------------------------------------------
------------------------------------------------------------
------------------------------------------------------------
------------------------------------------------------------
------------------------------------------------------C-----
-----------------------D--C---------------------------------
-------------------------------------------------GM---------
------------------------------------------------------------
------------------------------------------------------------
--------------------VD--------------------------------------
------------------------------------------------------------
------------------------------------------------------------
------------------------------------------------------------
------------------------------------------------------------
------------------------------------------------------------
------------------------------------------------------------
------------------------------------------------------------
------------------------------------------------------------
------------------------------------------------------------
------------------------------------------------------------
------------------------------------------------------------
------------------------------------------------------------
------------------------------------------------------------
--------
>EGD90125.1/1-1519
------------------------------------------------------------
------------------------------------------------------------
------------------------------------------------------------
------------------------------------------------------------
------------------------------------------------------------
-------------------------------MGDNSD---------------------ID
------------------------------------------------------------
--------------K---------ATTS----------------------V-----PQT-
------------------------------------------------------------
-------------------LKEENT-----------------------------------
------------------------------------------------------------
----NVPAT---------------------------------------------------
------------------------------------------------------------
------------------------------------------------------------
------------------------------------------------------------
------------------------------------------------------------
------------------------------------------------------------
------------------------------------------------------------
------------------------------------DSNPET------------------
------------------------------------------------------------
----------------------------------RSGT----------------------
-------PIE--------S-ET--------------------------------------
----------------------E-DE----------------KPNP--------------
--------THP-----SEKRRALSCKFKAL-------------------LSRRAEAI---
------TEE-----D-----V-K-----------AVI---KVTDDT----------QLSM
T--------NIIA----KQ--D-Y----TS----IIHDP-REYQLELFEKSKEKNII-AV
LE--------------------T-----------------------GSGKTLIAVLLLKH
VIEQELTDRSL----G-L---PPRISFFL-------------------------VDSV-T
LVYQQAAVLQNNI-P-QKIDKFCG-A----M--QTD---LW-NKETWEGHFKRNMVIVCT
AEVLHQCLLHSFIQIDQINLLIFDEAHHAK--KEHPYA-------------------R--
--------------IIKDFYLK-E--PE--RK-PKIFGMTASPVD-AK----V----EVV
GAAK------------------TLEAMLDSQITTASNPALLRQ--SVTR----PTEEIWE
Y------DR-L-EL-PFETP----LYRKLRQK--FGDIKVLEKIFKFSRE-TSSSLGSWC
SDWIWSYCLSE---E-T--LPKLEAR---SNR----------PL--M-------------
---------------------------KSI-P------------N------------QPS
C------------DTEA----------------ERIREAGAIIKE-HEFG-------DPV
ANPE------------------------------L-L--------------SRKVLLLRD
-QLLRRFKE-NPDT---RCIVFTAQRHTARILRDLFKK---I----G--SQ----Y----
----IRPNLL----------------VGV--R-SG-----GD-KIGLDI----SFREQFL
NVIAFRK-GEINCL-----------------------------FATSVAEEGLDIQDCNL
IV--------------------RFDLYSTLIQYIQSRG----RARHMEST----------
--------FAHMVERNNLMHET-----AVEEVRRS--E-------------------E--
---------------VLT-RFCKSLPEDRLLK-----GT--G-D---I----D--MMIE-
-----KDR-QQ-KSYTIKSTGAKLTYPSSLAVLAHYA-STL-------------------
----------Q---YE------------KE-LST--QVSYIIH---PK--D---------
-GAFICETILPE-----K--SPIRGCMGKSASRKLLAKQSAAFETCLLLRKNRLLDEYFI
ST-YHKR-LPVMRNARLAITSKKSNKYSMISKPAAWEL----SRGE-SP-TILYATVL-S
LSDCQ-KLQ--R--SYHPIVLLTRVPMP-DFPSFPLYLEH-----------N---KKCGS
CSIRVEE--GLKV--IP---------------------------PEL-ELLTKFTFR-VF
EDVFHKIYEENSS--LVSYLIAP----------AK-------LD-G----------VT--
DIKK--S---------------NP-VE--------L-----IDWQMLQYI-QEN-E----
--E-LLWS---P-----DM---PN------------------------EFLENRFLVDKW
DGRYRYFSIK-VDPTRRPQDPV----PENV-ARR--------R-------YMD-NIMNYC
L-S-LFKNSR-A---RFMQRC-------NWDQPVLRSELIQL--RRNF-LD-ID---E--
NP-------------------------------------------------------K--
S-------PPVDY---YVCAEA-----LKIS----------------------------A
-------------------------ISVPLATQIFVFPAMIWRMESYLIALEACEN-LQL
-K-IPPELALEALTKDS---E------NTE---EH----G----------M-EQI-----
-RFQSGMGKNYER-----------------LEFLG----DCFLKMATSISLFAMN-PDND
EYDYHVKRMLLICNQNLFNNA----------------IN--LEIFKFIRSRSFS------
-----------R-------R-----AWYPE------------------------------
---------GL-T-LL---KG--KDK----------KEGP-N------------------
------------------------------------------------------------
-------------------GPEHALADKTIADVCEALIGASLLA----------------
-GGP----DHK-FDMATKAVTVF------VN-----SD---D------------HRV---
ERWA-----DYSRLYSL----PNYQT---ASA--SASEIDVANQIQSK-LG--YCFKYPK
LLRSAFM-HPSY-P--SQ-W-A-N-V-PCYQRLEFLGDSLLDMVCVNHLFERYPDKDPQW
LTEHK------------------MAMVSNKFLGSLAVSLNLHVHLIH-ISNTLQGQITSY
TEELQAM-----------------KI-----------K----------------------
------M-----E--------------------G--------------------------
--------------------------N-LE-----------AW-T---Y-T-N-------
--------------EP-P-----------------K-----------------CLPDIVE
AYLGAIFVDSNFN-------F-D-------------------------VVDDFFRKFIQH
YF------------E--DMSV--YDTFANKHPI-------------------TFLHTRLA
V-DFGCT------FYALKADEI--------P----------------------CVD----
------------------------G--TT-------------------------------
--VRAL-AAV------CVHD--DIVAEGVA-SSPRHAKL---------------------
----KASQNALQ---IL-E--E-M----SAA-DFRAK-----------------------
---------------------------------------------------YK-------
------------------------------------------------------------
[truncated: 4,774,931 more chars]
