# Supplementary material for: Clade-wide fungal proteome analysis reveals structure–function conservation in divergent Dicer proteins
Source: Comput Struct Biotechnol J. 2025 Nov 6;27:5020–35. doi: 10.1016/j.csbj.2025.11.009 (PMC12663654; doi:10.1016/j.csbj.2025.11.009)
Supplement: Supplementary file 9 — Supplementary material [file mmc5.zip › Ba1_aligned.fasta]

>CAA7270275.1/1-1558
MANDLPVY------------------------------------------
--------------------------------------------------
--------------------------------------------------
--------------------------------------------------
--------------------------------T-----------------
--------------------------------------------------
--------------------------------------------------
-------A---------------------------------------A-P
-----------------PPRI-PP------TRVTRGYQLEMLEESLRRNI
IIALDTGSGKTHIAV---------------------LRLK----HEI-ER
E----PR----------------K-------------------L-AWFFA
PTVALCEQQK--------------------TVIKFQIPVSVGIV-SGANE
PDQWKNAALWERVLRTHRIMV-STPQVFLDALRHGYILLGRDISLLVFDE
AHHAADK-----------------HPYNR--IMAEFYFDL--PPRTETN-
------------------------LAEDVRPMVLGL---TASPIYG----
-----GN-VEKAFK--T--IESNLDSTIRAPRRNREELAQYVHRPIFKHV
MYIRS-ED---------------------GFSTNLAALSAVLETMNIEND
PYVKSLRSQLSRA--GP---------------------------------
--G---------------------SPEYRRIDQKLSKVIEKESSFTHKGL
RDFERAASDICSDLGPWSADWFVWQVLERAKK---A-A---NPY-D-N-M
-------------------------M--V-TWKPTE--KRYLLDILNRI-
---V--VS-PVSY----Y-P-DDIA--DDCSNKTEVLIECLLNEKATA--
----E--------S-----------------------------L------
--------N----------------DSYTGIIFVQRRDAVIALAELLKNH
PATK--G----IFSIGVLLGTSDSRHRHSMMDITRN--------------
-------------------------------------M-V--E-------
--------------------P-QEDTIAEFKARVKNLIISTAVAEEGIDI
QECNSVIRWDPPPNMASWTQSRGRARKQRSTFTVMFEAG-G------RGQ
---EDVAKWENLEKQMVAQYNDPRRD---LA-L-------L---------
---D-D--NS-----P-AED-DVEDDE-LQFMVPST--------------
------G------------------ALLTLHSAVAHLEHFCAVIPNS--T
-H-VDNRPVYDLDPPEFPEGWHA--FDSHL-K------------------
----S-KPPCAGPFGSTVTLPRALPL----------P--ERQFTV-DRIY
QNKTSAHRHAAFKAYKALYD---AGLLNENLLPITSV-MKPELEDEVKAM
L-ADVEKREGLA-KV-A-LS-IDPWRPD-E--------------------
--------------------------------S-A----ADLWFCSVLT-
-----L-------EGL---PP-LMLFTRREMVP--L--E-MGEGPLLYRS
G-VA----------------------------S-TRTSVH--PLG-----
------------KA------------------P-----L---D-D-KTIP
YAREYTRTVFWGLNNSR--MDWDDLDFSYLFLPIEN--I-----------
------A------GD-----GWEER-RAWFAREA----A-------ANP-
--------------------------------------------------
-----------E--RHRHHLMVRA-DEFGNKF-GYPN----DL--TFIQR
HM--GS-G----RP-FKFVAWRH--D--PLSEEEEAELRE--EY-E-K--
------------HL----------------------------EE-V-EIT
Y-PLLAVRAYPPRTNLLIPIKPRDPDE-----------------------
--------D----GPAEAPIIYLLPQHSGVVLLSPHDSEYGFLLPSVLRS
LSMTLTAVSLRNTLFS-E--------------------------------
--------T---R-IAE--------I-PIPLLTIAVTAPVSGER------
-LNYQRLETLGDTVLKFIAGIQLFTEYPLWHEGYLTRKKDHAVSNVRLAK
EDI--KRGLYRWIIR------------------DTM-----LG-KK-WKP
QYFTTKKV-VEP-PP--S------------------------S-----PT
SPTSPSHIESMP---------------------------------I----
---------V-----E------------------------------S---
--------------------------PAP---------------S---PS
A--ADSP----------------S-------------Q------------
---------------------------E--------------------RN
--------------------------------------G----TTEQ--K
KK--PKPKKVKAK--GSQKLSTK-------------------------V-
LADV--V-ESIIGAAYFHGGFELGYECLKYF--DL--GL----K----WE
PLSDRI-AQVLSRV----D---AASY---------DPSGAE-FVFP-P-Q
-LNDVERMLNYTFK--RKILLIEALTHASYQSD----S-----RT-PSYE
RMEFLGDS-----------------VLDMIVTDYLYRAP--G---K----
--------NYSPGHMHLRKSAVVNGHLLAYICLKTSTTLA--A-SIPR--
--------------------PN--A-------------------------
-----------------------S--------------------------
-----------G-----------A----------I-EE-TDDSQEIYLYK
CLLHSSGKVLEDQLNAFTRFRLR--RPEIEESLA----E-----------
---G-IFPWAALTKMQAPKFFSDMIESLLGAILLDSGGSVD---------
----------VVRGVITHLGIMTILEHIV-NADVDVLHPVSRLSLWAQKN
G-------------------------------------------------
----------------R----E------IAYD--SR--K--EG-GHAVCS
VLVD-----------G----V----------------------K-E----
--------------------------------------------------
--------------------------------------------------
--V---EVS-DE-----WRGK--P-------SQEEVK--FTAAEKAI--K
AFRLRDVG------------------------------------------
--------------------------------------------------
--VEY-EL------L---------------------------------K-
---K----K-RKP----------S-------------------S-KS---
R-------------KK----------------------------Q-----
----R----A----------------------------------K-----
---------E---------------E---GD-------A-----------
-----------------AAA--------------------------
>CCM06284.1/1-1482
MRSPEV--------------------------------------------
--------------------------------------------------
--------------------------------------------------
--------------------------------------------------
--------------------------------------------------
--------------------------------------------------
--------------------------------------------------
-------------------------------------------------S
-----------------NGAP-AT------TVRTRGYQQEMLDESLRMNL
VIALDTGSGKTHIAV---------------------LRMK----LES-ER
E----LS-----------------------------------KV-SWFLA
PTVALVEQQS--------------------EVIKSAIPVSVTAI-SGASE
PKQWIDPKLWRSVLDTHRVIV-STPQILLDALHHGYIDLGRDIGLLIFDE
AHHAMSK-----------------HPYNM--IMQNFYFSL--PPRSECV-
N-----------------------TNGRMRPMVLGL---TASPIYG----
-----GN-VDASFH----ALERNLDSTIRSSRMHREELAQYVHRPVFKHI
FYDCP-PY-L-E-----------D----EIPSANYQALQSVVDLMKIEDD
PYVKSLRNQLKRA--NP---------------------------------
--G----------------------DEWRRIDQQLSKTIRKEDTFCHKGL
RDFARAAQDIGLELGPWAADWYVLEVIEQAQR---A-A---DPY-N-N-I
--------------------M-------A-SWGNTE--KRYLLDTLAKV-
---K--PI-KVPF----D-E-NALF--SGLSSKVWTLANCLVAEEKEF--
------R------S-----------------------------Q------
--------N----------------ESYSGLVFVTRRDTVLALAEVLRRL
PQTG--Q----LFRIGCLVGSSSSFSRHAFLDITRQ--------------
-------------------------------------L-VI-D-------
--------------------S-HLDTLAEFRSGEKNLIISTSVAEEGIDI
QACGSVIRFDLPPNTVSWAQSRGRARKSRSSFVLMFENG-A------EQR
---QKVEEWEQTEYKMMTLYNDPNRI---SG-A-V--F--E---------
---------------E--D--DDEEVD-LQYVVPST--------------
------------------------GAILTLHSATSHLNHFCAVLPNS--A
-Y---QYAAYDLDPPDFPEDWHS--KQDEE-K------------------
----G-IPVYQGPWGATITLPRALPK----------H--LRTFTT-PREH
RTKRSAQRHVAFQAYVELHK---AGLLNDHLLPLTSA-MEPDQGEEVKQL
L-AEIEKRAGME-QV--SIQ-MDPWAPE-T--------------------
----------------------------------N----SHGWWRAELV-
-----I-------ASL---PK-LYILTRDTLPP--L--S-DEESPTLHLP
G-RG---S--------------------------VKVRIQ--PLG-----
------------RF------------------D--------GG-S-DYIE
RAREYTRRLFFTLYGSH--TDPDKTDFSYLFLPAQE--N-----------
----K-D------EP-----GWEKR-RKWMKRRLE-----------RAV-
--------------------------------------------------
-------A---T--RLETAERANV-EAFNKQF-GFPT----DL--SLIRS
NE--RF-G----KF-RRFVRWRY--E--LLTEEEEEELRE--RY-E-S--
------------H-----------------------------PD-I-RIT
Y-PLLEVQAFPQRANFLIPLAAPSEG------------------------
--------------LPNEESIFLLPSLATVELVSNQDVYFAMYLPSVLRA
LANVLTVVSLRETLLA-G--------------------------------
--------S---P-VSQ--------A-PFSLLTTAVTAPVSQEL------
-SNYQRLETLGDTVLKYVTTIQLFADHPLWHEGYLARRKDHAVSNIQLAK
QAI--SKRLYQWIIR------------------DRF-----VP-RK-WRP
HYITDVDV-Q---N--V--S------------------------------
--------------------------------------------------
--------------------------------------------------
T-------------------------------------------------
--------------------------------------------------
--------------------------------------------------
----------------------------------------E---------
-E--TIPLDDKKK--KTQALSTK--------------------------V
LADV---VESLIGAAYEHGGFDLAVDCTSIF--GM--GL----T----WK
KIPVHI-ENILAIT----E---EL------------------ENPP-P-Q
-LALVERMIGYQFS--RKALLVQALTHASYHGDT---------AS-MSYE
RLEFLGDS-----------------ALDMIVTDFLYHAP--G---K----
--------NYKPGHMHIRKEALVNSHFLAFICLRTHTDVD--G-ISHR--
--------------------WT--P-------------------------
-----------------------A--------------------------
-----------E---------------------GV-TT-TPDRQTIHLYQ
CLLHSSHRVLDDQNVAFGRYKRG--GQDIQDALD----------------
--RDAIYPWAALTSLQSPKFVSDMVESLLGAVFVDAAGDLG---------
----------AVRGVLRTLGVVGIMERIV-ADDVDVQHPISRLTIWADKQ
--------------------------------------------------
---------EP-K---R----K------AKLE--VT--R--AD-GNVSCA
VLVD-----------G----S----------------------E-V----
--V-----------------------------------------------
--------------------------------------------------
------EVT-EV-----YRSR--A-------SQEEVR--FAAAEKAI--K
ILNVIEDD------------------------------------------
--------------------------------------------------
--DD----------------------------------------------
--------------------------------------------------
--------------------------------------------------
-------------------------------------------------W
GD----PLE----Y-D---W------------------------------
----------------------------------------------
>CDO76241.1/1-1491
MSTPEPDHD-----------------------------------------
------------------------------------------Q-------
--------------------------------------------------
--------------------------------------------------
--------------------------------------------------
--------------------------------------------------
--------------------------------------------------
-------------------------------------------------T
-----------------VARV-SP------IVHTRAYQQELLEESLRRNL
IIALDTGSGKTHIAV---------------------LRMK----HEA-ER
N----SR-----------------------------------KV-SWFIA
PTVALVEQQF--------------------EVIKTAIPVSVGLV-SGASE
PNQWKDASLWRRILASHRIMV-TTPQVLLDALHHAYVDLGSDVSLLVFDE
AHHTTGK-----------------HPYNM--IMKNFYSNL--PPRTNLT-
N-----------------------PDDRVRPSVLGL---TASPIYG----
-----GN-VDVAFR----DLEKNLDSTIRSSRRNRDELAQHVHRPEFKHV
IYASP-VH-T-W-----------D----GVPSANYQSLQTVLESLNIEED
PMIISLRSRLAKL--QP---------------------------------
--G----------------------DDRRRLDQRLSKVIDKEDTFTHKGL
RDFARAAKDIGYELGPWAADWYVAKVIERAKV---A-A---NPY-N-N-I
--------------------M-------S-AWQEKE--KRYLLDIINKV-
---H--VV-EPPS----D-T-EAIL--AGITPKVRVLVDSLIVEESLF--
------Q------S-----------------------------R------
--------G----------------EEYSGLIFVTRRDTVLALAELLRRI
PETA--Q----LFRLGCLLGTSSSFKRHSFLDITRN--------------
-------------------------------------M-LE-E-------
--------------------S-QADTLRDFKIGDKNLIVSTSVAEEGIDI
QACGSVIRFDPPPNVVAWAQSRGRARRKRSSFIVMFEET-G------P--
---QKVKEWEQTEQQMMAAYNDPRRD---AI-I-P--M--E---------
-----E---D-----D--DF-DDMDGY-VEYEIASS--------------
------------------------GALLTIHSAIPHLNHFCAVIPSG--G
-Q-ESHVPVYELDPPEYYEGWHL--SPNRS--------------------
------QPPYAGPWGATVILPRALPK----------H--LRKFTT-PRIH
RSKRRAQQHVAFQAYLELYN---AGLLDNHLLPLSTA-IEPDKKEEVEAM
L-AEVAKRASTA-RV--SIQ-MDPWAVS-D--------------------
----------------------------------D----TSSWFAHELT-
-----V-------EGF---PT-MRMLTCRPLPD--F--S-QEDFPTLYIP
Q-RG---E--------------------------ASVTIS--SMH-----
------------PV------------------A--------VT-N-EEVR
RAKEYTYRLFFTIYGSR--MDRDRVDFSYLFLPAPR--W-----------
----S-E------EG-----LWEER-RRWQQERLS-----------AGL-
--------------------------------------------------
-------L---R--QGEGPNLANA-ALFGERF-SYPT----DV--AIVRG
IN--KF-D----KP-LRLLRWRR--D--PLSPEEEEKFRE--QH-E-M--
------------F-----------------------------PD-L-QIC
Y-PLLVVQSLPRRRNFLIPFTPGNTNR-----------------------
--------RP--VPPQDDMPFLLHPQYALVELASRDEIQYALMLPSILRW
LANALTVDALRSTLFS-C--------------------------------
--------T---P-VSE--------V-PLPLLMTATTAPTSQEQ------
-FHYQRLETLGDTVLKFIVSNQLYAGFPLWHEGYLSRKKDHAVANSSLAK
EAV--QKDLYKWIIR------------------DRF-----VP-RK-WKP
HYASVPVS-S---DD-A--A-EE--M------------------------
--------------------------------------------------
-------------------------------------------EQ-----
E-------------------------------------------------
---------------------K-R--------------------------
----------P---------------------------------------
--------------------------------------A-E--S-SE---
GA--GGKDKKNKK--NAEELSTK--------------------------M
LADV---VESLIGAAYEHGGFDLAIECAKRF--GL--GL----S----WK
KLSERI-GXXX---------------------------------------
--------------------XXXXLTHASYQGDS---------AV-MSLE
RLEFLGDS-----------------ALDMVVTDYLYHAP--G---K----
--------NYTPGYMHIKKESAVNSHILAYVCLSTSITVE--S-VMPT--
--------------------WT--S-------------------------
-----------------------E--------------------------
-----------T---------------------GL-TI-VDDSQRIHLWQ
CLLHSSHRVLEDQNLTFARFQKH--GPAIAKALR----------------
--EDSIYPWAALTSLQAPKFISDMVESILGAVYVDSMGDLD---------
----------AVRRVMRNLGLMQIIERVV-MDDVDVLHPVSRLAIWAGQQ
--------------------------------------------------
---------NP-Q---K----K------VEYQ--IE--K--EK-GQVKCA
VLVD-----------E----Q----------------------L-L----
--L-----------------------------------------------
--------------------------------------------------
------EVS-AS-----YRSK--V-------SEDEVR--FTAAERAM--Q
TLRIRDVD------------------------------------------
--------------------------------------------------
--LED-TS------P---AP------------------------------
--------G-GA-------------------------------V------
--------------------------------E-----------------
----D----------EG--------------------------------W
G----DVPE----Y-S----------------------------------
----------------------------------------W-----
>EDR08108.1/1-1469
MDGLDL--------------------------------------------
--------------------------------------------------
--------------------------------------------------
--------------------------------------------------
--------------------------------------------------
--------------------------------------------------
--------------------------------------------------
--------------------------------------------------
--------------------S-PS------TPATRGYQQEMLEESLRKNI
IIALDTGSGKTLIAV---------------------LRLK----HEI-HR
E----PT----------------K-------------------V-CWFFA
PTVALCEQQK--------------------SVIQTYLPVSVGLI-SGSLE
PDQWRNAALWEKVIRTHRVMV-STPQVFLDALRHGYLVLGRDICLLVFDE
AHHAVDN-----------------HPYNR--IMQEFYFDL--PIQGS---
--------------------------DFVRPAVLGL---TASPIYG----
-----GN-VVKAFQ--T--IEANLDSTIRAPRRHRAELAQFVYKPKFKHV
LYQPP-DP-L-------------C----LPFSTNYAALCSVIDTLEIEKD
PYVVSLRKQIKKT--IP---------------------------------
--G---------------------SAEFHRLDQKLSTVISKRNSFTHKGL
KDFSNATSSICQDIGPWAADWFVEKVLAKAKL---A-A---NPH-N-N-F
-------------------------M--S-SWKNSE--KAYLLGILNQI-
---V--VS-PVSY----Y-P-DDIT--DDSSDKVRVLVECLLAEKAEA--
----E--------A-----------------------------H------
--------D----------------EAYSGIIFVQRRDAVLALAELLSNH
PQTK--D----QFRVGLLIGTSESSYRHAVMDITRN--------------
-------------------------------------L-IR-E-------
--------------------S-QEDTIADFKIGEKNLIVSTSVAEEGIDI
QACGSVIRWDPPPNMASWAQSRGRARRQRSTFTVMFEDG-S------KNQ
---KDVAKWENLERQMVALYNDPTRD---LE-F-------I---------
---L-D--EQD---SD-EME-EEEDDD-WVFRHPST--------------
------G------------------ALLTLHSAVSHLSHFCAVIPNS--A
-H-VDNRPLYDIDPPDFIEGWHA--LEPHA-R------------------
----A-IIPYTGPYGSKVTLPRALPL----------P--TREFFV-ERMY
DTKISAHRHAAFRAYFSLYE---AGLLNDNLLPITSI-IEPELEEEVKAM
L-ADVERRSGFA-KV-S-IQ-MDPWKSE-D--------------------
--------------------------------EVH----QGYLWMSELV-
-----L-------GAL---PP-LLLFTQSEMVN--L--A-GENAPVLYYP
G-RG----------------------------A-IKASLR--LMR-----
------------RM------------------N-----E---E-DVVLLD
KAREYTRRLFWCLNGVR--MDWDQLDFSYLFLPLDG--H-----------
------E------ED-----TWDIR-RSWLSTTR----P-------LF--
--------------------------------------------------
-----------D--SHELEFIADG-ESFGKQF-SFPE----DL--AIVRR
YP--QF-G----KP-YKFVRWRF--D--PLSQDEELELRE--LY-GEK--
------------L-----------------------------SE-L-EVT
Y-PLI---------------------------------------------
------------------------------VLLSPVDADYAFLLPALLRS
IGMLTTTHSLQKAVFTPA--------------------------------
--------S---P-ISS--------I-PMQLLMVAITAPSSNER------
-KNYQRLETLGDTVLKFVCGIQLLSEYPLWHEGYLTRKKDHAVSNVRLAK
ENV--ARELYRWIIR------------------DML-----LG-KK-WKP
HYLSKKDA-ETT--P---------------------------E-------
-----------P---------------------------------D----
---------K----------------------------------------
--------------------------------------------------
--------------------------------------------------
---------------------------M----------------------
--------------------------------------T----V-EE---
V---NTKKKKKKG--KSQSLSTK-------------------------V-
LADV--V-ESIIGAAYLHGGFDLGYECIKFF--DL--GL----K----WQ
PLPTRI-EQLLSRA----R---DSE---------------E-TPYP-H-Q
-LVDVESMLGYTFN--HKLLLIEALTHASYQQD----Q-----YTSSSYE
RMEFLGDS-----------------ILDMIVTDYLYRAP--G---K----
--------EYSPGHMHLRKSAVVNAHFLAFICLRTCLHFD--A-SMPR--
--------------------PS--P-------------------------
-----------------------D--------------------------
-----------SQG----DQGPVK----------I-EL-APDSQEIYLWQ
CLLHSSPRVLDDQSNTFIRFRKC--KAVIEKALE----K-----------
---GIIFPWAALTRLQAPKFLSDMVESLIGAIFLDSNGDMD---------
----------CVKGVLRKTGIIQILERIV-RDDVDILHPVSRLSDWASKN
D-------------------------------------------------
----------------K----E------IEYK--FE--K--SK-GNVSCI
ILVN-----------G----K----------------------E-E----
--------------------------------------------------
--------------------------------------------------
--I---RET-AV-----YRGT--A-------SQDEVK--FAAAEKAI--L
TFKLRDGN------------------------------------------
--------------------------------------------------
--TKY-VP------K---------------------------------K-
---K----P-K-K----------K-------------------K-KK---
V-------------Q-----------------------------A-----
----L---------------------------------------------
--------------------------------------------------
----------------------------------------------
>EFI98566.1/1-1343
--------------------------------------------------
--------------------------------------------------
--------------------------------------------------
--------------------------------------------------
--------------------------------------------------
--------------------------------------------------
--------------------------------------------------
--------------------------------------------------
----------------------------------RSYQQEMLEQSLHRNI
IIALDTGSGKTHIAV---------------------LRLK----HEM-ER
R----TN----------------K-------------------I-SWFFA
PTVGLCEQQR--------------------SVIQRSLPVPVGLI-SGALE
PDQWKDAALWMRVLRDHKIMI-STPQVLLDALRHGYINLGRDISLLVFDE
AHHAVDN-----------------HPYNR--VMLEFYRPL--ATVPVNV-
E--S---Q-----IAP------GKVVPLCRPAVLGL---TASPIFG----
-----GN-TEKAFR--T--IESNLDATICAPVVHRKELLSHVHRPTFKHV
MYTPP-GE-W-------------D----RPFSTNLASLQAVVKSVDINRD
PAVISLRQKLPTL--AR---------------------------------
--G---------------------TPEYERTDQRLSKAIHKKKTFTHTGL
TQFQRAAEEICEDIGGWAADWYVWTVVQEARK---A-A---RIG-N-S-I
-------------------------ISLS-SWGNKE--KKYLLDILDRV-
---H--VN-PVSL----A-P-DDIL--DDSTEKVHALVNTLLSEKAEA--
----E--------A-----------------------------A------
--------N----------------EAFSALVFVERRDSVFALAELLKNH
PVAG--R----EFSVGNLVGTSESTHRHSFLDITRV--------------
-------------------------------------L-LD-Q-------
--------------------K-LDETLEDFRLGTKNVIVSTSVAEEGIDI
QACGCVVRWDPPPNMASWVQSRGRARRKRSVFVSLFSTE-G------GHR
---KDVNEWERLEKEMVDRYTDPTRV---QY-N-------Q---------
---D-A--GW----GE-DGE-DEDEEE-LIYTNPTT--------------
------G------------------AKITLQSALPHLEHFCAMIPFS--A
-H-TDNRPIYDVDPPEMPPGWHE--NTRV---------------------
----E-VPLPTGPFGATVTLPRVVPL----------E--VRSFTV-PREF
STKISAFRHVAFVAYTTLHK---CGLLNDHFLPFTTV-IDPEREEEVREM
L-KDVEQRAGMA-NV-T-GQ-MDPWRPR-NP-------------------
----------------------------------G----DLGWHGASLR-
-----I-------GLL---RP-LLLLTKNPQSE--W--T-EQDGPRLHRK
G-ED---S--------------------------MIVTLR--RLG-----
------------RV------------------D-----S---V-D-DRVI
RATEYTRRMFWAQSGAR--MNWDNTSFAYLLLPVNP---P----------
------Q------SD-----IWERR-RAWWRAHS----S-----------
--------------------------------------------------
--------------------------------------------------
----------------------F--D--PQ-PSRQGLLRT--RY-E-T--
------------V-----------------------------DG-YKGIT
Y-PILVVQPLPARVNFLAPLPPRASAA-----------------------
-------------PTSDPRFVYLLPQFASVILQGQQDAEYAALLPSTLRA
LEVTTTVDSLKEHLFA-S--------------------------------
--------T---P-MES--------V-PQSLMSVAMTAPVSQEP------
-VNYQRLETMGDTVLKYLVSIQLYAEYPLWHEGYLAKQKDHTVSNVRLAK
ISV--RRHIFQWIIR------------------EKN-----KP-KK-KKK
K-------------------------------------------------
--------------------------------------------------
--------------------------------------------------
--------------------------------------------------
--------------------------------------------------
--------------------------------------------------
--------------------------------------------------
---------------DNNQLSTK---------GTVLKITSELLLTKLSV-
LADV--I-ESLIGAAYVHGGLSLGRACAQFF--DL--GL----K----WD
TTSARI-STILSRT----V---T-----------------L-DQYP-A-E
-LQYVERMLGYTFE--RKALLIEALTHASYQEP----L-----PT-PSYG
RLEFLGDA-----------------VLDMAVTPYIFAS---K---K----
--------NYSPGHIHLRRSAAVNMHFLAFVCLRAKVAVD--K-HMPR--
--------------------PT--A-------------------------
----------------------PD--------------------------
-----------W-----------R----------V-QM-ATESQDIYLWQ
CMLHSSSTVIDDQNNTFARFRRL--EKEISEALE----T-----------
---GDIFPWAALTRMQAPKFFSDVVESLIGAVFLDAEGDME---------
----------IATDVIRTLGIMRVLERVV-DEDLDVLHP-----------
--------------------------------------------------
--------------------------------------------------
--------------------------------------------------
--------------------------------------------------
--------------------------------------------------
--------------------------------------------------
--------------------------------------------------
--------------------------------------------------
--------------------------------------------------
--------------------------------------------------
--------------------------------------------------
--------------------------------------------------
--------------------------------------------------
----------------------------------------------
>EGO19166.1/1-1489
MEEPSDQA------------------------------------------
--------------------------------------------------
--------------------------------------------------
--------------------------------------------------
--------------------------------------------------
--------------------------------------------------
--------------------------------------------------
-------------------------------------------------P
-----------------SPST-LA------LSQTRGYQQEMLDASLKGNI
IIAQDTGSGKTRIAI---------------------LRMK----IEA-EC
E----PN----------------K-------------------V-SWFLA
PTVALCQQQA--------------------DVIKLDLPVSVGMI-SGACE
PIQWKESALWRGVLQRHRILV-TTPQVLLDALRHGYINLGRDIGLLIFDE
AHHATDN-----------------HPYNC--IMKEFYFKL--PVRQSDL-
D--DA--I--SRGV--------QRKFRNERPMVLGL---TASPIFG----
-----GD-PQHAFR--V--LESNLDGIIRSPQQNRQELAKFVHRPIFRHV
LYNAP-AS-D-------------I----QFMSCNLMGLNQVISGMNIEED
PYISSLREQLAKS--AP---------------------------------
--G----------------------PERIRIDQKLSKTLQSKSSYTHKGL
RDLATTAQDICYDVGPWAADWYIAKVIEKALD---N-E---TPF-D-N-I
-------------------------I--S-VWQDKE--KRYLLDHLRQV-
---V--VM-PTSY----D-A-EDVT--ADASEKVKVLVQSLLDEKAWA--
----E--------S-----------------------------H------
--------N----------------EPYSGIVFVTRRDVVLALTEVLAHH
PETS--Q----RFRVGCLLGSSDSAYRRSFLDITRT--------------
-------------------------------------L-LK-Q-------
--------------------S-QANTLLDFRSGDINLIIATAVAEEGLDI
QACGNVIRWDAPNNMASWAQSRGRARRERSSFVLMFQAG-S------DDK
---QQVMKWEQLEKQMMDLYSNDQRD---TG-N-------T---------
---H-D--EN-----D-ESTL-DDHGD-LEFQVEST--------------
------------------------GALLSLQSAVSHLNHFCSILPNS--Y
-R-VSHLPIYDIDPPDMPEGWHS--FEHKS--------------------
----N-VPPYPGPFGCTVTLPRLLPS----------E--LRVFSV-KREY
PSKQSAIQHVAFNAYLALYN---AKLLNDNLLPLTSV-IEENLEEEVKAL
L-RDVEKRSGTA-TV--RGQ-LDPWIPT-KI-------------------
---------------------------------------NNKWWSTELV-
-----V-------DGL---PS-LRMLTLVKPTI--S--A-EQEMPTLYHP
L-RG---E--------------------------MKVRLR--HLG-----
------------IA------------------NL--------S-P-GDLQ
SAQCYTRRIFWGLSAAR--MTWDKLDFAYNFQCMHD--------------
----E-N------GS-----KWAER-RTWLEKRH----D-------KS--
--------------------------------------------------
----------SG--DSVDFTMAHA-VPFGEAF-SFPN----DI--TWVRD
SG--DFSA----RI-YRFLSWKH--D--PLSPEEEEFLRL--KY-A-R--
------------F-----------------------------TD-V-QIT
L-PVIVAEPLPRRANFLLTRGLSSSA------------------------
---------------PAEKTVLLLPRYTRVVLLSPAETEYAQILPSIIRH
LSVMTTVISLRDTLFT-G--------------------------------
--------T---P-LSK--------I-PLPLLTTALTAPVSQGL------
-INYERLETLGDGVLKFIVSIHLMAAFPHWHEGYLTRRKDHGVSNAQLAK
NAV--LKKLYRWIIR------------------DRF-----TP-RK-WTP
RYCTPPQNEDQI--K--E------------------------E-------
-----------V--------------------------------------
---------E----------------------------------------
--------------------------------------------------
--------------------------------------------------
--------------------------------------------------
----------------------------------------------V---
-E--GSDSRKSRA--VIEELSTK--------------------------M
LADV--V-ESLIGAAYEHGGFDLGIECAKFF--GL--GL----E----WW
GLAKCV-ETALSVV----E---TTD------------------DFP-A-Q
-VTDVELMLGYNFT--RKLLLIEALTHASHQFDT---------RT-VSYE
RMEFLGDS-----------------ILDMIITDYLYHVP--G---K----
--------GYSPGHMHMRKSSVVNTHFLAFICLRNSLKVD--T-SMPG--
--------------------PN--H-------------------------
-----------------------E--------------------------
-----------G---------------------RI-TL-NTQSQEIYLWQ
CLLHSSHTILEDQKTTFSRYNKV--KAQIEDALQ----------------
--NDSIFPWAALTKLQAPKFFSDMIESLIGAAYLDSGGNIN---------
----------VVREILRKLGILPTLERIV-RDDVDVLHPVSRVSLWTQRE
Y-------------------------------------------------
----------------K----T------IEYI--FN--E--EG-GGVTCS
ILID-----------G----K----------------------E-A----
--------------------------------------------------
--------------------------------------------------
--V---RAH-NE-----RRGH--A-------GQEEAK--YEAAEKAI--K
FWHLHDEF------------------------------------------
--------------------------------------------------
--KDY---------------------------------------------
--------------------------------------------------
--------------------------------------------------
--------------------------------------------------
--------------------------------------------------
----------------------------------------------
>EIM81358.1/1-1537
MPEPSP--------------------------------------------
--------------------------------------------------
--------------------------------------------------
--------------------------------------------------
--------------------------------------------------
--------------------------------------------------
--------------------------------------------------
--------------------------------------------------
--------------------E-MK------LPKTRGYQQEMLDESLNNNI
VIALDTGAGKTHIAV---------------------LRMR----HEV-EK
E----TT-----------------------------------KV-CWFLT
PTVALCYQQR--------------------SVIQSHLHVPVAMI-SGALE
PDQWKDPNLWSRTLATHRIVV-STHDVLLNALRHGYIHLGRHISLVVFDE
AHHAADK-----------------HPYNR--IMQEFYFEL--PKVDRG--
-------------------------DGNVRPRVLGL---TASPVFG----
-----GD-IERAFL----KLEANLDCTIRAPVANRSELATHVHRPEFKHV
IYEEP-EY-M-M-----GY----G----EAPSASVVSLQSVVESLDIRQD
PYVLGLQAELARL--PP---------------------------------
--G----------------------PDRSRTDQRLSKTINRQDSYTHKGM
RDFFRAADEICSDLGAWAADWYVQTVLEQAWD---TMK---GPV-P-E-F
--------------------A-------G-ALNNRE--KQYLMGALSRV-
---Q--AT-PVSY----D-P-EEIV--RRSSDKVKKLIETLLHEKEVF--
------ES-----------------------------------Y------
--------D----------------EEYHGLIFVTRRDAVIALSEILENH
PETK--D----VFRTGALLGMSENSARKAFLDITRN--------------
-------------------------------------M-LK-Q-------
--------------------S-NEDTLRDFKVGDLNLIVATAVAEEGLDV
QACNNVVRWDPPMNMVSWAQSRGRARRQRSSFVLMFSTA-S------VHA
---KDVQGWEYLEQEMVRMYNMERQR---RE-E-D--EA-G---------
-----E---E-----D-EE--DGNEEYVKPLYNEKT--------------
------------------------GAKITLDSAITHLNHFCAILPGG--G
GL-GSHSPIYDINPPEFPSEWHA--QPIA---------------------
------LLPYAGPFGATVTLPKLLDR----------R--FRVFST-PVIH
GRKSYARRRVAFEAYKALHD---AGLLNDHLLPLMSV-LEPELEDEVKKL
L-SEVDKRDGVT-RV--TKQ-LDPWNLE-PG-------------------
--------------------------------Q-E----PACWYSAELI-
-----V-------HGL---PT-LRMFTLTKIST--L--R-EDEMPLLYTH
D-G---SL--------------------------FPVRVI--PSD-----
------------TR-----------------IL--------PL-D-SDIV
RAREFTKTFLLPLYGNR--MNADDDKFAYLFLPSDA--S-----------
-------------APAWKTQLWAQR-RATCESEPK------------P--
--------------------------------------------------
-----------Y--GFNFPLLAHA-DWFGKHY-DYPH----DI--GMVGE
MR--KY-G----RA-HRFLRWKM--S--RVTEEEAEELTL--RY-A-PEG
------------------------------------------GE-L-EIT
Y-PLIVAKALPSRVNFLAPLPEDSKGA-----------------------
--------A-----AASQRSILLLPEFSTVALTSFVETQYALWMPSILRY
LSITMTVCAMRDDLLL-G--------------------------------
--------S---PRLSA--------I-PLKLLTTAVTSGVAQMG------
-MNYQRLETLGDTVLKFVTSLNLLSEYPFWHEGYLARRKDHAVSNAQLAK
AAY--EKKLFKYIIR------------------DMF-----AP-RK-WRP
TYIGGAKV-EP--PS--D-A-KA---------------------------
--------------------------------------------------
---------------------------------------------EDPED
M-------------------------------------------------
-----------------------A--------------------------
---------PTVV--------------K----------------------
--------------------------------------R-P--Q-KG---
PS--EAKKKQRAK--AQGEISTK--------------------------V
LADV---VEALIGAAYIHGSFDLAVECIKVF--GL--GLS--CE----WL
PIAARI-EPMLSRV----I---EL------------------EFFP-T-Q
-LSAVENILGYTFE--RKALLVEALTHASYQTDL---------GT-ISYE
RMEFLGDA-----------------VLDMLVTDYLYHAP--G--------
-------KDYKPAELHLRKTAVVNGHFLGFICLRASTFIS--T-EMPT--
--------------------KV--N-------------------------
-----------------------NPNSRRRGN------------------
----------AF---------------------LI-QL-EQQQERLYLSK
CLLHSNSKVLELQSNAFARFEKTDGGEHIERSLL----------------
--EDPIFPWAALTWLEAPKFLSDMVESLIGAIFLDSKGNWD---------
----------VVRDVLRLLGIWEVLERIV-RDDVEVKHPVSRLAEWAAKQ
E-------------------------------------------------
----------------K----ETGIETEVKYV--IE--Q--GN-GRISCR
VLVN-----------D----M----------------------E-M----
--A-----------------------------------------------
--------------------------------------------------
------SKD-EV-----WRGK--I-------SRENVR--FSAAEETI--E
ALRLDELERKQ------------VEA-D----------------------
--------------------------------------------------
-------L------E---AE------------------------------
------------------D-------------------------------
--------------------------------------------------
------VA------------------------------------------
-------PE----P-PFED-------------------------------
----------------------------------------------
>EIN12944.1/1-1524
MKDEEP--------------------------------------------
--------------------------------------------------
--------------------------------------------------
--------------------------------------------------
---------------------N----------------------------
--------------------------------------------------
--------------------------------------------------
-------------------------------------------------T
-----------------TTDN-GA------LPVSRSYQREMLAESLHRNI
VIAMDTGSGKTHIAV---------------------LRIK----YES-ER
E----SK----------------K-------------------V-SWFVA
PTVALCEQQR--------------------EVLATALPVSVGII-SGSLE
PDQWKDARIWQRVIETNRVIV-STPQVLLDAMRHGYVDMGQHINLLIFDE
AHHAADK-----------------HPYNL--IMKEFYFRL--PPRGTGE-
T--PL-SA--------------NSSINRERPMILGL---TASPSFG----
-----GN-LEKAFA--I--IEANLDSTIRAPRIFREELAAHVHRPTFKHV
LYPLP-TE-D-------Y-----G----RPSSRNAQALNAVVASLDIGQD
PYVISLRQQLQRA--LP---------------------------------
--G----------------------PERNRIDQKLSKTIQKKDSYSHKGL
REFARAALDICYDLGPWPADWYVRKVIERAQA---S-G---ESF-N-T-T
--------------------GMSSWH--N-RWRGTE--KTYLLELLGRV-
---N--LDDPVDL----DDE-ATLV--NGCSEKVNLLISSLLSEKLAA--
----E--------E-----------------------------D------
--------H----------------ELFTGLVFVTRRDSVLALAEILSRH
PRTR--G----AFKVGCLLGSSDSVKRRAFLDITRE--------------
-------------------------------------L-LV-Q-------
--------------------S-QTETLEDLKIGEKNLIISTAVAEEGIDI
QACGAVFRWDPPPNMVSWAQSRGRARKKKSTFTLMFDDS-G------AHA
---KMVEQWERLEREMMNMYYDPSRD---MR-E-------P---------
---E-D--GM-----G-E-HI-GVDEV-LEFKVPST--------------
------------------------GALLTLQSAVTHLNHFCACIPGG--Q
-----HAPIYDIDPPDLPEGWHA--TQT----------------------
----T-FTPYQGPWGCVVILPRLLPR----------H--LREFRV-GREY
TSKASARNHAAFFAYRSLYE---AGLLNDHLLPITSV-IEPELVEEIKQL
L-SDIEKRAGTA-TV--SSQ-MDPWAPL-PN-------------------
---------------------------------------AKGLWKMTCQ-
-----V-------DGL---PP-LQLLTYSRPRL--Y--S-EDPPSNLYPG
Y-RP---P--------------------------ISMRFF--EPE-----
------------RM------------------DA--------S-A-HEID
SARRFTRRLFWAIHHGR--MAWNELNFAYIILPLPG--------------
----I--------DP-----QWHAR-RSFGLEPD----A-----------
--------------------------------------------------
----------D----DREVIRLNA-AIAGEQF-GYPN----DL--NLVVE
ES--SK-G----RPTHWFMQWHF--D--QLSTVEEEAMRS--RNPE-K--
------------Y-----------------------------SD-M-PIK
Y-PLLLLKPGSRRHNMLIPRTLDEVP------------------------
--------------SSDAKPILLPADAATAILLSQAESEYALLLPSILRR
LTVTMTAASLREMLFL-S--------------------------------
--------P---R-LRS--------I-PLDLLTAAITAPVSGEI------
-RNYQRLETLGDTALKFMASISLLTDYPLWHEGYLSKKKDHAVANVRLAK
IAL--SKELYRWMIR------------------DRF-----IV-KK-WRP
KLAEWQKS--SG--D--E------------------------K-------
-----------K--------------------------------------
---------M----------------------------------------
--------------------------------------------------
--------------------------------------------------
--------------------------------------------------
-------------------------------------------P-ES---
-E--VDTNAEKGR--GQPQLSMK--------------------------M
LADI--V-EAIIGAAYLHGSFDLAVEVTRLF--DI--GI----D----IK
TPPTCI-ERILVRAQASVD---DLR------------------EIP-S-Q
-IDVVERMLGYSFN--NKVLLVEALTHASLQGTE---------GT-ISYE
RMEFLGDA-----------------VLDMVVTDYLYRRS--D---K----
--------NYGPGHMHLRKQAVVNMHFLAYVCFGISTELE--A-AMGS--
--------------------SD--G-------------------------
-----------------------V--------------------------
-----------G---------------------NT-SI-RNSSQRVYLWQ
CLLHSSHRILDDQSNAFTRYQRN--RKAFDRAFQ----------------
--HDTLFPWTALTQLQAPKALSDVVESTIGAVFLDSGGSFE---------
----------VIQNLLRRYRILPTLERIV-DCDVDVQHPVSRLSIWAAKE
K-------------------------------------------------
----------------K----K------VKYD--FD--K--AD-GRISCA
IYID-----------E----Q----------------------E-E----
--------------------------------------------------
--------------------------------------------------
--V---RVT-EP-----YRGR--I-------SQAEVK--FMAAEQAI--R
KFRVISAD------------------------------------------
--------------------------------------------------
--SMLW-E------M---------------------------------E-
---G----V-GHD----------N-------------------E-GD---
E------------EES----------------------------N--DEE
GRYDS----G------------------------------------YD--
ASVL-----D--------------------------V-------------
-------------------------F--------------------
>EIW59400.1/1-1508
MATPEND-------------------------------------------
------------------------------------------D-------
--------------------------------------------------
--------------------------------------------------
--------------------------------------------------
--------------------------------------------------
--------------------------------------------------
-------------------------------------------------P
-----------------GVGA-PP------IVHTRAYQQELLEESLHRNL
IIALDTGSGKTHIAV---------------------LRMK----LEA-ER
H----SR-----------------------------------KV-SWFIA
PTVALVDQQY--------------------EVIKTAIPVSVGHV-SGASE
PNQWKDASLWRRILATHRIMV-TTPQVLLDALHHAYVDLGTDIGLMVFDE
AHHATGK-----------------HPYSM--IMKNFYMNL--PSRTNLT-
G-----------------------PTDRVRPAVLGL---TASPIYG----
-----GN-VDVAFR----DLEKNLDSTIRSARKHRDNLAEHVYRPEFKHV
LYASP-IH-V-W-----------D----GLPSANYQSLQTVIDALDIEND
PYVKSLRSRLAKL--RP---------------------------------
--T----------------------DDRHRLDQQLSKAIDKEDTFTHKGL
RDFARAAAEICVELGPWAADWYVAKVIERAKV---A-A---NPY-N-N-I
--------------------M-------S-AWQEKE--KRYLLSIISKV-
---N--VT-TPPS----D-V-DKIV--SGVSPKVRALVDSLVVEEGLF--
------R------S-----------------------------R------
--------D----------------EDYSGLIFVTRRDTVLALAELLQRI
PETA--Q----LFRIGCLLGSSSSFKRHSFLDITRN--------------
-------------------------------------I-LD-E-------
--------------------S-QADTLRDFKIGDKNLIVSTSVAEEGIDI
QACGSVIRFDPPPNIVAWAQSRGRARRKRSSFIIMFEET-G------P--
---QKVKEWEATERQMMLAYNDPRRD---AI-V-P--V--D---------
-----E---D-----D--AF-DDMDGY-VEFEVAST--------------
------------------------GALLTLHSAIPHLNHFCAVIPSG--G
-H-ESHVPIYELDPPDYVEGWHS--LPNPS--------------------
------RMPYQGPWGATVSLPRALPK----------H--LRKFST-PQIH
GSKRRAQQHVAYQAYLELYH---AGLLDNHLLPLSTA-IEPDKKEEVEAM
L-AEVAKRAGTA-RV--AIQ-MDPWSVY-E--------------------
----------------------------------D----VSEWFAHEVT-
-----V-------EGL---PG-LRMLTRRPLPA--F--N-QEDFPTLYIP
K-LG---E--------------------------ATVFIS--SAK-----
------------AA------------------P--------VH-E-EEIQ
RARQYTYRLFNMLYGSR--MDRDMMDFAYLFLPATS--W-----------
----P-D------EG-----TWEER-RRWQTERYS-----------KGL-
--------------------------------------------------
-------T---A--QGESPFVANA-AAFGERF-SYPK----DL--AIVRG
MN--KF-D----KH-LQLLRWRN--E--PLSAEEEESFRE--QY-A-M--
------------Y-----------------------------PD-L-QIS
Y-PLMVVQSLPRRRNFLIPLTLENADR-----------------------
--------RI--QPPPDDSLFLLHPQYALVELASRDEVQYALMLPSILRW
LANALTVDALRTNLFR-T--------------------------------
--------T---S-VAG--------V-PLPLLLTAITAPIAQEL------
-SHYQRLETLGDTVLKFTSSNQLYAEFPLWHEGYLSRKKDHAVANSSLAK
EAV--KKGLYQWIIR------------------DRF-----VP-RK-WKP
HCASSTQG-PL--DE-L--V-EE--K------------------------
--------------------------------------------------
-------------------------------------------E------
E-------------------------------------------------
---------------------V----------------------------
--------------------------------------------------
--------------------------------------K-E--V-DA---
KV--GKDGKPKKK--KAEELSTK--------------------------M
LADV---VESLIGAAYEHGGFDLAIDCVARF--GL--GI----S----WK
KLSERI-KEMH-EV----E---DL------------------VDLP-D-Q
-LALVEQMLNYQFK--RRTFLVQALTHASYQGDS---------AV-MSLE
RLEFLGDS-----------------ALDMVVTDYLYHAE--G---K----
--------NYSPGYMHIKKEAAVNSHILAYVCLSTSVTVE--S-VMPT--
--------------------WT--L-------------------------
-----------------------G--------------------------
-----------G---------------------GL-AT-TDDSQKVHLWQ
CLLHSSHRVLEDQNLTFARFEKH--GPAIAQALR----------------
--EDRIYPWAALTSLQAPKFISDMVESILGAVYVDSMGSLD---------
----------AVRGVMRSLGLMQVIERVV-IEDVDVLHPVSRLAIWAAKQ
--------------------------------------------------
---------DP-Q---K----K------VEYK--IE--R--EK-GQVKCA
VLMD-----------E----E----------------------E-L----
--L-----------------------------------------------
--------------------------------------------------
------HVT-AS-----YRSR--V-------SEDEVR--FTAAERAI--K
KLQVMGVE------------------------------------------
--------------------------------------------------
--VDI-EE------P---IP------------------------------
--------A-DD-------------------------------E------
--------------------------------E-----------------
----V----------PE--------------------------------K
--------------------------------------------------
----------------------------------------D-----
>EIW74574.1/1-1534
MGDIRDAD------------------------------------------
--------------------------------------------------
---F----------------------------PTSDDLEASD--------
---------------H------G---------------------------
---------------------D----------------------------
--------------------------------------------------
--------------------------------------------------
-------------------------------------------------E
-----------------TPAP-RT------PVVTRDYQLEMFTASLRENI
IVAQDTGSGKTLIAI---------------------LRMK----HEV-ER
E----PR----------------K-------------------V-CWFFA
PTVALCEQQR--------------------DVIALDIPVSVGLI-SGALE
PNQWKDIALWRGVLQRHRIIV-STPQVLLDALRHGYVKLGEDIGLLVFDE
AHHAVDN-----------------HPYNC--IMKEFYFRV--AVREHGA-
A------S--------------GAESREERPMVLGL---TASPVYG----
-----GN-VEASMR--I--LERNLDCIVRSPRLHRSQLISFVHRPIFKHV
LYRPA-PF-F-------D-----K----TYTASNITALSSVLATLNVKDD
PYIISLRGQLAHK--TP---------------------------------
--G---------------------SPDYMRTDQKLSKTIKKEDTYTHRGL
KDIVSTATEICFDLGRWAADWYVHKAISLARE---N-P---MPY-E-S-A
-------------------------F--T-SVQEKE--KAYLLRILARV-
---H--VS-PPSY----D-P-AAIE--AGVSDKLCVLIDTLLAEKRGA--
----E-E------E-----------------------------A------
--------N----------------EAYSGLVFVTRRDAVLSLAEVLAVH
PRTA--G----VLRVGRIVGTSESAYRKTLLDVTRA--------------
-------------------------------------L-MR-N-------
--------------------T-HGETLGSFRTGEFNVLVATSVAEEGLDI
QACCNVVRWDVPNNMVSWAQSRGRARRWRSTFVLMFESG-N------MDA
---AGVERWMQLERQMVEQYNNQMRL---AG-NAL--PRYD---------
---E-E--DD-----E-D-QE-DDDHA-VRFTVEST--------------
------------------------GALLTLQSAPPHLNHFCSVLPNS--R
-H-TAHRALYDIDPPEFPEGWHA--LDPRT--------------------
----N-TLPYPGPFGCTVTLPRVLPP----------L--LRTFSV-PQKY
SSKLSARRHVSFKAYKTLYD---AGLLNEHLMPLTSV-IEPELEEEVKAL
L-AAVDAREGTA-AV--KLQ-MDVWVPE-GSGT-----------------
------------------------------LEA-L----GEEWYGCDVE-
-----I-------ENM---PR-LRMWTKAKLAR--L--E-EEAMPTLYHP
V-HG---P--------------------------LRVTIT--PEE-----
------------EP-------------------S--------T-P-FDVE
SMQVYTHRLFATLCGPR--MPADKLDFAYLFEVDGD--------------
----E-E------QG-----RWDQI-RLWASANQ----G-------LS--
--------------------------------------------------
----------P----LGTTRLVNA-AEFGQML-DYPS----DI--VLIRD
SV--PY-G----KL-FRFVEWKY--D--QPSPEEEEQLKE--TY-R-R--
------------F-----------------------------DM-L-EIS
L-PLLVVEDRAPRVNFLHPAEKRSRR------------------------
--------------SSEKARKLLIPEYSFVELVSPVEAEFALLVPSILRY
ISVANTAASLRATLLT-D--------------------------------
--------P---Q-LAE--------I-PLSLVKMAISAPVSQEP------
-TNYQRLESLGDAVLKLVVGAYLYSEHPLWHEGYLTQRRDHAVSNVRLAK
SAI--QKKLYRWIVR------------------DHF-----AP-KR-FMP
RYLTDNRG--AT--N--E--------------------------------
--------------------------------------------------
--------------------------------------------------
--------------------------------------------------
--------------------------------------------------
--------------------------------------------------
----------------------------------------------E---
-E--NSDENGNGK--GKEDLSTK--------------------------V
LADV--V-ESLIGAAYVHGGFELAISLIRTI--DV--HL----A----LS
PLSASI-EAAYAAA----D---PSL------------------EAP-P-Q
-VAHVQNMIGYTFT--KPLLLVEALTHASHQTDL---------RT-VSYE
RLEFLGDA-----------------VLDMLIADYLYKHP------K----
--------NFSPGEITLRKHAIGNALFLSYACLSSCTPVD--A-SVPA--
--------------------PDPLR-------------------------
-----------------------H--------------------------
-----------G---------------------KI-TL-RAKTEHIYLYQ
CMLHSSSALLDEQKGAFARFASV--GGPLARSLS----------------
--HSSVFPWAELTRLQAPKILSDIVESVIGAVYIDARGDVV---------
----------AVRGVLGRMGMWTMLERVS-DGDVEVEHPVSTLHRWASQR
KT------------------------------------------------
---EAGEPAP------R----K------VVYE--YE--V--ER-GKVVCT
VRLE-----------G----V----------------------E-E----
--------------------------------------------------
--------------------------------------------------
--LGSVAAE-CE-----KRGSANA-------RRNEAK--YLAANKAL--R
VWGIRDAE------------------------------------------
--------------------------------------------------
--MDID-P------E---------------------------------D-
--------------------------------------------------
--------------------------------------------------
GDED------------------------------------------ED--
VTMV-----D--------------------------SS------------
-------------------------L--------------------
>EJF63525.1/1-1526
MATTEIRDP-----------------------------------------
--------------------------------------------------
-------------------------------------V------------
--------------------------------------------------
--------------------------------------------------
--------------------------------------------------
--------------------------------------------------
-----------------------------------------------D-V
-----------------EPPR-SS------IVHTRAYQQELLDESKRRNI
VIALDTGSGKTHIAV---------------------LRVK----YEA-ER
E----SR-----------------------------------KV-SWFIA
PTVALVEQQS--------------------EVIKTAIPVSVGYV-SGASE
PNQWKDAGLWRGIIAKHRIMV-TTPQVLLDALHHGYVDMGSDISLLVFDE
AHHAIGK-----------------HPYNM--IMKKHYFGL--PPRSPLG-
T-----------------------STSRVRPMVLGL---TASPTYG----
-----AN-VDVAFR----DLEKNLDSTIRSSRNNRHELAQYVHRPEFKHV
IYASP-IH-V-Q-----------D----GIPSVNYKALEVVIAELDIEQD
PSVIALRARLAKL--QP---------------------------------
--G----------------------DDRRRVDQQLSKALDKKDTFTHKGL
RDFARTAADICIDLGTWAADWYIARVIERAKQ---A-A---NPY-N-N-I
--------------------M-------S-AWQEKE--KRYLLGILNRV-
---S--VM-EPSE----D-I-EQIV--ANLTPKVRTLVDSLLVEEALF--
------R------S-----------------------------M------
--------D----------------EEYSGIIFVTRRDTVLVLAELLRRI
PETS--H----LFRIGCLLGSSSSFKRHSFLDITRS--------------
-------------------------------------M-LD-E-------
--------------------S-QSDVLRDFKIGDKNLIVSTSVAEEGIDI
QACGSVVRFDIPPNVVSWAQSRGRARRKRSSFVIMFDQA-E------P-R
---EVVRKWEETERRMMAAYNDPRRD---AA-A-S--V--E---------
-----E---------D--DF-DDLDGY-CEFEVAST--------------
------------------------GALLTIHTAVPHLNHFCAVIPTG--G
-H-EHLVPIYELDPPDYAEGWHA--LPEHA-R------------------
----F-TERYTGPWGATVTLPRALPP----------H--LRKFSV-DRIH
RTKRRAQQRVAFEAYVALYQ---AGLLNNHLLPHTSG-IEPEKEDEVKAM
L-AEVAKRESTA-QV--SIQ-IDPWATA-E--------------------
----------------------------------G----TPSWFAHELV-
-----V-------EGL---PS-LRMFTRRPLPT--F--V-QKDFPTLYVP
G-RK---E--------------------------LSMTIG--GAA-----
------------GS------------------P--------AS-D-EEVH
LAQRWTYRLFWRLYGPR--MERGREDFAYLFLPIGS--W-----------
----P-D------AE-----EWDER-RRWMDDRFM-----------GGL-
--------------------------------------------------
-------A---L--QGETPFAANA-AAFGARF-SHPT----NL--PLVRG
VS--KY-N----KP-LRLLRWQY--D--PLTTEEEEKFRE--EY-S-A--
------------Y-----------------------------PD-L-EIT
Y-PLLVVRSLPKRRNFLIPFPEEDTDH-----------------------
--------EI--PSQSGDAPFLLHPQYTLVELASQTEVQYTLLLPSILRW
LAMALTVHSLRTSLFK-Q--------------------------------
--------N---P-VST--------V-ALRHLVTAITAPAAQER------
-FHYQRLETLGDTVLKFITSNLLYADFPLWHEGYLSRKKDHAVANVNLAR
WAV--KKGLYRWIIR------------------DRF-----IP-RK-WKP
HYSSAAGA-F---DE-I--L-DD---------------------------
--------------------------------------------------
----------------R--------------------------SR-----
E-------------------------------------------------
---------------------G-T--------------------------
---------PTA---------------S----------------------
--------------------------------------D----A-AA---
QN--GNSKESRKG--KAEDLSTK--------------------------M
LADV---VESLIGAAYEDGGFDRAIDCVTAF--NL--GL----S----WK
KLPEYI-GAMH-AV----D---DI------------------DDIP-E-Q
-LALVEQMINYRFA--RRTFLVQALTHASYQGDF---------AT-MSLE
RLEFLGDA-----------------ALDMIVVDYLYHAE--G---K----
--------DYSPGYMHIKKMAVVNSHILAYTCLKTAVTVE--S-TMPT--
--------------------WS--P-------------------------
-----------------------E--------------------------
-----------H---------------------GL-EA-VDDSQQVYLWQ
CLLHSSHRVLEDQNLTFLRYQKH--GAEIADALE----------------
--NDAVYPWAGLTSLQAPKFISDMVESILGAVYVDSFGDLG---------
----------KVRQVMETLGLMRVLERVV-HDDVDALHPVSRLEIWAAQH
--------------------------------------------------
---------KP-R---K----E------VEYK--LT--K--EK-GDVTCA
VYID-----------E----K----------------------E-L----
--L-----------------------------------------------
--------------------------------------------------
------QVT-AP-----YRSK--V-------SEDEVR--FKAAEKAL--A
QVRAENMD------------------------------------------
--------------------------------------------------
--IDK-DV------F---DG------------------------------
--------D-DEE----------V-------------------E------
--------------------------------------------------
--------------------------------------------------
A----MVAD----T-E---A------------------------------
--------------------------HADSS---------------
>EKM51767.1/1-1556
MTTKEEVD------------------------------------------
--------------------------------------------------
--------------------------------------------------
--------------------------------------------------
--------------------------------------------------
--------------------------------------------------
--------------------------------------------------
--------------------------------------------------
-------------------LP-SP------GIVTRGYQQELLDESLRRNI
VIALDTGSGKTHIAM---------------------LRMK----HEV-EH
T----SN-----------------------------------KV-SWFLA
PTVALIEQQR--------------------DVIAAAIPVSVGLI-SGASA
PDQWKDADLWLNILSQHRIVV-STPQILLDALRHGYINLGKHISLLVFDE
AHHAMSK-----------------HPYNE--IMRGFYHPL--PPRHGC--
D-----------------------IQAIVRPAILGL---TASPIYSA---
-----SD-IAKSFR----EIESNLDSVIRSSRFNREELATFVHRPEFRYI
LYNQS-TF-T-------------G----ALSSRYLNTLYAVVDSLDIESD
PYVIALRSQLAKL--PS---------------------------------
--G----------------------KQRNRVDQKLSKALDKRDTFTHKGL
RDFLRTATDIYAELGSWPADWYITSIIQATND---E-I---DLH-T-G-V
--------------------L-------G-SWQDHE--KHYLLNILSRV-
---P--VE-TLSY----D-P-EHIR--AGITPKVHELLKCLRSEERRS--
------R------A-----------------------------E------
--------D----------------EPFSGIIFVTRRDAVLALARVISSL
PEMT--A----DFQIGCLLGTSASFKRHAFLDISRS--------------
-------------------------------------L-LK-E-------
--------------------T-ATQVLKDFRTGDKNLVVSTAVAEEGIDI
QACGTVIRFDPPDNMVSWAQSRGRARRRRSTFLVMLGSD-S------A-S
---EKIALWQEMEKTMIKLYTDTTRG---ND-P----P--P---------
---------------E--T---ELEED-LEFVVPHT--------------
------------------------GAKLTLESSISHLYHFCAILPHS--S
-H-TVQGPIFELDPPEYDEGWHS--LDPRY--------------------
----A-PAPYGGPWGATCTLPRQVPKEVKTEDGETIK--LRKFST-SRVY
PTKQSARNHAAFFAYHQLYL---AGLLNDHLLPLTSA-IDKDEDGAVKLL
L-QDIEKRAGLT-KT--SIQ-YDPWQAT-E--------------------
----------------------------------G----AQTWWYNEVG-
-----I-------EGL---PR-LFMLTRQRLEA--L--S-ADELPVLYIP
G-RD---P--------------------------PATRVEIFSVP-----
------------EE------------------M--------ED-E-GAVI
AAQAYTQRMFSSTYDKH--MDPDRMDFPYLFLPMDE--A-----------
----P-D------EA-----EWRVR-REWMQKRLS-----------VGK-
--------------------------------------------------
-------C---T--RWEGPLRTNA-DALGQRF-TYPD----NL--ASVRS
NR--KF-E----KP-LQFKHWHH--G--PISAEEEEEFEE--RY-C----
---------------------------------------------E-APS
Y-PLIVAEAPPRRRNFLEPLDSADAG------------------------
--------------LSDGKPVLLHPKYTTVDLVCADDIQFALLLPSLLRF
ASISATVHAVRITLFA-S--------------------------------
--------S---PRLAS--------I-PFTLLRPALTAPVATDL------
-VSYQRLETLGDTVLKYIVSVLLHAQYPLWHEGYLARRKDHAVNNNRLAK
EAL--RLGLQTWIIR------------------DRF-----AA-KK-WRP
RYIGDAAS-AP--AS-P--V-AE--NKNEGAAADIGK-------------
-------------------------------------------------G
DDPAGDD------------------------------------NV-----
EAE-----------------------------------------------
------DVGNAKKAGEGNDKE-----NGK---EVAQG-------------
---E-----TTN---------------G----------------------
--------------------------------------N-K--A-AD---
AD--KKKKKKKKA--KTQELSTK--------------------------M
LADV---VESLIGAAYEHGGFDLATECMQLF--HL--GID---T----WE
TVPACV-EKSLGHI----E---ELG------------------ELP-P-A
-LELVERMVGYKFS--KRVLLVEALTHASYTGVI---------ET-QSYE
RLEFIGDA-----------------VLDMIVTDFLYHVP--G---K----
--------NYTPGHMHLRKEALVNSHLLAFACMNTHVDVD--A-SMPA--
--------------------WN--A-------------------------
-----------------------Q--------------------------
-----------D---------------------GI-VL-DTATQRIPLCR
CLLHSSPRVLDDLNLTYARWEKH--GAGIRRALE----------------
--HDVIYPWAALTSLQAPKFVSDMFESVLGAIFLDSHGDLG---------
----------TVRAVLAKLGIVHIMERIV-ADEVDVLHPVSRLGIWAAKN
--------------------------------------------------
---------ER-K---------------WEIK--SE--K--ID-GDISCY
VKID-----------G----V----------------------E-E----
--F-----------------------------------------------
--------------------------------------------------
------RAT-EP-----FRGR--T-------SQNEVR--FAAAEGAI--R
KLHVIEQE------------------------------------------
--------------------------------------------------
--TAE-DV------D---EV------------------------------
------------V----------I-------------------E------
--------------------------------------------------
---------------EE--------------------------------W
F----SL-G----W-----E------------------------------
----------------------------------------------
>EKV44733.1/1-1524
MLND----------------------------------------------
--------------------------------------------------
--------------------------------------------------
--------------------------------------------------
--------------------------------------------------
--------------------------------------------------
--------------------------------------------------
-------------------------------------------------T
-----------------PSAE-DN------IPTTRGYQQEMLEESIKHNI
IIAMDTGSGKTHIAV---------------------LRIK----HEV-ER
E----PS----------------K-------------------A-AWFFA
PTVALCAQQK--------------------AVIQTHLPVSVGLV-SGALE
PDQWKSAELWERVLNTHRVIV-STPQVFLDALRHAYIDLGKDISLLVFDE
AHHATGD-----------------HPYAR--IM-DFYHRI--EERPANL-
R--L------------------YGISQVSRPYVLGL---TASPIYG----
-----GD-VVKSFN--M--LEKNLDCIIRAPRRTRAELAQFVHRPIFQHV
MYEQW-P----------------D----APFSTNLTVISNIVRSLQIEKD
PYVISLRQKLATV--KP---------------------------------
--L---------------------TSEYFRLDQKLSITIRTQKTFVFKGL
RDFERAASDILLDLGPWAADWYVWRIAEKARE---A-A---NPF-N-N-I
-------------------------M--A-SWKDTE--KSHLLKLLDSA-
---V--LT-PVSY----G-E-EDIM--GDCSDKLQRLIETLLNEKMET--
----E--------K-----------------------------R------
--------D----------------EVYSGLVFVQRRDTVIALAEVLNNH
PFTK--N----IFRIGFLLGTSDSSRRHSFLDISRK--------------
-------------------------------------L-AR-E-------
--------------------T-QEETMAEFRSGDLNLIIATAVAEEGIDI
QACGSVIRWDLPQNMASWAQSRGRARKRRSTFTLMFANG-S------QDE
---QNVRKWELLERRMVELYNDPARD---LA-M-------E---------
---T-E---S-------LMD-TDDDVD-EIFFVEST--------------
------R------------------ASTSVHSAISHLAHFCAVIPIR--A
-H-VDIRPIYEIDPPDMPLAWHA--DPHR---------------------
-S--N-LLPYNGPWGSKVILPRCLPL----------A--CREFSV-PMKY
SSKVSAHRHVAFEAYVGLYK---AGLLNENLLPLTSV-VVPQ-DDDILEM
L-KDVEKRSGMT-NV-G-LQ-IDPWAGS-ETE------------------
-------------------------------GD-E----TVYWYTARMC-
-----I-------GDM---PP-LTLFTRSEPVE--L--G-MSNGPKLFRP
D-AD---E------------------------H-ISVTIV--PSG-----
------------KV------------------S-----A---S-D-KIIH
EAKQYTRRLLSSLNWSR--MDWDNLDFSYLFYPETH--ID----------
------S------DD-----VWKER-RLWLTESK----K-------DIE-
--------------------------------------------------
-----A-----K--DRFKEFTSEA-RVYGEVF-GYNQ----DP--VLVLK
----EF-G----RP-YRFVDWRH--E--KLTEEEEEELRR--KY-R-R--
-------------R-------------------------D-DAP-F-EIV
Y-PLLVVKPFHPRCNFLIPTKPRDPG-S----------------------
-------------SAPEIKYVYLMPEFTGITLISSTEVEYAFLLPSVLRS
LEINLTMASLRSNLFM-P--------------------------------
--------S---PSLQD--------I-PLALLSNAMTASSAGEK------
-YNYQRLETLGDTVLKFLVALQVLVEYPLWHEGYLTKKKDHTVANVNLAK
ENI--NHRLYRWIIK------------------EIM-----LG-RK-WRP
RYSTKLLP-PT-TPL--S----------EE-------KI-----------
--------------------------------------------------
--------------------------------------------V-----
-----------EE-------------------------------------
---------------------------------------LLMV-V-----
-------------------------------DEG----------------
--------------------------------------A----E-LS---
SK--GAAKKKKKS--KNQGLSTK-------------------------I-
LADV--V-ESLIGAAYIHGGFPLGYECTKLF--GL--GL----R----WL
PPPERI-KDFLGAV----E---PDK------------------NIP-S-A
-LYYVEKMLGYTFK--HKVLLLEALTHASYQQD----A-----RT-VSYE
RMEFLGDS-----------------VLDMVVTDYLYHAP--G---K----
--------NYSPGHIHLRRSSVVNTHFLAYICLKTSVKFD--A-LMPR--
--------------------AD--D-------------------------
--------------------------------------------------
-----------E-----------G----------I-EL-LADAQEVMLWQ
CLLHSSSRIMDDQANTHTRFKKR--REEIEEGLM----N-----------
---DTIFPWAALTRLQAPKFFSDIIESVIGAVFLDSNGDID---------
----------TARDVITKLGILPTLERIV-HDNVDVWHPVSRISQWASKH
E-------------------------------------------------
----------------K----K------LGWQ--FE--K--ER-GVVKCS
VLVD-----------G----E----------------------V-E----
--------------------------------------------------
--------------------------------------------------
--A---CAM-DD-----YRGA--S-------TQDEVK--LIAAENAS--R
SLRLRRVH------------------------------------------
--------------------------------------------------
--MNL-EL------K---------------------------------R-
---K----G-KGK----------G-------------------K-GK---
G------------K-G----------------------------I-----
--------------------------------------------------
---D-----DR---------------K---M-------------------
--------------------R---------V--------------D
>EMD40161.1/1-1511
MADATLD-------------------------------------------
------------------------------------------D-------
------------------------------------AD------------
--------------------------------------------------
--------------------------------------------------
--------------------------------------------------
--------------------------------------------------
-----------------------------------------------F-S
-----------------KGQD-AS------VVRTRGYQKEMLDESLRRNI
VIAMDTGSGKTHIAV---------------------LRMK----LEA-ER
E----TQ-----------------------------------KI-SWFLA
PTVALVEQQR--------------------EVIASAIPVSVGII-SGASE
PNQWKDANLWRKIIQTHRIMV-TTPQVLLDALHHAYIDLGRDIGLLVFDE
AHHAVKV-----------------HPYNA--VMSNFYFDL--PPRDPTR-
G-----------------------SQGRVRPMILGL---TASPVYG----
-----GN-VDKSFM----VLEKNLDSVIRSTRLNQDELAQHVHRPVFQHL
LYTIP-EY-D-W-----------D----HIPSRNYQALRAVVDSLNIEDD
PYVASLRQQLAKL--PP---------------------------------
--G----------------------DERVRVDQKLSKTIGKEDTFTHKGL
RDFARAAQEICLDLGVWAADWYIVEVIKRAKI---A-A---DPY-N-N-V
--------------------M-------S-NWQEKE--KRYLLSIIGRV-
---Q--AV-LPSD----N-T-EDIR--LRSSSKVHRLVGGLLSEYAKA--
------E------S-----------------------------E------
--------G----------------ETYSGLVFVTRRDTVVALSELLSRF
PEVA--Q----RFNIGCLLGSSNSFQRHSFLDITRS--------------
-------------------------------------I-PK-D-------
--------------------S-QSATLRDFKIGDKNLIISTSVAEEGIDI
QACGSVIRFDPPVNMVSWAQSRGRARRKKSTFILMFEDG-G------VHH
---KLVQQWEDIEARMMALYNDVSRD---AA-S-A--P--E---------
-----P---------E---D-DEDDES-EEYVVEST--------------
------------------------GAVLTLHSATSHLNHFCSVLPSA--H
-H-GDFLPVYDLDPPEFPEGWHV--TRE-A--------------------
------VPIYTGPWGAKVTLPRALPK----------D--LRVFST-ECVY
GSKRSAHRHAAFKAYVALHK---AGLLNDNLLPLTSV-VEPDRDGEVKRL
L-EEVEKRASTA-NV--TLQ-VDPWAAE-E--------------------
----------------------------------D----LSTWWISELS-
-----V-------DGL---PM-LHFLTRSPLSP--L--S-DVDPPPLYLP
G-PQ---L--------------------------VRYHIR--PLG-----
------------VA------------------P--------SD-D-SYLS
KAREFTFHMLSALYGQR--MNPDDTDFSYMFLPAAG--R-----------
----P-Y------DD-----IWEQR-RRWMKERIA-----------RDT-
--------------------------------------------------
-------T---V--RFENSGRANA-ELLAKQF-SYPE----DI--ALIRP
NG--SF-G----KA-ARFLKWQY--D--PMSVEEEEIFRD--RY-D-G--
------------F-----------------------------PE-M-QIT
Y-PLLVVRPFPRRANFTIPYAAGE-G------------------------
--------------FRDEDTYLVHPQFATVDLVSRDDLQYALLIPSIMRW
CSITLTVMSLRKQLLA-K--------------------------------
--------N---P-ISE--------V-PLALLTTATTAPVAQEQ------
-TNYQRLETLGDTVLKFLASLQLFAQYPLWHEGYLARRKDHAVSNARLAR
EAL--GKCLYRWIIR------------------ERF-----VP-RK-WKP
LYRVQEPS-TI--IT-N--A-EH--S------------------------
--------------------------------------------------
----------------ISS------------------------EQ-----
D-------------------------------------------------
---------------------S-I--------------------------
---------PVE---------------A----------------------
--------------------------------------E-Q--E-VD---
TE--LQKKLKKKK--QSQQLSTK--------------------------V
LADV---VEALIGASYEHGGFDLAADCAALF--GM--GL----T----WK
KVPDRI-SEILART----E---PL------------------EEPP-T-Q
-LYLVERILNYTFK--RKELLVEALTHASYHGEH---------AA-MSYE
RLEFLGDC-----------------ALDMVVTDYLYHAP--G---K----
--------EYTPGHMHLRKESLVNSHFLAFICLRAFTTTE--A-TSAH--
--------------------WT--P-------------------------
-----------------------K--------------------------
-----------K---------------------GT-ST-TTEHQQIHLHQ
CLMHSSRRVLEDQHIAFSRFEKS--GRKIEEMLL----------------
--RGTMYPWAALTSLQAPKFLSDMLESLLGAVYLDTEGSLE---------
----------AVREVMRVLGIIEVMEHIV-MADVDVQHPVSRLAIWAAQQ
--------------------------------------------------
---------VP-Q---H----K------IKYE--IE--K--KD-GNVSCA
VVMD-----------G----E----------------------E-I----
--I-----------------------------------------------
--------------------------------------------------
------RIT-EK-----YHSR--A-------SQEEVR--FAAAEQAM--H
KLIAVEEP------------------------------------------
--------------------------------------------------
--EE----------E---DD------------------------------
----------E---------------------------------------
--------------------------------------------------
-------------------------------------------------W
R----DIPE-----YD---W------------------------------
----------------------------------------------
>EPQ54406.1/1-1452
MSELSGS-------------------------------------------
--------------------------------------------------
--------------------------------------------------
--------------------------------------------------
--------------------------------------------------
--------------------------------------------------
--------------------------------------------------
--------------------------------------------------
------------------VRN-AA------LPATRGYQQEMLDESLRKNI
IIALDTGSGKTHIAI---------------------LRMK----LEA-DR
E----PR----------------K-------------------V-SWFIA
PTVALCEQQR--------------------DVIDKALPVSVGII-SGSLE
PDQWKDPALWRRVLDTHRVMV-STPQVLLDALRHGYINLGKDIGLIVFDE
AHHAVDN-----------------HPYNR--IMKEFYFAL--PRRPHG--
--------------------------MGMRPMILGL---TASPIYG----
-----GH-VEQAFR--V--IEANLDCAIRAPQKNRNELSSYVHRPVFKHK
MYHNA-PY---------------------SPSVNILALQVVLDKMNIEDD
PAIQNLRKQLANL--PP---------------------------------
--G----------------------PERTRVDQKLSKWLSKEGTYTHKGL
RDLHRTAVEICADVGPWAGDWYIETVLEQART---A-S---NPY-H-N-L
-------------------------Y--S-AWQNRE--KKYLMEKLAQV-
---K--IT-PTSS----L-P-KDIV--EGTSNKVDRLIECLEQEKAEK--
----E--------A-----------------------------C------
--------N----------------EEYSGLIFVTRRDAVLALAEVLSRH
PRTR--D----VFQVGSLIGNSDSSHRHSFLDITRT--------------
-------------------------------------L-IK-Q-------
--------------------T-PSETLRDFRIKEKNLIVATAVAEEGIDI
QACGNVIRWDPPQNMASWAQSRGRARRERSSFILMFSDD-N------VFR
---KQVLQWEGLEKQMVALYNDPNRQ---VI-K-------M---------
---V-D--ET-----D-E-MD-EDDEE-LLYSIPST--------------
------------------------GAVVTLHSAIGHLAHFCSILPGA--A
-Y-GHNAPLYDIDPPDFPEGWHA--NDPRH--------------------
---Q--GLPYPGPFGATVTLPRYVDA----------D--LRVHTV-PRKY
PSKMSARRHAAYFAYITLYE---AGLLNEHLLPLTSA-VNPQ-DEDVQTL
L-KDVEGRAGTT-HV--TAQ-INPWIPS-KKA------------------
---------------------------------------VGLWFATEVA-
-----V-------EGL---PP-LRMLSRVRIPN--L--K-PEDLPTLYTA
E-RG---K--------------------------LVVQIR--DLG-----
------------PV------------------VQ--------W-E-AEIE
QGRGYTRQLLWPLYGHR--MTWDQVNFAYMFFPIAE--------------
----A-D------HT-----LWEER-REWAKTIN----T-------QSG-
--------------------------------------------------
-----HPS--K----PHDKFSING-KVFGEHH-SFPN----DV--TIIRD
GG--WP-G----KP-YQFMAWKS--D--DFSSEQVEAFDE--KY-G-V--
--------------------------------------------------
--------------------------------------------------
-------------------TVLLDPAYVLVDLISKIEVQYAKFIPAILRH
LSLKMTVVSLKDDLFT-ES-------------------------------
--------C---P-VST--------A-PLEYLSTAITAPVSQEK------
-TNYQRMETLGDTVLKFLTSIHLLAEFPLWHEGYLAKRKDHAVSNANLAK
AAV--SHRLYRWIIR------------------DRF-----VP-RR-WSP
TYEEPVVVD-K---------------------------------------
--------------------------------------------------
--------------------------------------------------
--------------------------------------------------
--------------------------------------------------
--------------------------------------------------
-------------------------------------------------V
D---GNSDKESSK--TKQELSTK--------------------------V
LADV--V-ESLIGAAYLHGSFEQAMECTRFF--GL--GL----K----WR
RLPTRV-ETIYSRT----E---GLP------------------EIP-T-P
-ISVVEDIIGYRFT--KKHFIVEALTHPSYHTDL---------GC-RSYD
RMEFLGDA-----------------VLDMVVTDFLYHAP--G---K----
--------EYKPGHIHLRKTAIVNSHILAFVCLRSSRDVD--A-QMPR--
--------------------VG--K-------------------------
-----------------------H--------------------------
-----------G---------------------AV-TL-DADEQHIYLWQ
CLLHSSMRVLEDLDITFGRFQKN--RAEIEEALE----------------
--TGSVYPWAALTRLQAAKFFSDIIESVLGAVFLDSRGDFD---------
----------VVRQVLERLGLLPILRRIV-EADMDVMHPVSRLANWAAKR
Q-------------------------------------------------
--------------------IA------IEYK--FV--K--EK-GSVTCV
VEAD-----------Q----K----------------------E-V----
--------------------------------------------------
--------------------------------------------------
--A---RVT-EN-----HRGR--A-------SQDEVK--FTAAEKAI--R
ALQLQEEE------------------------------------------
--------------------------------------------------
--EAR-ID------E---------------------------------E-
---E----------------------------------------------
------------------------------------------------EE
DMD------E------------------------------------NDPW
WATA-----DT-------------------------FP------------
-------------------------------L--------------
>EPS97507.1/1-1331
MGDIPEA-------------------------------------------
--------------------------------------------------
--------------------------------------------------
--------------------------------------------------
--------------------------------------------------
--------------------------------------------------
--------------------------------------------------
-----------------------------------------------P-T
-----------------DTGA-QP------VFHTRSYQQELLEESLQSNI
IIALDTGSGKTLIAV---------------------LRIK----HEV-ER
E----PR-----------------------------------KV-SWFFA
PTVALIEQQC--------------------HVIRKVIPVPVCMI-SGASE
PNQWKDGALWRSVLESHRVIV-STPQVLLDALLHGYADLGRDISLLVFDE
AHHATAK-----------------HPYNM--IMQQFYFTL--DKRTRDS-
G-----------------------PYDCVRPMILGL---TASPVYG----
-----GN-PDAAFY----KLEHNLDSTVRSSRMHREELAQYVHKPIFKHV
LYEPP-HY-T-P-----------E----TLPSSNCSSLKTIVASLNIEVD
PSVISLRAQLACA--QQ---------------------------------
--G---------------------TDEWLRLDQKLSKTIHKADTFTHRGL
RDFLRAAEEICIDLGEWAADWYVTKVIEQGQR---A-A---SPH-D-S-T
--------------------M-------T-SWRTNE--KSYLLENLQKV-
---T--LV-AVSP----D-P-KNIR--RMLSPKVEALIACLHAEEADF--
------R------R-----------------------------A------
--------G----------------ETFSGLVFVTRRDSVIALAEVLSRL
PETS--Q----IFRIGCLLGSASSFKRHSFLDVTRD--------------
-------------------------------------M-VK-D-------
--------------------S-PVNILAEFRGGDKNLIVSTSVAEEGIDI
QACGSVVRFDPPPNVVAWAQSRGRARRQRSSFIMMLEQD-K------QHE
---LVIQKWMNIEKQMMALYTDPNRI---IQ-E----T--F---------
---------------G--E--EDEYDE-RSFRVPST--------------
------------------------GAVVTLNSVTSHLNHFCAVLPNV--A
-Y-GDQLALYDLDPPDYPEDWHS--QQDRN-K------------------
----D-LPPYPGPWGATVTLPRCLPA----------H--LRVFST-PREH
RTKRLAQKHAAFTAYINLYE---AKLLDDHLMPLMSA-MEPDEAEEVNTL
L-ADIEKRASTE-KV--SVQ-MDPWTTN-T--------------------
----------------------------------D----EETWWKAEVL-
-----I-------EGL---PA-LTMLTRNPLSQ--F--A-EEEMPTIYSP
G-RR---A--------------------------THVLIR--PIG-----
------------RA------------------D--------VD-E-AYLE
RARTYTYRLFWTLYFAR--MKPEDRQFAYLFLPVVN--G-----------
----L-S------EQ-----VWEER-RSWHSS------------------
--------------------------------------------------
--------------------------------------------------
-----------------------------APTRDEETLRE--QY-D-G--
------------F-----------------------------PD-S-DIT
F-PLLQVKELPQRANFLVPLASNTAG------------------------
--------------LGRDEVIYLLPRYATVELISKVDLQYAMYLPSILRW
ISSAFTVMSLRDELLC-A--------------------------------
--------G---A-VAQ--------I-PIDPLRIAITAPVAQEMM--SDE
QLNYQRLETLGDCVLKCMVSTQLYVEHPLWHEGYLARRKDHAA-------
-AI--EKGLYKWIIR------------------DRF-----VP-GN----
--------------------------------------------------
--------------------------------------------------
--------------------------------------------------
--------------------------------------------------
--------------------------------------------------
--------------------------------------------------
--------------------------------------------------
---------KRKK--QTQELSTK--------------------------V
LADV---VEAMLGAAYEHGGFDLAMQCAEIF--GL--GL----S----WK
TLSTHI-KEVLEVL----EVQKAV------------------DLSP-P-Q
-LELVERMLGYTFE--RKALLIQALTHASYNGDL---------VT-MSYE
RLEFLGDS-----------------VLDMIVTNMLFHAE--G--------
-------RSYKPGHMHMRKEATVNSHFLAYFCLKTFTTCE--T-PNPT--
--------------------WS--P-------------------------
-----------------------T--------------------------
-----------T---------------------GV-TV-GTEENKIYLWQ
CLLHSSHRVLEDQHIASTRFEKL--GPEIEKALR----------------
--EKTIYPWAALTSLQAPKFLSDMVESLLGAVFLDSGGSFS---------
----------TVGNVLRTLGIMDALERIILRHEMDCCSPSHGP-------
--------------------------------------------------
--------------------------------------------------
--------------------------------------------------
--------------------------------------------------
--------------------------------------------------
--------------------------------------------------
--------------------------------------------------
--------------------------------------------------
--------------------------------------------------
--------------------------------------------------
--------------------------------------------------
--------------------------------------------------
--------------------------------------------------
----------------------------------------------
>EPS97555.1/1-1509
MGDIPDSEA-----------------------------------------
--------------------------------------------------
--------------------------------------------------
--------------------------------------------------
--------------------------------------------------
--------------------------------------------------
--------------------------------------------------
-----------------------------------------------P-T
-----------------DTDT-QP------VFHTRSYQQELLEESLRANI
IIALDTGSGKTHIAV---------------------LRIK----HEV-ER
E----PR-----------------------------------KI-SWFFA
PTVALVEQQC--------------------DVIRKAIPVPVCMI-SGASE
PNQWKDRALWRRVLESHRIIA-STPQVLLDALLHGYVHLGRDIGLLVFDE
AHHAIAK-----------------HPYNM--IMQQFYFSL--DKRTRDS-
G-----------------------SNDCVRPMVLGL---TASPIYG----
-----GN-PDAAFY----KLEHSLDSIVRSSRMHREELAQYVHKPIFKHV
LYDPP-RY-T-P-----------D----TLPSRNCFSLGIVVASLNIEND
PFVRSLRAQLARV--QQ---------------------------------
--G---------------------TDEWLRLDQKLSKTVHKADTFTHRGL
RDFLRAAEEICMELGEWAADWYVTKVIEQGQR---A-A---NPY-N-N-I
--------------------M-------T-SWQANE--KSYLLENLEKV-
---T--LV-AVPS----D-P-DDIR--QMLSPKVEALVACLQAEEADF--
------Q------R-----------------------------A------
--------D----------------ETYSGLIFVTRRDSVIALAEVLSRL
PETS--Q----LFRIGCLLGSSSSSKRHSFLDVTRE--------------
-------------------------------------I-VK-D-------
--------------------S-QVNTLAEFRGGDKNLIVSTSVAEEGIDI
QACGSVIRFDPPPNVVAWAQSRGRARRQRSSFIMMLEQD-K------QHE
---LVIQKWINIEEQMMALYTDPNRV---AP-E----T--F---------
---------------E--E--DDEEDE-RSFRVPST--------------
------------------------GAVVTLDSVTSHLNHFCSVLPNA--A
-Y-GGQLALYDLDPPDYPEGWHS--QQDRI-K------------------
----D-LPPYRGPWGATVTLPRCLPT----------H--LRVFST-AREH
KTKRSAQKHAAFTTYVKLYE---AGLLDDHLLPLMSA-IEPDKGEEVKKL
L-ADVEKRASTE-KV--SIQ-MDPWAAG-T--------------------
----------------------------------D----EETWWKAEVA-
-----I-------DGL---PA-LTMLTLNPISQ--F--G-EEEMPTIYIP
G-RG---A--------------------------THVQVR--FIG-----
------------RA------------------D--------VD-E-AYLE
RARTYTYRLFWTLYFAR--MKPGDRQFAYLFLPVVD--D-----------
----P-N------EQ-----VLEER-RRWMQSRVD-----------RGT-
--------------------------------------------------
-------A---M--RLETPSRANA-DALREQY-GLST----DL--ALVRP
NE--KF-G----KA-FQFVRWFD--G--PLSDKDEETLRE--RY-D-G--
------------F-----------------------------PD-V-DIT
F-PLLQVKEFPQRANFLVPLASNTAG------------------------
--------------LGRDEAIYLLPKYATVELISKEDLQYAMYLPSILKW
ISSALTVVSLRDELLS-A--------------------------------
--------G---P-VAQ--------V-PFDLLRIAITAPVAQEMMS-DEQ
PLNYQRLETLGDCVLKCMVSTQLYADHPLWHEGYLARRKDHAVSNMQLAK
AAI--EKGLYKWIIR------------------DRF-----VP-RK-WKP
RYLSDVLE--E--PS-P--E-P----------------------------
--------------------------------------------------
--------------------------------------------------
--------------------------------------------------
--------------------------------------------------
--------------------------------------------------
-------------------------------------------K-AA---
EV--GGKEGKKKK--QTQELSTK--------------------------V
LADV---VESMLGAAYEHGSFDLATQCAEIF--GL--GL----S----WK
TLSTHI-NDVLEAH----E---EV------------------DVSP-P-Q
-LELVERMLGYTFE--RKALLIQALTHASYNGDL---------AT-MSYE
RLEFLGDC-----------------ALDMIVTNMLFHAE--G--------
-------KNYKPGHMHMRKEATVNSHFLAYFCLKTFTTCE--T-PNPT--
--------------------WS--P-------------------------
-----------------------T--------------------------
-----------T---------------------GV-TV-GTEENKIYLWQ
CLLHSSHRVLEDQHVASTRFEKS--GPDIEKALR----------------
--EKTIYPWAALTSLQAPKFLSDMVESLLGAVFLDSDGNFS---------
----------TVCNVLRTLGVMDVLERIILRDEMDVLHPISRLSIWVAQQ
--------------------------------------------------
---------VP-Q---Q----S------VKLE--VE--K--TN-GNVSCT
VRID-----------G----E----------------------A-I----
--A-----------------------------------------------
--------------------------------------------------
------TVE-EV-----YRSR--A-------SQEQVR--FAAAEQAI--K
KLRVLEEE------------------------------------------
--------------------------------------------------
--DD--DV------P---D-------------------------------
--------------------------------------------------
-----------------------------------------------EE-
----D----------ST--------------------------------W
GN---DLPE----Y-D---L------------------------------
----------------------------------------------
>EPT00015.1/1-1552
MADNQEA-------------------------------------------
--------------------------------------------------
--------------------------------------------------
--------------------------------------------------
--------------------------------------------------
--------------------------------------------------
--------------------------------------------------
-----------------------------------------------A-A
-----------------VAEI-QP------VFHTRGYQQELLEESLRSNI
IIALDTGSGKTYIAV---------------------LRMK----HEV-ER
E----HR-----------------------------------KV-SWFLV
PTVALVEQQW--------------------SVINAATG-PVCKI-SGASY
PEKWKSKTLWRGILESYRIVV-STPMVLLDALRHGYIDLGMDIGLLVFDE
AHHAVKN-----------------NPYNR--IMQDFYVKL--NKRTRHT-
E-----------------------SLERVRPMILGL---TASPMYG----
-----GD-PDVAFD----RLEGNLDSTVRSSRTHRDELSRYVHRPVFKHV
LYDPP-SY-W-Y-----------D----ALPSYNLYSLRAVADSLNIEND
PYVRTLRDKLARA--RP---------------------------------
--S---------------------SAEWLRLDQTLSGTIIKSDTFTYRGL
REFVSAAEALCMDVGEWAADWFITEVIAHARR---A-----DPQ-H-S-I
--------------------M-------F-TWQANE--RQYLLQQLDKV-
---A--LQ-PVPD----D-P-DEIR--HMLTPKVEALIACLIAEEEEA--
------R------L-----------------------------A------
--------G----------------EAYSGIVFVERRATVIALAEVLSRL
PETA--Q----LFRVGRLLGGSASTHRRAFLDIARE--------------
-------------------------------------I-VK-E-------
--------------------P-HTKTLEDFRGGHKNLIVSTSVGEEGIDI
QACGSVIRFDPPQNVVSWAQSRGRARRKRSTFVMMLEQG-K------QHK
---LIIQKWFDIERRMMELYTDPNRV---AL-E----T--Y---------
---------------E--D---EDEDE-RTYRVEST--------------
------------------------GAVLTLDSVTSHLNHFCAVLPGA--S
-Q-ESQLALYDLDPPDYPENWHS--EQDRL-R------------------
----N-MPPYKGPWGATVTLPRCLPS----------H--LRKFST-KRDH
RTKRLAQKHAAFDAYIALYE---AKLLNDHLLPVVGA-SSTEDVDEIDKL
L-ADIEKRASTE-KV--SLQ-LDPWVAT----------------------
----------------------------------------GTWWKSEIT-
-----V-------KGL---PT-LKMLTQNAMPA--L--A-EEEMPAIYVP
G-WG---A--------------------------THVLVR--PMG-----
------------RA------------------E--------CD-D-AYLG
RARAYTERLFSILYSSR--MKPDADDFAYLFLPVVD--G-----------
----P-N------EQ-----IWQDR-RQWQQDRLE-----------RGV-
--------------------------------------------------
-------A---G--AQETRIRANA-DALRQRY-GPIT----DV--ALIRP
NWKSKF-K----KP-LEFVAWVH--H--PLSPKDEDELRE--HY-A-R--
------------L-----------------------------PG-A-TIT
Y-PMLQVKEFPHRTNFLIPLVSATAG------------------------
--------------LARGNAIYLLPQHASVELVSKEDLQYATYLPSILKG
MSNTVTVVSLRDELLL-P--------------------------------
--------G---S-LSQ--------I-PFDLLRMAITAPAAGEKMRDSDL
PLDYQRLETLGDCVLKCLVSIQLYSDHPWWHEGFLSKRRAHAISNAQLAK
AAI--EKRLYRWIIR------------------DRL-----QA-KK-WKP
RYVSDSGS-SE--PE-----------------------------------
--------------------------------------------------
--------------------------------------------------
--------------------------------------------------
--------------------------------------------------
--------------------------------------------------
---------------------------------------------AG---
-A--QETVGEGSN--KTQELSTK--------------------------V
IADV---VESLIGAAYVHGGFDLATECMSMF--GL--GH----S----WK
NLSTNI-DDVLRRH----E---ELE-----------------EALP-P-Q
-LNLVEQMIGYEFS--RKSLLVQALTHASYNGDL---------TT-MSYE
RLEYLGDS-----------------VLDMIVTSMLYHAE--G--------
-------RNYPPGQMHIRKEACVNAHFLAYFCLKTFVTCS--S-SMPS--
--------------------WS--P-------------------------
-----------------------V--------------------------
-----------T---------------------GV-TI-AIEDNKVYLWQ
CLLHSSHRVLEDHITVAQHFEKI--GPTIETALQ----------------
--DRSIYPWAALTSLQAPKLFSDVIESVLGAVFVDSEGDFT---------
----------AVCDVLRTLGIMETMERVIMRDEMDVRHPISQLLIWAARE
--------------------------------------------------
---------KP-Q---R----K------VKLE--VE--K--AG-KTVTCI
VRID-----------E----K----------------------E-V----
--V-----------------------------------------------
--------------------------------------------------
------KVT-QA-----YRSR--A-------SQEEAR--FAAAEQAL--R
QFIIESGE------------------------------------------
--------------------------------------------------
--LTS-ME------FTYFTRPEENVPAGVISLPVASRALRMSKVATMLAN
ACQMPMSAK-RRP----------G-------------------H------
--------------------------------I-----------L-RRD-
----D----------NR--------------------------------L
SS---QAAH----A-----R------------------------------
----------------------------------------------
>ETW81507.1/1-1511
MGDHESSTT-----------------------------------------
--------------------------------------------------
--------------------------------------------------
--------------------------------------------------
--------------------------------------------------
--------------------------------------------------
--------------------------------------------------
-------------------------------------------------P
-----------------PTPP-HV------ISQTRGYQQEMLEDSMHKNL
VIALDTGAGKTHIAV---------------------LRMK----WEA-EQ
E----SS-----------------------------------KV-SWFLV
PTVALCEQQR--------------------EVIDSHLPVSVGMI-TGANE
PDQWKDHKLWQRVLQTHKIIV-STHAVLLNALRHGYINMGRDISLLVFDE
AHHTADK-----------------HPYNL--IMREFYFNL--PRRSGDF-
-----A----------------YDATANVRPMVLGL---TASPVFG----
-----GD-IEKAFR----TLEANLDSTIRAPLRFREELSGFVHRPEFKHV
IYAAP-EY-K-M-----V-----G----PSPSTNLTSLQSVVASLNIEED
PYVLSLREKLSRL--PQ---------------------------------
--G----------------------PDRHRTDQKLSKVINKQDSYTHKGL
RDFMRAAEEICSDLGRWAADWYIQQVIRQALS---A-D---GMF-P-D-Y
--------------------A-------S-VWSNRE--KQYLMDTLARV-
---E--IT-PVSY----D-S-EDIV--ARSSDKVRALVDTLIAEKAAF--
------E------A-----------------------------L------
--------G----------------EEYRGLVFVTRRDSVLALVEVLASY
PGIA--D----SFVTGCLLGMSESSRRRAFLDITRN--------------
-------------------------------------L-LR-Q-------
--------------------P-AAETLRDFKAGEIDLIIATAVAEEGLDI
QACCNVVRWDAPPNMVSWAQSRGRARKKRSTFVLMFSDD-S------VHH
---GMVKDWERLELEMVRLYNSERAR---LM-F----E------------
---------E-----E-E---------------YRA--------------
------------------------SALLTLDSAIEHLNHFCSVLPNS--G
-H-GEHMPIYDIDPPDYPEEWHT--FGGS---------------------
------NPPYMGPYGCTVTLPKLVDP----------K--FRVFTT-PCIH
SQKVIARQHVAFLAYLELHK---HGLLNEHLLPLTSV-LEPENEEEVKNL
L-KEVEKRAGTA-RV--TSQ-MNPWLPD-FG-------------------
------------------------------DEQ-E----EEQWYTTTVS-
-----F-------DDI---HP-LKLLTRTRLSP--L--Q-EDQMPLLHPR
D-RG---P--------------------------LRVHIH--TDE-----
------------PA----------------LS---------VS-D-DDIA
RAKEFTRRLFWPFFGSR--MDWDDLNFAYLFLEAPA--S-----------
----K--------PD-----VWAER-RLVHDAEPL-----------VP--
--------------------------------------------------
-----------G--LAPLRFFARV-AWFAERF-GRTK----DL--CIVSD
IR--RF-G----KL-YRFVRWRT--T--PVSDDEAAALAE--RY-D-PE-
G-----------------------------------------VG-L-EIS
Y-PLIVARPLVTRMNFLLPIPPQAVA------------------------
--------D-----PANQQPILLLSESSTVGLISADDVQRAMWVPSVLRH
LAVANTACAMRDTLFA-G--------------------------------
--------T---P-LET--------I-PLNLLVTALTAPSSQDQ------
-VNYQRLETLGDTVLKYIVSITLLSEFPLWHEGYLARRKDHAVSNAQLAK
AAV--KQKVYKWIVR------------------DRF-----SP-RK-WKP
LYVTAVEE-MR--KA-DD-V-E---E------------------------
--------------------------------------------------
-------------------------------------------V------
--------------------------------------------------
--------------------------------------------------
------------E--------------A----------------------
--------------------------------------V-I-DE-EE--D
QK--AKKRREREK--QKRQLSTK--------------------------V
LADV---VESLIGASYVHGGFALSVECAKVF--DL--GL----P----WR
PIPERI-DAMRERI----F---KL------------------QRLP-S-Q
-LSVVEDIIGYTFT--NKVLLVEALTHASYQTDL---------GT-ISYE
RMEFLGDS-----------------VLDMIVTDFLYHAS--G--------
-------KQYSPGQMHLRKTAVVNAHFLAFVCLRASTARI--D-AMPV--
--------------------WR--D-------------------------
-----------------------R--------------------------
-----------R---------------------GV-EL-QETTKRVFLWQ
CLLHSSARLLDDQTTVFARWGKH--GDTIQKELD----------------
--ESTAFPWSPLTSLQAPKFLSDMVESILGAIFLDTAGNLD---------
----------VVRNVLRTLGIMQVLERIV-AAGVDVQHPVSRLMMWKAKR
--------------------------------------------------
---------D------I----D------LEFK--IE--K--GG-GLVRCT
IYQD-----------E----V----------------------E-V----
--V-----------------------------------------------
--------------------------------------------------
------TVE-DQ-----WRGR--I-------SQEDVR--FAAAERAY--H
ILVAQEAEMNQPG--FFNTQGEDVE------------E------------
-----------------------------------D--------------
--------------------------------------------------
--------------------------------------------------
-------------------E-DE---D-ER---EDAFA------------
--------------------------------------------------
--DS---------------Q------------------------------
----------------------------------------------
>GBE83102.1/1-1495
MADNENI-------------------------------------------
--------------------------------------------------
--------------------------------------------------
--------------------------------------------------
--------------------------------------------------
--------------------------------------------------
--------------------------------------------------
--------------------------------------------------
-----------------EDEA-TA------TVHTRGYQQEMLEESLRNNI
VIALDTGAGKTHIAV---------------------LRMK----LEA-ER
E----TR-----------------------------------KL-SWFLA
PTVALVEQQR--------------------DVIASAIPVSVGII-SGEAE
PDQWTDYALWRNILDTHRIMV-TTPQPLYDALTHGYIDLGRDIGLLVFDE
AHHAVRK-----------------HPYNM--IMKQFYFKL--PRRGSDD-
D-----------------------SVNRVRPQILGL---TASPIYG----
-----GN-VDKAFS----DLEQNLDCVIRSSRLNRDELANHVHRPVFNHV
LYSSP-TY-G-W-----------G----DLPSRNVHALKSVLSRMNIEND
PYVKSLHSRLEKL--QP---------------------------------
--G----------------------PERNSVDQKLSKTLSKEDTFTHRGL
RDFERAAEEICMELGIWAADWYVAKVVEVAKV---A-A---NPH-N-N-Y
--------------------M-------S-AWQEKE--KAYLLSALVQV-
---Q--LE-IVSS----Q-P-DDIR--AACSPKVLSLVQCLLAEEANF--
------Q------S-----------------------------F------
--------D----------------ESYSGLIFVTRRDSVLALAEILSRL
PEIS--E----KFQIGCLLGSSTSSRRHAFLDITRH--------------
-------------------------------------M-LK-N-------
--------------------S-QSETLRDFKIGDKNLIVSTSVAEEGIDI
QACGSVIRFDPPPNVVAWAQSRGRARRRRSSFIMMFEND-G------GHR
---PLVQQWEQTELRMQALYLEERAA---LQ-A-Q--P--N---------
-----D---------D--DD-DDETDD-VAYWVEST--------------
------------------------GAILTLHSATSHLNHFCAVLPNA--G
-Y-GGHDAVFDLDPPDFPEGWHL--NQT-Q--------------------
------LPPYEGPWGATVTLPRSVPA----------S--LRTFSS-VRVY
RSKRSALRHVAFNAYVELHK---AGLLNDNLLPLTSA-IEEDKGEEVKKL
L-EEVEKRASTE-KV--AIQ-MDPWLSPAK--------------------
----------------------------------D----DDAWFCSRLT-
-----I-------DGL---PE-LYMLTHKPMPF--L--H-DHEFPFLFVP
G-KE---P--------------------------LRISVK--YQK-----
------------GF------------------P--------IN-A-AFVE
RARRYTRQIFAILCSQR--MDPEDTSFTYLFLPIVL--S-----------
----E-Q------EK-----CWNER-RKWMQDRMS-----------AVS-
--------------------------------------------------
-------E--LC--IFESAERANA-DTLGKRF-SRPN----DL--TLIRS
GE--KF-N----KL-LRFIEWTY--N--DLTEEQEAELLK--RY-E-G--
------------F-----------------------------LD-V-DPT
YTPLIMAQPFPRRVNFLLPLFSETEG------------------------
--------------LGQDRPVLLHPKHVTVELVSGPDVQYAMLLPSVLRW
LSNALTVLSMRSELLF-G--------------------------------
--------S---A-VAR--------V-PLDLLVEATTAPVSQEA------
-TNYQRLETLGDTVLKFIASMQVFADHPLWHQGYLSRRKDHVISNQSLAQ
AAI--SKGLYKWIIR------------------DRF-----AP-KT-WKP
RYSNDSYV-PR---T-P--T------------------------------
--------------------------------------------------
--------------------------------------------------
--------------------------------------------------
--------------------------------------------------
--------------------------------------------------
----------------------------------------------S---
PS--MPKDSNKKE--RTQELSTK--------------------------L
LADV---VESLIGASYKSGGFDAAIDCARLF--DL--DL----N----WK
TIPVRI-QDILAQT----E---EH------------------IDPP-S-Q
-LGIVERMLNYQFT--RKTFLIQALTHGSYHGEL---------AS-MSYE
RLEFLGDA-----------------ALDMVVTNYIYDAP--G---K----
--------NYSPGHMHLRKEAVVNAHFLAFICMNTSLEFE--G-AMPT--
--------------------WT--H-------------------------
-----------------------E--------------------------
-----------G---------------------DV-AL-EADRQQIYLYR
FLMHSSHRVLEDQSVTFARFEKS--GPVIAHALK----------------
--HDSIYPWAALTSLQAPKFLSDMIESLLGAVYLDSEGSLE---------
----------AVTKVMRTLGIMDALERIV-EGNVDVLHPVSRLQEWADRQ
--------------------------------------------------
---------DP-Q---Q----E------VEYE--MT--K--TK-LEITCT
IKVG-----------G----E----------------------V-V----
--A-----------------------------------------------
--------------------------------------------------
------SVT-EL-----WRSR--V-------SQQQVK--FAAAELAI--K
NLHVRDEI------------------------------------------
--------------------------------------------------
--TVD-VD------Y---DD------------------------------
----------D---------------------------------------
--------------------------------------------------
-------------------------------------------------W
D----DLPE----EMP---W------------------------------
----------------------------------------------
>GJE88808.1/1-1542
MSGHEE--------------------------------------------
--------------------------------------------------
--------------------------------------------------
--------------------------------------------------
--------------------------------------------------
--------------------------------------------------
--------------------------------------------------
--------------------------------------------------
--------------------N-IP------VIITRGYQQELLEESLRRNI
VIALDTGSGKTHIAM---------------------LRMK----HEV-EH
N----TD-----------------------------------KV-SWFVA
PTVTLIEQQR--------------------SVIAAAIPVPVGLI-SGASA
PDQWKNAELWSSILAQHRIVV-STPQILLDALRHGYINLGRDVSLLVFDE
AHHAMSK-----------------HPYNE--IMRGFYHPL--PPRQDI--
D-----------------------RRAIMRPAILGL---TASPIYSV---
-----GD-IEKSFR----EIETNLDSVIRSSRFNREELATFVHRPEFRYV
LYTQG-TL-T-------------G----VLSSRYLNSLAAVVGNLDIEHD
PYVIALRSQLAKL--PP---------------------------------
--G----------------------EQRNRVDQKLSKTLVKEDSFTHKGL
RDFLRTATDICAELGPWPADWYIASIIQAARR---E-A---NLH-T-G-V
--------------------L-------A-SWQDRE--KNYLLRVLSRV-
---D--VE-SPSY----D-P-DDIR--AGISSKVQQLVKCLHSEKRRS--
------N------S-----------------------------E------
--------E----------------EPFSGIVFVTRRDAVLSLAKVISAL
PDME-------DFRVGCLLGTSASFKRHAFLDISRS--------------
-------------------------------------L-LR-D-------
--------------------S-ATQVLNDFRTGDKNLVVSTSVAEEGIDI
QACGTVIRFDPPDNMVSWAQSRGRARRRRSTFLVMLGSD-S------A-S
---EKIKAWEEMEKAMIKLYTDPSRA---ND-P----P--P---------
---------------E--S---ELDED-LEFVVPET--------------
------------------------GAKLTLDSAVSHLYHFCSILPHS--S
-H-AVQGPVFDLDPPDYQEGWHS--FDPRY--------------------
----P-PAPYPGPWGATCTLPRQVPKEGKTEWGDTIE--LRKFET-SVVY
PTKQSARNHAAFFAYHRLYQ---VGLLNDHLLPHTSE-IYKDEDGAVKLL
L-QDIEKRAGMA-KT--SIQ-YDPWQTT-E--------------------
----------------------------------R----TGAWYYNEVA-
-----I-------PGL---PR-LFMFTRQRLEG--L--S-ADELPVLYIP
G-RN---P--------------------------PATRVDIFSLP-----
------------DE------------------M--------DE-D-GAIA
AAQEYTRRIFLSSYDTR--MDPARSDFPYLFLPMEA--P-----------
----A-D------EA-----KWETR-REWMQRRVS-----------AGE-
--------------------------------------------------
-------H---G--RTEGPLRASA-DALGRQF-NYPN----NL--ASVRS
NR--KF-D----KP-LRFRHWRH--E--PLSAEEHEEFVE--QY-V----
---------------------------------------------E-EPS
Y-PLIVAEAYPRRRNFLEPLESADAG------------------------
--------------LADDRQVLLHPKYSTIDLVSADDLQFATLLPSLLRF
ASISATVHAMRTTLFA-A--------------------------------
--------S---PRLAS--------I-PFALLRPAQTAPVATDL------
-VNYERLETLGDTVLKYIVSILLHAQYPLWHEGYLARRKDHAVNNNKLAK
DAI--RMGLQTWIIR------------------DRF-----AP-KK-WKP
RYIGDTSA--P--AT-P--A-EG--GKEEAVLPD----------------
--------------------------------------------------
-APGVNN-------------------------------------------
--------------------------------------------------
-------------AN-GGDEE-----LKD---NAENK-------------
---EETQAQPAE---------------D----------------------
--------------------------------------S-K--T-TD---
GE--KKKKRKKKQ--KTQDLSTK--------------------------M
LADV---VESLIGAAYEHGGFDLATECAELF--HL--GID---T----WE
PVSACV-EKSLSHV----E---KLS------------------ELP-P-E
-LELVERMIDYQFT--NRTLLVEALTHASYTGSI---------ET-QSYE
RLEFIGDA-----------------VLDMVVTDFLYHAP--G---R----
--------QYSPGHMHIRKEALVNAHLLAFVCMRAHVDID--A-AMPG--
--------------------WT--A-------------------------
-----------------------Q--------------------------
-----------D---------------------GI-VL-NTATHRIALCR
CLLHSSTKVLDDLNLTYARWERH--GDAIARALA----------------
--ADGIYPWAALTSLQAPKFVSDMLESILGAVFLDAHGDLG---------
----------TVRGVLRTLGVMQLMERIV-ADDVDVLHPVSRLAIWAAKN
--------------------------------------------------
---------ER-K---------------WAIK--SE--R--ID-GDISCY
VKID-----------D----V----------------------E-E----
--F-----------------------------------------------
--------------------------------------------------
------RAT-EP-----FRGR--A-------SQNEVR--FAAAEGAI--R
KLHVIEEE------------------------------------------
--------------------------------------------------
--VAA-DI------D---EV------------------------------
-------VE-EGV----------F-------------------S------
--------------------------------------------------
---------------EE--------------------------------W
F----RQ-G----W-----D------------------------------
----------------------------------------------
>KAA1474785.1/1-1546
MPSDADAQE-----------------------------------------
--------------------------------------------------
--------------------------------------------------
--------------------------------------------------
--------------------------------------------------
--------------------------------------------------
--------------------------------------------------
-------------------------------------------------E
------------------QPK-LA------LPQTRGYQQEMLDESLKKNI
VIALDTGAGKTHIAV---------------------LRMK----LEC-EQ
P----SS-----------------------------------KV-SWFLT
PTVALCHQQH--------------------EVIKSHLPVSVGMI-SGANE
PDQWKDQQLWVRVLRDHKIIV-STHDVLLNALRHGYISMGRSINLIIFDE
AHHAADN-----------------HPYNK--IMQEFYFTL--PKRALPP-
M--Q-N----------------VNTEASVRPMVLGL---TASPVFG----
-----GD-IEKAFR----KIESNLDCVIRAPLLYREELAGFVHRPEFKYV
IYATP-NY-Y-Y-----S-----G----TPPSSNLVSLQNVVNALNIDDD
PYVHSLREKLTKL--PP---------------------------------
--G----------------------PERDRTDQKLSKTIRKRDSYTNKGL
RDFLRAADDICVELGEWAADWYIEKVLEQARG---A-----EHF-M-D-F
--------------------T-------S-AWSSRE--HRYLMDALNSV-
---V--VT-PVSY----E-P-SVIV--AKTSDKVQKLVDTILSEKKAF--
------E------E-----------------------------I------
--------G----------------EEYRGLVFVTRRDAVLALTELLLHH
PGNA--G----TFQVGSLLGNSESTRRHSFLDITKK--------------
-------------------------------------L-LR-K-------
--------------------E-ASETLRDFKIGDLNLIIATAVAEEGLDI
QACCNVTRWDPPPNMVSWAQSRGRARKQRSTFVLMFSDQ-T------VHH
---GQVKDWEDLEQEMVRLYHSGRTW---VP-A----E------------
---------Q-----D--D--DPADNN-LLFRVEST--------------
------------------------GALLTLNSAVEHLEHFCAVLPGA--G
-H-GSLAPIYDIDPPEYPAEWHS--RGGE---------------------
------VPQYLGPYGCTVTLPRIVDP----------S--FRVFTT-PCVH
SRKVTARRHVAFQAYLALYE---KGLLNDHLLPLTSV-LEPELEDEVKDL
L-KEVDKRDGVA-KV--TRQ-MDPWLLP-T--------------------
--------------------------------D-S----EDVWWPTELT-
-----F-------QGH---PS-LRLLTRIKPSE--L--R-DEEMPILYTP
D-YG---A--------------------------VKVTLR--TAS-----
------------TT-------------ITPFL---------PS-D-TLIM
RAREYTRRILWPVYGSR--MKWEDTDFMYLFLPTIE--N-----------
----V--------DG-----PWEER-RKAQSELPT-----------ML--
--------------------------------------------------
-----------S--TSPLPLFAPA-DWFGKKF-SHPG----DV--AMVSE
IR--RF-G----KP-YRFVRWRM--K--RVSEEEAEDLVA--RY-A-PD-
D-----------------------------------------GE-L-EIT
Y-PLIEVKPLTKRMNFLLPPPPEDKGD-----------------------
--------D-----AASQQSSLLLPEFSNVVLISRTEVKYSLWLPSVLRA
IAIANTVCSMRDTILA-G--------------------------------
--------T---P-LTS--------I-PLPLLTTATTAPGSQAH------
-VNYQRLETLGDTVLKYITSIQLLAEFPLWHEGYLARRKDHTVSNARLAK
AAV--RKQLYKWIIR------------------DRF-----SP-KK-WKP
LFTTVPEV-PV--ET-PE-V------------------------------
--------------------------------------------------
--------------------------------------------TE----
A-------------------------------------------------
-----------------------K--------------------------
--------------------------------------------------
----------------------------------------P--E-VP--P
EL--EDKAKRRKR--LSGELSTK--------------------------V
LADV---VESLIGAAYIHGKFDYAIECIRVF--DI--GI----S----LR
SIPERV-DAMLSRV----I---KL------------------EFEP-S-Q
-LSRVEDMLGYTFK--RKALLIEALTHASYQGDL---------EV-ISYE
RMEFLGDC-----------------VLDMIVTDYLYHAP--G--------
-------KQYSPGHIHLRKTAVVNAHFLALICLRTYTEHT--S-MIPK--
--------------------VL--R-------------------------
-----------------------S--------------------------
-----------G---------------------KL-AY-GEKPQRVYLWQ
CLMHSNARLLDQQNIAFARWQTC--HEEIERQLS----------------
--EGKAFPWALLTYMQAPKFFSDMVESMLGAVFLDSGGDLD---------
----------VARGVLEKLGIMRTLEYIV-KSDMDVQHPVSRLGLWAAKQ
--------------------------------------------------
---------DD-----A----K------VIYD--IK--R--EG-DMVSCT
VFLN-----------RFEEKE----------------------E-L----
--V-----------------------------------------------
--------------------------------------------------
------SIE-DE-----WRGR--S-------SQEHVR--FAAADKAM--E
LLESRATAESAW---WQNDDA-GW-------------G------------
-----------------------------------DDNVGW---------
--------------------------------------------------
---------------------G---D---DAAGWED--------------
-------------------D-DA--RESDAGSNGPGAK------------
--------------------------------------------------
--DND--------V-MM-SG------------------------------
----------------------------------------------
>KAE9404030.1/1-1623
MANKNMST------------------------------------------
--------------------------------------------------
--------------------------------------------------
--------------------------------------------------
--------------------------------------------------
--------------------------------------------------
--------------------------------------------------
-------------------------------------------------Q
-----------------DHGS-RA------TIETRGYQQEMLDESLRQNI
VLAMDTGSGKTHIAV---------------------LRLK----HES-ER
E----MT----------------K-------------------L-SWFLA
PTVALCEQQC--------------------NVIKEALPVSVGLI-SGALA
PEQWKDANLWKSVLSTHRVMV-STPQVLLDALRHGYIVMGVHIGLIIFDE
AHHAVDN-----------------DPYNR--IMQEFYHKI--PPRDPSL-
V--NV--A--------------SRHVRAERPMILGL---TASPIFG----
-----GN-VDKAFQ--T--IERNLDSRIVSPRQHRSELEEFVHRPIFKHI
MYNPV-DI-M-------------N----PPFSANFAALQDVQSKLEIEND
PYIKSLRNQLSKI--TP---------------------------------
--G---------------------TPEYYRLDQKLSKTIANEGTFTHKGL
RDFVRTASEILYDVGVWAAEWYIWEVIQQAKK---A-G---S---D-R-V
-------------------------M--P-SWGNEE--KAYLLSVINQI-
---N--LK-PVSY--------DDIV--DNQSDKVTALLECLFGEKEDA--
------E------A-----------------------------E------
--------N----------------ESFSGLVFVQRRDVVLALAELLKHH
PVTQ--G----NFQVGPLLGASDSSQRHAFLDITRG--------------
-------------------------------------F-IK-Q-------
--------------------S-QEKTIMDFKLGDLNLLISTSVAEEGIDV
QACGCVIRFDLPQNMASWAQSRGRARKKRSTFIMMFQNG-S------LNH
---EDVMKWEKLEAEMVARYMDPSRN---PS-R-------V---------
---E-N--DI-----E-VDD-ITDDDV-PPLQVEST--------------
------G------------------ASVSLQSAIPHLNHFCAVMPHR--G
-H-FVYQPLYDLDPPDYPIGWHS--FDNRA--------------------
------ANPYTGPWSATVTLPRVLPQ----------H--LRVFST-QRIY
PTKDSAYRHAAFETYKALYN---ANLLNDNLLPLVDE-D----DPEIEEL
K-KEIEKRTGMA-SV-S-LQ-MDPWAPD-TVE------------------
-------------------------------EE-G----SEVWFISELM-
-----I-------GDL---PP-IHVLTRRQAPL--W--T-RSDEIKLYHP
S-LN---T--------------------------LELRME--PVG-----
------------KL------------------E-----G---S-D-ERIA
EAREYTRMIFWSLNGSR--MKWDDVDFPYLFFCPME--------------
----S-S------SP-----QWNTR-RAWGRGQ---SA--------VKD-
--------------------------------------------------
-----S-----A--GSQVDFIVPA-SQFGKEF-HYPD----DI--SMVYK
G------F----KA-YEFVRWRW--D--PLSEEEEVKLLE--QH-S-Q--
----------G-T-----------------------------AS-P-EIH
Y-PLLEVRPFHPRTNFLIPRRPEPP-------------------------
---------------SPPSSLFFLPQHSSVALISKSETNYAFLLPSILRA
LTLHLTMDSLRSNLFT-DR-------------------------------
--------S---P-LSM--------I-PNSLLITALCAPVSGEP------
-KNYQRLETLGDTVLKFVVSLQLLAEYPLWLEGYLSRKKDHAVSNVRLAK
ENV--TRELYKWIIR------------------DRM-----LG-RK-WKP
LYISNLQT-DAS-KE-----------------------------------
------------------S---------SPK----PRIQSETDAMD----
-------------------------IEPQSNPHSERPPKR--DEQED---
--IIMASADN--------------------------------------PT
S----------------------------------------SED-ALKDD
M----------E--------------------------------------
---------------------------------------I---R-RK---
KK--KEERKEKKK--NSQELSTK-------------------------V-
LADV--V-ESLIGAAYIYGGFSFGYECTKFF--QL--NLN---S----WQ
PLPDRI-SSILERS----D---ESFTTLLSNSP-FL---EE-VQFP-A-Q
-LSNVEKLIGYTFL--RPILLLEALTHPSCQDDHGGTI-----SS-ISYE
RMEFLGDA-----------------VLDMVVSDFLFHAQ--G---KDG--
--TP---KEYSPGHMFLRKSALVNSHILAFVCLKSKMEVW--A-KMPK--
--------------------AY--ALND-------SGDDIGNSKKQ----
-------------------RYRGE--------------------------
-----------Q---------------------KI-VL-EEEQHTVHLYK
CLLHSSPRILEDQHLTYGRFVKR--ESEIVHALE----------------
--EERMFPWAALTRMQAPKFFSDMVESILGAVYLDSEGNLD---------
----------VVKEVMRSLGLYQILERVV-REDVDVLHPVSRLSLWASKQ
KP------------------------------------------------
---E-----A------K----K------ITYD--YR--K--EK-GRVSCG
ILLD-----------G----V----------------------E-L----
--EG----------------------------------------------
--------------------------------------------------
--S---RVD-DI-----ERGK--A-------SQEEVR--LAAAEEAI--R
KLKLRDVG------------------------------------------
--------------------------------------------------
--VEY-EL------L---------------------------------K-
---R----K-TKK----------K-------------------S-KT---
K------------GKG----------------------------R-----
--------DT-------EK--------------------------QMDAS
ESMH-----DN-------------------NTV---PKL-----------
--------------------R---------RH--------------
>KAF4599889.1/1-1522
MADTLL--------------------------------------------
--------------------------------------------------
--------------------------------------------------
--------------------------------------------------
--------------------------------------------------
--------------------------------------------------
--------------------------------------------------
--------------------------------------------------
-------------------TM-VA------LLRTRGYQQEMLEESFKKNI
IIALDTGSGKTHIAI---------------------LRIK----AEV-ER
E----PV----------------K-------------------V-SWFLA
PTVTLCEQQR--------------------TVIAKAIPAGVGFI-SGASE
PDQWKDKSLWDRLLATNKVIV-STPQVLLNALRHGYVSMGRDISLVVFDE
AHHAVGD-----------------EPYNQ--IMREFYFHL--PPRISND-
E-----------------------MTMVARPVILGL---TASPVYG----
-----GN-VERAFR--A--LEANLDCTIRAPRIHREELTRQVYRPIFTHV
MYEPS-SD---------------D----TFFSTNLASLDHVVKSLRIDDD
PHVIHLRKRLAQM--PD---------------------------------
--H---------------------AAERPRLDQRLSKAIAKKETFSEKGL
RDFRRTAEAVGHDVGGWAADWYIMEVLTKFNA--LR-G---GQY-N-H-L
-------------------------F--L-SWRETE--KAYLGKQLAKV-
---Q--AT-EVSY----D-P-DDII--DDVSHKTQVLITRLLQEKAAA--
----E--------A-----------------------------E------
--------N----------------EAYSGIVFVQRRDIVYALATVLRHH
PKTK--D----QFRVGCLVGSSDNYQRHSFLDITRA--------------
-------------------------------------F-LP-Q-------
--------------------T-QDEILMDFRLGEINLLISTSVAEEGIDV
QACGSVIRWDPPPNMASWAQSRGRARRKRSTFTLMFSSD-S------SDQ
---KTVEEWEKMEQEMIALYNSERER---QA-A-------V-RLIQERID
E--N-S--ED-----D-DD--DGDNEE-KMLRIEST--------------
------G------------------AVLTLHSAIGHLEHFCAVIPNS--G
-H-TSHQPLYDIDPPDMPEGWHA--FEHKI-A------------------
----V--EPPEGPFGATVTLPKLLAL----------E--LRVFKV-PRIY
KKKVLAQRHVAFKAYKALYN---AGMLNDHLLPLTSV-VEPQLADEVKAM
L-KDVEKRAGTA-SV-S-VQ-MDPWIPQ-QSTD--------R--------
------------------------------ELP-E----EEKWWPSRLT-
-----V-------DGL---PS-LLLFTRRRLPA--W--E-NGRGPILYRP
G-RP---P--------------------------VKASWI--ALD-----
------------DL------------------------P---T-N-DTID
HARVFTRRLFWCIHGSR--MQWGDLDFRYLFLPADD--------------
----K-S------DE-----PWDTR-RTWLLEQD----Q-------LSD-
--------------------------------------------------
-----------F--ARKYHFIAHA-RIFGERF-DYPE----DV--TLLRM
GF--GF-D----KV-CQFVRWKY--D--PMNEEEERQYLE--RY-A-R--
------------N-----------------------------DV-Q-TIT
Y-PLLVARRLPPRTNFLLPTLAAQSK------------------------
---------------VDPSELLLSPDQSSVVLYSASDVEYSMLLPSVLRA
IEMVATVESLRDTLFR-S--------------------------------
--------T----PLQS--------I-PLDLLTVATTAPVSQER------
-FNYQRLETLGDTVLKFSTSIQL-------------------VSNVRLAK
SAV--GRRLYTWIIR------------------NRI-----LG-KK-WKP
EYFSTSAP-VIA-PS-----------------------------------
-----------TA-----S-S-----------------------------
---------P-----N----------------------------------
--------------------------------------------------
------P----------------S-------SP-ETKQRKE-TDKKREGG
TV---------A---------------HKV--------------------
-------------------------------------KGG---V-TG--E
KK--RKRKKKSQA--NSQELSTK-------------------------V-
LADV--V-EALIGASYIHGGFELGLECIRVF--GL--GM----E----WE
PLPKCI-SSIFSRV----E---END-----------------ENMP-T-V
-LSNVEKMLGYTFN--RKFLLVEALSHASHQEN----E-----RT-VSYE
RLEFLGDS-----------------VLDMIVTHYLYHAP--G---K----
--------LYSPGHIHLRRSALVNAHMLAYICLKTHIDLI--T-DMPR--
--------------------AK--G-------------------------
-----------------------R--------------------------
-----------G-----------L----------I-EL-EHETQRVYLWQ
CLAHSSPRVLDDQAQTFARYQKM--RNELETAFF----G-----------
---GAIFPWAALLRLQAPKFLSDMVESLIGAIFLDSSGNLD---------
----------VVRQVLRRLGHTDILERVV-DDGVDVLHPVSRVSLWASKI
G-------------------------------------------------
----------------K----K------VEYR--TE--K--VK-GEVKCT
IALD-----------E----E----------------------D-T----
--------------------------------------------------
--------------------------------------------------
--I---SMS-AM-----DHGH--A-------STEEVK--FMAAENLI--K
TMGLRDVG------------------------------------------
--------------------------------------------------
--LNY-NE------L---------------------------------K-
---K----R-KKG----------V------------------Q--AN---
V------------S------------------------------------
-----------------------------------------------S--
--------------------------------------------------
---------------------------------V------------
>KAF4599898.1/1-1507
--------------------------------------------------
--------------------------------------------------
--------------------------------------------------
--------------------------------------------------
--------------------------------------------------
--------------------------------------------------
--------------------------------------------------
--------------------------------------------------
----------------------------------------MLEESFKRNI
IIALDTGSGKTRIAI---------------------LRIK----AEV-ER
Q----PI----------------K-------------------A-RKYGF
-QVSRRLTYA--------------------LIGLLAIPGGVAFI-SGASN
PDDWKGRVLWEGLLATHRVVV-STPQVLLNALRHGYVSMGKDISLIVFDE
AHHAVRE-----------------EPYNQ--IMREFYFRL--PSRVSGR-
G---------------------NDQSAVARPAIMGM---TASPVYG----
-----GN-VERAFR--S--LEANLDCTIRAPRIHRAELGRHVYRPTFTHV
MYEPN-SE---------------A----DSLSTNLASLDYVVKALRIDDD
PLVILLRKQLSSM--PQ---------------------------------
--E---------------------AVERPRLDQHLSKVISKKETFCEKGL
RDLRRAAQAICVDVGAWAADWYIAEVLTKFNS--LQ-G---GQY-T-Q-L
-------------------------F--S-SWRDAE--AAYAAKQLTRV-
---Q--AT-EVSY----D-P-DDIV--DDVSHKTQALIAHLLQEQAEA--
----EAE------A-----------------------------K------
--------K----------------DAYSCIVFVQRRDIVYALATVLRHH
PQTK--D----KFRIGCLVGSSDNSQRYSLLDITRT--------------
-------------------------------------F-VQ-Q-------
--------------------S-QEKILKDFETGFINLLISTSVAEEGVDV
QACGSVIRWDPPANMASWAQSRGRARRKRSTFTLMFSSD-S------ANQ
---KSVEEWEKMEQQMIALYNSERER---QA-Q-------V-SRLQEACN
E--A-S--EG-----D-DD--VDDDND-KMLRIEST--------------
------G------------------AVLTLHSAIEHLEYFCAAMPDS--G
-H-ANLRPLYDIDPPDMPEGWHA--FEHRI-A------------------
----V--EPPKGPFGATVTLPKLLAP----------E--LRVFEV-PRIY
KKRSLAQRHVAFKAYKALYH---AGMLNEHLLPLMGV-VEPHLEEELKAM
L-KDIEKRASTT-SV-S-AQ-MDPWAKS-SDDT--------S--------
--------------------------------P-E----GGEWCLSRLV-
-----V-------DGL---PP-LLLFTRRRLSA--W--E-NDGGPTLYRP
G-RL---P--------------------------VKAIWT--ALN-----
------------DL------------------------P---T-D-AMVN
EARTFTRRLFWGIHGSR--MRWDDLDFRYLFLPTEA--------------
----S-R------DD-----LWGAR-RVRLLEND----R-------PDD-
--------------------------------------------------
-----------F--AQDDHFLADA-RTFGESF-RYPD----DV--TLLRT
GY--GF-H----KV-RQFVRWKH--D--PMNAEEKAQFLE--QY-G----
-------------------------------------------T-P-KIT
Y-PLLVARRLPPRTNFLLPTPITQPK------------------------
---------------LDHTELLLSPEQCSVVLCSSSDVEYSMLLPSILRA
IAIFTTVESLRDTLFR-S--------------------------------
--------T----PLNT--------I-PLNLLAVAATTPAAQER------
-FNYQRLEMLGDTVLKFITSIQLLHRYPLWHEGYLSRRKDHIVSNVQLAK
SAV--GKQLHTWIIR------------------NMM-----LG-KK-WKP
EYFSTPAP-PTV-Q------------------------------------
-----------QA-----I-P-----------------------------
---------L-----E----------------------------------
--------------------------------------------------
------L----------------T-------SSL-----EE-------NL
HV---------R---------------AGL--------------------
--------------------------------------DG---I-CG--K
KS--KKNKDKGQA--DSLELSTK-------------------------V-
LADV--V-ESLIGAAYIHGGFELALECIRVF--GL--GL----E----WE
PLPKCI-SSLFSRV----G---KTD-----------------ESMT-T-V
-LSNVEKMLGYTFN--RKLLLVEALTHASHQEN----K-----CT-VSYE
RLEFLGDS-----------------VLDMIVTHHLYHAP--G---K----
--------LYNPGHIHLRRSALVNAHMLAYICLKTHIDLI--T-AVPK--
--------------------SK--G-------------------------
-----------------------Q--------------------------
-----------G-----------L----------V-EL-EHNTQRVYLWQ
CLAHSSPRLLDDQAQTFARYQKV--ENEFEAAFS----E-----------
---GTIFPWAALLHLQAPKSFSDMVESLIGAIFLDSTGNLD---------
----------VVRQVLRKLGYLDILERVV-DDEVDVLHPVSRVSLWASNA
G-------------------------------------------------
----------------K----K------VTYR--PE--K--VR-GEVKCT
IVLD-----------E----E----------------------D-T----
--------------------------------------------------
--------------------------------------------------
--I---SMS-TV-----DNGH--A-------SAEEVK--FMVAENLI--K
TMGLREVG------------------------------------------
--------------------------------------------------
--QNY-EE------L---------------------------------K-
---K----K-KKG----------H------------------V--GK---
S------------M------------------------------------
-----------------------------------------------Q--
--------------------------------------------------
---------------------------------S------------
>KAF4619822.1/1-1528
MENNVDEA------------------------------------------
--------------------------------------------------
--------------------------------------------------
--------------------------------------------------
--------------------------------------------------
--------------------------------------------------
--------------------------------------------------
--------------------------------------------------
-----------------TATP-SA------MPATRGYQQEMLDESMRRNI
IIALDTGSGKTLIAV---------------------LRMK----HEM-ER
E----PK----------------K-------------------I-SWFFA
PTVALCEQQK--------------------NVIKSYLPVSVGIV-SGSNE
PDQWKDANLWERVLRTHRVMI-STPQVFLDALRHGYISLGNDISLLIFDE
AHHAVDN-----------------HPYNR--IMMEFYFAL--PPRTEDN-
------------------------SDGPVRPMVLGL---TASPIYG----
-----GN-VIKAFE--K--IESNLDSTIRAPRRNRAELAKYVHRPIFKHL
LYNPP-DE---------------------DFSTNLASLSAVIQTLNIEND
PYVISLREQLKKV--RY---------------------------------
--G---------------------SFEYGRVDQKLSKVIQKENSFTHKGL
RDFERAATDICHDLGPWAADWFVWSVIQRAKQ---A-A---NPY-D-T-M
-------------------------M--T-TWRRTE--KVYLLDTLQKV-
---Q--VS-PVSY----Y-A-DDIG--DDCSDKTRALIECLLMEKAEV--
----E--------S-----------------------------R------
--------G----------------EAYSSIIFVQRRDAVIALAELLRHH
PKTK--D----VFEVGTLLGSSDSSFRHSMMDITRT--------------
-------------------------------------M-VK-D-------
--------------------A-QEQVISEFKAGEKNLIVSTSVAEEGIDI
QACCSVIRWDPPPNMASWAQSRGRARKRQSTFTLMFEEG-N------KQQ
---KDVAKWESLEQQMIALYNDPSRT---TS-S-------I---------
---P-D--DLF--DCD-EEE-EEEDDD-MILCVEST--------------
------G------------------ALLTLHSAISHLSHFCAVIPNT--T
-H-ADNTPLYDIDPPEFPEGWHA--LAEAL-R------------------
----P-QAAYAGPYGSRVTLPRSLPL----------P--ERQFTV-DRIY
KSKISAYRHVAFKAYKCLYD---AGLLNDNLLPITSV-VEPELEEEVKSM
L-ADVEKRSGFA-KI-T-MS-VDPWAPE-D--------------------
--------------------------------P-I----DDSWQCSEVT-
-----L-------EGL---PP-LYMFMKSEVIS--L--D-LDEGPKLYRT
G-LP----------------------------V-VRTSVL--NVG-----
------------RQ------------------L-----L---S-E-ELLL
KAKKFTRRIFWGLNNTR--MEWDNLDFSYLFLPVDD--V-----------
-------------ET-----DWDVR-RSWLASVQ----A-------EEP-
--------------------------------------------------
-----------E--RYPHHLMVKA-EEFGEKF-RHPS----DL--TLIHR
HV--GM-G----RP-FKFVRWRH--E--PLLEEEEEELKL--RY-G-K--
------------HF----------------------------GD-V-EVT
Y-PVLVVQAFPPRTNFMIPTVPVNREY-----------------------
-------------LSEPPPLVHLLPRFSGVVLLSPEDTEYAFLLPSVLRS
LSMSSTANSLRKNLFS-S--------------------------------
--------T---P-LKD--------I-SISLLTTAITAPSSGER------
-LNYQRMETLGDTVVKFMVGIQLLAEYPLWHEGYLTRKKDHAVSNVRLAK
EDI--SRGLYRWIIR------------------DIM-----LG-KK-WKP
KYFTVQGG-SND-QT--P------------------------S-------
-----------P---------------------------------T----
---------V-----E------------------------------E---
--------------------------------------------S---PT
A-----T----------------A-------------A------------
---------------------------S----------------------
--------------------------------------Q----E-QS---
KE--RQIGKKKSK--KDQQLSTK-------------------------V-
LADV--V-ESVIGAAFLHGGFSFGYECIKFF--SL--GL----K----WE
PLAVRV-EQVLSRV----E---KLTD---------E---ET-AHLP-P-Q
-LGDVESMLGYTFK--RKLLLIEALTHGSYQSD----I-----RA-PSYE
RMEFLGDS-----------------VLDMVVTNYLYHAP--G---K----
--------NYSPGHMHLRKSAVVNGHILSYICLKTHKSVE--A-VMPQ--
--------------------PD--A-------------------------
-----------------------N--------------------------
-----------G-----------R----------I-GL-SNDNQEINLWK
CLLHSNPKVLEDQLNTFTRYRKR--KDEIEESLM----T-----------
---GTVFPWAALTRLQAPKFFSDMIESIIGAVFLDSEGSFP---------
----------VVQRVLTTLGIMPLLEHIV-KDDVDILHPVSRLSLWAQKH
G-------------------------------------------------
----------------K----S------IEYA--ME--R--SK-GNITCT
ILVD-----------E----K----------------------E-K----
--------------------------------------------------
--------------------------------------------------
--V---KVT-EV-----WRGK--P-------SQEEVK--YIAAEMAI--K
AFKLRDVG------------------------------------------
--------------------------------------------------
--VGY-EA------L---------------------------------K-
---K----K-SKS----------K-------------------A-SK---
K------------QKQ----------------------------K-----
----L----S----------------------------------G-----
------------------------------Q-------------------
---------------------------------------A--K--P
>KAF5317694.1/1-1747
MSQTPNPD------------------------------------------
--------------------------------------------------
--------------------------------------------------
--------------------------------------------------
--------------------------------V-----------------
--------------------------------------------------
--------------------------------------------------
-------E-----------------PPTEAATGAASTNANP---LP-D-L
-----------------TIQR-AE------LPAARAYQDEMLQESKHRNI
IIALDTGSGKTLIAV---------------------QRIM----HEL-QK
E----ST----------------K-------------------I-SWFIA
PTVSLCDQQR--------------------SYIAKYLPASVGLV-SGANE
PDQWKSAALWQRVLNTHRVMV-STPQVFLDALRHGYINLGRDIGLLVFDE
AHHAVDK-----------------HPYNR--IMVEFYFDL--PVRTRAN-
------------------------GNGIVRPMVLGL---TASPIYG----
-----GN-IEKAFR--T--IESNLDSTIRSPRLHRTELARHVHRPVFKHT
TYAPP-PS--------------------SSISTNLAALQTLLTTLDIEQD
PYTISLRAQLKRH--RP---------------------------------
--G---------------------TPEHTRTDQTLSKVISSSSTFTHKGL
KQFAGAAEEIYTEVGAWAADWFVWTVLERAKE---A-A---DPF-NLH-M
-------------------------M--A-SWRETE--KKYLLRLLNSV-
---V--AS-PVSY----H-A-DDVDSEGDVSPKARALMECLLQERFDVEE
RAERE--------G-----------------------------E------
--------M----------------EEYSCITFVQRRDTVLALAELLKHH
PATK--D----SFRVGTLLGTSDSSHRHSLMDITRS--------------
-------------------------------------L-AR-D-------
--------------------S-HDETLDAFRNGEKNLIISTSVAEEGIDI
QACGSVIRWDLPPNMASWAQSRGRARRRRSTFTLMFEEG-G------KGK
---EDMSKWEEQERKMVEMYNDPSRD---FD-V-------E---------
---E-D--E------E-ELD-MGEDDD-MFFTVEST--------------
------G------------------ATLTLHSAITHLTHFCAVIPNS--S
-H-VDNRPIYDLDPPEFPPGWHT--LAT----------------------
----P-LEPYTGPYGARVTLPRTLPL----------P--QRVFSV-PCQY
KTKISAYRHVAYEAYMALWD---NGLLNDHLLPITSV-VEPEKEEEVRDM
L-REVERRAGMA-DI-G-FAMVDPWAPP-PPPL-----------------
-----------DVQERLDDLEEEMKVVEGEGAE-D----EETWYCSELH-
-----I-------SGL---PS-LMIFARTPLLA--E--L-SDEGPVLYRP
V-PR---TPRSPDDDHTDYAEEAPSSSVSTIRT-ITTSLT--YLG-----
------------AL------------------S-----S---T-G-GTIA
RARVYTRMLFWGLNGSR--MQWDDTNFAYLVLPAGK--M-----------
-------------DV-----AWEER-RGWCEEQL----A-------AKA-
---FLD-KGNDSQETP----------------------------------
-----D-----I--SAHLRLSVSA-REFGEAF-GYPA----DV--TLVQK
YL--GA-G----NP-LKFVRWRGADE--PLSEEEEAELCE--RY-R-T--
------------RKET---------------S--------DTPG-F-EIV
Y-PLLEVQAYPPRSNFLVPPPPPKDKGRNKA--KTHEGDNSAPTNGDTRS
NIK---TDA----HLDGPRLFTFLPERSGIILMSSVEAEHAFLLPSILRA
MTMSLTTVSIRNTLFR-SP-TLPT-PDTP---------EST---------
-ASVTPRTA---Q-LQD--------I-AIPLLQTAITAPSSGER------
-TNYQRLETLGDTVLKFIAGVQLLDEYPLWHEGYLTRKKDHAVSNVRLAK
ENI--KRGVYRWVIR------------------DNM-----LG-RK-WKP
RYFPLEIP-ADK-RR--A------------------------S-------
-----------PL---------------PAPEELPSSI--IP---A----
---------A-----E------------------------------S---
------------TLIGDASSLSLFDAPSPTGAPVSDVVLQLESSS---PS
ARLAQ----------------------------------------E----
VE---------K---------------L---------GIA---EEKEV--
-------A--DVGV-----GPVVQPPKGNAEVA----RN----S-LE---
KV--KGKKKKPKK--DSNQLSTK-------------------------L-
LADV--I-ESTAGAAYLHGGFDLGYECLKFY--DL--GL----K----WQ
PLHQRV-EQLLARV----D---ASLP------GPDE---PP-LHFP-R-Q
-LEDVERMIGYTFK--RKILLIEALTHASYQNE----T-----RT-PSYE
RMEFLGDS-----------------VLDMIITDFLYHAP--G---K----
--------NYSPGHMHLRKSAVVNAHILAYICLKTSTKVS--T-AMPR--
--------------------PA--R-------------------------
----Q------------------N--------------------------
-----------G-----------K----------I-EV-VEEEQSIPLWK
CLLHSSQIVLDDQLNAARRFKKC--RAEIEEKLA----S-----------
---SSMFPWGSLTRLHAPKFLSDMIESIIGAIFLDSEGSIS---------
----------TVRAVVGGLGIMPLIARLV-KDDVDVLHPVSRLAMWASKH
E-------------------------------------------------
----------------K----E------IKYE--II--K--SK-GRVSCA
VVVD-----------G----K----------------------E-E----
--------------------------------------------------
--------------------------------------------------
--T---LIE-SH-----WRGK--A-------SEEEVK--YAAAEAAI--E
AFKLRNAG------------------------------------------
--------------------------------------------------
--NNW-ES------L---------------------------------K-
---K----K-KAP----------R-------------------P-KK---
G-------------KR----------------------------K-----
----A----A----------------------------------------
---------LS---------------------------------------
----------------------------------------------
>KAF5338211.1/1-1781
MEDAAAPP------------------------------------------
--------------------------------------------------
--------------------------------------------------
--------------------------------------------------
--------------------------------S-----------------
--------------------------------------------------
--------------SST---------------------------------
---------------------------------------------S-T--
-----------------TPTA-MP------LLTTRPYQQEMLDLSLRKNV
IIALDTGSGKTHIAI---------------------LRIK----HEL-ER
E----ST----------------K-------------------L-CWFLA
PTVALCTQQH--------------------AVLTTYLPTSVGIV-SGSHY
PDQWKDASLWRLVLDTHRVVV-STPQVLLDALRHGYVKLGEDISLLVLDE
AHHAVDR-----------------HPYNM--IMQEFYVGL--PKRGVD--
-------------------------EEACKPAILGL---SASPIYGS---
-----GD-IEKEFR--I--IERNLDSSICTPHTHTESLAEHVHRPIFKHA
GYFSP-DP-S-------------N----PPFSTNVAVLEGAVASLNIEAD
PYVIATRKQLAQL--AP---------------------------------
--PP----------AT---PPIPYSREYLRTEQKLAKALTTESTFTHKGL
RDFLRSSQDILSSIGPWAADWFVYTVVEHARR---A-S---NPY-S-N-I
-------------------------M--M-TWKSAE--KRYLQGILNGL-
---T--LS-PVSY----Y-V-DDIV--DECSDKVRVLIQSLLDEKEEA--
----E--------Q--------------------------GD-S------
--------G----------------EPYSGLVFVQRRDAVLALAELLKHH
PATK--D----AFRIGILLGSSDSTHRHSMMDITRQ--------------
-------------------------------------L-VRTQ-------
--------------------P-QQTTLSEFKTGDLNLIISTSVAEEGIDI
QACGSVVRWDPPQNMASWVQSRGRARRRRSTFVVMYDVN-D------EKD
GVVGRVERWKMMEDAMRSGWGIQREAQAERR-L-------N---------
---E-L--GE-----D-GRY-EEGDFD-EELKSETT--------------
------G------------------ATMNPHSAVSHLSHFCAIISRS--D
-S-LNNRPIYDIDPPDFAIGSSSHSFLRSQ-SH-----------------
PY--T-QPSYAGPWSSTVTLPTSLPI----------P--TRTFCTLPRTY
GSKLAAHRHAAFKAYKALWE---WGLLNENLLPFTGG-LDAGVEEDVKRM
L-EEVAKREGEV-GI-G-TG-IDPWKAS-PRGD--------L--------
-EE--------G------------------AEG-M----RKVWYISEMK-
-----I-------DGL---PA-LRFFTLKPMVR--V--E-KEDGPKLYRP
G-KE----------------------------T-THVSVL--PKMRSFVD
VVAEDGENEEHVTI------------------G-----D---G-E-EVIA
KAKAWTRMIFWCFYNAR--MEWDDTDFSYLLLPSAE--ESAESKD-----
--AME-A------MR-----MWDER-REWLMEQR----L-------GKF-
---EVLVEAGDSEANSSPASFVTAEDGVPGVAAGSSTSTSNALSAVTSKL
KGKVAK-----F--RSDLAFVLEA-DAYAERF-GFGE----DI--VMVKK
HM--SF-G----RP-FKFVGWQW--E--KLSEEEEDSVRE--VY-R-R--
------------KTPP-------KT-SIEG--D-AMDVDMEEEK-L-EVP
Y-PLLVVESFPPRTNFLHPLPPALPSTAGDGD------------------
------VDM----TGSGPPRTYLIPAKSGIAFYSFEEAEYAFLIPSILRW
LGIHLTVHSFRDTHWS-ANTTVDSPPSTPSSVTLPTNPP-------SPVE
AEET--TPS---P-LAS--------I-PLPLLTVALTAPSSGER------
-HNYQRLETLGDAVLKYVVGLQLYAEYPMWHEGYLTRAKDHAVANSRLAK
ESL--RLGVWRWIVR------------------DTM-----LG-KK-WLP
KYSTPRQV-TAPLFA--S-----------------D-DST--A-------
-----------PS-------A-DAAVEMGDDGALRGEGVAI----K----
---------V-----E--------DMMDTTNSTSSKL-----GVV-----
----------GAP-----------------------------------PV
E-----S----------------K-------------D-NAIAASDTGGG
SK---------V---------------V-DEGAVG---------------
---------------------------------GENKKRA---G-KG---
KG--KGKAKAKKG--RKNQLSTK-------------------------I-
LADV--I-ESLIGAAYEHGGFDLGYECVKFF--DL--GI----K----WQ
PLATRL-TSILSAV----R---PDS--------------DVGIPIP-P-Q
-IKDVEAMIGYTFQ--HKILLIEALTHASYREH----V-----TT-ISYE
RLEFLGDG-----------------ILDMVATDYLYHVP--G---K----
--------EYSPGHMHLRKSAVVNGHFLAYICLGLKRTYE--A-IMPQ--
--------------------PI--ID-------------------ANEGM
PS-NP---------------WTAH--------------------------
-----------L-----------E----------F-SP-AADTQVIYLWQ
CLLHSNQQVMEDQTNTFTRYEKR--KDEIREALE-GNES-----------
---GGVFPWAALTRLQAPKFFSDIVESIIGAVYIDSGGNMD---------
----------VIKDVLRHIGILPVLERIV-ERNMDILHPVSRLSMWASRN
E-------------------------------------------------
----------------R----E------IEYV--FE--K--ER-GDISCV
IMVD-----------G----V----------------------E-E----
--------------------------------------------------
--------------------------------------------------
--V---REK-DS-----YRGK--S-------SQEEVK--FMAAEKAI--R
VFKLRDVG------------------------------------------
--------------------------------------------------
--SLS-GV------G---------------------------------D-
---K----K-TRK----------A-------------------K-AK---
A-------------------------------------------------
--------------------------------------KG----K-----
---R------R--------------------E------------------
------------------------------------------D---
>KAF5349213.1/1-1599
MGYIILPL------------------------------------------
--------------------------------------------------
--------------------------------------------------
--------------------------------------------------
--------------------------------P-----------------
--------------------------------------------------
--------------FFLPI---LFSKSFPSD-------------------
-------DFEEDSLAFDIPLHQDNMI-------------------P-T-T
-----------------PSPE-AD------VPRTRGYQQEMLEESVKRNI
IIAMDTGSGKTHVAV---------------------LRLK----HEV-ER
E----PS----------------K-------------------V-AWFFA
PTVALCAQQK--------------------AVIKTYLPVSVGLV-SGSLE
PEQWKSAAVWEKVLRTHRVIV-STPQVFLDALRHAYIDLGKDISLLIFDE
AHHATGD-----------------HPYSR--IMAEFYHTI--PEQPASS-
R--I------------------YGVSQVFRPYVMGL---TASPIYG----
-----GN-VEKAFF--M--LEKNLDCIIRSPRLRRDELLQFVHRPVFRHI
MYNSW-S----------------S----PPFSTNLACISNVIKSLKIEED
PYVISLRKQLSTA--QP---------------------------------
--G---------------------SREYHRIDQKLSTTILNQKTFTLKGL
RDFERAAADILYDIGPWAVDWYIWRIIEKARE---A-A---NPY-N-N-I
-------------------------M--A-SWKATE--KDHLLKILDSI-
---V--VT-PISF----H-S-DDIM--DESSDKVQQLITALLNEKLET--
----E--------E-----------------------------R------
--------G----------------DVYSGLVFVQRRDSVIALAEVLKIH
PFTK--D----IFRIGVLLGTSDNSHRHSFLDITRK--------------
-------------------------------------L-AR-D-------
--------------------S-QEETLADFRSGDLNLIVATAVAEEGIDI
QACGSVIRWDLPPNMASWAQSRGRARRKQSTFSLMFARG-S------QSQ
---QDVEKWENLERKMIELYNDPLRA---LA-M-------E---------
---E-P---G-------MEM-DDFEED-EVFTVEST--------------
------G------------------AKCNLHSAIAHLSHFCAVIPST--S
-H-VDTRPIYEIDPPEMPIGWHE--NYNPQ-NP----------------S
PS--A-QPVYNGPWGSKVTLPRTLPR----------T--CREFSV-PMIY
PTKVSAHRHAAFNAYVGLYK---AGLLNEHLLPLTSV-VEPEKEADVREM
L-KEVEKRAGMA-SV-G-LQ-MDPWAAS-HLDV--------D--------
------------------------------DDE-G----PRCWYTSRLT-
-----I-------GDL---PP-LVLFTRSEPVE--L--N-SDDGPKLYRP
G-AD---T------------------------P-IHVTLT--PIA-----
------------EA------------------A-----E---H-S-SIVE
KAKEYTRRVFWSLNSPR--MDWDNLDFAYLFHPENT--ID----------
------N------ND-----IWVQR-RAWLEEQR----K-------GQE-
--------------------------------------------------
----PS-----T--THHNEYAARA-RDFGEAF-QYVK----DL--VLVLK
----EY-G----RP-YQFVGWRD--E--RLTEEEEQEIKK--TR-R-R--
------------RS-------------------------EDDPP-V-EII
Y-PLLVVKPFHPRRNFLVPTKPRDTD-A----------------------
-------------PPPKINQTYLMPEYSGIVLISPTEVDYAFLLPSILRS
ISSTLTMISLRSNLFI-A--------------------------------
--------T---PSLRR--------I-PLKLLANAMTATSAGEI------
-FNYQRLEILGDTVLKFLVALQLLAEYPLWHEGYLTMKKDHTVSNVKLAK
EDL--KRRLFQWLIR------------------DSM-----VG-RK-WKP
KYTIQAAL-DSTLPV--------------D-------EI-----------
--------------------------------------------------
--------------------------------------------KQ----
-----------ES-------------------------------------
---------------------------------------DSMT-V-----
-------------------------------DES----------------
--------------------------------------QP---Q-GD---
TV--EVKKKKQKT--KEQLLSTK-------------------------T-
LADV--V-ESLIGAAYLHGGFILGYECAKLF--DL--GL----K----WS
PPRQRI-EVFLASV----E---PDT------------------DIP-P-A
-LQYVEQMIGYSFK--HKILLLEALTHASYQQD----V-----RT-VSYE
RMEFLGDS-----------------VLDIIVTDYLYHAP--G---K----
--------HYSPGHIHLRRSALVNAHFLAFVCLNTSVKFD--A-TLPR--
--------------------VV--D-------------------------
--------------------------------------------------
-----------G-----------S----------V-TH-EADAQEISLWK
CLLHSNSRVMDDQANTHSRFRKR--REELQNALE----H-----------
---DTLFPWAALTQLQAPKFFSDIIESILGAVFLDSGGDIG---------
----------VAREVISCLGILPVLERIV-KDEVDVWHPVSRISQWAKRH
G-------------------------------------------------
----------------K----D------IEWE--FE--R--EK-GAIKCN
VLID-----------G----K----------------------V-E----
--------------------------------------------------
--------------------------------------------------
--A---SAV-DQ-----YRGA--A-------SPDEVK--LIAAEEAS--R
VLRLRNKH------------------------------------------
--------------------------------------------------
--MNQ-VV------H---------------------------------S-
---K----N-KAK----------A-------------------N-GK---
G------------K-G----------------------------N-----
----A---T-----------------------------------------
---K-----EV---------------A---SE------------------
------------KGDSAPTPD---------L--LRE-HNNGETS-I
>KAF5374334.1/1-1571
MSSPNRDA------------------------------------------
--------------------------------------------------
--------------------------------------------------
--------------------------------------------------
--------------------------------K-----------------
------------------------------------------L-------
--------------------------------------------------
--------------P------------------------------S-T-L
-----------------VSKA-SV------VAQTRGYQQEMLEESLGNNI
IIAMDTGSGKTHIAI---------------------LRLK----IEA-ER
E----LR----------------KVSLRKPILRQQVTSRLSIQI-SWFFA
PTVVLCEQQH--------------------AVIEASLPVPVGLL-TGALE
PDQWKDASLWKRTLESYRVVV-STPQVLLDALHHGYIVLGRDIGLLIFDE
AHHAVDN-----------------HPYNR--IMQNFYSVL--PPRTRNV-
L--DGTGG--------------QSSPELVRPMILGL---TASPIYG----
-----GD-VDRAFQ--M--IERNMDSFIRTPRIHRDELGEFVHRPVFKHM
LYDPP-DK-F-------------N----PQFSTNLAALADVVKTMNIEND
PYVRSLRQQLAKA--TP---------------------------------
--S---------------------SSGWHRLDQKLSKTITKQDSFTHKGL
RDFLSTAEVILKDVGAWAADWYVWKVLEQAKQ---A-S---DPL-Q-D-M
-------------------------M--P-TWRNQE--KGYLLSIIRSI-
---Q--VI-PVSY----H-D-DDII--GDVSDKVVALVQSLLTEKEEE--
------E------S-----------------------------R------
--------N----------------DRFSGLVFVERRDVVLALTEVLQNH
PVTR--D----SFQVGPLLGTSESGRRHAFLDITRH--------------
-------------------------------------I-VK-Q-------
--------------------T-QAKILMDFKIGERDLIISTSVAEEGLDI
QACGCVIRWDPPKNMASWAQSRGRARKKQSTFMLMFERG-T------SSQ
---KDVEKWEFLESEMVAKYNDPLRD---LF-L-------A---------
-----E--DE-----D-P-N-SGNDED-MEFKVESTKYAVLILHHSVSSY
SCQSLNS------------------ALLTLQSAIPHLNHFCAVMPSR--D
-H-VDFRPIYDLDPPDYPMGWHH--FLSRS-T------------------
-A--L-SNPYQGPWGATVTLPRTLPD----------N--LRVFRT-EVEY
PTKTSAKRHAAFKAYVALYH---NGLLSDQLLPITD--------HDVQEA
T-EDIEKRVGMA-NV-QSGQ-IDPWMAT-STA------------------
-------------------------------FD-Q----DTNWFYSELT-
-----F-------GDL---PP-LHIMTRTRMEP--W--G-ENNGPILYLP
T-GE---N--------------------------MQVTLC--PRG-----
------------RI------------------D-----QLDDP-E-LFIE
NARKYTFMLLASINGSR--MDPDRMDFSYLFLPAYG--------------
----R--------DD-----VWSGY-MDALDEES----------------
--------------------------------------------------
-----------E--SQVYGSNVNA-LEFGQMY-DFPD----DI--SMVRD
GA--RF-N----KP-YQFIDWYW--DKEGLTEEEAEHLLE--RY-G----
-----------------------------------------------EID
Y-PLVKVRPFHPRTNFLAPRSGAA--------------------------
---------------AELKHKYLIAKKCFVVLLSPDETKYVFLLPSVLRA
LSMSLTAQSLRRYLFG-ET-------------------------------
--------S---P-LSI--------I-PDDLLTVAITAPVSQER------
-KNYQRLETLGDTVLKFIVVIQLLAEHPAWPEGYLTKAKDHAVSNVRLAK
ENL--SRNVFQWIIR------------------DRM-----LG-KK-WKP
DYEKLQTL-LEA-TS-----------------------------------
-----------GELASTATAP-------PPV------------AME----
-------------------------VDS--APY-RAPS------------
--------------------------------------------------
-----------------------A-------------------------E
GK---------E---------------L----------------------
--------------------------------------VT---A-EK---
GD--GKKRKKKKK--SSHQISTK-------------------------V-
LADV--I-ESLIGAAFSYGGFDLGYECTKFF--DL--GLK---N----WM
PLPKRI-DSLLRNV----R---EYE------------------ELP-P-Q
-VNYVERILDYTFR--RKMLLIEALTHPTHQQN----L-----GT-ISYE
RLEFLGDS-----------------ILDMVCTDYLFNAE--G---K----
--------EYSPGHMHMRKSAMVNAHMLAFLCLKASTGVE--T-AIPR--
--------------------PD--L-------------------------
-----------------------N--------------------------
-----------G---------------------DI-SL-RKDNKTIHLEQ
CLFHSSSKVLEEQRMTLRRFERR--REEIEQGLT----------------
--QSDIFPWAALTRLQAPKFFSDMMESIIGAVFLDSDGNFD---------
----------VVRRVLHKLGFMQILEHIV-KANVDVLHPVSRVSMWAQQN
E-------------------------------------------------
----------------H----E------VEFR--SQ--E--EK-GKVICM
VMID-----------G----E----------------------P-L----
--KG----------------------------------------------
--------------------------------------------------
--A---MES-DV-----KHGK--G-------TIEEVR--FAAAEKAI--M
ILRLRTVD------------------------------------------
--------------------------------------------------
--GGK-KK------S---------------------------------K-
---E----R-VG-----------R-------------------K--Q---
--------------------------------------------------
--------------------------------------------------
--------------------------------------------------
-------------------------------Q--------------
>KAF5377899.1/1-1504
MEEPNDS-------------------------------------------
--------------------------------------------------
--------------------------------------------------
--------------------------------------------------
--------------------------------------------------
--------------------------------------------------
--------------------------------------------------
--------------------------------------------------
------------------KPA-DA------IPTTRGYQQEMLEESLQSNI
IIALDTGSGKTHIAV---------------------LRMK----IEA-ER
Q----PT----------------K-------------------I-SWFVA
PTVALCEQQR--------------------IVIQTSIPVSVGLI-SGSLE
PDQWKNAGLWRKVLQTHRIMV-TTPQVLLDALRHSYISLGRDISLLIFDE
AHHAVDN-----------------HPYNR--IMKEFYFNL--PLQTSVV-
------------------------SLVSQRPSVLGL---TASPIYG----
-----GN-VEKAFK--T--IEENLDSMIRAPRRHRQELAKFVYRPVFRHI
MYNPQ-DE-F-------------D----PLFSTNVATLCSMLKTLDIEND
PYVQSLRQQLSKA--AR---------------------------------
--G---------------------TAEYHRLDQKLSKVILKQDSFTHKGL
RDFARTATVICEDVGSWAADWYVWEVIAHAKR---A-A---NPF-N-N-I
-------------------------I--S-TWKNQE--KAYLLSIIERV-
---A--IS-PVSF----Y-P-DDIV--EGSSDKVRSLIDTLLSEKSDA--
----E--------A-----------------------------E------
--------N----------------ESYSGLVFVQRRDTVLALTEVLRHH
PSTK--D----LFKFGSLLGTSDSSQRHSFLDITRT--------------
-------------------------------------I-LK-E-------
--------------------S-HEDTLMDFKIGEKTIIISTAVAEEGIDI
QACGSVIRWDPPQNMASWAQSRGRARRERSTYTLMFAKG-G------VDQ
---NNVLKWQTLEREMVALYNDPSRQ---LP-D-------E---------
---I-D---------I-T-L-DDEDDE-LEFRVPST--------------
------G------------------ALLTLHSAVSHLSHFCAVIPNS--A
-H-ADNRPLYDIDPPDIPEGWHS--FDNRS-R------------------
-S--S-IGLYNGPFGSKVTLPRSLPL----------P--HREFST-ERIY
KSRISAHRHAAFMAYRALYD---AELLNEHLLPITSI-VEPHLEEEVKEM
L-KDVEKRAGMA-NV-T-LQ-MNPWTPV-DD-------------------
----------------------------------D----LTGWYAYELV-
-----I-------GDL---PP-LNFFNVSHKIS--L--P-NDEGPILYRA
G-QD----------------------------P-VRTHLR--YLG-----
------------KI------------------G-----P---S-D-PRIE
KAQLYTRMLLWSLNGSR--MTWEKVDFPYLFLPIED--------------
-------------DT-----LWEAR-RSWLSHLT----E-------SFG-
--------------------------------------------------
-----------V--SHVDAFFANA-DKFGQEF-SYPT----DL--TLVRS
GF--NF-A----KG-FRFVRWRY--E--PLSEDEEAELRE--YY-A-R--
------------F-----------------------------QD-L-VIT
Y-PLLVVRPLPPRTNFLIPVPPKTETP-----------------------
------A-G----EKPEPKSLLLLPNKSAITVLSFAESEYAFLLPSIIRS
FSLSITVSSLRQTLFA-S--------------------------------
--------S---P-LND--------V-PIPLLLTAMSAPVSGEQ------
-SNYQRLETLGDTVLKFVVGIQLLAEYPLWHEGYLSKKKDHAVSNVRLAK
EDI--ARGLYRWITR------------------DRM-----LG-KK-WKP
NYLKVEAV-VEV-QA-----------------------------------
-----------PV-------------------------------------
--------------------------------------------------
--------------------------------------------------
--------------------------------------------------
---------------------------T----------------------
--------------------------------------T----S-VD---
EE--DDAKKKKPK--QRQELSTK-------------------------V-
LADV--V-ESLIGAAYLHGGFNLGYECAKYF--DL--GL----K----WQ
PLPSRI-ETMLSRV----Q---T-----------------H-EDLP-S-Q
-LGTVERILGYTFQ--RKLLLIEALTHASYEQN----L-----HT-PSYE
RMEFLGDS-----------------VLDMVVTDFLYHAP--G---K----
--------NYSPGHIFLRKSAMVNAHILAYICLSSSTPVD--A-TMPG--
--------------------PS--Q-------------------------
-----------------------A--------------------------
-----------G-----------E----------I-EL-QPHTHLIYLWQ
CLLHSSPRVLEDQRNTFARYRRR--QAEIESSLK----E-----------
---GALFPWAELLRLQAPKFFSDMVESLIGAAFLDSGGDLD---------
----------VARGVIRNLGILPILEHIV-TDDVDVLHPVSRLSLWASKH
D-------------------------------------------------
----------------K----E------LEYR--YE--K--EK-GNVSCA
IIVD-----------A----I----------------------E-E----
--------------------------------------------------
--------------------------------------------------
--C---RCT-EV-----YRGR--A-------SQEEVK--FMAAEVAI--K
AFRLRDVN------------------------------------------
--------------------------------------------------
--VNY-TL------M---------------------------------K-
---K----K-RGP----------T-------------------R-KK---
K------------KKK----------------------------------
--------------------------------------------------
---E-----QV-------------------------I-------------
------------------------------A---------------
>KAF7312367.1/1-1559
MQSDSSSE------------------------------------------
--------------------------------------------------
--------------------------------------------------
--------------------------------------------------
--------------------------------P-----------------
--------------------------------------------------
---TT----PDSAGD-----------------------------------
-------------------------G-------------------R-L-V
-----------------GLFE-DR------TITTRGYQQELLDESLKGNT
IIAMPTGSGKTHIAV---------------------LRMK----AAV-DR
E----PM----------------K-------------------V-AWFLA
PTVSLCHQQK--------------------EVIQTALPVSVGLI-SGANE
PEHWKDANLWTRVLSTNRIVV-STPQVLLDALRHSYVSMGRDLSLIVFDE
AHHTGKD-----------------HPYNR--IMREFYFTC--PARDPDL-
L--HI--T--------------LATRENVRPAILGL---TASPIYG----
-----GD-VEKSFK--M--IENNLDSKIRAPLRERAELDQHVHKPVFIHV
MYDPDE----------------------SPFSTNLDSFQNVFKALDIDDD
PYVKKLRRDLEKT--TY---------------------------------
--R---------------------SNKWQRIDQRLSRVIAKKDTYIQTQL
RSVLGTAEALCSDIGPWAADWLIYHTVTRARA---A-L-DTGKY-Q-L-V
-------------------------L--T-DLPNLE--KAYMLEVLNRI-
---C--AI-EPSY----Y-G-EDIV--GDCSDKVAALVKAIKREKEQT--
----E--------A-----------------------------D------
--------G----------------QTWNALVFVQRREAVLALAEVLAHH
PDTK--D----IVKVGELVGTTDTGYKSAAFDLTKA--------------
-------------------------------------L-LK---------
--------------------T-HASTLQNFKTGEKNLIISTAVAEEGIDI
QACGSVIRWDPAPNMASWMQSRGRARRQKSTFTLLVARD-Q------DQQ
---EALRKWEKMEAEMIAQYSDPSRQ---MQ-P-------A---------
---L-E--DD-----D-DEY-SLEDRE-LVFRVEST--------------
------G------------------ALLTLSSAIPHLNQFCALIPHW--N
-Q-NDYQPIYELDPPEHPEGWHA--LADRR-T------------------
----A--IQYKGPWGAKVTLPRILGP----------E--LRSFET-ERVY
PSKASACRHVAFVAYKALYE---KGLLNQHLLPLTSV-VEPHLDEEVKEL
L-KDVEKRHGTA-TV-S-VQ-INPWAGE-TDT------------------
--------------------------------A-D----EPEWFASKLT-
-----I-------TGL---PA-LYMYTQTPPVA--L--A-GPDAPILHRK
E-G----Q--------------------------HAVTWC--PLD-----
------------AP------------------------V---D-A-ATLA
KAREYTRRVFWTLNGSR--MVWDDVDFCYLFLPVDG--------------
-------------DD-----VWVDR-RAWHVEWQ----Q-------QNT-
--------------------------------------------------
--------------YGGHPLLCNA-SAFAEKY-SYAK----DI--TLMRK
MY--QF-G----SP-FRFVRWRK--K--ELTDEEEAEIRA--FY-K----
------------D-----------------------------DE-L-DIE
Y-PLLVAQPLPPRTNFLVPLPAEAVT------------------------
--------------DSVVKTVNLLPERTQIVMCSAADVEYATLLPSVLRA
LGIAATIGTMQRTMLA-G--------------------------------
--------T----ELVD--------I-PRELLTTALCAPVAGEL------
-SDYERLETLGDTVLKYMVSLQLLGQFPLWHEGYLTKKMGHTVSNARLAK
ANI--GHEMYRFIIR------------------DRL-----LG-KK-WKP
RYMRAEVQ-PEA-PP-----------------------------------
-----------PP-----P-P-----------------------------
---------V-----E----------------------------------
--------------------------------------------------
------E----------------K--------------------------
--------------------------------------------------
---------------------------------------L---Q-ED--D
KK--KKKKKKSNA--NNQELSTK-------------------------V-
LADV--V-EALIGAAYLHGSFDLAVRCGEFF--GL--NI----T----WA
PLPERV-DAMFARV----E---PL------------------EELP-S-Q
-LDCVERMLGYTFR--KKPLLVEALTHCSYQSE----T-----RA-MSYE
RLEFCGDA-----------------VLDMIVTDFLYRSH------R----
--------KYQPGQIMRRKSTIVNAHTLAYICLRTATQLA--PSVIPQ--
--------------------PD--K-------------------------
-----------------------N-------T------------------
-------PHRAR-----------E----------F-FA-EEEQRTVYLYQ
CMLHSSDHVLSEQAATAARCDAA--RAEIEAGLT----A-----------
---DPVFPWAPLFLLQAPKFLSDLVESVIGAVFIDSAGDLG---------
----------VVEQLLRRLGLMQVLERVV-ADDVDVLHPVSRLHEWASAR
H-------------------------------------------------
----------------A----K------VDCE--YV--Q--TD-DRISCV
VTID-----------G----EP--------------------KP-E----
--------------------------------------------------
--------------------------------------------------
--T---RAE-SW-----YAGK--M-------SKHEVK--LAASHKAN--K
VCKDWVIE------------------------------------------
--------------------------------------------------
--DAE---------S---------------------------------R-
---K----R-KRE----------E------------------S---D---
V------------EEL----------------------------A-----
----V----V-------------------EEVIEAPMED----D---D-N
EEYM-----DR---------------ELTEEDMD---AM-----------
--------------------DW----------VG------------
>KAF7327726.1/1-1525
MDPNVEDD------------------------------------------
--------------------------------------------------
--------------------------------------------------
--------------------------------------------------
--------------------------------L-----------------
--------------------------------------------------
---DFSIDSPSEAPE-----------------------------------
-------------------------A---------------------P-I
-----------------LPEP-DA------TIATRGYQQEMLDESLKGNV
IIAMPTGSGKTHIAV---------------------LRMR----VEV-ER
E----PR----------------K-------------------V-CWFTA
PTVALCEQQK--------------------RVIQGAIPVSVALI-SGAND
PDHWRDASLWKRVLATNRIVV-STPQVLLDALSHGHIKLGRDIALLVLDE
AHHATKN-----------------HPYRL--IMVDFYKMC--PPRNPAL-
D--AD-ML--------------VAAPENVRPHILGL---TASPIYG----
-----GD-VKASFD--I--LEANLDARIRAPLRTQAELDKHVFKPTFRHV
FYDVDSSG-S-------------D----RHFSTNLEAIKHVFESLDIEAD
PYVQFLRKQLATT--SV---------------------------------
--P----------------------AKYNQIDQKLSKTIANKTTYVQKAI
GDVYMTGMAICADMGAWAADWFVWAVVTGAKD---S-L---SE--N-Q-T
-------------------------Q--D-SLKKKE--RHRVLEILKEV-
---SENLT-EPSY----Y-D-EDVV--EGSSYKVAALVSTILVEKQKA--
----E--------E-----------------------------K------
--------K----------------ETWNSIVFVQRREAVLALQEVLANH
PQTR--E----FLRIAPLVGTSDTASRTPAVDITKA--------------
-------------------------------------L-NK---------
--------------------T-QDASLDAFKLGEKNLVISTAVAEEGIDI
QACGSVIRWDPPQNMTSWLQSRGRARRQQSTFTLLVNNS-E-------RT
---KTMKDWAQMEKDMIEEYSNAARH---VK-P-------D---------
---L-V--DP-----N-DI---YEPEE-LVYKVEST--------------
------G------------------AMLTLHSAVSHLNQFCAVIPST--S
-N-IDHVAVYELDPPEFVEGWHQ--NQA---P------------------
----R--PIYQGPWGAKVTLPRRLPP----------H--LRSFET-ARVH
RSKGSAVRHAAFKAYKTLHE---QGLLNDSLLPLTSI-TEPELENEVKEI
L-KQVERRDGTA-TV-S-AQ-MDPWLPV-G--------------------
----------------------------------------DQWFQSELC-
-----I-------SGM---PP-LRLFTLSLPME--L--C-GPDSPILHRP
E-GQ---Q--------------------------VVSWIA--LPG-----
-------------S------------------------V---E-P-DIIE
RARDYTRRLLWTMNGSR--MQWEQTDFAYLVLPWET--TTPLS-----QK
GN-YA-Q------DA-----VWDER-RAWYATQT----------------
--------------------------------------------------
--------------HAKDKLLCNL-AAFVDQF-AHVD----DL--AIVRN
GP--QF-A----KP-YKFVRWRM--E--PLEDEEEEELLK--MY-S-R--
------------C-----------------------------SD-I-EVA
Y-PLVVAQPLPPRSNFLVPMPPGAKP------------------------
---------------FNPKPLHLLTQLTHLSLTSQLETQYAFLLPSVFRA
LAIALTVNTMRETMLA-G--------------------------------
--------T----DLYH--------I-PLKMLTTALCAPSAQEQ------
-YNYERMETLGDTVLKFMVSLQLLGEYPLWHEGYLTQKMGHSVSNVKLAK
ANI--KHGLYKWIIR------------------DRT-----VS-KK-WKP
KYLAPVAM-EPA-PE-----------------------------------
--------------------------------------------------
---------E-----E----------------------------------
--------------------------------------------------
------E----------------D--------------------------
--------------------------------------------------
---------------------------------------V---E-VE--P
EA--TPRRKNKKE--DNQELSTK-------------------------V-
LADV--V-EALIGAAYLHGSFELALQFGQLF--DL--GV----K----WQ
PLPARV-DSILRNV----D---PP------------------TELP-A-Q
-LDNVETMLGYTFD--RKLLLVEALTHSSYHAD----S-----RT-ISYE
RLEFCGDA-----------------VLDMVVSDFLYRSD------R----
--------EYTPGRMFHRKSAMVNMHTLAFFCLSTALELP--ASQVPR--
--------------------PD--P-------------------------
-----------------------A--------------------------
----------TR-----------K----------I-VV-EETSRTVRLYQ
SMLHSSGHILLEQDATFKRYERR--RAEIEAAMQ----G-----------
---GDVFPWAPLFLLQAPKFFSDIMESLLGAVYLDSGGSFD---------
----------AVRGVLRHIGFMALLERVV-AEDVDVLHPVSRLHMWASKK
H-------------------------------------------------
----------------V----E------VDYI--YA--Q--AD-GNISCT
IAVN-----------G----EP--------------------KE-D----
--------------------------------------------------
--------------------------------------------------
--T---RAE-DK-----YLGR--M-------TKLEVR--LSAAHKAN--S
VCDSWVLV------------------------------------------
--------------------------------------------------
------------------------------------------------K-
---K----R-KRT----------E------------------S---D---
I------------GEP----------------------------------
-------------------------------------------T------
------------------------------ETIP---EP-----------
--------------------MI-----------P------------
>KAF7336662.1/1-1452
MFEDRP-N------------------------------------------
--------------------------------------------------
--------------------------------------------------
--------------------------------------------------
--------------------------------V-----------------
--------------------------------------------------
---S----------------------------------------------
--------------------------------------------------
-----------------PPLA-DQ------SVATRGYQQEMLDESLQKNI
IIAMETGSGKTHIAV---------------------LRMK----LEA-ER
E----PS----------------K-------------------I-SWFMA
PTRALCDQQK--------------------AVIQAAIGVPVGLI-SGNNH
PDQWTDTTLWQSILKTYRIMV-STPQVLLDALHHAHINMGNDIGLLIFDE
AHHAVDK-----------------HPYNE--IMKNFYFDC--PPRVIDP-
D--GF--R--------------SHKGENVRPM------------------
------------------------------------------------HV
LYRADP----------------------SPFSTNLATFEFIFQSLDIEND
PYVIGLRHKLAKT--SP---------------------------------
--H---------------------TADYTRLDQRLSNTILHQKSFTHSGL
QDVANTARAICSDIGPWAADWYICQAIEQAKT---S-I---SAS-D-N-I
-------------------------V--S-DTPRNE--KAYLKGILDKI-
---V--VT-PVSY----C-F-EDIV--DESSDKVHVLVERLLAEKSET--
----E--------T-----------------------------H------
--------D----------------ESYSGLIFVERRESVLALAEVLSHH
PETK--D----IFNVGCLIGASGSGFKHSVLDITRS--------------
-------------------------------------F-VK---------
--------------------S-QSDTLQDFQAGKKNLIVSTAVAEEGIDL
QACGSVIRWDPPPNMPSWAQSRGRARRKRSTFTLMFEET-G------AQQ
---KTVKDWEQLERDMVALYNDPSRN---VK-Y-------A---------
-----E--EE-----E-GV---CDDNE-LEFRVEAT--------------
------G------------------AVLTLHSAVSHLNHFCAIIPNS--G
-H-VDHKPLYDIDPPELPEGWHS--NRT-T-K------------------
----I--EPYSGPYGAKVTLPRLLPS----------H--LRVFET-ERVH
STKASAYRHAAFYAYRALYE---NGLLNDNLLPLKSV-VEPELETEVKAL
L-EQVEKRAGTA-RV-S-MQ-MDPWGPD-Q--------------------
----------------------------------L----PSVWYTSELV-
-----V-------TGL---PP-LLVFTRSKPTQ--W--S-GHDGPVLHRP
G-SQ---E---------------------------RVTLR--PFP-----
------------LD------------------------A---C-S-ETIA
RAREYTRQLLWSFNGSR--MSWNNLDFSYLFLPSNG--------------
----S-D------GS-----RWDAR-RLWHTKKN----------------
--------------------------------------------------
--------------PDGEPFFTNA-LVFGQDF-SYPD----DL--AIIRN
GP--QF-S----KA-YKFVRWRF--D--PLSPEEEVDMRA--MY-S-R--
------------F-----------------------------PD-L-EMT
Y-PVLVVQHFPPRTNFLIPVPEKASP------------------------
--------------PTPPKEIHLLPRLSYVTLCSEVETQYAFLLPSILRA
MAMSMTVNSLRETLFS-D--------------------------------
--------M----ALST--------V-PEPLLMTAMCAPVSQEK------
-TNYQRLETLGDTVLKFMSSIQLLAEYPLWHEGYLTQKMGHCVSN-----
-----------WIIR---------------------------G-KK-WRP
RYFTESGK-EAN-D------------------------------------
--------------------------------------------------
---------V-----Q----------------------------------
--------------------------------------------------
------E----------------D--------------------------
--------------------------------------------------
---------------------------------------P---D-----V
EM--DDVKRKKKG--KSQNLSTK-------------------------V-
LADV--V-ESLIGAVYLHGGFDYALLCAQFF--DL--GI----K----WE
PLPIRI-KTILSRV----E---TH------------------SELPLH-Q
-LESVERMLGHTFT--HKLLLVEALTHASYQQD----L-----RT-ISYE
RLEFCGDA-----------------VLDMIVNEFLYRAE--G---K----
--------EYSPGHIFHRKSAMVNAHTLAFFCLGMHIDVP--T-LMAR--
--------------------PA--L-------------------------
-----------------------G-------SSP--G---V---------
------R-RNAR-----------R----------I-EI-HTDMQTIHLWQ
CLLHSNPRIIDEQKAAFERFTLR--RAEIDAAFA----S-----------
---GEIFPWAALSRVQAPKFLSDMVESLLGAVFLDSQGDLD---------
----------AVRHVLRKLGHLPVLERVV-SADVDVLHPVSRLDMWAIKR
G-------------------------------------------------
----------------K----K------LSFG--YA--E--EA-KEISCA
VLLD-----------G----EV--------------------VE-D----
--------------------------------------------------
--------------------------------------------------
--S---RVA-DV-----YRGK--L-------TKEEVR--LAAAEKAI--A
LFRLRDGD------------------------------------------
--------------------------------------------------
--YAT---------L---------------------------------K-
---R----K-TAN----------K------------------S--KK---
R------------KRS----------------------------S-----
----S----T---------------------------------G---S-V
---L--------------------------RAAP---SS-----------
-----------------PASAS----------M-------------
>KAF7428696.1/1-1484
MADTFP--------------------------------------------
--------------------------------------------------
--------------------------------------------------
--------------------------------------------------
--------------------------------------------------
--------------------------------------------------
--------------------------------------------------
--------------------------------------------------
-------------------PT-VA------LPHTRGYQQEMLEESMRKNI
IIALDTGSGKTHIAI---------------------LRIR----AEV-ER
E----PI----------------K-------------------V-SWFLA
PTVTLCEQQR--------------------TFIAKAIPVGVGFI-SGASE
PDQWKDKALWDRLLATNKVVV-STPQVLLNALRHGYVSMGRDISLVVFDE
AHHALGD-----------------EPYNQ--IMKEFYFHL--PPKVQGD-
G-----------------------PAAIVRPVILGL---TASPVYG----
-----GN-VERAFR--S--LEANLDCTIRAPQIHREELTRHVYRPTFTHV
MYEPS-SD---------------G----TFFSTNLASLDHVVNSLQIDDD
PLVILLRKRLAQM--PN---------------------------------
--H---------------------AAERPRLDQRLSKAIAKKDTFSEKGL
RDFKRAAEAIGLDVGGWAADWYIAEVLTKFHA--LR-G---GQY-N-H-L
-------------------------F--P-SWRETE--KAYLGKQLAKV-
---Q--AT-EISY----D-P-DDII--DDVSHKSQVLIARLLQEKAEA--
----E--------A-----------------------------E------
--------N----------------EAYSGIVFVRRRDIVYGLATLLRHH
PDTK--D----QFRVGCLVGSSDNYQRHSFLDITRA--------------
-------------------------------------F-LQ-Q-------
--------------------T-QDEILMDFRLGEINLLVSTSVAEEGIDV
QGCGSVIRWDPPPNMASWAQSRGRARRKRSTFTLMFSSD-S------SDQ
---KSVEEWEKMEQEMIALYNSERQR---QA-E-------V-RRIQESFD
E--D-P--EG-----D-DG--DGDGGD-KMLRIEST--------------
------G------------------AVLTLHSAIGHLEHFCAVMPNS--G
-H-ASHQPIYDIDPPDMPEGWHA--FEHKV-A------------------
----V--EPPEGPFGATVTLPKLLAL----------E--LRVFKV-PRIY
KKKALAQRHVAFKAYKALYH---AGMLNDHLLPLTSV-AEPQLEDEVKAM
L-KDVEKRASTA-SV-S-VQ-MDPWIGQ-QSTD--------R--------
------------------------------TLS-E----EEKWWTSRLT-
-----V-------DGL---PS-LLLFTRRRLPT--W--E-NDGGPTLYRP
G-RL---P--------------------------VKAIWT--TLD-----
------------DL------------------------P---T-N-DTVD
DARVFTRRLFWCIHGSR--MQWDDLDFRYLFLPANN--------------
----T-G------DQ-----PWDTR-REWLLEQD----Q-------LSD-
--------------------------------------------------
-----------F--ARKYHFLAHA-RMFGENF-KYPE----DV--TILRM
GF--GF-D----KI-CQFVRWKF--D--RMNEEEERQYSE--RY-A-K--
------------H-----------------------------GV-P-EIR
Y-PLL---------------------------------------------
---------------------------SSVVLYSASDVEYSMLLPSVLRA
IEMVATVESLRDTLFR-S--------------------------------
--------T----PLHA--------I-PLDLLTVATTAPVSQER------
-FNYQRLETLGDTVLKFSTSIQLLHKFPLWHEGYLTKRKDHSVSNVRLAK
SAV--GRGLYTWIIR------------------NRM-----LG-KK-WKP
EYFSTSAP-VIA-PN-----------------------------------
-----------TA-----P-P-----------------------------
---------P-----N----------------------------------
--------------------------------------------------
------P----------------T-------SS-----------------
--------------------------------------------------
-------------------------------------------P-ET--R
QR--KETDKRREG--GKVAHKVK-------------------------V-
LADV--V-EALIGASYIHGGFELGLECIRVF--GL--GM----E----WE
PLPKCI-SSLFSRV----E---END-----------------ENMP-T-V
-LSNVEKMLGYTFN--RKFLLIEALSHASHQEN----E-----RT-VSYE
RLEFLGDS-----------------VLDMIVTHYLYHAP--G---K----
--------LYSPGHIHLRRSALVNAHMLAYICLKTHIDLI--T-DMPR--
--------------------TK--G-------------------------
-----------------------R--------------------------
-----------G-----------L----------V-GL-EHETQRVYLWQ
CLAHSSPRVLDDQAQTFARYQKM--RNELETAFF----G-----------
---GTIFPWAALLRLQAPKFLSDMVESLIGAIFLDTSGNLD---------
----------VVRQVLRRLGHTDILERVV-DDGVDVLHPVSRVSLWASKI
G-------------------------------------------------
----------------K----K------VKYR--TE--K--VK-GEVKCT
IALD-----------E----E----------------------D-T----
--------------------------------------------------
--------------------------------------------------
--I---SMS-AM-----DHGH--A-------SAEEVK--FMAAEHLI--R
TMGLRDVG------------------------------------------
--------------------------------------------------
--LNY-NE------L---------------------------------K-
---R----R-KKA----------V------------------Q--AN---
V------------P------------------------------------
-----------------------------------------------S--
--------------------------------------------------
---------------------------------V------------
>KAF7428706.1/1-1381
--------------------------------------------------
--------------------------------------------------
--------------------------------------------------
--------------------------------------------------
--------------------------------------------------
--------------------------------------------------
--------------------------------------------------
--------------------------------------------------
--------------------------------------------------
--------------------------------------------------
--------------------------------------------------
--------------------------------------------------
--------------------------------------------------
--------------------------------MREFYFHL--PPRVSDN-
G-----------------------PCTIARPAIMGM---TASPVYG----
-----GN-VERAFRYVS--LEANLDCTIRAPRIHRAELGRHVYRPTFTHV
MYEPS-SD---------------L----DPISTNLASLDYVVKSLKIDDD
PLVILLRKQLSTM--PQ---------------------------------
--D---------------------AVERPRLDQRLSKVIAKKDTFCEKGL
RDLRRAAQAISLDVGTWAADWYIAEVLTKINS--FQ-R---GQY-T-Q-L
-------------------------F--S-SWRDTE--AAYMAKQLT-V-
---Q--AT-EVSY----D-P-DDIV--DDVTSKTQTLIAHLLQEKAEA--
----E--------A-----------------------------K------
--------N----------------DAYSCIVFVQRRDIVYALATVLRHH
PKTK--D----KFRIRCLVGSSDNSQRYSFLDITRT--------------
-------------------------------------F-VQ-Q-------
--------------------T-QDKILKDFESGIINLLISTSVAEEGVDV
QACGSVIRWDPPPNMASWAQSRGRARRKRSTFTLMFSSD-S------ANQ
---KSVEEWEKMEQQMIALCNSERER---QA-Q-------V-RRLQEGSN
E--G-S--ED-----D-DE--DNDNDD-KMLRIEST--------------
------G------------------AILTLHSAIGHLEYFCAVMPDS--D
-H-ANLQPLYDIDPPDMPEGWHA--FEHRL-A------------------
----V--EPPKGPFGATVTLPKLLAP----------E--LRVFKV-PRIY
KKRSLAQRHVAFKAYKALYH---AGMLNEHLLPLMGV-VEPHLEEELKAM
L-KDIEKRASTA-SV-S-AQ-MDPWAPQ-KSSD--------G--------
------------------------------TFP-E----GGEWWSSRLV-
-----V-------DGL---PP-LLLFTRRHLPA--W--E-NDSGPTLYRP
G-RL---P--------------------------VKAIWT--TLN-----
------------DL------------------------P---T-N-AMIN
EARTFTRQLFWGIHGSR--MQWDDLDFQYLFLPTGD--------------
----K-R------DD-----LWSAR-RAWLLEQD----L-------LND-
--------------------------------------------------
--------------FEENHFLADA-RTFGEAF-KYPD----DV--TLVRT
GY--GF-H----KV-RQFVRWKY--D--PMNDEEKTRFLE--TY-A-C--
------------------------------------------EA-P-KIT
Y-PLLVVRRLPARTNFLLPTPIAQPN------------------------
---------------LDPTELLLSPDQCSVVLSSASEVEYSILLPSILRE
IAIFTTVESLRNTLFR-S--------------------------------
--------T----TLHS--------I-PLDLLAVAATAPAAQER------
-FNYQRLEMLGDTVLKFITTIQLLHRYPLWHEGYLSKRKDHIVSNVQLAK
SAL--GKQLYTWIIR------------------NTM-----VG-KK-WKP
EYFSTSAP-AST-PG--Q--------------------------------
-----------QV-----A-P-----------------------------
---------P-----V----------------------------------
--------------------------------------------------
------P----------------T-------SNL----SKEGTEKEQEDH
HF---------G---------------AEF--------------------
--------------------------------------NG---I-CE--K
K----SKKNKRQA--DFQELSTK-------------------------V-
LADV--V-ESLIGAAYIHGGFELGLECIRVF--GL--GM----E----WE
PLPKCI-SSLFSRV----A---KND-----------------GNMT-A-V
-LPNVEKMLGYTFN--RKLLLVEALSHASHQEN----K-----CT-VSYE
RLEFLGDS-----------------VLDMIVTHHIYHAP--G---K----
--------LYSPGHVHLRRSALVNAHMLAYICLKTYIDLI--T-AVPK--
--------------------RK--D-------------------------
-----------------------Q--------------------------
-----------G-----------L----------V-EL-QHGTQRVYLWQ
CLAHSSPRLLDEQAQTFVRYQKM--QNELETAFL----E-----------
---GTIFPWAALLHLQAPKSFSDMVESLIGAVFLDSSGNID---------
----------IVRQVLRKLGYMDILERVV-GDGVDVLHPVSRVSLWASNI
G-------------------------------------------------
----------------K----K------VEYR--PE--K--VR-GEVKCT
IVLD-----------E----E----------------------D-T----
--------------------------------------------------
--------------------------------------------------
--I---SMS-TV-----DNGR--A-------SIDEVK--FMVAENLI--K
TMGLRDVG------------------------------------------
--------------------------------------------------
--LNY-DE------L---------------------------------K-
---K----K-KKG----------H------------------A--GK---
A------------G------------------------------------
-----------------------------------------------E--
--------------------------------------------------
---------------------------------S------------
>KAF7791429.1/1-1514
MSVTNEPVP-----------------PQ----------------------
--------------------------------------------------
-------------------------------------A------------
--------------------------------------------------
--------------------------------------------------
--------------------------------------------------
--------------------------------------------------
-----------------------------------------------S-S
-----------------PIKP-FT------EIQTRSYQEELLEESRRRNI
IIALDTGSGKTHIAL---------------------LRIK----DEI-DR
G----SK-----------------------------------KI-CWFLA
PTVTLIEQQC--------------------KVIASAMPGIVGSI-TGASE
PDQWKDASLWANILKTYKIMV-STPQILLNALQHGYINLALHIGLVVFDE
AHHAVSN-----------------HPYNM--IMRSFYHPI--PLQRGTRA
R-----------------------DDGAARPAILGL---TASPIYG----
-----RQ-ITKAFG----ELEKNLDSTIRSSTRNRDELAQFVHRPIFKHV
PYPLL-P----------------A----ASQSQNLVALQQVIHDMNIEDD
PYVISLRKQLTKA--ST---------------------------------
--D----------------------AQRNRVDQKLSKTILKKDTFTHKGL
RDLERAAADIWQDLGPWASDWFIVTVIEQAIA---A-S---SVH-S-G-I
--------------------M-------A-SWQDKE--RAYLLDHLRRI-
---S--TV-PYSK----D-P-KEIM--ERLSPKVRILMDCLLEEERNY--
------R------S-----------------------------Q------
--------E----------------DPFSGIIFVKRRDVVIALADILGRM
PLMK--Q----HFQVGCLLGSSSSTQRHAFLDITRT--------------
-------------------------------------L-LK-Q-------
--------------------T-ASDTLRDFSIGDKNVVVSTAVAEEGIDI
QACGCVIRFDPPDNMVAYAQSRGRARRRRSTFILMLDPE-S------VAD
---NKIALWEQTEQAMISQYIDAGRI---QE-K----Q--N---------
---------------D--R--GMEEDD-LQYTIEET--------------
------------------------G------------------------G
-H-GNQLPIFDLDPPDFPEGWHA--LDPRP--------------------
----L-TEPYPGPWGAVCTLPRQLPP----------H--LRRRAV-SCVY
GSKRSAINHAAFFLYVELHK---EGLLNDHLLPHTSA-ITPDEDGEVKVL
L-QEVEKRAGTA-NV--SVQ-MDPWMIP-QG-------------------
----------------------------------A----TPSWRLNVVT-
-----I-------EGL---PA-LYMFTPTELPT--L--T-GDELPTLYVP
G-RG---A--------------------------VPVSLS--PSS-----
------------EL------------------V--------DD-E-GVIE
AARVYTKRTFGILHRAR--MEPGQTDFCYLFLPTAR--D-----------
----E-G------ED-----LWETR-RRWMKERVA-----------RAQ-
--------------------------------------------------
-------T---L--RLENEDHANA-ELFCNKF-GCTL----DL--ALVRT
NN--KF-D----KQ-LCFVGFHE--G--PISDEAAEELRE--RY-D-E--
------------V-----------------------------PN-F-TIT
Y-PLIVARPFPRRANFLAPLADESEG------------------------
---------------LEDYDFLLPPKYSTIDLVSMHDCEFSLLLPSLIRF
LSVAVTVNSIRRTLFA-S--------------------------------
--------T---P-LYS--------I-PFSLVRTAITAPVSQEA------
-FHYQRLETLGDTVLKYITSIQLYCQYPLWHEGYLARRKDHAVNNQRLAR
EAM--RLGVEKWIIR------------------DRF-----VP-RK-WRP
RYAGDPLN--M--TG-K--K-KK--NA-----------------------
--------------------------------------------------
--------------------------------------------------
--------------------------------------------------
-----------------ELEE-----AED---EAVAESGGGDR--EHQQN
GTAPQSNGQP-----------------R----------------------
--------------------------------------Q-T--D-DT---
TK--KPEKKKKKP--KTHALSVK--------------------------M
MADV---VEALLGAAYEHGSFDLAVECARLF--DL--QLP---S----WD
TVSNRV-ETALSRV----E---PMD------------------EVP-G-Q
-LSIVEEMLGYEFK--RKPLLIEALTHASYTGDI---------QT-ISYE
RLEFLGDA-----------------ALDMVVTDYLYHAE--G---K----
--------NFSPGYMHIFKEALVNAHLLGYICVSTSIVRH--A-SMPN--
--------------------WT--P-------------------------
-----------------------E--------------------------
-----------E---------------------GI-TF-VDDTQRIHLFQ
CMLHSSTRIMEDQALTFGRYEKN--GARIKEAIE----------------
--KGTLYPWAALTSLQAPKFLSDMLESCLGAIFLDSNGNLD---------
----------VVRGVLEKLGIMGIMRRIV-ADEVDTLHPVSRLAIWAAKN
--------------------------------------------------
---------ER-K---------------WEIA--TE--K--AE-GNVTTV
VRID-----------E----E----------------------E-V----
--A-----------------------------------------------
--------------------------------------------------
------RAT-QA-----FRGK--T-------SVNEVR--FGAAEEAI--R
KLLIVEQE------------------------------------------
--------------------------------------------------
--EPE-DV------D---DA------------------------------
--------------------------------------------------
--------------------------------------------------
----------------D--------------------------------W
G----EIPE----Y-T---W------------------------------
----------------------------------------------
>KAF7977193.1/1-1471
MEREDSVM------------------------------------------
--------------------------------------------------
---S---------DWVDNDASSESAEEWPEFT-----PEEWDS-----PG
GW-GTDDWPVPQESLP------S---------------------------
---------------------E----------------------------
--------------------------------------------------
--------------------------------------------------
-------------------------------------------------P
-----------------PARD-PS------LPATRSYQQEMLEESLHRNL
IIAMDTGSGKTLVAI---------------------LRMK----VEA-ER
E----AK----------------K-------------------I-SWFFA
PTVALCKQQK--------------------KAIMDALPVPVGLI-SGALE
PNQWKDPALWRKTLEKHRIMV-TTPQVLLDALRHGA--------------
--------------------------------------------------
--------------------------------------------------
-------------------IEANLDSSIRAPSLHLDELAKFVHRPVFKRV
VYKYP-DF-P-------------S----VSPAHNVASLQAVVASMRIDDD
PYVHSLRARLASM--KE---------------------------------
-AG----------------------PDRTRVDQRLSKCISKCDTYTHKGL
KDFARAADEICTDVGTWAANWYVETVLEKAKD---A-A---TPY-Q-N-L
-------------------------I--N-AWQNKE--KAYLLQNLARV-
---K--VV-SVSG----D-SPEVVA--AGLSDKTNKLIDSLVAEKSST--
----E--------A-----------------------------V------
--------D----------------EDYSGIIFVTRRDAVLALQQVLCRH
PKTC--H----LFRVGCLIGNSESSYRHSFLDITRN--------------
-------------------------------------I-VL-H-------
--------------------E-QDDVLREFRLGGKNLIVATAVAEEGIDI
QACGSVVRWDLPVNMTSWAQSRGRARRQRSTFVLMFADH-G------AHD
---GLVKKWEDLEKEMQASYNDTRTS---AI-P-------P---------
---G-E---D-----S-Q-AN-VEDDY-REFRVPET--------------
------------------------GALLTTDSAVSHLNHFCSVLPSA--S
-Q-ASLVPLYDIDPPDLPEGWHA--MENRP--------------------
----P-ILPYTGPWGATVTLPRVVQA----------N--LRFFTV-PCEY
STKVSAFRHVAFKAYRALYE---AGLLNQNLLPLTSV-IEPDLEDEVKAL
L-QDVEKRAGTA-SV--TLQ-VDPWIPD-EQ-------------------
---------------------------------------ADAWFSTEIG-
-----I-------DSL---PP-LLMLSRAAVSR--L--S-EDDSPTLYHP
Y-RK---D--------------------------LKVRMR--SLG-----
------------CG------------------PI--------E-A-NQIQ
QAREYTRKIFWELYGSR--MTWSESDFAYLFLPTAQ--D-----------
----P-D------AS-----IWDER-RSWFNKVF----G-------PEG-
--------------------------------------------------
-----QVL--D----PMETLLASA-DALGKRF-NYPK----NI--HLIRE
RS--SS-V----KN-FRFIGWKT--V--RLSEKDEGAFRE--RY-G-L--
------------Q-----------------------------PQ-E-SIP
S-PLLVVKRFPSRMNFLLRLPPQTGK------------------------
--------------HSIEDEIHLRPSSSTVLLLSATDTEYALLLPSILRF
LTISMTVDSLRSKLLT-P--------------------------------
------------S-LSR--------I-PLNLLRTAITAPVAAAE------
-FDYERLETLGDTVLKFTIGLQLLAEYPLWHEGYLTQKKDHSVSNSRLAK
DAH--KMRIYQWIIR------------------DSF-----LA-QK-WKP
KYLSHISK--GR--V-----------------------------------
--------------------------------------------------
--------------------------------------------------
--------------------------------------------------
--------------------------------------------------
--------------------------------------------------
--------------------------------------------------
----SEAEKMKDS--GTQQLSTK--------------------------M
LADV--V-EALIGASYLHGGFDLAVECCKFF--DL--GV----K----WD
CVPRRV-ETILSRV----E---ATV------------------DFP-T-S
-LTDVERMLQYTFK--RKLLLIEAITHASYQFDD---------RT-VSYE
RMEFLGDSGMYTRFSIGNNLLKQILVLDMIVTDYLYHAP--G---K----
--------NYSPGHMHLRKSAVVNAHTLAFICLRCSADVD--T-SLPG--
--------------------PN--G-------------------------
-----------------------R--------------------------
-----------G---------------------GI-SI-RADTQKVYLWQ
CLLHSSPKILEELRHTEDRYIMN--KDDIEAALF----------------
--TDEIFPWAALTRLQAPKLFSDLIESLLGAIYLDSDGNFE---------
----------VIRDVLRTIGIWPILEHIV-RDNVDIFHPVSRIYKWAQQK
A-------------------------------------------------
----------------P--EAN------VRFR--FD--RDKSA-NTITCI
LEID-----------D----V----------------------A-Q----
--------------------------------------------------
--------------------------------------------------
--F---EMT-ID-----YHGL--A-------SQNDAK--FAVAELAI--K
ELQLRERG------------------------------------------
--------------------------------------------------
--EGGH--------------------------------------------
--------------------------------------------------
-------------------------------------------------N
--------------------------------------------------
--------------------------------------------------
----------------------------------------------
>KAF7978649.1/1-1463
MEREDSVM------------------------------------------
--------------------------------------------------
---S---------DWVDNDASSESAEEWPEFT-----PEEWDS-----PG
GW-GTDDWSVPQESLP------S---------------------------
---------------------E----------------------------
--------------------------------------------------
--------------------------------------------------
-------------------------------------------------P
-----------------PARD-PS------LPATRSYQQEMLEESLHRNL
IIAMDTGSGKTLVAI---------------------LRMK----VEA-ER
E----AK----------------K-------------------I-SWFFA
PTVALCKQQK--------------------KAIMDALPVPVGLI-SGALE
PNQWKDPALWRKTLEKHRIMV-TTPQVLLDALRHGA--------------
--------------------------------------------------
--------------------------------------------------
-------------------IEANLDSSIRAPSLHLDELAKFVHRPVFKRV
VYKYP-DF-P-------------S----VSPAHNVASLQAVVASMRIDDD
PYVHSLRARLASM--KE---------------------------------
-AG----------------------PDRTRVDQRLSKCISKCDTYTHKGL
KDFARAADEICTDVGTWAANWYVETVLEKAKD---A-A---TPY-Q-N-L
-------------------------I--N-AWQNKE--KAYLLQNLARV-
---N--VV-SVSG----D-SPEVVA--AGLSDKTNKLIDSLVAEKSST--
----E--------T-----------------------------V------
--------D----------------EDYSGIIFVTRRDAVLALQQVLSRH
PKTC--H----LFRVGCLIGNSESSYRHSFLDITRN--------------
-------------------------------------I-VL-H-------
--------------------E-QDDVLREFRLGEKNLIVATAVAEEGIDI
QACGSVVRWDLPVNMTSWAQSRGRARRQRSTFVLMFADH-G------AHD
---GLVKKWEDLEREMQASYNDTRTN---AI-P-------P---------
---G-E---D-----S-Q-AN-VEDDY-REFRVPET--------------
------------------------GALLTTDSAVSHLNHFCSVLPSA--S
-Q-ASLVPLYDIDPPDLPEGWHA--MENRP--------------------
----P-ILPYTGPWGATVTLPRVVQA----------N--LRFFTV-PCEY
STKISAFRHVAFKAYRALYE---AGLLNKNLLPLTSV-IEPDLEEEVKAL
L-QDVEKRAGTA-SV--TLQ-VDPWTPD-EQ-------------------
---------------------------------------ADVWFSTEIA-
-----I-------DSL---PP-LLMLSRAAVSR--L--S-EDDSPTLYHP
Y-RK---D--------------------------LKVRMR--SMG-----
------------SQ------------------PI--------E-A-NQIQ
QAREYTRKIFWELYGSR--MTWSESDFAYLFLPTEK--D-----------
----P-D------AS-----IWDER-RSWFNKVF----G-------PEG-
--------------------------------------------------
-----QVL--D----PMETLLASA-DALGKRF-NYPK----NI--HLIRE
RS--SS-V----KN-FRFIGWKT--V--RLSEKDEGAFRE--RY-G-L--
------------Q-----------------------------PQ-E-SIP
S-PLLVVKRFPSRMNFLLRLPPQTGK------------------------
--------------HSIEDEIHLRPSSSTVLLLSATDTEYALLLPSILRF
LTISMTVDSLRSKLLT-P--------------------------------
------------S-LSR--------I-PLSLLRTAITAPVAAAE------
-FDYERLETLGDTVLKFTIGLQLLAEYPLWHEGYLTQKKDHSVSNSRLAK
DAH--KMRIYQWIIR------------------DSF-----LA-QK-WKP
KYLSHISK--GR--V-----------------------------------
--------------------------------------------------
--------------------------------------------------
--------------------------------------------------
--------------------------------------------------
--------------------------------------------------
--------------------------------------------------
----SEAEKTKDS--GTQQLSTK--------------------------M
LADV--V-EALIGASYLHGGFDLAVECCKFF--DL--GV----K----WD
CVPRRV-ETILSRV----E---ATV------------------DFP-T-S
-LTDVERMLQYTFK--RKLLLIEAITHASYQFDD---------RT-VSYE
RMEFLGDSGN--------NLLKQILVLDMIVTDYLYHAP--G---K----
--------NYSPGHMHLRKSAVVNAHTLAFICLRCSADVD--T-SLPG--
--------------------PN--G-------------------------
-----------------------R--------------------------
-----------G---------------------GI-SI-RADTQKVYLWQ
CLLHSSPKILEELRHTEDRYIMN--KDDIEAALF----------------
--TDEIFPWAALTRLQAPKLFSDLIESLLGAIYLDSDGNFE---------
----------VIRDVLRTIGIWPILEHIV-RDNVDIFHPVSRIYKWAQQK
A-------------------------------------------------
----------------P--EAN------VRFR--FD--RDKSA-NTITCI
LEID-----------D----V----------------------A-Q----
--------------------------------------------------
--------------------------------------------------
--F---EMT-ID-----YHGL--A-------SQNDAK--FAVAELAI--K
ELQLRERG------------------------------------------
--------------------------------------------------
--EGGH--------------------------------------------
--------------------------------------------------
-------------------------------------------------N
--------------------------------------------------
--------------------------------------------------
----------------------------------------------
>KAF8074170.1/1-1501
MGQPDKA-------------------------------------------
--------------------------------------------------
--------------------------------------------------
--------------------------------------------------
--------------------------------------------------
--------------------------------------------------
--------------------------------------------------
--------------------------------------------------
------------------KPA-DA------VPTTRGYQQEMLEESLRSNI
IIALDTGSGKTHIAV---------------------LRMK----IEA-ER
Q----PT----------------K-------------------I-SWFLA
PTVALCEQQR--------------------NVIRVSIPVSVGLI-SGSLE
PDQWKNAALWRKVLVTHRIMV-TTPQVLLDALRHSYISLGRDISLLIFDE
AHHAVDN-----------------HPYNR--IMKEFYFNL--PLQKSVI-
------------------------SVDAQRPSVLGL---TASPIYG----
-----GN-VEKAFR--T--IEENLDSMIRAPRRHRDELAKFVHRPVFRHV
MYEPA-DE-L-------------D----PPFSTNLASLCSIIDTLNIEND
PYVHSLRQQLSRA--TR---------------------------------
--G---------------------TAEYHRLDQKLSKVILKEDSFTHKGL
KDFARTAGVICEDLGAWAADWYVWEVIEHAKR---A-A---NPF-N-N-I
-------------------------I--T-TWKNKE--KEYLLGIIERI-
---A--VL-PVSF----Y-P-DDVL--EETSDKVRALIETLLSEKLDS--
----E--------A-----------------------------E------
--------N----------------ESYSGLVFVQRRDTVLALAELLEHH
PFTS--G----LFKFGRLLGTSDNAQRHSFLDITRT--------------
-------------------------------------M-LK-E-------
--------------------S-HEDTLMDFKIGEKTVIISTAVAEEGIDI
QACGSVIRWDPPQNMASWAQSRGRARRERSTYTMMFAQG-G------KDQ
---LNVSKWQNLEREMIALYNDPSRE---VP-E-------E---------
---S-D---------L-A-T-EEDDYE-LEFRVPST--------------
------G------------------ALLTLHSAVSHLSHFCAVIPNG--A
-H-ADNRPLYDIDPPEIPEGWHA--FDNRT-R------------------
-S--G-IAAYGGPWGSKVTLPRSLPI----------P--NREFET-ERIY
STRISAHRHAAFIAYRALYH---AELLNEHLLPITSI-VEPHLEDEVKEM
L-KDVEKRAGMA-NV-A-IQ-MNPWAGN-DD-------------------
----------------------------------D----TGAWYAYELD-
-----I-------SGL---PP-LHLFTLSQHIS--L--P-NHEGPVLYRT
G-QD----------------------------P-VSTRVR--YLG-----
------------QA------------------S-----Q---S-D-PGLG
KAREYTRMLFWTLNGSR--MTWDNLDFSYLFAPTEL--------------
-------------DA-----HWETR-RSWLSGIN----A-------SLD-
--------------------------------------------------
-----------H--SHADEFFASA-SRFGEKF-SYPT----DL--SIVRN
GF--QF-A----KG-FHFMAWRY--E--PLCQEEEEELRA--YY-E-R--
------------F-----------------------------AD-L-EIT
Y-PLLVVKPLPPRTNFLIPTPPKSEPS-----------------------
--------P----APLAVKHLHLLPRHSAITLLSHAETEYAFLLPSILRS
LSLSITVTTMRESLFI-A--------------------------------
--------S---P-LYN--------I-PHPLLVTAMTSGAAGEQ------
-SNYQRLETLGDTVLKFVVAIQLLAEYPLWHEGYLSRKKDHAVSNVRLAK
EDI--TKGLYRWIIR------------------DQM-----LG-KK-WKP
SYLTPEAM-VEH--D-----------------------------------
-----------V--------------------------------------
--------------------------------------------------
--------------------------------------------------
--------------------------------------------------
---------------------------V----------------------
--------------------------------------M----P-V----
DE--KVGPKKKPK--QRQQLSTK-------------------------V-
LADV--V-ESLIGAAYLHGGFDLGYECAKFF--DL--GL----K----WQ
PLPARI-ETMLSRV----A---N-----------------H-DNLP-S-Q
-LGDVERILGYTFR--HKLLLIEALTHVSYEQN----L-----HT-SSYE
RMEFLGDS-----------------VLDMIVTDYLYHAP--G---K----
--------NYSPGHIFLRKSAMVNAHILAYICLSCSTTID--A-TMPG--
--------------------PQ--Q-------------------------
-----------------------G--------------------------
-----------G-----------G----------I-AL-QPNTEIIYLWQ
CLLHSSPRILEDLRNTFARYRRR--QSEIESSLK----E-----------
---GTLFPWAELLRLQAPKFFSDIVESLIGAAFLDSNGDLD---------
----------VARDVMRNLGLFQILERIV-TDDVDVLHPVSRLSLWASKH
D-------------------------------------------------
----------------K----E------LEYQ--YH--K--EK-GNVSCA
IVVD-----------G----V----------------------E-E----
--------------------------------------------------
--------------------------------------------------
--C---RST-EV-----YHGR--A-------SQEEVK--YMAAEEAI--K
AFHLRDVN------------------------------------------
--------------------------------------------------
--VNY-TL------L---------------------------------K-
---K----K-RGP----------T-------------------R-KR---
K------------RRG----------------------------------
--------------------------------------------------
---D-----QV-------------------------AT------------
------------------------------K---------------
>KAF8160292.1/1-1623
MEIQDAAP------------------------------------------
--------------------------------------------------
--------------------------------------------------
--------------------------------------------------
--------------------------------Q-----------------
--------------------------------------------------
--------------------------------------------------
-----------------------------------------------N-G
-----------------PTQI-SE------MPPARGYQQEMLDESLRRNI
IIALDTGSGKTLIAV---------------------LRMK----HEM-ER
E----PT----------------K-------------------L-AWFFA
PTVALCDQQK--------------------AVIQTYLPVSVGMV-SGANE
PDQWKNAALWERVLSTHRIVV-STPQVFLDALRHGYISLGRDISLLVFDE
AHHAVDN-----------------HPYNR--IMQEFYQAL--PPRTANA-
-------------------------DGPVRPMVLGL---TASPIYG----
-----GN-VEKAFR--T--IETNLDCTIRAPRRNRAELATYVHPPIFKHI
MYQPP-EA--------------------NPFSTNLAALDSVIATLDIEDD
PYVKNLRSQLARM--AP---------------------------------
--G---------------------SSEYTRTDQKLSKVISKQNSFTHKGL
ADFRRAAYDICADIGPWAADWFVWRVIDRAKA---A-A---NPY-N-T-M
-------------------------M--M-TWKKSE--KAYLLGILEQV-
---V--VS-PVSY----Y-P-EDIA--DDVSDKTQALIACVLAEQADA--
----D--------A-----------------------------Q------
--------G----------------EAYSCIVFVQRRDAVLALAEVLRHH
PQTA--G----AFSVGTLQGTSDSAHRHAMMDITRS--------------
-------------------------------------L-VR-E-------
--------------------APQDAVLAEFKAGAKDLIISTAVAEEGIDI
QACGSVVRWDLPPNMASWAQSKGRARKRRSTFTMMFEEG-S-------GR
---EDAEKWVALEMRMREAYNDPSRD---LI-L-------E---------
---E-A--E-D---VV-MEE-EEEDEE-LEFRVEST--------------
------G------------------ACLTLHSAISHLTHFCAVIPNS--T
-H-VDNSPLFDLDPPEFPEGWHF--LQD----------------------
----P-RAAYTGPYGSTVTLPRTLPL----------PLAERTFTV-PRIY
RSNISAHRHAAYLAYRTLYE---KGLLNDRLLPMTSV-IQPELEDEVKAL
L-AEVEKREGFA-RV-R-MG-LDPWAAP-EEDA-----------------
-------------------------------VG-G----EETWYAAQVH-
-----I-------QGL---AP-LWLFTKAAAIA--L--DGGTEGPTLYRA
G-AP----------------------------P-TQTSVR--YVG-----
------------SF------------------GVESGGT---H-A-QRLA
DAREWTRVLFWGLNNTR--MEWDNLEFSYLFLPTSP--AEALS-FAFDAV
YS-TA-I------DA-----EWTRR-RVWLEDLT----A-------RAP-
--------------------------------------------------
-----------E--LHKHHLTARA-DDFGAAF-GHPD----DV--TLVQR
QA--GF-G----RP-FKFVRWQF--E--PLTEEEEERVQK--LY-Q-K--
------------RSG-------------------------DGTD-V-EIE
Y-PVLVVQAFPPRSNFLIPTPEACPQEE-GK-------------------
------EEK----GSGGPPLVHLLARFSGIILFSPEETEYAFLLPSVLRF
LAMRMTACSLHTTIFS-SS-LSS-----P---------LTPMDSSLSPIA
DYASP-PAV---S-LPL--------I-PLPLLTVAITAPVSGEQ------
-FNYQRMETLGDTVLKFLCGLNVFAQYPLWHEGYLTQKKDHAVSNVRLAK
EDV--KRGLYRWIIR------------------DIM-----LG-KK-WKP
KYVAAKDA-PVL-PS-----------------------------------
-----------PP---------------ADPREC-EAV--SP---F----
---------A-----P------------------------------P---
------------TTGPENT-----------------------QST---PA
-----HI----------------Q-------------A-------D----
SE------------------------------------PT----NDSI--
--SA---PDHDIAA-----T---------STAV----EK----P-EA---
VK--KVKKKKKPK--KSEDLSTK-------------------------V-
LADV--V-ESIIGAAYLHGSFDLGYEYIKFF--DL--GV----Q----WE
PLPSRI-AEVLARV----D---IIS----------T---DE-FTVP-S-Q
-LADVERMLGYTFQ--RKLLLIEALTHASYQQD----S-----RT-PSYE
RMEFLGDS-----------------VLDMVVTDFLYRAP--G---K----
--------NYSPGHMHLRKSALVNAHILSYFCLKTYTTVE--T-AMPR--
--------------------PA--P-------------------------
-----------------------G--------------------------
-----------G-----------G----------I-EV-PAETKKIYLWK
CLLHSSPKVLEDQLNTATRFRKW--QEDIETSLL----S-----------
---GNVFPWAALTRLQAPKFFSDMIESILGAVFLDSGGSFP---------
----------VVEEVLTQLGILPLLERVV-ADDVDILHPVSRLSMWASKH
E-------------------------------------------------
----------------R----E------IKYD--TQ--R--EG-GKVSCT
VVVD-----------G----I----------------------E-E----
--------------------------------------------------
--------------------------------------------------
--A---REV-AQ-----WRGK--P-------SQEEVK--YNVAEQAI--K
KFKLRDVG------------------------------------------
--------------------------------------------------
--IAY-EE------M---------------------------------K-
---K----K-KTA----------K-------------------R-RK---
K-------------VK----------------------------H-----
----E----E----------------------------------------
---------ES---------------------------------------
----------------------------------------------
>KAF8165137.1/1-1449
MMDADLTD------------------------------------------
--------------------------------------------------
--------------------------------------------------
--------------------------------------------------
--------------------------------------------------
--------------------------------------------------
--------------------------------------------------
--------------------------------------------------
------------------ATS-FA------MPATRGYQQEMLDESLHNNI
IIALDTGSGKTLIAV---------------------LRLK----HEM-ER
E----RT----------------K-------------------I-SWFFA
PTVALCEQQK--------------------AVIQAYIPVSVGLV-SGSNE
PDQWKNAGLWERVLRTHRIMV-STPQVFLDALRHGYIVLGRDISLLVFDE
AHHAVDN-----------------HPYNR--IMAEFYSEI--PPRNQDN-
------------------------MSEIVRPMVLGL---TASPIYG----
-----GN-VVKAFQ--T--LEKNLDSTIRAPRRHRSELAMFVHRPHFKHV
MYIPQ-DP-A-------------D----PFFSTNLASLHSIIQIQNIEND
PYVISLREQLRRA--TR---------------------------------
--G---------------------GAEHHRIDQKLSKVIQKEDSFTHKGL
RDFQRAGDDICNDLGPWAADWFVWKVLEKTKL---A-A---NPY-N-N-L
-------------------------M--V-TWKNKE--KSYLLSILDQV-
---I--AS-PVSF----Y-P-DDIA--DDCSDKVRVLIKCLIMEKVET--
----E--------S-----------------------------Y------
--------N----------------ETYSGIIFVQRRDTVLALAEVLRHH
PLTR--G----IFRIGILLGTSESSRRHSMMDISRK--------------
-------------------------------------L-VK-E-------
--------------------S-QEDTIADFKIGEKNLIVSTSVAEEGIDI
QACGSVIRWDPPPNMASWAQSRGRARKKRSTFTVMFEEG-S------EHQ
---SAVDKWERLEREMIALYNDPSRD---FA-L-------V---------
---S-E--DI-----D-LEE-DEEDDD-LKFEIEST--------------
------G------------------ALLTLHSAVSHLSHFCAVIPNS--S
-H-ADNRPLYDLNPPEFPEGWHA--FDSQS-K------------------
----A-MIPYTGPYGSKVTLPRTLPL----------P--NRSFSV-DMIY
KNKISAHRHSAFKAYMSLYE---AGLLNENLLPITSV-MEPELEAEVKAM
L-ADVEKREGFA-KV-S-SN-VNPWAPQ-E--------------------
--------------------------------E-K----QDWWCCSQLH-
-----L-------EGL---PP-LLLLTRSEISP--L--E-FHEGPVIYRP
N-VP----------------------------P-VRVSIR--AHD-----
------------KI------------------S-----G---T-D-NLVT
RAKAYTRMVFWCLNHTR--MQWDDLDFSYLLFPIKN--V-----------
-------------DT-----EWDAR-RSWLVNRE----A-------SSP-
--------------------------------------------------
-----------Q--AHSVHLMVGA-DAFGKQF-GYPD----DL--VMVQK
HL--GF-S----RP-LKFVRWRF--E--PLSTEEEEELRE--TY-K-Q--
------------F-----------------------------ED-L-DIK
Y-PLLVAQPYPPRSNFLIPILPRPVQNI----------------------
--------G----PPDPPKLVHLIPQHSGVILLSPEETDYAFLLPSVLRS
LSMSMIADSLRKTLFS-S--------------------------------
--------S---P-IVS--------V-PIPLLTVAITAPASGEK------
-LNYQRMETLGDTVLKFVTGVQLLAEYPLWHEGYLTRKKDHAVSNVRLAK
EDI--SRGVYRWIIR------------------DSM-----LG-KK-WKP
QYFTVPDT-LTN-TS--T------------------------D-------
-----------S---------------------------------A----
---------T-----D----------------------------------
--------------------------------------------------
------I----------------H-------------A------------
---------------------------K----------------------
--------------------------------------D----V-DE---
ST--PAKEKKKKK--KSAQLSTK-------------------------V-
LADV--V-ESLIGASYLHAGFSLGYECIKYF--DL--GL----K----WE
PITTRI-SQVLSRV----E---DDP---------------E-GTYP-S-Q
-LVDVERMLGYTFR--RKLLLIEALTHASYQQD----S-----RT-PSYE
RMEFLGDS-----------------VLDMIVTDFLYHAP--G---K----
--------NYSPGHMHLRKSAVVNGHILAYVCLRMNVRVD--A-IMPR--
--------------------PD--V-------------------------
-----------------------N--------------------------
-----------G-----------I----------I-QV-TPDAQVIHLWK
CLLHSSPRVLEDQLNTYTRFRKR--HAEIEESLE----N-----------
---GKIFPWAGLTRLQAPKFFSDMVESIIGAIFLDSEGDMV---------
----------LVRKVLHNLGIMPILERIV-SADVDVLHPVSRLSLWAQKN
D-------------------------------------------------
----------------R----T------LEYV--YE--R--EGDGSLV--
--------------------------------------------------
--------------------------------------------------
--------------------------------------------------
--------------------------------------------------
--------------------------------------------------
--------------------------------------------------
--------------------------------------------------
--------------------------------------------------
--------------------------------------------------
--------------------------------------------------
--------------------------------------------------
----------------------------------------------
>KAF8192063.1/1-1623
MEVQDAAP------------------------------------------
--------------------------------------------------
--------------------------------------------------
--------------------------------------------------
--------------------------------Q-----------------
--------------------------------------------------
--------------------------------------------------
-----------------------------------------------N-G
-----------------PAQI-SE------MPPTRGYQQEMLDESLRRNI
IIALDTGSGKTLIAV---------------------LRMK----HEM-ER
E----PT----------------K-------------------L-AWFFA
PTVALCDQQK--------------------SVIQTYLPVSVGMV-SGANE
PDQWKNAALWERVLSTHRIVV-STPQVFLDALRHGYISLGRDISLLVFDE
AHHAVDN-----------------HPYNR--IMQEFYQDL--PPRTANA-
-------------------------DGPVRPMVLGL---TASPIYG----
-----GN-VEKAFR--T--IETNLDCTIRAPRRNRAELATYVHPPIFKHI
MYQPP-EA--------------------NPFSTNLAALDSVIATLDIEDD
PYVKNLRSQLARM--AP---------------------------------
--G---------------------SSEYTRTDQKLSKVISKQNSFTHKGL
ADFRRAAYDICADIGPWAADWFVWRVIDRAKA---A-A---NPY-N-T-M
-------------------------M--M-TWKKSE--KAYLLGILEQV-
---V--VS-PVSY----Y-P-EDIA--DDVSDKTQALIACVLAEQADA--
----D--------A-----------------------------Q------
--------G----------------EAYSCIVFVQRRDAVLALAEVLRHH
PQTA--G----AFSVGTLQGTSDSAHRHAMMDITRS--------------
-------------------------------------L-VR-E-------
--------------------APQDAVLAEFKAGAKDLIISTAVAEEGIDI
QACGSVVRWDLPPNMASWAQSKGRARKRRSTFTMMFEEG-S-------GR
---EDAEKWVALEMRMREAYNDPSRD---LV-L-------E---------
---E-A--EED---VV-MEE-EDEDEE-LEFRVEST--------------
------G------------------ACLTLHSAISHLTHFCAVIPNS--T
-H-VDNSPLFDLDPPEFPEGWHF--LQG----------------------
----P-RAAYTGPYGSTVTLPRTLPL----------PLAERTFTV-PRIY
RSNISAHRHAAYLAYRTLYE---KGLLNDRLLPMTSV-IQPELEDEVKAL
L-AEVEKREGLA-RV-R-VG-LDPWAAP-EEDA-----------------
-------------------------------VG-G----EETWYAAQVH-
-----I-------QGL---AP-LWLFTKAAAIA--L--DGGTEGPTLYRA
G-VP----------------------------P-TQTSVR--YVG-----
------------SF------------------GVESGGT---H-A-QRLA
DAREWTRVLFWGLNNTR--MEWDNLDFSYLFLPASP--AEALS-FAFDAV
YS-TA-I------DA-----EWTRR-RVWLEDLT----A-------RAP-
--------------------------------------------------
-----------E--LHKHHLTARA-DDFGAAF-GHPD----DV--TLVQR
QA--GF-G----RP-FKFVRWQF--E--PLTEEEEERVQK--LY-Q-K--
------------RSG-------------------------DGTD-V-EIE
Y-PVLVVQAFPPRSNFLIPTPEAFPQEEEGK-------------------
------EEK----GSGGPPLVHLLARFSGIILFSPEETEYAFLLPSVLRF
LAMRMTACSLHTTIFS-SS-LSS-----P---------LTPMDSSLSPIA
DYASS-PAV---S-LPL--------I-PLPLLTVAITAPVSGEQ------
-FNYQRMETLGDTVLKFLCGLNVFAQYPLWHEGYLTQKKDHAVSNVRLAK
EDV--KRGLYRWIIR------------------DIM-----LG-KK-WKP
KYVAAKDA-PVL-PS-----------------------------------
-----------PH---------------ADPSER-EAV--SP---L----
---------A-----P------------------------------S---
------------TIEPENT-----------------------QST---PA
-----HN----------------Q-------------A-------D----
LE------------------------------------PT----NNSI--
--SA---PDHDIAA-----K---------STAV----EN----P-EA---
VK--KVKKKKKPK--KSEDLSTK-------------------------V-
LADV--V-ESIIGAAYLHGSFDLGYEYIKFF--DL--GV----Q----WE
PLPSRI-AEVLARV----D---IIS----------T---DE-FTVP-S-Q
-LADVERMLGYTFQ--RKLLLIEALTHASYQQD----S-----RT-PSYE
RMEFLGDS-----------------VLDMVVTDFLYRAP--G---K----
--------NYSPGHMHLRKSALVNAHILSYFCLKTYTTVE--T-AMPR--
--------------------PA--P-------------------------
-----------------------G--------------------------
-----------G-----------G----------I-EV-PAETKKIYLWK
CLLHSSPKVLEDQLNTATRFRKW--QEDIETSLL----S-----------
---GNVFPWAALTRLQAPKFFSDMIESILGAVFLDSGGSFP---------
----------VVEEVLTQLGILPLLERLV-ADDVDILHPVSRLSMWASKH
E-------------------------------------------------
----------------R----E------IKYD--TQ--R--EG-GKVSCT
VVVD-----------G----I----------------------E-E----
--------------------------------------------------
--------------------------------------------------
--A---REV-AQ-----WRGK--P-------SQEEVK--YNVAEQAI--K
KFKLRDVG------------------------------------------
--------------------------------------------------
--IAY-EE------M---------------------------------K-
---K----K-KTA----------K-------------------R-RK---
K-------------VK----------------------------H-----
----E---------------------------------------------
----------E---------------------------------------
----------------------------------------------
>KAF8206369.1/1-1499
MTKDGRVT------------------------------------------
--------------------------------------------------
--------------------------------------------------
--------------------------------------------------
--------------------------------V-----------------
--------------------------------------------------
---Q----------------------------------------------
--------------------------------------------------
-----------------PPLK-DK------SVATRGYQQEMLDESLQKNI
IIAMDTGSGKTHIAV---------------------LRMK----HEA-ER
E----PH----------------K-------------------I-SWFVA
PTKALCDQQK--------------------SVIQAAIAVPVGLI-SGAIY
PDQWKDRALWQTVLKSYRIMV-STPQVLLDALHHAYISLGIDIGLLVFDE
AHHAVEN-----------------HPYNE--IMKNFYFSC--PPRVLDP-
T--GF--Q--------------SRKGENIRPMVLGL---TASPIYG----
-----GN-VITAFR--T--IERNLDSTICAPRRERAELEAFTHKPTFKSV
EYRADL----------------------SPFSTNLASFNFILKSLDIEKD
PYVVGLRRNLAKT--TP---------------------------------
--Q---------------------TAEYTRLDQKLSKTILTKNSYTQGGL
QDVANTADAICSDIGPWAADWYICAVIEQAHK---S-I---SAF-D-N-G
-------------------------V--F-DMPRNE--KTYLKDVLDQI-
---V--VT-PVSY----S-F-EDIV--DESSDKVRVLVECLLAEKLET--
----E--------T-----------------------------R------
--------D----------------ESHSCLIFVERRESVLALAEVLSHH
PETK--D----VFSVGCLIGTAGSGFRHSVLDITRT--------------
-------------------------------------F-LK---------
--------------------S-QNDTLEDFQAGKKNLIVTTAVAEEGIDL
QACGSVIRWDPPRNMPSWAQSRGRARRRASTFTLMFEQG-G------TDQ
---KTVNDWEKLEREMVALYNDPSRN---LK-Y-------E---------
-----G--EE-----E-GV---CDDTE-LEFRVEAT--------------
------G------------------ALLTLDSAVSHLNHFCALIPNS--G
-H-VDHRALFDIDPPDLPEGWHS--NRS-T-K------------------
----I--ESYSGPYGARVTLPRLLPS----------E--LRVYET-DRVH
STKASAIRHAAFYAYRALYK---NGLLNDHLLPFTSV-MEPELDDEVKAL
L-AQVERRAGTA-KV-S-LQ-MDPWAPI-D--------------------
----------------------------------T----PGIWYTSELV-
-----I-------ADL---PP-LLVFTRSKPTQ--W--S-GKNGPVLHRP
G-CQ---Q---------------------------FVTLR--PFP-----
------------LE------------------------A---C-S-ETIA
RAREYTRRIFWSTCGSR--MSWDNLDFSYLLLPPPN--G-----------
----S-D------DL-----AWNAR-RLWHTQND----------------
--------------------------------------------------
--------------PDGGPFFTNA-LAFGQQF-SYPD----DL--AMVRN
GP--QF-S----KA-FKFVRWRF--E--PLSPEEETDTRE--MY-S-R--
------------F-----------------------------AD-L-EIT
Y-PSPPAPP-----------------------------------------
------------------KQLHLLPRLSYVTLCSEVEAQYAFLLPSVLRS
MAMSMTVNSLRETLFA-D--------------------------------
--------M----ALST--------V-PEKLLTTAICAPVSQEK------
-FNYQRLETLGDTVLKFMSSIQLLAQYPLWHEGYLTQKMGHSVSNVRLAK
ENI--KHSLYQWIIR------------------DRL-----LG-KK-WRP
TYFTEGGK-RA--V------------------------------------
--------------------------------------------------
---------V-----E----------------------------------
--------------------------------------------------
------D----------------D--------------------------
--------------------------------------------------
---------------------------------------P---V-HN--E
DG--KWKGKGNKA--KSQDLSTK-------------------------V-
LADV--V-ESLIGAVYLHGGFDYAFMCTRFF--DL--GI----K----WE
PLPQRI-ETMLSRV----E---THP---------------E-SELPMG-Q
-LELVERMLGYTFT--RKLLLVEALTHASYQQD----L-----NT-VSYE
RLEFCGDA-----------------VLDMIMTEYLYRAE--G---K----
--------EYSPGHMHIRKSAMVNAHTLAFFCLAMHIDVR--T-SMPG--
--------------------LA--P-------------------------
-----------------------G-------AVPPGR---G---------
------SRRGAV-----------Q----------I-QM-QADTQTIHLWQ
CLLHSNPHIIDEQKATFKRFGLR--RAEIEEAFA----S-----------
---GAIFPWAALVRLQAPKFLSDMIESLLGAVFLDAHGDLD---------
----------AVRRVLRKMGHLDLLERVV-WGNVDVLHPVSQLNIWAGKH
G-------------------------------------------------
----------------K----K------VDWL--YD--EGGPR-KQISCT
AVVD-----------G----EV--------------------VE-E----
--------------------------------------------------
--------------------------------------------------
--T---RVT-DE-----YRGK--L-------TKDEVR--LAATEKAI--M
MFRARDID------------------------------------------
--------------------------------------------------
--PRS-AP------L---------------------------------K-
---R----K-GST----------K------------------S--KK---
R------------KRA----------------------------H-----
----S----V---------------------------------S------
------------------------------TSQ-----------------
--------------------------------P-------------
>KAF8224918.1/1-1498
MSESEN--------------------------------------------
--------------------------------------------------
--------------------------------------------------
--------------------------------------------------
--------------------------------------------------
--------------------------------------------------
--------------------------------------------------
--------------------------------------------------
-------------------VQ-SS------IPTTRGYQQEMLEESLRSNI
IIALDTGSGKTHIAV---------------------LRMK----IEA-ER
Q----PT----------------K-------------------I-CWFVA
PTVALCEQQK--------------------SVIQTAIPFSVGLI-SGSLE
PDQWKSARLWTDVINTHRIMV-STPQVLLDALRHGYIIMGRDISLLIFDE
AHHAMDK-----------------HPYNM--IMQEFFFEL--PAKPLDT-
------------------------APDILRPIILGL---TASPIFG----
-----GN-SLKAFQ--T--IEGNLNCVIRSVRRHRSELPAFVHRPLFRHV
MYTPF-DN-I-------------N----SPFSTNLANLSAVIDTLDIEND
PYVRGLRHQLSKA--TR---------------------------------
--G---------------------TAEYSRIDQMLSKVILKESSFTHKGL
RDFARSATEICLDLGSWAADWYVWQVLDHAKR---A-A---NPY-N-V-V
-------------------------F--S-SWKNQE--KAYLLSILNQI-
---V--VT-PVSY----Y-A-DDVV--DEQSDKVRALIDCLLSEKKNT--
----E--------T-----------------------------E------
--------N----------------ESYSGLIFVQRRDTVLALAEVLRHH
PLTK--E----SFRVGCLLGTSDSSQRHSFLDITRT--------------
-------------------------------------L-VK-E-------
--------------------P-QDDTLLHFKIGEKNLIVSTAVAEEGIDI
QACGSVIRWDPPANMVSWVQSRGRARRQRSTYTVMFATG-G------AEQ
---GNVAKWENLEREMVALYNDPSRE---LD-E-------K---------
---V-D---------D-P-E-NEEEED-LEFRIPST--------------
------G------------------ALLTLHSAVAHLSNFCAVIPSA--T
-H-VDNRPLYDIDPPEMPQGWHS--FDNRS-N------------------
-Q--S-IVPYPGPFGSKVTLPRSLPL----------P--NREFAT-PRQY
QSKISAHRHAAFMAYRALYD---AELLNDNLLPITSV-IEPPLEAEVKII
L-QDVEKRAGTA-NV-S-VQ-MDPWAPE-ES-------------------
----------------------------------G----AGSWWIYELI-
-----I-------DGL---PA-MNLFTRSRHIS--L--S-DDNGPLLYLP
G-RD----------------------------P-VQTFLR--PFS-----
------------VA------------------T-----H---S-D-NRIA
KAKEYTRRLFWSLNGTR--MVWDQLDFSYLLLPSDS--RS----------
----M-D------QE-----KWNMR-RKWRAQLT----K-------SLY-
--------------------------------------------------
-----------V--SHPEELFANA-ELFGKEF-TYPT----DV--AIVRS
GA--PF-S----KT-YQFIRWRF--E--ELTLQEEDDLKA--YY-E-R--
------------F-----------------------------GE-I-YIT
Y-PLLVVRPLPSRTNFLIPARPKTEL------------------------
--------------IPGIKTLLLLPEYSTITLLSSAETECAFLLPSVLRW
FAMTRTTHSLSETLFT-G--------------------------------
--------S---P-LHT--------I-PLQILTVSMTAPVSQEK------
-HNYQRLETLGDTVLKFVAGIQLLAEYPLWHEGYLTKKKDHAVSNVRLAK
EGI--SKGVYRWIIR------------------DRM-----LG-KK-WKP
SYLNSLEE-TEA-IK-----------------------------------
-----------I--------------------------------------
--------------------------------------------------
--------------------------------------------------
--------------------------------------------------
---------------------------D----------------------
--------------------------------------T----P-K----
MN--DDNAKKKSK--KRQELSTK-------------------------V-
LADV--V-ESLIGAAYLHGGFDLGYECAKLF--DL--GL----K----WA
PMTSRI-GTLLSRV----Q---D-----------------C-DNIP-P-Q
-LEYVEHMLGYRFK--RKLLLIEALTHASYEQD----L-----HT-ASYE
RMEFLGDS-----------------VLDMVVIDFLYRAP--G---K----
--------KYSPGHMYLRKAAMVNAHMLAYICLRCCINIS--A-AMPG--
--------------------PD--V-------------------------
-----------------------D--------------------------
-----------G-----------E----------I-SV-QPQTHLVYLWQ
CLLHSSPRVLDDQTKTVARYRLR--SAEIEEALN----N-----------
---WTIFPWAELTRLQAPKFFSDIVEALLGVVYLDSEGDMG---------
----------VVREVMRNLGIMQILERIV-EKDIDVLHPVSRLSLWASRH
A-------------------------------------------------
----------------K----E------LQYH--YE--K--TK-GEVTCI
ILVD-----------G----W----------------------E-E----
--------------------------------------------------
--------------------------------------------------
--A---RCT-DI-----NHGR--A-------SQEEVR--LLAAEKAI--Q
ALRLRDVG------------------------------------------
--------------------------------------------------
--MNY-MS------M---------------------------------K-
---R----K-KAS----------K-------------------E--E---
H------------EVS----------------------------------
--------------------------------------------------
---M-----HG---------------------------------------
------------------------------G---------------
>KAF8267333.1/1-1658
MTEDMMITDD----------------------------------------
--------------------------------------------------
--------------------------------------------------
--------------------------------------------------
-------------------------------------------------T
------AAQ-----------------------------------------
--------------------------------------------------
---------------------------------------------A-I-E
-----------------ASAQ-EQ------ILEPREYQLEMLNESLKRNI
VIALDTGAGKTLIAI---------------------LRLK----HEA-ER
E----LR-----------------------------------KI-SWFLV
PTVALAQQQQ--------------------RVIEKGVTVTVGLI-SGANE
PDQWKDPALWRRVLNDYRIIV-STPDI----------------SSMLSDT
ATFTSDAPLASSSSTRRTTLQIATHTTSSCASFTKIFRPV--APRT----
L-----------------------PTPVVRPMILGL---TASPIFG----
-----GN-AEASLR----QIERNLDATVCTPLQSRAELAGFVHRPEFKHV
MYAQP-KY-M-L-----V-----G----TPPSSTLRSLKNVVASLNIDED
PWVIEKRAMLRRL--EP---------------------------------
--G----------------------SERDRIDQRLSRAIDKRDTFAHKGL
RDFERAADEICSDLGAWAADWYIQQVCKQAKR---A-D---NLF-P-E-F
--------------------S-------F-TSSESE--RNYLFKHLERV-
---E--IV-PVPEGD-DA-T-ADLL--RRTSDKVDKLVDTLLKEMAFF--
------E------S-----------------------------K------
--------N----------------QEYRGLVFVTRRDAVLALTAVLERH
PRTA--N----VLNVGSLLGSSGDARRRSFLDITRR--------------
-------------------------------------L-LR-Q-------
--------------------A-ANETLDDFRAGELNLIVATAVAEEGLDI
QACCNVVRWDPPANMVSWTQSRGRARQELSSFVVMLSDS-R------ADA
---DDVRKWEELEKKMTELYNTSKER---RG-L-L--SGYE---------
-----E---D-----L-LE--DDDDDN-LRFTVEST--------------
------------------------GAVLTGNSAITHIVHYCSILPYS--G
-N-GSHSALFDIDPPEYPIEWHA--NQDL---------------------
------HVPYPGPYGCTLTLPKLVPP----------A--FRSFST-PQIH
STKLKARRHVAFHAYRTLFE---NGLLNDNLLPLTSV-LEPEMESEVRAL
L-EEVEKRDSTK-RV--SSQ-MDPWRAD-AD-------------------
---------------------------------------EQRWWSTILE-
-----V-------DGL---PP-LRLLTQTALPS--I--Q-DDELPMIHTR
E-----KT--------------------------FKVRIG--TEG-----
------------TP-------------I--V----------AD-D-GILT
RARIFTRRFFWPLYSNR--MKWDRMDFVHLFLPVDE--S-----------
-------------LT-----VWDER-RAALASDPA-----------FS--
--------------------------------------------------
-----------G--AGGKALFAPL-PWWDERC-GDVN----DVPITIVTG
TG--FG-G----KP-YQFVRWKN--D--PVTTEERDSIVK--RY-V-RLE
D--------DD-------------------------------GT-F-EIT
Y-PLIEVRPFSK-RNFLTPMPPESKGL-----------------------
--------D-----AASQKIDLLMKEFSLVALISSQETQYSLLAPSIIRH
LQMASTASSMRDNLFA-G--------------------------------
--------T---P-LAD--------I-PLNLLLEASTTPAAQER------
-THYQRLETLGDTVLKYTVSIQLLSAHPLWHEGYLARRKDHAVSNANLSK
MAI--KRNLYKWIIR------------------DSL-----VP-KR-WRP
RLASDLVG-FL--HE--E-T-PA---------------------------
--------------------------------------------------
--------------------------------------------------
Q-------------------------------------------------
-----------------------V--------------------------
--------------------------------------------------
----------------------------------------A--E-ML---
TM--TAKEKRKAN--AARNLSTK--------------------------V
LADV---VEALIGASYLHGGFALGTECMKVF--DL--DL----S----WN
AIPDCI-DAMYGRV----A---DF------------------KRYP-P-Q
-IATVESILGYTFR--RKAIAVEALTHSSYQSDL---------ET-ISYE
RMEFLGDA-----------------VLDMLVTDYLFHSP--G--------
-------KNYSPGQMHMIKTAVVNAHFLAMLCLRASIQVS--V-TMPT--
--------------------WS--K-------------------------
-----------------------Q--------------------------
-----------TR--------------------EV-VN-NDDTQHSYLWQ
CLLHSSVRIMDEQRTTFTRFERPGGQDEIEAALA----------------
--EGKEFPWSALTSLQAPKFLSDMFESLLGAVYLDSLGDLD---------
----------VTRDVLRRLGHWEVLEHIV-ARDMDVEHPVSRLFIWASKR
--------------------------------------------------
---------Q------E----R------IKCG--PP--EK-DG-KFSRCS
VSWD-----------G----Y----------------------E-F----
--V-----------------------------------------------
--------------------------------------------------
------RVE-LE-----WRGR--I-------TQENAR--FAAAEQAI--A
LLEDPVELLRIW---LEKRKR-SVEY-SMDA-VDG-VLVCAAIVDGTSIA
KVQIG--N--------RGEEETKRAAATDALKVLKV-SVHWLAFLSTQHG
FQVDY-DI------Y---EE------------------------------
------------------EESK-VRICYVLVNGQEVPYSRVE--FGPSPV
VTEGDIKAAAARGAIEYLEREF------------------FMEV--QT--
--TD--DW-----EFVD---------------------------------
-------AQ----T-EW--E------------------------------
----------------------------------------------
>KAF8342409.1/1-1541
MVDTAT--------------------------------------------
--------------------------------------------------
--------------------------------------------------
--------------------------------------------------
--------------------------------------------------
--------------------------------------------------
--------------------------------------------------
--------------------------------------------------
-------------------QK-PE------RVRTRGYQQEMLEESLHSNI
IIALDTGSGKTHIAM---------------------LRMK----MEA-ER
E----AK----------------K-------------------I-SWFLA
PTVTLCEQQK--------------------SVIGASLPVSVGYI-SGSME
PTQWKNPVIWQKILRTHRVMV-STPQVLLDALRHGYIVMGRDINLIVFDE
AHHAQGK-----------------HPYNE--IMREFYFIL--DRRTATG-
V----------------------PESGSVRPMIMGL---TASPIYG----
-----GN-AVTAFK--A--IEKNLDSTIRAPIIHRTELDSFVHKPIFTHL
TYDDH-V---------------------PGFSTNLASLDNLERRLNIEDD
PYVISLRKGLRNV--VK---------------------------------
--D---------------------SVEWKKLDQQLSKALFKKDTFVHKGM
RDFCLSAHYLLETIGTWSADWFVYTVVNAAKG---A-A---NPY-D-M-M
-------------------------F--S-SWKGSE--KKYLLKTLDKI-
---S--PT-EVSV----C-E-EDIL--DELSPKVTTLINSLLEQKFEE--
----E--------G-----------------------------R------
--------D----------------EAFSGIIFVERRHAALALIEILRHH
PFTK--D----VFRVGCLLGQSDSGHRHSLLDITRY--------------
-------------------------------------M-SR-Q-------
--------------------E-QKDTLREFRNGDKNLLVCTAVAEEGIDI
QACGSVIRWDPPLNMASWAQSRGRARRRRSTFTLMFSKS-G------DGE
---AKVKQWEALENEMVRLYNDPSRL---PQ-V-------R---------
-----N--DE-----D-ED--DNECSN-LEFRT-KS--------------
------G------------------ALLTPNSAIPHLTHFCALIPRT--A
-H-VDPRPLFALDPPDMPEGWHA--VDPML-R------------------
-T--G-PMPMGPPYGSTVTLPRCLHV----------P--VREFTV-PRTY
QSKASAHRHAAFNAYMSLYE---CGLLNESLLPNISV-IERK-DEELQAM
L-KDVEKRAGTA-NV-S-LQ-MNPWSPD-DEID--------G--------
------------------------------AAD-R----TDLWWCSKLT-
-----I-------EGL---LE-FYLYTRREPAE--I--S--HEPIFLHHP
I-RG---S--------------------------IRVYLT--DPQ-----
------------QV------------------S-----G---A-S-EPID
DAREYTRNMFWCFNGSR--MRWDQLDFAYLLLPCDT--------------
-------------DS-----TWQER-YEDVMNSE----E-------HNR-
--------------------------------------------------
-----------F--TPEDEISVRA-DLFGEIF-DYPD----DI--TIVRR
GI--VN-G----KP-YRFERWRTEDE--PLTEEEEEELRR--SY-K-Y--
------------D-----------------------------DD-L-DIT
Y-PLLVVQALPRRTNFLLPIAAKCES------------------------
--------D----ETPPVKYHLLLAEETRIPLLSPDELESSFLLPSIFRA
VAMFSTVTSLSRSLFT-S--------------------------------
--------S----PLSV--------I-PVTSLMPAITAPAAMER------
-ENYQRLETLGDTILKFVTCVQLLAQYPHWHEGFLTRKKDHVVTNGNLAK
ANL--KRKVYRWIIR------------------DSL-----IT-KK-WKP
IYESTFGE-ILL-PQ-----------------------------------
-----------QK-----D-------------------------------
--------------------------------------------------
--------------------------------------------------
-----------------------E-------DD-------E---------
----------------------------NV--------------------
--------------------------------------N-------D--K
KI--KRKGKYPKK--KTQALSTK-------------------------V-
LADV--V-ESLIGAAYIHGGLDLGFECIKHF--KL--GM----T----LA
PLDKRI-EEMLGRV----G---TL------------------ENVP-L-Q
-LSTVEEMIGYTFQ--HKLLLIEALAHASYESD----I-----NT-PSYE
RMEFLGDS-----------------VLDMVVTDYLYNAP--G---K----
--------KYSPGHMHLRRSAVVNTHFLAYLCLCTFTKIE--T-EMPQ--
--------------------ID--I-------------------------
-----------------------R---------S----------------
-----------------------W----------TSSS-VSTSQEIYLWK
CILHSSPRILEDQTKTFDSFVKW--RRSIESDLG----Q-----------
---GKIFPWAALTRLQAPKFFSDVVESIIGAVYLDSRGDLSPS-------
---------GAVQRVMRKLGILDVLEWIV-RDDVDVFHPVSRVYQWANKR
G-------------------------------------------------
----------------K----D------VKYR--YE--K--EK-GTIGCT
ILLD-----------G----E----------------------E-V----
--MVRRD----QV-------------------------------------
---PVLNEVAAVSVVGL--K---------VANGTN----------GEL--
VVL---KAV-DL-----HRGK--V-------SEGEVK--FAVAEAAI--K
VFNLRGAD------------------------------------------
--------------------------------------------------
--EDA-MI------W---------------------------------K-
---K----K-KKD------------------------------K-G----
K------------DKA----------------------------------
--------------------------------------------------
--------------------------------------------------
---------------------------------V------------
>KAF8428422.1/1-1475
M-------------------------------------------------
--------------------------------------------------
--------------------------------------------------
--------------------------------------------------
--------------------------------------------------
--------------------------------------------------
--------------------------------------------------
--------------------------------------------------
--------------------------------TTRNYQQEMLDASLVENI
IIAQDTGSGKTHIAV---------------------LRMK----IEC-DR
E----PH----------------K-------------------V-SWFVA
PTVTLCEQQH--------------------QVIQTAIG-SVGLI-HGGLE
PKQWTNSNMWKDVLRKNRVIV-STPQVLLDALSHGYVSLGRDIGFLIFDE
AHHANDN-----------------HPMNC--VMRDFYFSL--PIRLPNR-
A--SS-----------------HGPVREERPMILGL---TASPMFG----
-----GN-AAMAFR--T--LEINLDSVIRSPRQHRGGLEAYVHRPEFRHV
LYSVP-WKYS-------T-----C----YMASKNFLALKNVAESMDIEND
PYVLFLRGILAKT--PP---------------------------------
--G----------------------PERTRLDQKLSKTILKTNSYTHKGI
KDLYSAAHDICYDLGPWAADWYIQRVVEFALE---D-A---SPY-S-D-M
-------------------------T--T-AWQSRE--KAYLIDHLKRI-
---D--IT-PVSC----E-P-EAIE--NGISDKLRVFFRTLEEEKERA--
----E--------S-----------------------------F------
--------N----------------ELYSGIVFVTRRDAVLALAAVLEHH
PRMSDQE----SFRVGCLLGSSDSSHRTAFLDITRK--------------
-------------------------------------I-PR-Q-------
--------------------P-QAETLDEFRSGEKNLIIATAVAEEGLDI
QACGNVIRWDTPSNMASWAQSRGRARRKRSTFVLMFEKG--------IDD
---AHIAQFEQLERDMRPPPV-----------------------------
---------P-----S-E-TD-DEFEV-CEFKVEST--------------
------------------------GALLTLQAAVSHLNHFCSVLPNS--R
-H-TSLAPLYDIDPPDLPEGWHE--EQ-----------------------
---QG-IPAYQGPFGCTLTLPKVLPL----------E--LRVYTV-ERKY
PSKRLAYQHVAFQAYLELYK---AGLLNDHLLPLTSV-VEPKLEEEVKNM
L-KDIEKRDGTA-SV--TSQ-LNPWLPS-SD-------------------
---------------------------------------QEDWWSTEIA-
-----V-------EGL---PS-LTLLTRIKIPA--L--G-ADELPVLHHP
R-RG---R--------------------------LGVKLG--PGK-----
------------VT------------------RL--------S-P-KDLT
AAQESTRRLFWSLYGSR--MQWPRLDFAYLFTLNTD--------------
----P-D------AS-----TWLPR-RSWAMKRE----E-------TA--
--------------------------------------------------
----------G----AERAHFVNA-ETFASEH-GYPT----DL--TWVRE
GR--FF-G----KL-YRFVGWHH--E--KLTEEEEAEICARPMY-S-R--
------------F-----------------------------EE-V-RVT
Y-PLLAVELLPQRSNFLLPLPTSN--------------------------
---------------ATPKQLFLLAKYSSVELLSPAECEYSQIIPSILRR
LETAMVVRSMRTTLFP-R--------------------------------
--------A---P-LAK--------I-PTPFLTTAVTAPVSEDP------
-TNYQRLETLGDAVLKFIVALNLIATKPCWHEGYLTRRKDHVVANSSLAK
EAI--RRSTFRWIIR------------------TRF-----SP-RR-FKP
LYLTLEQP--IV-VP--A------------------------D-------
-----------P--------------------------------------
---------L-----E----------------------------------
--------------------------------------------------
------E----------------A--------------------------
---------------------------N----------------------
--------------------------------------EA---N-DE---
-P--VVGGGKTRR--EVEELSTK--------------------------M
LADV--V-ESLIGAAYLHGSFDLGVSCAQLF--GL--GL----E----WR
ALPECV-EMALSRV----E---HTD------------------QVS-T-Q
-LNNVELMLGYTFR--KKLLLVESLTHASYQYDD---------RT-VSYE
RMEFLGDA-----------------LLDMIVADFLYKYP--R---K----
--------TYPPHDIHIRKSAVVNTHFLAYICFRTSIDVD--A-SMPG--
--------------------PN--Q-------------------------
-----------------------L--------------------------
-----------G---------------------KI-VM-QSKINTIRLFQ
CLQHSSSVILEDQKLTSHRYDKV--KDEIEAALT----------------
--TGKVFPWAALTRLQAPKIFSDMIESLIGAVYLDSRGDMD---------
----------TVKTLLWKLGVLTHLDRII-RDDVHVLHPVSRLSMWASRQ
H-------------------------------------------------
----------------K----E------IEYA--YT--E--GK-GKVICT
INVE-----------G----R----------------------D-P----
--------------------------------------------------
--------------------------------------------------
--V---SAH-AQ-----KRGH--A-------SKEEAR--FAAAEKAI--S
VWQVDEEG------------------------------------------
--------------------------------------------------
--KRSR-S------G-----------------------------------
--------------------------------------------------
--------------------------------------------E--DLE
---------G----------------------------------------
VSSQ-----K--------------------------MR------------
-------------------------L--------------------
>KAF8466535.1/1-1649
MPDDKFATQG----------------------------------------
--------------------------------------------------
--------------------------------------D-----------
--------------------------------------------------
--------------------------------EVPST-------------
--------------------------------------------------
--------------------------------------------------
--------------------------------------------------
-------------------VP-TR------SFKPRKYQLEMLEQSLRQNI
IIALDTGAGKTHIAV---------------------LRMK----HEI-EG
E----SR-----------------------------------KV-SWFLA
PTVALAWQQQ--------------------AVIAAHLPVSVGLI-SGANE
PDQWKDRELWRRVLDAHRIVV-STHGVLLNALRHGYVHLGDDIGLLVFDE
AHHTADK-----------------HSYNH--VMREFYDKL--PPRVPGD-
------------------------PNKTMRPMILGL---TASPIFG----
-----GD-AERNFR----QLELNLDSTICAPLQYREELEGFSHRPQFKHA
IYAVP-EY-L-L-----V-----G----TPPSRNLESLETVVDSLNIEED
PRVLSLRAELRQL--EP---------------------------------
--G----------------------PRRNRIDQRLSEVIDKHNTYTQKGL
RDLERAAKEICSDLGEWAADWYIEQVCKQATS---A-G---NTF-S-F-T
--------------------V-----------SESE--KEYLLKHLSRV-
---E--IT-PVPD---DD-P-EDII--RRSSDKVEKLIDVLLNEKAFF--
------E------S-----------------------------F------
--------G----------------MDYHGLIFVTRRDAVLALTEILARH
SRTA--E----VFTVGSLLGESGSFQRRSFLDITRR--------------
-------------------------------------L-LR-Q-------
--------------------P-ANETLADFRIGNLNLLVATAVAEEGLDI
QACCNVVRWDVPPNMVSWAQSRGRARQERSSFVLMLSSS-L------EFE
---PTVRKWEEQEKEMTRLYNTTQEY---QA-M-L--V------------
---------D-----D-E---DDDDGS-LRFTVDAT--------------
------------------------GAVLTGNSAIEHIFHFCAILPYS--G
-L-ANNIPLFDIDPPDYPLEWHA--DRGS---------------------
------RPPYMGPYGCTLTLPRLVDP----------R--FRSFST-PGIH
PTKVSARRHVAFQAYRSLYE---NGLLNDHLLPLTST-LEPDQESEVRFL
L-KEVEGREGTA-LV--SSQ-MDPWRVS-GGS------------------
--------------------------------D-A----DMRWWSTILEV
DG-LEV-------DGL---PP-LRMLTQAAIPP--L--K-TDEFPTIHTR
E-Y---HP--------------------------FKVRVV--DQT-----
------------P-----------------IRG--------DN-D-GILA
RAKEFTRRLFWPMYGSR--MDWDQTDFLHLFIPVDE--S-----------
-------------PT-----VWDER-RALASDSGS------------S--
--------------------------------------------------
-----------T--SDAQALLVPF-SSFVRRY-HQVD----DI--FMVSG
TG--FT-G----KY-FRFTRMRD--T--PITIEEEAELVR--RY-E-RRR
N--------DDSV-----------------------------AE-L-EIT
Y-PLIEARRIDK-QKFLTPMPVESKGM-----------------------
--------D-----AVSQKTVLLLQDRTLVALISSHEAQYALWAPSIIRH
LQMVCTASSMRDALFI-G--------------------------------
--------T---P-LAQ--------I-PLDLLLTAITMPVAQER------
-TNYQRLETLGDTTLKYAVSIQLLSAHPLWHEGYLARRKDHAVSNANLAK
MAI--QRKLYKWIIR------------------DFF-----IP-RR-WKP
RRASDPDA-LL--FD--E-T-PQ---------------------------
--------------------------------------------------
--------------------------------------------------
S-------------------------------------------------
-----------------------S--------------------------
--------------------------------------------------
----------------------------------------P--D-MT---
KM--TEKQKRKVS--VARNLSTK--------------------------V
LADV---VEALIGAAYLHGGFAMGIECMKVF--DL--DL----S----WS
PLPECI-NAMYSRV----T---DL------------------AHYP-I-Q
-ITTVESILGYTFR--RKATAVEALTHASYQSDL---------ET-ISYE
RMEFLGDA-----------------VLDMLVTDYLYHAP--G--------
-------KNYGPGDIHMIKTAVVNAHFLAMLCLRASTELP--V-VMPS--
--------------------WS--P-------------------------
-----------------------D--------------------------
-----------N---------------------GL-TV-TEDAQRLHLYK
CLLHSNVHVLDEQLATFARWERPGGRDEIETALS----------------
--EGRVFPWLALTSLQAPKFLSDMFESLLGAVYLDSHGDLD---------
----------IVRDVLRRLGHWEVLERIV-NHNTDVQHPISRLYLWAGKN
--------------------------------------------------
---------H------E----K------VKCG--TP--KR-DG-KMVSCS
VLWD-----------D----Y----------------------E-V----
--T-----------------------------------------------
--------------------------------------------------
------KVE-DE-----WRGR--I-------SQEGVR--FAAAEKAI--A
LLEDPVSLLRIW---LSRRNR-GIDY-STEE-AEG-VRRCIAIVDGTEIA
TVQSS--DNLQLGSGEETVMNLKRAVAAEAFKKLEE-PVHWLAFLSAQHH
FDVEY-QI------Y---EE------------------------------
------------------EGE---KICCVHVDGYEASRVKYSI-NGPGAA
VSEKEMMGKAAKAAIEGVELQI------------------ATRT--E---
---E--VW-----EG-----------------------------------
--------------------------------------------------
--------------------------V-------------------
>KAF8491147.1/1-1638
MPDDMFATQG----------------------------------------
--------------------------------------------------
--------------------------------------D-----------
--------------------------------------------------
--------------------------------EVPLM-------------
--------------------------------------------------
--------------------------------------------------
--------------------------------------------------
-------------------VP-IP------TFEPRKYQLEMLEESLRRNI
IIALDTGAGKTHIAV---------------------LRMK----HEI-ER
E----SP-----------------------------------KV-SWFLA
PTVALARQQQ--------------------AAIAAHLPVSVGLI-SGANE
PDQWRDRELWHRVLNTHRIVV-STHDVLLNALRHGYVHLGANVGLLVFDE
AHHAADK-----------------HSYNL--LMREFYDAL--PRRVPGD-
------------------------INKTMRPMILGL---TASPIFG----
-----GN-AERAFR----QLELNLDSIICAPLLFRGELEGF-------HV
IYAEP-EY-L-L-----E-----G----TPPSRSLQSLKSVVASLNIEED
PWVLNLRAELRQH--EP---------------------------------
--G----------------------PKRNRIDQRLSKAIHKQDSFTHKGL
RDFERAADEICSDLGEWAADWYIHQVCKHATD---A-G---RTF-P-E-F
--------------------A-------F-TMNESE--KDYLLGHLSRV-
---E--IT-PIPD---DD-P-EDIL--RRSSDKVEKLVDTLLKEKAFF--
------E------E-----------------------------K------
--------K----------------MNYRGLVFVTRRDAVLALTEVLARH
PRTA--Q----VFTVGSLLGESGNSRRRSFLDITRR--------------
-------------------------------------L-LR-Q-------
--------------------P-PNETLEDFRIGDLNLIVATAVAEEGLDI
QACCNVVRWDVPPNMVSWAQSRGRARQELSSFVLMLSDS-L------TFE
---PIVRKWEEQEKEMTSLYNTRSEN------------------------
-----------------------QDGS-LRFRVDAT--------------
------------------------GAVLTGNSAIEHIFHFCSILPYS--G
-F-ANNAPLFDIDPPDYPLEWHT--DRGP---------------------
------RLPYIGSYGCTLTLPRLVDP----------R--FRSFST-PIIH
PTKVSARRHVAFQAYRVLYE---NKLLDDHLLPLTST-LEPDQESEVQLL
L-QEVEKREGTA-LV--SSQ-MDPWHVS-GGS------------------
--------------------------------E-A----DTRWWSMTLE-
-----V-------DGL---PP-LRMLTQAALPP--L--K-TDELPVIHTR
E-Y---PP--------------------------LKVRVV--GDQ-----
------------SP-------------I--IAG--------DD-D-GILA
RAKEFTRRLFWPMYSSR--MKWDQTDFLHLFIPVDE--S-----------
-------------PT-----VWDER-RALASDPGS------------F--
--------------------------------------------------
-----------P--SGSQALFSPF-SSFVRHY-SQVD----DI--HIVSG
TG--FT-A----KI-FKFIRMRN--T--PITIEEKTDLVR--RY-V-RRH
N--------DDDA-----------------------------AR-L-EIT
Y-PLIEARPIVK-RNFLTPMPDESKGV-----------------------
--------D-----AVSQKAVLLLQDSTMVALISSHEAQYALWAPSIIRH
LQVACTVSSMRDTLFI-G--------------------------------
--------T---A-LAQ--------I-PLGLLLTAITMPVAQER------
-SHYQRLETLGDTTLKYVVSIQLLSAHPLWHEGYLARRKDHAVSNANLAK
MAI--ERKLYKWIIR------------------DIC-----IP-RR-WKP
RRGSDSAA-LV--FD--E-T-PQ---------------------------
--------------------------------------------------
--------------------------------------------------
S-------------------------------------------------
-----------------------S--------------------------
--------------------------------------------------
----------------------------------------P--D-MA---
EM--TEKQKRRVS--VARNLSTK--------------------------V
LADV---VEALIGAAYFHGGFAMGIECMKVF--DL--DL----S----WR
PLPECI-DVMYSRV----I---DF------------------AHYP-T-Q
-IAVAESILGYTFR--RKTIAVEALTHASYQSDL---------ET-ISYE
RMEFLGDA-----------------VLDMLVTDYLYRAP--G--------
-------KNYGPGNIHSIKTAVVNAHFLAMLCLRASTELP--V-VMPT--
--------------------WS--Q-------------------------
-----------------------D--------------------------
-----------N---------------------GV-TV-PEDWQCLYLYK
CLLHSNVHILEQQRASFARWERPGGHGEIEAALA----------------
--EGRAFPWSALTSLQAPKFLSDMFESLLGAVYLDSRGDLD---------
----------IVRDVLRRLGHWEVLERIV-NRDTDVQHPVSRLYMWASKH
--------------------------------------------------
---------H------E----K------VKCS--SP--KR-DG-NMVSCS
VLWD-----------D----Y----------------------E-I----
--A-----------------------------------------------
--------------------------------------------------
------KVE-DE-----WRGR--I-------SQEGVR--FAAAEGAI--A
LLEDPVSLLRIW---LAKRDR-SIDY-STEE-AEG-VWTCTAIVDGTRIA
TVQSP--AQ--SGSGEETVPDAKRATATEAFKKLEE-PVHWLAFLSVQHD
LEVGY-QI------C---EE------------------------------
------------------EGR---KVCCVHVNGYEASRVKDVI-KGPGT-
--ERDLMRKAAKEAIDGVELQI------------------ATGT------
---E--VW-----EGAN--------------------------------W
G----SS-D----K-DW--------------------EI-----------
--------------------------N-------------------
>KAF8494730.1/1-1646
MPDDTFTTQG----------------------------------------
--------------------------------------------------
--------------------------------------D-----------
--------------------------------------------------
--------------------------------EVPLT-------------
--------------------------------------------------
--------------------------------------------------
--------------------------------------------------
-------------------VP-IR------TFETRKYQLELLEESLRRNI
IIALDTGAGKTHIAV---------------------LRMK----HEM-ER
Q----SR-----------------------------------KV-SWFLA
PTVALARQQQ--------------------AVIAAHLPVSVGLI-SGANE
PDQWRDRELWRRVLNTHRIVV-STPDVLLNALRHGYVHLGADVSLLVFDE
AHHASRK-----------------HPYDL--LMREFYNTL--PPRLPGD-
------------------------VDKTMRPMILGL---TASPIFG----
-----GN-AERASR----QL--NLDSIICAPLLFRGELEGFVHRPHFKHV
IYAEP-EY-L-L-----E-----G----TPPSRSLQSLKSVVASLNIEED
PSVLNLRAELQQH--IP---------------------------------
--G----------------------PKRNQIDQRLSRAIDKHDSFTHKGL
RDFERAADEICSDLGEWATDWYIYQVCKHATD---A-G---KTF-P-E-S
--------------------A-------F-TMNQSV--KEYLLGHLSRV-
---E--IT-PIPD---DD-P-EDIL--QRSSDKVEKLVDTLLKEKALF--
------EEKVKKKK-----------------------------N------
--------K----------------MDYRGIVFVTRRDAVLALTEILARH
PRTA--Q----VFTVGSLLGESGSSLRRSFLDITRH--------------
-------------------------------------L-LR-Q-------
--------------------P-PNKTLENFDIGKLNLIVATAVAEEGLDI
QACCNVVRWDVPPNMVSWAQSRGRARQEHSSFVLLFSDS-L------AFE
---PTVRKWKEQEKEMTNLYNTRSEY---QM-P-L--V------------
---------E-----G-ED--ADEDGS-LRFRVDAT--------------
------------------------GAVLTGNSVIEHIFHFCSILPYS--G
-S-GINAPLFDIDPPDYPLEWHT--DHGP---------------------
------RLPYTGPYGCTLTLPRLVDP----------R--FRSFST-PRIH
LTKVSARSHVAFQAYRALYE---SELLNDHLLPLTSI-LEPDQESEVQLL
L-KEVEKREGMA-LV--SSQ-MDPWHVS-GGS------------------
--------------------------------E-A----DTRWWSITLE-
-----A-------NGL---PP-LRMLTQAAPPP--L--E-TDELPVIHTR
E-Y---PP--------------------------FKVRVL--GDQ-----
------------SP-------------I--IAG--------DD-D-GILA
RAKEFTRRFFWPTYNSR--MKWDQTDFLYLFIPVDE--S-----------
-------------PT-----VWDER-RALASDPGS------------F--
--------------------------------------------------
-----------P--SGSQALFSPF-SSFMRHG-GQVD----DI--HTVSG
TG--LI-G----KN-YKFIRMRN--T--PITIEEKADLVR--RY-V-RRR
D---------DDA-----------------------------AG-L-EIT
Y-PLIEARPIVK-RNFLNPMPDESKGV-----------------------
--------G-----AVSQKTVFLLQDRTIVALISSHEAQYALWAPSIIRH
LQLAYTVSSMRDTLLI-G--------------------------------
--------T---P-LAQ--------I-PLNLLLTAITMPAAQER------
-SHYQRLETLGDTTLKYVVSIQLLSAHPLWPEGYLARRKDHAVSNANLAK
MAI--GRKLYKWIIR------------------DMF-----IP-RK-WKP
RRASDPAA-LL--FN--E-T-PQ---------------------------
--------------------------------------------------
--------------------------------------------------
--------------------------------------------------
-----------------------S--------------------------
--------------------------------------------------
----------------------------------------P--D-MA---
GM--TEKQKRRVS--FARNLSTK--------------------------V
LADV---VEALIGAAYFHGGSAMGTECMKVF--DL--DL----S----WR
PLPECI-DAMYSRV----I---DL------------------AYYP-T-Q
-IAVVESILGYTFR--RKTIAVEALTHASYHGDL---------ET-ISYE
RMEFLGDA-----------------VLDMLVTDYLYRAP--G--------
-------KDYDPGKIHMIKAAVVNAHFLAMLCLRASTELP--V-VMPT--
--------------------WS--Q-------------------------
-----------------------D--------------------------
-----------N---------------------GV-TV-TEDWQCLYLYQ
CLLHSSIHVLGEQRATFARWEGPGGRDEIEAALT----------------
--EGRAFPWTALTSLQAPKFLSDMFESLLGAVYLDSRGDLD---------
----------IVRDVLRRLGHWEVLERIV-NRDTDVRHPLPRLNVWASKR
--------------------------------------------------
---------H------E----K------VKCS--SP--KR-DG-KMVSCS
VLWD-----------D----Y----------------------E-I----
--T-----------------------------------------------
--------------------------------------------------
------KVE-DE-----WRGR--I-------SQESVR--FAAAEEAI--A
LLEDPVSLLRIW---LAKRDR-SIDY-STEE-AEG-VWTCTATVDGTRIA
TVQSP--VQ--PGSGEETVTDLKRAAAAEAFKKLEE-PVHWLAFLSVQHD
FEVGY-QI------Y---EE------------------------------
------------------EER---KVCCVLVNGFEASRVKDAV-KGPGTD
-AERDLMRKAAREAIEGVEQQI------------------AT--------
------VW-----EGA----------------------------------
--------------------------------------------------
--------------------------D-------------------
>KAF8551235.1/1-1479
MSDAPPDP------------------------------------------
--------------------------------------------------
--------------------------------------------------
--------------------------------------------------
--------------------------------------------------
--------------------------------------------------
--------------------------------------------------
--------------------------------------------------
-------------------AP-HG------EVITRSYQQEMLDASLDENI
IIAQDTGSGKTHIAV---------------------LRMK----IEC-DR
E----PH----------------K-------------------V-SWFIA
PTVTLCEQQH--------------------EVIQKAIG-SVGLI-HGGLE
PKQWIDPNLWREVLGKSRVIV-STPQVLLDALSHGYISLGREIGLLVFDE
AHHANDN-----------------HPMNC--IMRNFYFNL--PIRLSTK-
A--SN-----------------HGPVREERPMILGL---TASPMFG----
-----GN-AAVAFR--T--LELNLDSVIRRPRQHRDQLETYVYRPEFRHV
LYSMP-WTYN-------N-----C----YDSSKNFQALKQVAESMDIQKD
PYVLSLRDSLAKM--PP---------------------------------
--G----------------------PEKARLDQKLSKTIMKTSSYTHKGI
KDLFGAAHDICYDLGPWAADWYIQRVVEFALE---N-A---SPY-S-D-I
-------------------------T--T-AWRSRE--KTYLIDHLKRI-
---N--IT-PVSY----E-P-QAIE--NGISDKLRVLLRTLEEEKERA--
----E--------S-----------------------------L------
--------N----------------EPYSGIVFVTRRDVVFALTAVLEHH
PRTKDRE----SFRVGCLLGNSESAHRTAFLDITRK--------------
-------------------------------------I-LR-Q-------
--------------------P-QGETLDEFRAGEKNLIIATAVAEEGLDI
QACGNVIRWDIPNNMASWAQSRGRARRKRSTFVLMFERG-G------IDD
---ARIAQFEQLERDMVAQYNAERKA---VK-R-------P---------
---P-P--VL-----S-E-TD-DNFEP-CEFKVEST--------------
------------------------GALLTLQAAVSHLNHFCSVLPNS--R
-H-TSHVALYDIDPPDLPEGWHA--LADGQ--------------------
---QD-IQPYQGPFGCTLTLPKVLPP----------E--LRVYAV-ERKY
PSKRSAYKHVAFKAYLELYK---AGLLNDHLLPLTSI-VEPQLEEEVKDM
L-KDIEKRDGTA-SV--TSQ-LNPWLSL-SN-------------------
---------------------------------------QQSWWSTEIT-
-----V-------EGL---PS-LTLLTRIKIPA--L--D-LDELPVLYHP
R-RG---R--------------------------MGVKLG--SAQ-----
------------VT------------------YL--------S-Q-EALT
AAQESTRGLFWSLYGSR--MEWPRLDFVYLFIINGD--------------
----P-D------AD-----TWLPR-RSWAMNID----Q--------A--
--------------------------------------------------
----------N----SERAHPVNA-EEFALQN-GYPT----DL--TWVRD
GR--SF-G----KL-YRFVGWHY--Q--TLTEEEEAKICARPMY-S-R--
------------F-----------------------------EE-V-RVT
Y-PLLLVEPLPQRSNFLLPLPVSN--------------------------
---------------ATRNPFFLLPKYSYLELLSSTECEYSYIIPSILRR
LETAMIVRSLRTTLFP-R--------------------------------
--------A---P-LAK--------I-PSSSLTTAVTAPVAEDL------
-TNYQRLESLGDAVLKFIVAVNLMATYPLWHEGYLTRRKDHAVANSRLAK
EAV--RRSIFRWIIR------------------TRF-----SP-KR-FKP
LYLSAPEQ-PLV-TP--A------------------------D-------
-----------P--------------------------------------
---------L-----E----------------------------------
--------------------------------------------------
------E-------------------------------------------
--------------------------------------------------
---------------------------------------T---N-DE---
-P--VVGGGKTRK--EVEELSTK--------------------------M
LADV--V-ESLIGAAYLYGGFDLGVSCAQLF--GL--GL----E----WH
TLPECV-EKTLSRV----E---HTD------------------ELS-T-Q
-LSDVERMLGYTFR--RKLLLVESLTHASYQYDD---------RT-VSYE
RMEFLGDA-----------------LLDMIVADFLYKYP--G---K----
--------TYPPHDIHIRKSAVVNTHFLAYICLRSSLDVD--A-SMPK--
--------------------AD--K-------------------------
-----------------------R--------------------------
-----------G---------------------KI-EM-QSKTNTIRLFQ
CLHHSSPVILEDQKLTLARYDKV--KDEIEAALT----------------
--TGKLFPWAALTRLQAPKLFSDMIESLIGAVYLDSKGDMD---------
----------TVKTLLGKLGVLSYLDRII-RDDVDVLHPVSRLSVWASRL
Q-------------------------------------------------
----------------K----P------INYD--YT--E--EK-GLVVCT
ITVE-----------G----R----------------------E-A----
--------------------------------------------------
--------------------------------------------------
--V---SAR-AQ-----KRGH--A-------SQEEAR--FAAAEKAI--S
MWKVK---------------------------------------------
--------------------------------------------------
--------------------------------------------------
--------------------------------------------------
--------------------------------------------------
--------------------------------------------------
--------------------------------------------------
----------------------------------------------
>KAF8625629.1/1-1586
MAIKADM-------------------------------------------
--------------------------------------------------
--------------------------------------------------
--------------------------------------------------
--------------------------------------------------
--------------------------------------------------
--------------------------------------------------
--------------------------------------------------
-----------------PQQA-TS------MPAARGYQQEMLEESLRRNI
IIALDTGSGKTHIAL---------------------LRMK----LEA-ER
E----PK----------------K-------------------V-SWFLA
PTVTLCEQQK--------------------SVIGDSLNVPVGHI-SGSME
PTQWKSPAMWRKVLDTHPIMV-TTPQVLLDALRHGYVYLGRDINLIVFDE
VHHAVSN-----------------HPYNR--IMQEFYFRL--PSREQQA-
S--T------------------KSETADVRPMIMGL---TASPIYG----
-----GD-AVKAFR--V--IECNLDSAIRAPRLHRAELAQFVHRPVFKHV
MYTTH-Q---------------------VGFSINLGLLVNVTSRLNIEDD
PYVKSLRTKLKQA--IS---------------------------------
--D---------------------SPDCSRLERKLSSAINKKNTFVHKGL
TELFQSAEFLLRNIGTWTADWYIYSVIKHAKI---A-A---NPY-N-N-M
-------------------------I--S-TWKTAE--KKYLFEVLDKI-
---N--PL-PISY----C-E-EDIL--DELSDKVTTLIETLLREKADA--
----E--------A-----------------------------H------
--------G----------------ESYSGIVFVERRDAVLALTEILTHH
PLIK--G----VFRIGCLLGQSSNSRRHSFLDITRH--------------
-------------------------------------I-RK-E-------
--------------------S-QQDTLRDFRLGEKNLIISTAVAEEGIDI
QACGSVIRWDPPNNMASWAQSRGRARRQRSTYTLMFAKG-S------VEQ
---ANVAKWEQLEQVMVRLYNDPSRV---SP-T-------A---------
-----D--EY-----D--E--DVYDGE-CEFRVEST--------------
------G------------------ALLTLHSAISHLHHFCSVIPST--S
-H-VDTRPLFELDPLEPLGGLDG--FDYAN-Q------------------
-V--A-HAPGGPLYGSKVTLPRCLPL----------P--VREYSV-DCIY
RSKISAHRHAAFEAYCALYE---AGLLNDNLLPITSF-IEPKLDDDVKAM
L-ADVEKRSSTE-KV-S-LQ-MNPWSLD-EDVE-----------------
-------------------------------ED-T----EGMWWCSILT-
-----I-------EDI---FS-FYFFTRREPVE--W--E-DGQEPVLYRP
G-KE---P--------------------------IKVYLS--SPE-----
------------QV------------------S-----E---M-D-EQVE
LARDYTRRFFWCFNGSR--MEWDHLDFSYLLLPCDD--------------
-------------DS-----VWEER-REDALSSD----E-------HMR-
--------------------------------------------------
-----------V--VLEDEVSVRA-DVFGRMF-SYPD----DI--SVVKR
GL--HN-G----KS-YAFVRWRT--E--PLTEEEEEELYN--SY-S-Y--
----------K-D-----------------------------DD-L-EIT
Y-PLLVVRPLPPRTNFLIPVKKAADTD-----------------------
--------D----APRDVKYVHLLPEMTRIPLLSPTELECAFLMPSILRD
VSMTLTVSSLSQSLFT-G--------------------------------
--------T----TLAE--------I-PIRLLINAMAAPAAGER------
-CNYQRLESLGDTVLKFLTTLQLLAQYPLWHEGYLARKKDHTVSNNRLAK
GNI--SKQLYRWIIR------------------DRL-----IS-KK-WKP
VYDSTVLV-EK--P------------------------------------
------------------R-------------------------------
--------------------------------------------------
--------------------------------------------------
--------------------------------------------------
--------------------------------------------------
--------------------------------------------------
AQ--QEEGDKKAA--KTQQLSTK-------------------------V-
LADV--V-ESLIGAAYIHGGLDFGYECIKFF--GF--GM----T----WE
PINCRI-DSLLSRV----E---VL------------------ENVP-L-Q
-LASVERMIGYTFK--NKLLLIEALTHASYESD----L-----PT-SSYE
RMEFLGDS-----------------VLDMVVTKYLYHAP--A--------
--------NYSPGHIHLRRSAVVNAHFLAYICLRTSCQVE--S-VMYQ--
--------------------PT--S-------------------------
-----------------------R---------S--ESNGGG-------E
DSDSDSHRNKNS-----------T----------I-AA-TVESQEIYLGK
CLLHSSPRILEDQRDTYDRLSIR--RREIEESLC----K-----------
---GKLFPWASLTRLQSPKFFSDIVESIIGAVYLDCRGDLSPD-------
---------GAVQSVMRKLGILDVLEWIV-RDNVDIFHPVSRVAQWADKR
G-------------------------------------------------
----------------K----E------VEYK--FE--K--EK-GLVSCV
VLLD-----------G----E----------------------E-V----
--KVRRD----QI-------------------------------------
---PVLSAVASSLAFGNGMKSHEMADGTNATNGSDGGG------GDDL--
VPL---KVV-DK-----DHSK--A-------TQDEVK--FAAAEAAI--Q
AFNLRDEY------------------------------------------
--------------------------------------------------
--INY-EI------M---------------------------------K-
---K----R-KSP----------P------------------RK-K----
K------------GKK----------------------------------
----N----S--------------DVQ------------GNG--TAQ---
--------------------------------------------------
---------------------VQNGS----ALVA------------
>KAF8712010.1/1-1584
MTDTAA--------------------------------------------
--------------------------------------------------
--------------------------------------------------
--------------------------------------------------
--------------------------------------------------
--------------------------------------------------
--------------------------------------------------
--------------------------------------------------
-------------------QAPDS------ERVTRGYQQEMLEESLRSNI
IIALDTGAGKTHIAI---------------------LRMK----MEA-ER
E----PK----------------K-------------------I-SWFLA
PTVTLCEQQR--------------------SVIGASLPVSVGYI-SGAME
PTQWKNPVIWQKILQTHRVMV-STPQVLLDALRHGYIILGRDINLIVFDE
AHHATRD-----------------HPYNQ--IMKEFYSIL--PERSEPG-
V----------------------QHFSPVRPLIMGL---TASPIYG----
-----GN-ALTAFK--V--IEKNLDSTIRAPRIHRDELGSFVHKPVFTHL
TYSDH-V---------------------PGFSTNLASLEAVEKRLNIEDD
PYVTSLRRSLKRA--PV---------------------------------
--G---------------------SPEWKKLDQKLSKTLNKKDTFVHKGI
RDLCLSARYLLETLGTWSADWFVYTVIMAAKK---A-A---NPY-D-V-L
-------------------------L--S-GWKSSE--KKYLLKVLNMV-
---N--PS-EVSI----Y-D-DDIL--DELSPKVTVLISSLLDQKFDE--
----E--------A-----------------------------R------
--------D----------------EAFSGIIFVERRHAVLALVEILSVH
PFTR--G----VFRVGCLLGQSDSSYRHSLLDITRY--------------
-------------------------------------M-SK-E-------
--------------------S-QKDTLRDFRSGDKNLLVCTAVAEEGIDI
QACGSVIRWDPPTNMASWAQSRGRARRRRSTFTVMFSEG-G------DGK
---EKVLKWIGLEQEMVQLYNDPARL---PV-I-------K---------
-----D--DN-----D--D--DDMEDP-LEFRA-ES--------------
------G------------------ALLTLHSAIPHLAHFCSLIPPT--A
-H-VDPRPWVAIDPPDMPVGWHE--WDPMF-Q------------------
-V--D-PGPTGPPYGCTVTLPRCLHL----------P--VREFSV-PRIY
QSKASAHRHAAFNAYMALYD---NGLLNESLLPAISV-INPK-DEELQAM
L-KDIEKRAGTA-SV-S-LQ-MNPWSPD-DEIE--------G--------
------------------------------AAD-R----TDMWWCSKLT-
-----I-------EDL---AE-FYLYTHRELVD--L--S--DEPITLHHP
T-RG---T--------------------------IRVYLT--DPQ-----
------------QI------------------T-----E---A-S-EPIA
EAREYTRNLLWCFNGSR--MKWDQLDFAYLLLPCES--------------
-------------DS-----TWQER-YEDVMNSE----E-------HQR-
--------------------------------------------------
-----------V--VAEDEISVRA-DLFGEMF-GYPD----DI--AIVRR
XL--VN-G----RP-YRFERWRMEDE--PLTEEEXGELRR--SY-G-D--
------------------------------------------DE-L-DIT
Y-PLLVVRPFPRRTNFLLPIADKEDSG-----------------------
--------E----SPIQIKYHLLIPEESRIPLLSPNELESSFLLPSILRA
VGMLSTVDSLARTLFS-G--------------------------------
--------S----PLST--------M-PLTSLIPALTAPAAGER------
-DNYQRLETLGDTVLKFITAVQLLAQHPHWHEGFLTKQKDHTVSNGNLAK
VNL--KRTIYRWIIR------------------DRL-----LS-KK-WKP
MYESAFLA-ENP-PL-----------------------------------
-----------EP-----E-P-----------------------------
---------M-----D----------------------------------
--------------------------------------------------
------V----------------Q-------KD-------E---------
----------------------------GE--------------------
--------------------------------------DN---K-KV--C
KK--IDKKPKKQK--KTQKLSTK-------------------------V-
LADV--V-ESLIGAAYVDGGHELAFECINHF--KL--GT----V----LV
PLDKRI-DEILGRV----E---TP------------------ENAL-S-Q
-LSIVEEMIGYTFN--HKLLLIEALTHASYESE----M-----NT-SSYE
RMEFLGDA-----------------VLDMVVTDYLYNAP--G---K----
--------KYSPGHMHLRRSAVVNTHFLAYICLRTSTKVE--T-EMPQKV
KPPPSLQIQDGEDSDSNYHSWT--P-------------------------
-----------------------P---------L----------------
-----------------------A----------F-EL-VADEQEIYLWK
CILHSSAHVLDDQTKTFDSFLKW--RGSIESDLG----Q-----------
---GKIFPWAPLTRLQAPKFFSDIIESIIGAVYLDSRGDLSKG-------
---------GAVQHVMRKLGILDVLEWIV-RDDVDILHPVSRVYQWVKKN
G-------------------------------------------------
----------------K----D------VDFK--FE--K--QK-GTVSCT
ILLD-----------G----E----------------------E-V----
--MVKRD----QL-------------------------------------
---PILNDVASASVVGV--R---------AANGTNGANG-----EEDL--
VVL---KAV-DL-----YRSK--V-------SEGEVK--FAVAEAAI--K
VFNLRGAD------------------------------------------
--------------------------------------------------
--ENA-MT------W---------------------------------A-
---K----K-KNP----------P------------------RK-G----
K------------NKG----------------------------K-----
----S----A--------------DTR-----------------------
--------------------------------------------------
---------------------ME----------E------------
>KAF8809234.1/1-1503
MDSAIQ--------------------------------------------
--------------------------------------------------
--------------------------------------------------
--------------------------------------------------
--------------------------------------------------
--------------------------------------------------
--------------------------------------------------
--------------------------------------------------
-------------------PS-ST------MPATRGYQQEMLEESLRRNI
IIALDTGSGKTHIAV---------------------LRLK----HEI-EQ
E----ST----------------K-------------------L-SWFFA
PTVALCEQQK--------------------HVIADHIPVSVGIV-SGSNE
PDQWGDAALWERVLRTHRIIV-STPQVFLDALRHGYISLGRDISLLVFDE
AHHALDN-----------------HPYNR--IMTEFYFDL--PRRDQNF-
-----------------------QSPLEVRPMILGL---TASPIYG----
-----GN-VIKAFQ--T--IESNLDSKICSPRRHRSELALFVHRPIFRHI
VYHQP-EL---------------------PFSTNLASLLSIFNTLDIEHD
PYVIDLRDQLKKV--AT---------------------------------
--G---------------------TADYRRIDQELSTVIQKGNSFTHKGL
RDFLRAAQDICSDVGAWAADWFICKVIEKTRH---A-A---DPH-N-N-V
-------------------------M--S-TRKNEE--KEYLLNILNRI-
---I--IS-PVSF----Y-A-DDIA--EDSSEKAKALIQCLLMEKAET--
----E--------T-----------------------------H------
--------D----------------EAYSTIIFVQRRDAVLALAEVLKCH
PLTK--D----VFRVGTLVGSSDRAYRHSMMDVTRK--------------
-------------------------------------L-VN-E-------
--------------------P-QEDTIADFKIGEKNIIVSTSVAEEGLDI
QACCSVIRWDPPPNMASWAQSRGRARKKRSTFTVMFEEG-S------KHK
---EDVAKWENLEREMVALYNDPSRD---LS-L-------I---------
---P-N--DD-------QDM-GDGDND-MEFQVAST--------------
------G------------------ALITLHSAIAHLANFCAVIPST--S
-H-VDNRPLYDIYPPEFSEGWHS--FDGRS-Q------------------
----G-TPPHTGPYGSSVTLPRTLPL----------P--ERQFSV-DKIY
MTKISAHRHAAYKAYVSLYE---AALLNEHLLPITSI-LEPERNDEVREM
L-ADVERRAGFA-QV-S-MH-VDPWAAD-G--------------------
--------------------------------D-H----QDSWFCSKLT-
-----L-------KGL---PP-LFLCTRSETTL--L--D-FQGGPTLYRQ
G-TP----------------------------P-IHTSLE--PLG-----
------------KI------------------A-----E---D-D-RLIS
RARQFTRRIFWALNHSR--MTWDNLDFSYLFLPIDD--V-----------
-------------ET-----EWDLR-RSCLANLP----A-------SS--
--------------------------------------------------
---------------RTVHLMGNA-ETIGKQF-DYPS----DL--TIIQK
DV--GS-S----RP-LKFVRWRY--E--PLSLEEEKQLREV-TY-K-K--
------------L-----------------------------ID-V-EIT
Y-PLLVVESYPPRANFLVPLPLHSLDQ-----------------------
--------P----KPDSSNLVTLLPQFSRVTFLSQTEAEYAFLLPSVIWS
LSMTLIAHSLRRTLFI-S--------------------------------
--------S---P-IFD--------I-PISLLRIAITAPAAGER------
-LNYQRMETLGDTVLKFITGVQLLGEYPLWHEGYLSKQKDHTVSNVRLAK
KNI--EKGLYRWIIR------------------DNM-----LV-KK-WKP
KYSTVEEP-PLG--N--M------------------------T-------
-----------S---------------------------------V----
---------M-----E------------------------------E---
--------------------------------------------------
------I----------------S-------------I------------
---------------------------D---------------------D
--------------------------------------S----S-IA---
KK--RKKKNKQNN--KSQQLSTK-------------------------V-
LADV--V-ESLIGAAYLHGGFSLGYECVKFF--DL--GL----K----WE
PLPVRI-DKVLSRV----G---VE----------------L-DHYP-P-Q
-LGDVERMLGYTFQ--RKLLLMEALTHASYQRD----S-----QT-PSYE
RMEFLGDS-----------------VLDMIVTDFLYHAP--G---R----
--------NYSPGKIHLRRSALVNGHILAYICLRMSLGVD--A-FMPR--
--------------------PN--A-------------------------
-----------------------E--------------------------
-----------G-----------R----------I-EE-TVDTNQIYLWK
CLLHSSPRVLEDQLNTFTRFHKH--REEIQESLA----T-----------
---GKIFPWASLTRLQAPKFFGDMIESIIGAIFLDSQGNIP---------
----------LVRQILYNLGIMPILERVI-SEDIDVLHPVSRLFLWAQNN
D-------------------------------------------------
----------------K----T------IKYV--CE--R--EG-GRIGCA
IMVD-----------E----K----------------------E-E----
--------------------------------------------------
--------------------------------------------------
--V---RVT-DL-----WRGK--A-------SEEEVK--FAAAEEAI--H
AFKLRDVN------------------------------------------
--------------------------------------------------
--Y---SL------P---------------------------------K-
---K----K-NPK----------P-------------------K-GI---
K-------------E-----------------------------M-----
----N----S----------------------------------------
---------K----------------------------------------
----------------------------------------------
>KAF8814056.1/1-1491
MDNSDDPV------------------------------------------
--------------------------------------------------
--------------------------------------------------
--------------------------------------------------
--------------------------------------------------
--------------------------------------------------
--------------------------------------------------
-------------------------------------------------Q
-----------------SSKS-ST------MPATRGYQQEMLEESLHNNI
IIALDTGSGKTHIAV---------------------LRLK----HEM-ER
E----ST----------------K-------------------L-SWFFA
PTVALCEQQK--------------------HVITDYIPVSVGIV-SGANE
PDQWRNAALWERVLRTHRIMI-STPQVFLDALRHGYISLGRDISLLVFDE
AHHAVDN-----------------HPYNR--IMVEFYFNL--PRRGQHL-
-----------------------NSFLEVRPMVLGL---TASPIYG----
-----GN-VIKAFQ--T--IEGNLDSIIRSPRRHRSELALFVHRPIFRHI
MYYQP-EA---------------------PFSTNLASLVSIFNTLDIEDD
PYIINLRAQLKKA--TP---------------------------------
--R---------------------TADYHRIDQKLSKAIQKGNTFTHKGL
RDFLRAAQDICADIGPWAADWFICKVMEKTRH---A-A---DPY-N-N-I
-------------------------M--S-SWKNKE--KEYLLNILNRI-
---I--IS-PISF----Y-A-DDIA--EDSSEKAKVLIQCLLMEKAET--
----E--------S-----------------------------Y------
--------N----------------DSYSAIIFVQRRDAVFALAEVLRSH
PFTK--D----VFRVGTLIGSSDSAYRHAMMDITRN--------------
-------------------------------------L-VN-E-------
--------------------P-QEDTIADFKIGEKNIIVATSVAEEGLDI
QACCSVIRWDPPPNMASWAQSRGRARKKRSTFTVMFEEG-S------KQK
---DDVAKWENLEREMVALYNDPSRD---LS-L-------I---------
---Q-D--ED-------QDM-GDEDND-MEFEVAST--------------
------G------------------ALVTLHSAIGHLAHFCAVIPNT--S
-H-VDNRPLYDIDPPEFAEGWHS--FDGRS-Q------------------
----G-VPPYTGPYG---------------------------------IY
TTKISAHRHAAYKAYLSLYE---AALLNDHLLPITSI-LEPERDDEVKEM
L-ADVEKRAGFA-RV-S-MH-IDPWAAE-E--------------------
--------------------------------D-H----QDLWCCSRLT-
-----L-------EGL---PP-LFLFTRSETIT--I--D-FQGGPTLYRR
D-SP----------------------------P-IRTSVE--PLG-----
------------KL------------------A-----E---N-D-RRIP
RARHFTRTIFWALCHLR--MTWDNLDFSYLFLPIDD--V-----------
-------------DT-----EWDVR-RSWLATFS----A-------SSD-
--------------------------------------------------
-----------Q--FRILHLMGNA-ETIGKQF-GYPS----DL--TLVQK
QI--GS-S----SP-LKFVRWRY--E--PLSVEEEKELREG-TY-K-N--
------------R-----------------------------ID-L-EIT
Y-PLLVVERYPPRTNFLLPIPFTPPDK-----------------------
--------S----IHEPSYLVNLLPYLSGVTLLSETETEYAFLLPSVIRS
LSMTLTAHSLRKNLFI-S--------------------------------
--------S---P-MFD--------I-PISLLRIAVTAPVSGEK------
-LNYQRMETLGDTVLKFITGVQLLAEYPLWHEGYLTKKKDHAVSNVRLAK
EDI--AKGVYRWIIR------------------ETM-----LG-KK-WKP
NYSTIEEA-PVE--N--I------------------------S-------
-----------P---------------------------------V----
---------E-----E------------------------------D---
--------------------------------------------------
------T----------------V--------------------------
---------------------------M---------------------D
----------------------------------------------G---
GL--AEMKKKKKK--KSQQLSTK-------------------------V-
LADI--V-ESLIGAAYLHGGFSLGYECLKFF--DL--GL----K----WE
PVPVRI-DQVLSRV----G---AE----------------L-DHYP-P-Q
-LGDVERMLGYTFK--RKRLLIEALTHASYEQD----S-----RI-PSYE
RMEFLGDS-----------------VLDMIVTDFLYHAP--G---K----
--------NYSPGHMHMRKSAIVNGHILAYICLKLSLGVE--A-FMPR--
--------------------PN--A-------------------------
-----------------------D--------------------------
-----------G-----------R----------I-EE-TVDTNQIYLWK
CLLHSSPKVLEDQLNTFTRFRKR--RQEIEELLT----T-----------
---GTIFPWASLTRLQAPKFFSDMVESIIGAIFLDSQGNIP---------
----------LVRKVLYNLGIMPILERVV-SEDVDVLHPVSRLSLWAQKN
D-------------------------------------------------
----------------K----T------LEYI--YI--R--EG-GKIACA
IMVD-----------E----K----------------------E-E----
--------------------------------------------------
--------------------------------------------------
--V---RVA-DL-----WRGK--V-------SQEEVK--YAAAEKAI--L
AFNLRDVN------------------------------------------
--------------------------------------------------
--VNY-SL------L---------------------------------K-
---K----K-APK----------P-------------------K-KK---
K-------------EQ----------------------------G-----
----K----G----------------------------------K-----
---------E----------------------------------------
----------------------------------------------
>KAF8843847.1/1-1486
MGDNALEA------------------------------------------
--------------------------------------------------
--------------------------------------------------
--------------------------------------------------
--------------------------------------------------
--------------------------------------------------
--------------------------------------------------
-------------------------------------------------V
-----------------APPR-AD------EATTRSYQQEMLEASLVENI
IIAQDTGSGKTHIAV---------------------LRMK----IEF-DR
E----PH----------------K-------------------V-SWFLA
PTVALCEQQH--------------------DVINKAIG-SVGLI-HGGLE
PKQWTDPNLWKEVLIKNRVIV-STPQVLLDALSHGYINLGREVGLLIFDE
AHHANDD-----------------HPMNC--IMKNFYFSL--PVRQSNR-
T--TS-----------------HGPVREERPMILGL---TASPMFG----
-----GN-AAVAFR--T--LETNLDSVIRSPRRNRDELEAHVHRPVFKHV
LYDSP-PPYS-------T-----C----HLASQNLQALKRVVDSMDIEQD
PFVLSLRSQLETM--PP---------------------------------
--G----------------------QDRTRVDQKLSKTIQKQTSYTHKGL
RDLLNTSHDICFDLGPWAADWYIQRVVEKALE---N-A---SPY-S-E-L
-------------------------T--T-AWQAME--KTYLIDHLKRI-
---N--VT-PVSH----D-S-SSIE--NGISAKLRVLIQTLEEEKERA--
----E--------S-----------------------------F------
--------N----------------EPYSGLVFVTRRDAVLALAAVLEHH
PRTSNPE----SFRVGCLLGSSESTYRTAFLDITRK--------------
-------------------------------------I-LR-E-------
--------------------P-QGKTLDDFRSGEKNLIVATAVAEEGLDI
QACGNVVRWDVPNNMASWTQSRGRARRKRSSFVLMFESG-G------VDD
---ARIEQFESLEREMVALYNADRQV---VS-I-------P---------
---P-P---L-----L-D-VD-DVVEL-REFKVEST--------------
------------------------GALLTLQAAVSHLNHFCSVLPST--R
-H-GGHLALYDIDPPDLPEGWHS--LDAQQ--------------------
---QR-NAPYQGPYGCTLTLPKALPP----------E--LRVYQV-ERKY
PSKRLAYQHVAFNAYLALYE---AGLLNDHLLPLTSV-VDPELEEDVRDM
L-KDIEKRAGTA-SV--TSQ-LNPWLPS-SD-------------------
---------------------------------------KEVWWSAEVE-
-----V-------EGL---PP-LTLFTQVEIPA--L--G-QNELPVLYHP
H-KG---R--------------------------LGVKIA--PGR-----
------------VA------------------SL--------S-P-EEVK
LAQRTTRRLLWSLYGSR--MKWQHLDFAYFFTINND--------------
----P-D------ND-----KWESR-RSWSMNNE----D-------DV--
--------------------------------------------------
----------D----TGRAHSVNT-EAFTSDH-GYPI----DI--TWVRD
GR--WF-G----KL-YRFVGWQH--E--KLSEEEEAAIRAFLAY-S-R--
------------L-----------------------------EN-V-QVT
Y-PLLIVEPLHNRVNFLLPLPVSN--------------------------
---------------AISKRLFLLPKYSYFELLSPTECEHSLFIPSILHH
LTVAMTVSSLRSTIFP-R--------------------------------
--------A---P-LAG--------I-PSPYLTTAVTAPVAEDT------
-TNYQRLETLGDTVLKFVVATNLLAAYPLWHEGYLTRRKDHAVANSRLAK
EAI--RRSLFQWIIR------------------TRF-----SP-KR-FKP
LYFSQPGE-P-V-IV--D------------------------K-------
-----------H--------------------------------------
---------T-----D----------------------------------
--------------------------------------------------
------A-------------------------------------------
--------------------------------------------------
---------------------------------------N---N-DD---
-P--VVGGGKTRK--AIEELSTK--------------------------M
LADV--V-ESLIGAAYLHGGFDLGISCAQFF--GL--GL----E----WN
TLPKCV-ELALSRV----Q---LTD------------------EVS-T-Q
-LTNVECMLGYTFK--RKLLLVESLTHASYQYDD---------RT-VSYE
RMEFLGDA-----------------LLDMVVTDLLYHYP--G---K----
--------EYSPHDMHIRKSAVVNTHFLAYICLRRSLEVD--A-SMPG--
--------------------PG--P-------------------------
-----------------------R--------------------------
-----------G---------------------GI-IM-TPKTTQIHLFQ
CLQHSSPVILEDQRLTFSRFEKI--KDEIEESLK----------------
--TGKMFPWAALTRMQAPKVFSDMIESLIGAVYLDSESNMD---------
----------IVRELLRSLGILTCLERFV-RDEVDVLHPVSRLSVWASRQ
Q-------------------------------------------------
----------------V----K------IEYN--YK--D--EK-GRVVCT
ISVE-----------G----R----------------------E-P----
--------------------------------------------------
--------------------------------------------------
--V---SAG-AE-----KRGH--A-------SQEEAR--FAAAEKAI--D
VWAVGQLS------------------------------------------
--------------------------------------------------
--KL----------------------------------------------
--------------------------------------------------
--------------------------------------------------
--------------------------------------------------
--------------------------------------------------
----------------------------------------------
>KAF8876387.1/1-1474
MSAD----------------------------------------------
--------------------------------------------------
--------------------------------------------------
--------------------------------------------------
--------------------------------------------------
--------------------------------------------------
--------------------------------------------------
--------------------------------------------------
--------------------A-EP------TILTRGYQQEMLEESIRNNI
IIALDTGSGKTHIAI---------------------LRMK----IEL-ER
E----AN----------------K-------------------I-SWFVA
PTVALCEQQR--------------------KAIQSHLPASVGLI-SGALE
PNQWKDAALWRTVLSTHRVMV-STPQVLLDALRHGYILLGRDISLLVFDE
AHHAVDN-----------------HPYNR--IMKEFYFDL--PPRPPIV-
S--S-----------APQIAPAGVENEFVRPMVLGL---TASPIYG----
-----GN-PAKAFE--T--IEGNLNCIIRTPRQNREELARFVHRPVFMHA
VYAPP-DP-D-------------N----PPFSTNLAALDHLISTMDIEKD
PYVISLRKQLAKA--RK---------------------------------
--G---------------------TAEYQRLDQKLSTVILKESSFTHKGL
RDFARSAGEICQDLGSWAADWYVWEVFQHAKR---A-A---NPF-Q-N-L
-------------------------I--S-NWKNVE--KTYLLGLLDTV-
---V--LS-PVSY----Y-P-DDIL--EECSDKVRVLIECLIAEKMDT--
----E--------A-----------------------------G------
--------D----------------ESYSGLVFVQRRDTVLALSHLLSNH
PFTR--E----SFNIGCLLGSSDSSSRYSFLDITRH--------------
-------------------------------------L-LR-D-------
--------------------L-QRETLDDFREGEKNLIISTSVAEEGIDI
QACGSVIRWDPPANMASWAQSRGRARRKRSTYTGLFEDG-G------KQQ
---QDVAKWIKLEKEMVALYNDPSRD---IQ-M-------A---------
---G-E--E------D-SAD-DVEEVN-LPFRVEST--------------
------G------------------ALLTLHSAVAHLNHFCAVIPNT--S
-H-ADNRPIYDIDPRTYPKV------------------------------
----------GTPWK--IVPGMLLPV----------Q--LQNFEV-EREY
LTKTSAYRHVAFKAYRAMYE---AGLLNDHLLPLTSV-IEPELEEEVKGL
L-KEVEQRAGTA-NV-S-LQ-MDPWAAD--N-------------------
----------------------------------P-----DIWFCSEIG-
-----F-------GDS---HP-IVLLTRSDTTP--L--A--GAGPTLYRP
N-YD----------------------------P-VPTTFR--RVW-----
------------KF------------------H-----L---S-P-EELA
AAEKYTRQLFWCINGSR--MRWDRLDYSYLFQPPRP---T----------
-------------AD-----KWASR-RAWNLELT----A-------AQG-
--------------------------------------------------
-----------K--ASQGDIFANA-QAFGEKY-GFPN----DI--TVVHR
EG--GF-G----RP-HKFLRWRS--E--PLSPAEEERVRL--FY-R-G--
------------L-----------------------------DE-I-KIT
Y-PLLVVEPYPARTNLLIPISPSKSH------------------------
--------S----PPIEKMTFNFLPCHSSVALISPEEVEYAFLLPSLLRS
TAMNITINSLRTTLFT-D--------------------------------
--------T---P-LFN--------I-PPPLVTAAMTAPVSQER------
-VNYQRMETLGDTVLKFVSGIQLLAEYPLWHEGYLSRKKDHAVSNVRLAK
EDI--KRGLFTWIIR------------------DKM-----LG-KK-WVP
SYMAKPTQ-TTS--------------------------------------
--------------------------------------------------
--------------------------------------------------
--------------------------------------------------
--------------------------------------------------
--------------------------------------------------
--------------------------------------------------
P---TDGPRSQSR--KTQSLSTK-------------------------V-
LADV--V-ESLIGAAYLHGGTDLGYECAKFF--DL--GL----K----WQ
PLPDRL-AAILSRV----Q---A-----------------A-QNVP-P-Q
-LTHVESILGYKFR--HQLLLVEALTHSSYEQD----L-----RT-SSYE
RMEFLGDS-----------------VLDMIVTEHLYHAP--E---K----
--------NYSPGHIHLRKSAVVNAHILAYICLRSYVEVS--A-GMPH--
--------------------PI--H-------------------------
--------------------------------------------------
-----------R-----------G----------I-AM-SSETRTIYLWQ
CLLHSSPGILDDQMNTFKRFETH--RTEIDNILE----K-----------
---GEAFPWAVLTRLQAPKFLSDMVESLIGAVYLDSGGNFD---------
----------AVRGVLANLGILQILERIV-HNDTDVLHPVSRLSLWASKY
D-------------------------------------------------
----------------R----E------LEYL--YE--R--GK-GNVICV
VMVD-----------G----K----------------------E-E----
--------------------------------------------------
--------------------------------------------------
--A---RAT-ER-----YRGR--A-------SQEEAK--YTAAEQVI--K
LFGLRDSS------------------------------------------
--------------------------------------------------
--MVH-AI------G---------------------------------A-
---S----K-PKR----------N-------------------K--G---
K------------AK-----------------------------------
--------------------------------------------------
-------------------------------------A------------
----------------------------------------------
>KAF8878584.1/1-1464
MADHSVST------------------------------------------
--------------------------------------------------
--------------------------------------------------
--------------------------------------------------
--------------------------------------------------
--------------------------------------------------
--------------------------------------------------
--------------------------------------------------
------------------VEL-KE------MPATRGYQQEMLDESLQKNI
IIAMDTGSGKTLIAI-----------------------------------
---------------------------------------------SWFFA
PTVALCEQQK--------------------SVIETYLPVSVGLV-SGSNE
PDQWKDAALWERVLRTHRIMV-STPQVFLDALRHGYISMGKDISLLVFDE
AHHAVEN-----------------HPYNR--IMMEFYFDL--SPRTDVT-
-------------------------SEAVRPMVMGL---TASPIYG----
-----GN-VEKAFE--K--IESNLDSTIRAPRRNRSELAEYVHRPTFKHV
MYYGQ-DD-T-------------T----MPFSTNLACLSSIIKTLDIEND
PYVISLRNQLRRA--TL---------------------------------
--G---------------------SSEYKRIDQKLSKVISKQDSFTHKGL
RDFERAGTDICKDLGSWAADWFVWQVTERAKK---A-A---NPF-D-N-I
-------------------------M--V-TWKHTE--KAYLLGILERV-
---V--VS-PVSY----Y-P-EDIG--DDSSDKVRALIECLLVEKVEV--
----E--------S-----------------------------R------
--------N----------------ETYSGIIFVERRDAVLALAEVLRHH
PRTK--N----LFSIGILLGTSDSSRRHSIMDITRT--------------
-------------------------------------L-VK-E-------
--------------------S-QDATLSDFKSGEKNLIVSTAVAEEGIDI
QACCSVIRWDPPPNMASWAQSRGRARKRKSTFTLMFEEG-G------KQQ
---GYVAKWEDLERQMVALYNDPLRD---AS-F-------I---------
---V-D--DI-----I-MED-DYEEEV-LELKVEST--------------
------G------------------SFDTPFRYLTS-DAFCAVIPNS--A
-H-ADNRPLYDLDPPEFAEGWHT--IDNLA-R------------------
----G-RVLYTGPYGSSVTLPRSLPL----------P--ERQFTV-DRIY
KSIISAHRHSAFKAYASLHQ---AGLLNDNLLPITSI-MEPELEDEVKAM
L-ADVEKRSGFA-KV-S-LS-IDPWAPV-EED------------------
--------------------------------S-S----DNLWYCSELC-
-----L-------EGL---HP-LLLFTKSEAVP--L--D-IQSGPVLYRP
G-LP----------------------------P-VRTSLR--SGG-----
------------KF------------------V-----P---D-S-ATIT
KAQEFTRRIFWGLNSSR--MEWDNVDFGYLFLPQSD--I-----------
-------------ST-----EWDTR-RSWLSNIS----E-------ATS-
--------------------------------------------------
-----------K--MNSDPLAVRA-DIFGEEF-GHPT----DL--TLVQR
QI--GM-G----RP-LKFVKWQY--D--PLPTEEEDKLRE--RY-K-R--
------------L-----------------------------SD-V-EIT
Y-PLLVAEPYPPRTNFLIPLAQKKVVELE----------DS---------
------I-T----SEKSPVVHYLLTRYSGVVMLSPEETEFSFLLPSVLRS
LSMTITANSLRKTLFH-S--------------------------------
--------S---P-LSS--------F-ALPLLTIALTAPASGER------
-QNYQRMETLGDTVLKFVTGVQLMAEYPLWHEGYLTRKKDHAVSNGRLAK
ENV--KREMYRWIIR------------------DPM-----LG-KK-WKP
KYFTTLGS-PIN-DI--P------------------------L-------
-----------P---------------------------------V----
---------A-----E----------------------------------
--------------------------------------------------
-------------------------------------P------------
---------------------------S----------------------
--------------------------------------A----I-QN---
EA--EGSKEKKRK--KNQQLSTK-------------------------V-
LADV--V-ESTIGAAFLHGGLSLGYECIKFF--DI--GI----K----CE
PLPLRI-SQILARL----R---AY--------------------------
---------GVSWR-----------LRSRY--------------------
----G-------------------------GHKYLYHAP--G---K----
--------NYSPGHMHLRKSAVVNAQILSFICLKMSSKVD--T-VMPR--
--------------------PD--P-------------------------
-----------------------N--------------------------
-----------A-----------GFNGNGYAKVVI-EE-VHESQEIYLWR
CLLHSSIKVLEDQLNTFTRYCKW--RDEIDQSLM----Q-----------
---GTIFPWAALTRLQAPKFFSDMIESIIGAIFLDSNGSLL---------
----------VVRGVLDTLGIMPLLEHIV-EDDVDK-------------N
D-------------------------------------------------
----------------K----T------IDYD--IN--K--EG-GKVSCA
IVVD-----------G----Q----------------------E-E----
--------------------------------------------------
--------------------------------------------------
--V---RVT-AE-----WRGK--P-------SQEEVK--YAAAEKAI--K
QFRLRDVG------------------------------------------
--------------------------------------------------
--KNY-DE------L---------------------------------K-
---K----K-KSP----------R-------------------Q-KK---
T-------------KA----------------------------K-----
----K----N----------------------------------H-----
---------QV--------------D---ESK------H-----------
-----------------SGA-------------------------E
>KAF8891292.1/1-1509
MRRPQQL-------------------------------------------
--------------------------------------------------
--------------------------------------------------
--------------------------------------------------
--------------------------------------------------
--------------------------------------------------
--------------------------------------------------
-----------------------------------------------D-A
-----------------VDGG-TN------AILTRGYQQEMLEESLNKNI
IIALDTGSGKTHIAI---------------------LRIK----IEL-DR
E----PN----------------K-------------------I-SWFLA
PTVALCEQQK--------------------KAIQAHLPTPVGLI-SGALE
PNQWKDANLWSKVLRDHRVMV-STPQVLLDALRHGYILLGRDISLLVFDE
AHHAVDN-----------------HPYNR--IMQEFYFDL--PARPQSA-
L--A-----------PTSSSSENVDHQYLRPMALGL---TASPIYG----
-----GN-VVKAFE--T--IESNLNCVIRAPRQNREELAKFVHRPSFRHA
LYSPP-DS-L-------------N----PQFSTNLAALDYLLSTMDIEKD
PQVISLRKQLSNL--TK---------------------------------
--G---------------------TAEYQRLDQKLSAVILKESSFTHKGL
RDFARSAGEICEDLGSWAADWYVWEVYEHAKR---A-A---NPF-A-N-I
-------------------------I--S-TWRDTE--KAYLLSLLNTL-
---V--LS-PVSY----H-P-DDIL--EECSDKVRVLTQCLISEKTDT--
----E--------A-----------------------------N------
--------D----------------ESYSGLIFVQRRDTVLALSHVLSHH
PATS--A----SFRVGCLLGSSDSMHRHSFLDITRH--------------
-------------------------------------L-LR-D-------
--------------------L-QRETLDDFREGEKNVIVSTSVAEEGIDI
QACGSVIRWDPPANMASWAQSRGRARRKRSTYTGLFPNG-G------HQQ
---HDVAKWIKLEAEMVALYNDPSRD---QI-L-------E---------
---Q-E--D------E-DVP-DDPEDD-LKFQVEST--------------
------G------------------ALLTLHSAVAHLNHFCAVIPNT--S
-H-ADNRPIYDIDPPDLPEGWHS--FENRS-R------------------
-S--S-LQRYTGPYGCRVTLPKLLPV----------P--FQHFEV-ERKY
PNKTSAYRHVAFVAYRALYH---AGLLNENLLPLTSV-VEPGLEEEVKEL
L-KEVEQRAGMA-NV-S-IQ-MDPWVAG--G-------------------
----------------------------------S-----DVWFRSSIA-
-----F-------GNL---NP-ISLLTQSNTMS--L--V-GADGPVLYRP
G-HP----------------------------P-VQAVVQ--NTR-----
------------QI------------------N-----L---S-S-LDLV
EAQAYTRRLFWTINGAR--MQWNNFDFSYLFLPGAG--PA----------
----T-G------TD-----VWAER-RAWNFEKV----S-------AAG-
--------------------------------------------------
-----------K--EDQGDIIANA-QAFGEKY-NFPD----SI--NVVFR
QS--GF-G----RP-FKFLRWRS--E--PLSELEEERLLL--FY-R-G--
------------M-----------------------------KD-I-EIT
Y-PLLVVEPYPARTNLLIPTLPPDPN------------------------
--------V----LVSPKIIFNLIPALSSIALVSPEEIEYAFLLPSFLRS
TAMALTVDSFRTNLLA-Q--------------------------------
--------T---P-LYG--------L-PTQLLTVALTAPVSQER------
-VNYQRLETLGDTVLKLVCGIQLLAEYPLWHEGYLTRKKDHSVSNARLAK
EDI--ARGLFAWIIR------------------DRM-----LG-KK-WVP
SYLSVKGK-VP---------------------------------------
--------------------------------------------------
--------------------------------------------------
--------------------------------------------------
--------------------------------------------------
--------------------------------------------------
--------------------------------------------------
E---SESKPEQNK--NRQPLSTK-------------------------V-
LADV--V-ESLIGAAYLHGGIDLGYECAKFF--DL--GL----K----WQ
PLPERL-ASMLLRV----E---K-----------------H-ENVP-P-Q
-LAYVEAIIGYNFN--HKLLLVEALTHSSYEQD----L-----RT-MSYE
RLEFLGDS-----------------VLDMVVTDYLYHAP--G---K----
--------NYSPGHMHLRKSAVVNAHILAFICLNSSLEVS--A-GMPQ--
--------------------YS--A-------------------------
-----------------------E--------------------------
-----------E-----------G----------I-VI-SQAVDTIHLWQ
CLLHSSPGILMDQKHTFRRFEDR--RVEITEALE----R-----------
---GDAFPWAALTRLQAPKFFSDMVESLIGAVYLDSSGDFE---------
----------VIRGVLRKLGTLTILERIV-RDGIDILHPVSRLSVWASKY
G-------------------------------------------------
----------------R----E------LEYK--YN--K--EK-GNISCT
IKLD-----------G----K----------------------E-E----
--------------------------------------------------
--------------------------------------------------
--I---QVT-EI-----YRGH--A-------SQEEVK--YMAAEEII--Q
RFKLREPD------------------------------------------
--------------------------------------------------
--VIF-AM------N---------------------------------T-
---K----A-KEK----------K-------------------K--Q---
R------------VSR----------------------------L-----
--------------------------------------------------
---S-----FV-------------------------VQ------------
----------------------------------------------
>KAF8917896.1/1-1473
MAYAADVE------------------------------------------
--------------------------------------------------
--------------------------------------------------
--------------------------------------------------
--------------------------------------------------
--------------------------------------------------
--------------------------------------------------
--------------------------------------------------
-----------------LASV-PN------LPATRGYQQEMLDESLRRNI
IIAMDTGSGKTHIAV---------------------LRLK----IEV-ER
Q----PR----------------K-------------------I-CWFFA
PTVSLCEQQY--------------------NVIKGALPVSVGLI-SGSLE
PNQWKDAGLWKKVLDTHRIVV-STPQVMLDALRHSYINMGRDIALMVFDE
AHHAKDK-----------------DPYNM--IMQEFYYQL--YPRDVEV-
V----------------------VDPQYLRPMILGL---TASPIYG----
-----GD-IARSFN--S--VHAGP---SKDPHLNREELARHVHRPVFKHA
LYIAP-SAHG-------P-----D----TPFSTNLASLSAVIKTLTIDDD
PYVKQLRKDLAKI--TP---------------------------------
--Q---------------------TPEYYRLDQKLSKVIRKENSFTLKGL
KDFERAAEAILMDLGEWSTDWYVWTILEQAKA---A-C---G-S-Q-S-E
-------------------------M--P-TWHNRE--KRHLAEVIERI-
---H--AT-PVSY----Y-D-DDIV--DASSHKVIALVQALVNEKEDM--
------E------E-----------------------------S------
--------G----------------EAFSGLIFVRRRDTVVALTELLKHH
PVTK--S----SFQVGSLVGTSDSSSRHAFLDLTRK--------------
-------------------------------------L-IR-Q-------
--------------------S-QEETLSAFRLGDKNLLIATSVAEEGIDV
QACGCVIRWDVPDNMVSWLQSRGRARRKRSTFIIMFSEG-S------GLD
---ENVAQWERKAREIVDKANEPERL---DV-A-----------------
--------I------E-----PDIKEY-LEFRQPTT--------------
------G------------------ALLTLDSAIQHLNHFVAL-------
-----------------PTGWHS--LENRA-L------------------
-V--A-SQPYQGPWAATVTLPKFLPP----------E--LRVHKT-KMEH
PTKSSAQKHAAFKAYKRMYD---VGLLDDKLLPLFF------QDEEIEHL
K-QDVEKRISVV-KV-A-PQ-INAWLPL-SD-------------------
---------------------------------------SDPWYRFEVS-
-----L-------GSL---PT-LLMFTRRPCPPDWL--V-PGGPPPLYVP
R-QG---Q--------------------------VMMTVR--DMG-----
------------RV------------------N-----V---D-D-MEIR
QAGEYTRRLFWSIHGSR--MTWGNLDFSYLFLPTVE--------------
-------------EP-----DWEDR-RAWQREEA----E-------RG--
--------------------------------------------------
-----Q--------RISQSFDVNA-EEFGRTF-WYPT----DI--SIVKN
RF--GA-G----KG-YKFVSWRY--D--ELSPDEFEILKE--RY-D-H--
------------F-----------------------------ED-IEEVV
Y-PLLVVEPLPSRTNLLLPFKPPRVEG-----------------------
-------------PPLPPKQFLFIPRHSTITLISEIEAQYVYLLPSALRA
LSIALTTQSLKDQLFT-QA-------------------------------
--------S---P-LYA--------V-PSPILSIALTAPTSQEP------
-YNYQRLETLGDTVLKYLVSIQLLSEFPLWHEGYLSKRKDHAVSNVRLAN
ENI--KRDMFKWIIR------------------DRL-----LG-KK-WKP
AYQEIPKI-SVE-RP-----------------------------------
------------------------------T-------------------
------------------------------PDE---SS------------
--------------------------------------------------
----------------------------------------------ATDG
K----------K--------------------------------------
---------------------------------------P---E-LS---
KA--DAKLQRKKK--VAGELSTK-------------------------V-
LADV--V-ESAIGGAYLHGGMDLGYECTKFF--DL--DL----Q----WK
PLPERI-TDMLARV----Q---TIEA------E------SR-IDIP-EGL
-IANVEKMLNYTFK--HKLILLEALTHASHQQD----Y-----GT-TSYE
RMEFLGDA-----------------VMDMIVTDYLYRAE--G---K----
--------NYSPGHMHLRKSAVVNGHILAYFCLRCQFQVE--S-FMPR--
--------------------PV--T-------------------------
----------------------DD--------------------------
----------DG-------------------PLQI-QL-QRDEDTVYLWK
CLLHSSSRVLHQQKTSSDLFKRL--HGDIEDALL----------------
--HGKIYPWAALTKLQAPKFLSDMIESLLGAVYLDAGGDLD---------
----------VVRNVMRVLGILPLLERIV-RDNVDVLHPVSRLAVWASKQ
D-------------------------------------------------
----------------K----K------VKYS--YE--R--SK-GSVTCV
IKLD-----------D----E----------------------I------
-LEE----------------------------------------------
--------------------------------------------------
--A---KVA-DR-----DRGK--L-------TELEVR--FAAAEEAI--K
FLDVQYTV------------------------------------------
--------------------------------------------------
--------------------------------------------------
--------------------------------------------------
--------------------------------------------------
--------------------------------------------------
--------------------------------------------------
----------------------------------------------
>KAF8963391.1/1-1511
MVEDPAPE------------------------------------------
--------------------------------------------------
--------------------------------------------------
--------------------------------------------------
--------------------------------------------------
--------------------------------------------------
--------------------------------------------------
-------------------------------------------------A
-----------------SPPS-SS------MPTTRAYQQEMLDESLHKNI
IIALDTGSGKTLIAV---------------------LRLK----HEM-ER
E----PT----------------K-------------------I-AWFFA
PTVALCEQQK--------------------GVISSYLPVSVGIV-SGANE
PNQWKNAALWERVLRTHRIMV-STPQVFLDALRHGYISLGKDISLLVFDE
AHHAVDN-----------------HPYNR--IMMEFYFDL--PPRNENN-
------------------------VSNTVRPLVLGL---TASPIYG----
-----GN-VVKAFQ--T--IESNLDSTIRAPRRHRSELAQYVHRPIFKHV
MYYLP-DD-S-------------N----PFFSTNLASLSAIINTLNINKD
PYVISLRDQLQRM--GR---------------------------------
--G---------------------SFDYNRVDQKLSKVIQKENSFTHKGL
RDFGRAAMDICSDLGAWAADWFVWKVLERAKE---A-S---NPY-N-N-I
-------------------------M--V-TWKSSE--KGYLLSILDQV-
---M--VS-PVSY----Y-P-DDIQ--DDLSDKIRALIECLLLEKAEA--
----E--------S-----------------------------L------
--------N----------------DTYSCIIFVQRRDAVLALAEVLKHH
PLTK--G----VFRIGTLLGTSESAYRHSMMDITRS--------------
-------------------------------------L-VR-E-------
--------------------S-QDDTLSDFKQGEKNLIVSTAVAEEGIDI
QACGSVIRWDPPQNMASWAQSRGRARKRRSTFTVMFEEG-G------KQH
---ADVAKWENLERQMVELYNDPSRD---TS-F-------V---------
---K-D--DEI----I-VDE-EEDDDD-MEFRVGST--------------
------G------------------ALLTLHSAISHLTHFCAVIPNS--S
-H-VDNRPLYDIDPPEFPEGWHS--FDAQY-Q------------------
----P-LVPYTGPYGSRVTLPRTLPL----------P--ERQFTV-DCVY
KNIISAHRHSA-------------------------V-VEPELEEEVKAM
L-ADVEKRAGFA-KV-S-IS-IDPWAAD-D--------------------
--------------------------------T-A----ADLWQCSELH-
-----V-------EGL---SP-LLLFARSEHIA--L--G-VDEGPTLYRP
G-VP----------------------------P-VKTSIR--HLG-----
------------AV------------------N-----A---S-D-RNIA
KAREYTRIIFWGLNNTR--MEWDDLDFAYLFLPVNN--V-----------
-------------DT-----EWDAR-RSWFVNRA----A-------AAP-
--------------------------------------------------
-----------S--SNQHRLIVRA-DEFGTEF-GYPT----DL--TFIQR
HM--GF-G----RP-FKFVGWRY--E--PLSAEEKEELLE--RY-Q-K--
------------KQ--------------------------PYDE-I-QIT
Y-PLLVVQAFPPRTNFLIPTPFQATTTD----------------------
--------T----AKEPPPLIYLIPQYSGVVLLAPEETEYSFLLPSILRY
LSMSMTAHSLRKNLFD-S--------------------------------
--------T---P-ISE--------I-PVSLLTVAITAPASGER------
-LNYQRMETLGDTVLKFITGVQLLAEYPLWHEGYLSRKKDHAVSNVRLAK
EDI--SRGVYRWIIR------------------DVM-----LG-KK-WKP
KYFTIKEA-ANT--P--P------------------------S-------
-----------P---------------------------------V----
---------V-----Q------------------------------P---
---------------------------TD---------------P---PM
Q-----Q----------------D-------------A------------
---------------------------E----------------------
--------------------------------------K----A-HD---
AT--TTPKKKKSK--KSQQLSTK-------------------------V-
LADV--V-ESIIGAAYLHGSFALGYECIKFF--DL--GL----K----WE
PLPDRI-SQLLSRV----D---SLTA------Q--A---ED-LNFP-T-Q
-LADVERMLGYTFQ--RKLLLIEALTHASYQQD----N-----RT-PSYE
RMEFLGDS-----------------VLDMIVTDYLYHAP--G---K----
--------NYSPGHMHLRKSAVVNAHILAYICLKTRTTVD--A-VMPH--
--------------------PN--A-------------------------
-----------------------N--------------------------
-----------G-----------R----------I-EV-TNDAQEIYLWK
CLLHSNSKVLEDQLNTFTRFRKR--KDEIEESLM----G-----------
---GPIFPWAALTRLQAPKFFSDMIESIIGAIFLDSNGSIP---------
----------LVRSILERLGIMPLLEHIV-RDDVDVLHPVSRLSLWAQKR
D-------------------------------------------------
----------------K----T------IEYV--IE--R--SG-GKVSCA
VVVD-----------D----K----------------------E-E----
--------------------------------------------------
--------------------------------------------------
--A---KVT-DE-----WRGK--P-------SQEEVK--YAAAEQAI--K
LFKLRDVG------------------------------------------
--------------------------------------------------
--VNY-EL------L---------------------------------K-
---K----K-KVT----------K-------------------K-KK---
S-------------KE----------------------------E-----
----R----G----------------------------------V-----
--------------------------------------------------
------------------------------------------R--N
>KAF8965408.1/1-1479
MVGDPS--------------------------------------------
--------------------------------------------------
--------------------------------------------------
--------------------------------------------------
--------------------------------------------------
--------------------------------------------------
--------------------------------------------------
--------------------------------------------------
-------------------PE-PP------VPITRGYQQEMLDESLHKNI
IIALDTGSGKTLIAV---------------------LRLR----HEM-ER
E----PT----------------K-------------------I-AWFFA
PTVALCEQQK--------------------GVISSYLQVSVGIV-SGANE
PDQWKNAALWERVLRTHRIMV-STPQVFLDALRHGYISLGKDISLLVFDE
AHHAVDN-----------------HPYNR--IMMEFYFNL--PPRNENN-
------------------------VSNIVRPMILGL---TASPIYG----
-----GN-VVKAFQ--T--IESNLDSTIHAPRRHRSELAQYVHRPIFKHV
MYYPP-DD-S-------------T----SFFSTNLTSLSAIIKTLDIEND
PSVISLRSQLQRM--GH---------------------------------
--G---------------------SSDYKRVDQKLSKVIQKESSFTHKGL
RDFERAAMDICHDLGPWAADWFVWKVLERAKE---A-A---NPY-N-N-I
-------------------------M--V-TWKSSE--KVYLSSILDQV-
---V--VS-PVSY----Y-A-DDIQ--DDLSDKIRALIECLLLEKAEA--
----E--------S-----------------------------L------
--------N----------------DTYSCIIFVQRRDAVLALAEVLKHH
PLTK--D----IFRIGTLLGTSDSSHRHSMMDITRS--------------
-------------------------------------L-VR-E-------
--------------------S-QDDTLSDFKEGEKNLIVSTAVAEEGIDI
QACGSVIRWDPPPNMASWAQSRGRARKRRSTFTVMFEEG-G------KQH
---ADVAKWEILERQMVELYNDPSRD---AS-F-------V---------
---V-D--DEM----I-VAE-DEEDDD-MEFRVEST--------------
------G------------------ALLTLHSAVSHLTHFCAVIPNS--S
-H-VDNRPLYDIDPPEFPEGWHA--FDAHY-K------------------
----P-LTPYTGPYGSKVTLPRTLPL----------P--ERQFTV-DRIY
KNVISAHRHSAYKAYLSLYE---AGLLNESLLPITSV-VEPELEEEVKAM
L-ADVEKRAGFA-KV-S-IS-IDPWAAD-D--------------------
--------------------------------T-A----ADIWQCSELH-
-----I-------DGL---SP-LLLFARSEHIA--L--D-TNEGPMLYRP
G-VR----------------------------P-VKTSIR--HLG-----
------------TV------------------N-----A---N-D-KNIA
KAREYTRSIFWGLNNTR--MEWDDLDFVYLFLPVNN--V-----------
-------------DT-----EWDVR-RSWLVNQA----A-------AAP-
--------------------------------------------------
-----------S--SYQHRLMVRA-DEFGHRF-GYPA----DL--TFIQR
HM--GF-G----RP-FKFIGWRY--E--PLPAEEEDELRE--CA-T-V--
------------MA------------------------------------
--------------------------------------------------
--------------KEPPPLIHLIPQYSGVVLLSPEEAEYSFLLPSILRY
LFMAMTTHSLRKNLFD-S--------------------------------
--------N---P-ISE--------I-PISLLTVAITAPSSGER------
-LNYQRMETLGDTVLKFIVGVQLLAEYPLWHEGYLTRRKDHAVSNVRLAK
EDI--SRGVYRWIIR------------------DVM-----LG-KK-WKP
RYFTIKEA-ANP--P--L------------------------S-------
-----------P---------------------------------V----
---------V-----Q------------------------------P---
---------------------------TD---------------Q---PM
Q-----Q----------------H-------------E------------
---------------------------D----------------------
--------------------------------------K----V-ED---
TN--TTPKKKKSK--KSQQLSTK-------------------------V-
LADV--V-ESIIGAAYLHGSFDLGYECIKFF--DL--GL----K----WE
PLPTRI-SQLLSRV----D---SLTA------Q--A---ED-LNFP-A-Q
-LADVERMLGYTFQ--RKLLLIEALTHASYQQD----S-----RA-SSYE
RMEFLGDS-----------------VLDMIVTHYLYHAP--G---K----
--------NYSPGHMHLRKSAVVNAHILAYICLKTRITVD--A-VMPH--
--------------------PN--A-------------------------
-----------------------D--------------------------
-----------G-----------G----------I-EV-TNDAQEIYLWK
CLLHSSPKVLEDQLNTFTRFRKR--KDEIEESLM----S-----------
---GPIFPWAALTRLQAPKFFSDMVESIIGAIFIDSNGSIP---------
----------LVRSVLERLGVMPLLEHIV-RDDVDVLHPVSRLSMWAAKR
D-------------------------------------------------
----------------K----T------IQYV--ID--R--SG-SKVSCA
VVVD-----------D----K----------------------E-E----
--------------------------------------------------
--------------------------------------------------
--V---KVT-DE-----WRGK--P-------SEEEVK--YAAAEQAI--K
MFKLRDVG------------------------------------------
--------------------------------------------------
--VNY-EL------L---------------------------------K-
---K----E-GAE-------------------------------------
--------------------------------------------------
--------------------------------------------------
--------------------------------------------------
---------------------------------------------T
>KAF9005526.1/1-1537
MGDLSAVM------------------------------------------
--------------------------------------------------
--------------------------------------------------
--------------------------------------------------
--------------------------------P-----------------
--------------------------------------------------
-----------------------------SNGSSADG-------------
-------Q-----------------I-------------------P-D-A
-----------------SGSS-NS------IPTARGYQQEMLEESLRRNI
VIAIDTGSGKTLIAV---------------------LRIK----HEI-ER
E----QK----------------K-------------------V-SWFFA
PTVALCAQQK--------------------RVIQEYLPVSVGLI-SGALE
PNQWKESRLWKTVLKTHRVIV-STPQVLLDALRHGYVNLGKDISLLVFDE
AHHAADN-----------------HPYNK--IMQEFYVIL--PPRSLHL-
T--D-------------------VSVEMVRPIVLGL---TASPIYG----
-----GN-VEKSFR--T--LENNLDAVIRAPRENREELSRFVHRPVFKHI
FFDLP-SE-L-------------D----LPFSNNLHALNYVVESLNIDED
PYVISLKKQLARK--VP---------------------------------
--G---------------------SADYHLLDQRLSETIAKQNTFTHRGL
NDFARTANDIRDDLGAWAADWYVYKVMEKAMK---A-A---NPY-N-N-I
-------------------------M--T-TWKESE--KVYLLSILKRV-
---V--AS-PISY----Y-P-DDIA--NDCSDKVRVLIECLLEEKFET--
----E--------D-----------------------------R------
--------N----------------DSYSGIIFVQRRDAVLALREVLLHH
PFTK--G----IFNVGFLLGTSDSGYRHSFLDITRK--------------
-------------------------------------I-VD-D-------
--------------------T-QESTIADFKIGEKNLIVSTSVAEEGIDI
QACGSVIRWDPPANMASWVQSRGRARKKRSTFTLLFPSG-A------AGR
---EDVKKWERMEEEMIKLYNDPSRD---LA-M-------F---------
---I-D--E------T-LED-EEEEED-LELRIEST--------------
------G------------------AVLTLHSAVSHLAHFCAVIPNT--S
-H-VDNRPIYEVDPPEYVEGWHS--LENRA-L------------------
-V-PP-RHPYTGPYGSRVTLPRTLPI----------P--KREYTT-ECIY
KSKISAHRHAAFMAYKALYE---NGLLNDSLLPITSM-AEPHMAKELEAM
L-ADVEKRASTA-KV-S-LQ-MNPWLPD-EDL------------------
-------------------------------SQ-Y----GDVWWCSRVS-
-----V-------DGL---PS-IRLFTRVKLED--I--S-IEEGPFLSRP
T-RD----------------------------P-QRLTLK--TLE-----
------------PV------------------R-----S---S-D-DWII
DAQEYTRRLFWSLNGSR--MNWDYMDFSYLFLPDKD--TDF---------
----T-V------EQ-----KWVDR-RSWNSRLN----M-------ANG-
--------------------------------------------------
-----------R--LEEDDLFANA-KLLGEEF-SHPA----DL--TMIGN
GY--RF-A----KR-FQFVRWRF--E--QLSDEEEKTMKE--EY-E-G--
-----------RK-----------------------------LF-L-EIA
Y-PLLEVQHLPPRTNFLLPLSPPKKT------------------------
--------G----SPQTLKHQHFLPNDCTVTLLSFADTEYAFLLPSILRC
ISLHTTAASLRINLFS-S--------------------------------
--------M---PTLQS--------I-PMQLIRLATTAPVSGES------
-KNYQRLETLGDTVLKFTTGIQLLAEYPLWHEGYLTRKKDHAVSNVRLAK
ENV--KRSVYRWIVR------------------DQM-----LG-KK-WKP
LYFTTTLH-EDD-E------------------------------------
--------------------------------------------------
---------------D------------------------------E---
--------------------------------------------------
-----------------------E--------------------------
---------------------------S----------------------
--------------------------------------M----L-GR---
Q---ARKPGKEKR--EKQELSTK-------------------------V-
LADV--M-ESLIGAAFLHGSYSLGFECCRLF--DL--GL----N----WG
PVPSRI-TEILSRV----E---PD----------------P-STLP-L-E
-LSYVEDMLGYKFS--RKLLLIEALTHASYQGE----F-----FT-PSYE
RLEFLGDS-----------------VLDMLVTEYLYHAP--G---K----
--------EYSPGHIHLRRSAVVNGHTLAYICLKTKTVVK--A-EMPR--
--------------------FV----------------------------
-----------------------N--------------------------
-----------G-----------K----------I-KL-QGENQDVYLWR
CMMHSNPQVLRDWTNTSKRFELR--QAEIEEILQ----K-----------
---G-IYPWASLTRLQASKFFSDIVESLIGAVFLDSNGNID---------
----------VARDVIKKLGIWDILEHIV-RNDVDVLHPVSRLALWASKR
D-------------------------------------------------
----------------K----E------LDYK--FK--R--DR-GDVSCT
VLLD-----------G----E----------------------E-E----
--------------------------------------------------
--------------------------------------------------
--I---TES-DI-----YYGK--A-------SQDEVK--FAAAEKAI--Q
VLKLRNVG------------------------------------------
--------------------------------------------------
--TSY-AH------L---------------------------------K-
---R----K-AKP----------N-------------------E--K---
P------------AKS----------------------------K-----
--------------------------------------------------
---K-----DK------------------GKE--K-AKL-----------
----------------------------------------------
>KAF9052013.1/1-1642
MPRRND--------------------------------------------
--------------------------------------------------
--------------------------------------------------
--------------------------------------------------
--------------------------------------------------
--------------------------------------------------
--------------------------------------------------
-----------------------------------------------N-G
-----------------SPSL-QE------MPMTRGYQQEMLEESLRRNI
IIALDTGSGKTLIAV---------------------LRIK----HEL-ER
E----AT----------------K-------------------L-TWFFA
PTVALCQQQK--------------------SVIQSYLPVSVGLV-TGANE
PGQWKNPLLWKTVLTTHRVVI-STPQILLDALSHGYVILGRDISLLIFDE
AHHAIDK-----------------HPYNQ--IMTDFYFKL--PRKSDAP-
------------------------DTPIVRPMVLGL---TASPIYG----
-----GN-VANAFR--T--IEGNLDCTIKTPHHTREELAQYVHRPVFRHV
MYNPG-DG--------------------SSFSTNLASLETVLDTLDISND
PFVKSLRERLAKT--VI---------------------------------
--G---------------------SSDHKRIDQRLSKVVSKKDSFTHRGL
RDFARAAVDIAADVGAWAADWFVWTVLERARV---A-S---NPF-N-N-M
-------------------------M--K-SWRNSE--KAYLSSILDTV-
---K--AN-PVSY----N-E-DDIN--DDCSDKLKALVDTLLMEKAET--
----E--------S-----------------------------L------
--------S----------------ERYSCIVFVQRRDVVIALAEVLRHH
PATK--G----IFSIGILLGSSESMHRHSMMDITRN--------------
-------------------------------------M-VR-E-------
--------------------P-HEQTLSDFREGEKNLIISTSVAEEGIDI
QACCSVIRWDPPPNMASWAQSRGRARKQRSTFTLMFESG-G------TQR
---DAVQKWEALEQEMIRLYRDPSRE---FG-D-------L---------
---I-A--GD-----L-GPD-DVETDS-LEFVVPST--------------
------G------------------ATLTLNSAISHLAHFCAVIPAR--D
-G-QESKPLFDRDPPEFPDGWHG--WENR---------------------
----Q-EVVYSGPFGSTVTLPRMLPL----------E--NRVFTV-PRIY
PSVMSAHRHAAFAAYLELYK---EGLLNDSLLPISSM-LEPELEDEVKAM
L-ADVERRAGLA-KV-S-VS-IDPWLPP-GQD------------------
-------------------------------D--M----EELWYYSLLH-
-----IVDVETGQDTL---PP-LKMYTRMEFPV--L--S-EDECPLLHRR
D-HP---L--------------------------TRAIIE--STA-----
-----------QAF------------------S-----A---S-S-AEIA
QAREFTRTIFWANNSSR--MKWDNLDFAYLFYPVGG--E-----------
-------------DQ-----TWKER-RAWLECYQ----A-------DND-
---MIP--------------------------------------------
-----T-----A--TKPHYMLAHA-DAFGKAF-RYPE----DV--ALVQK
QF--GS-G----RP-YQFVRWRTESE--PLTEEELEKVKE--GY-K-S--
------------WK----------------------------WD-V-EVT
Y-PLLVVRPTPARTNLLVPLVTEQQKRRRNEKED----------------
--DMEIDEA----TSKEPEDLHFIASRSGITLVSTDEAEYAYILPSILRA
LSMKLRTAWLKKDIFI-G--------------------------------
--------T---P-LCD--------I-PLSMLQVAVTAPVSQER------
-ENYQRMETLGDGVLKYSVGLQLLAEYPTWHEGYLTKQKDHTVSNVKLAK
EDM--KKGIYKYLVM------------------DIM-----LG-KK-WKP
RYFNVEES-VPK-GA--T-----------QANDNSAAEPKGES-------
-----------PP---------------LNVVQLPAATADEPVSGI----
---------I-----G------------------------------S---
--------------------------------------------SPSNPI
T-----I----------------D---------LDEPM-----DVVPAAD
SS---------T---------------P----------------------
------------------------------KT------E----E-RT---
TK--EKKKKKKRS--NNQQLSTK-------------------------V-
LADV--M-ESIIGAATLTGGLPLAYECVKFF--DL--GI----R----WK
PFPERI-ASILARV----D---SSS----------E---NE-LEIP-P-Q
-LQYVEEMIGYTFK--RKLLLIEALTHASYQYDG---Y-----HT-PSYE
RMEFLGDS-----------------VLDLIVTEYLYHAP--G---K----
--------RYSPGNMHLRKSAVVNRHFLAYLCFMTRAKAV--G-VIPG--
--------------------PA--P-------------------------
----PDPSSFSEEDSERRYGPHAR--------------------------
-----------I-----------Q----------I-DL-QEEGKDFYLWQ
CLLQSSHKVLEDQYTTHMRFQKL--EEELTESIN----T-----------
---GDVFPWAALTKLQAAKFFSDMIESIIGAVYLDSEGDME---------
----------VTKSLVWKLGIMPMLERIV-QDNVDVLHPISRLALWADSR
G-------------------------------------------------
----------------V----D------IQYE--VDSTS--VP-GRVSCV
VSVD-----------G----K----------------------E-E----
--------------------------------------------------
--------------------------------------------------
--V---RKE-TV-----WRGK--V-------SVDEVR--FEAAEVAI--K
AFKLRDGN------------------------------------------
--------------------------------------------------
--LNT-AF------A---------------------------------M-
---M----P-KSE----------R-------------------K-KL---
R------------KDK----------------------------R-----
----E----A----------------------------------Q-----
---L-----KV--------LGQEITEK--GP---D---T-----------
-----------------ATMQ---------V-------A-------
>KAF9067218.1/1-1582
MPEPSASN------------------------------------------
--------------------------------------------------
--------------------------------------------------
--------------------------------------------------
--------------------------------------------------
--------------------------------------------------
--------------------------------------------------
-------------------------------------------------S
------------------DAG-NA------SIETRSYQQEMLEESLRRNI
IIAMDTGSGKTHVAV---------------------LRLK----HES-ER
E----SR----------------K-------------------L-SWFLA
PTVALCNQQY--------------------EIIKAALPVSVGLI-SGKLA
PDQWKDAQLWKSVLSTHAVMV-STPQVLLDALRHGYIVLGVDIQLIVFDE
AHHAVEN-----------------DPYNR--IMTEFYHTL--PPREPGV-
------------------------IHRQNRPMILGL---TASPIFG----
-----GN-VDKAFQ--M--IEKNLDSIIVSPRRHRSELEGFVHRPVFKHV
IYNQP-DE-N-------------N----PPFSTNLAALTYISSNLDIEND
PYIQSLRFDLSKA--AI---------------------------------
--G---------------------SPEYLRIDQKLSKTIATEGTFTHKGL
RDFQRTATEIMYDLGVWAADWFVWAVLEQAKQ---A-A---R-S-D-H-V
-------------------------M--P-TWQSRE--KAYLLDIINNI-
---M--CT-PVSY----L-P-DDVI--DEQSDKVTALIQCLLNEKEDA--
------E------K-----------------------------Q------
--------N----------------ETFSGLVFVQRRDVVLALAELLKHH
PVTK--A----DFQVAPLLGASDSSHRHAFLDITRK--------------
-------------------------------------F-VK-Q-------
--------------------S-QENTLIDFKLGDKNLIISTSVAEEGIDV
QACGCVIRWDLPPNMASWAQSRGRARKKRSTFIMMFENG-S------SIQ
---ENVNKWEILEKEMVARYLDPSRN---AC-V-----------------
-----G--D------D-G-G-IDDDDM-PPFRVEST--------------
------G------------------ALLTLQSAIPHLNHFCAVMPHR--G
-H-FVYQPLYDLDPPDYPIGWHS--FNNRP--------------------
----G-SNPYTGPWSSTVTLPRVLAQ----------D--LRIFRT-ERIY
PTKVSAYRHAAFETYLRLYR---KGLLSDNLLPLVDE------DEEVEEL
K-KEVEKRTSMV-NV-S-LQ-MDPWCPD-PLT------------------
T-----------------------------VED-G----SEVWFVSKLT-
-----V-------GNL---PS-LHMLTRRQAPL--W--T-SSDEVKLHHP
S-LN---T--------------------------LCVLLE--PVC-----
------------TV------------------E-----A---S-D-ERVA
EAQEYTRMLFWSINGSR--MNWNDLDFVYLFLRPTE--------------
----D-S------SS-----QWDQR-RAWLQSLLLAR----------NA-
--------------------------------------------------
-----S-----V--DSQASIKAPA-LEFGQDF-HYPD----DI--GVVCN
GT--AS-S----KP-YDFVQWRW--D--SLDEEEEAKVLE--QY-S-R--
------------F-----------------------------TD-V-QII
Y-PLIEVRPFHPRTNFLLPRPSVPP-------------------------
---------------SPPASLLLLPQYASIPLLSKSETHYAFLLPSVIRA
LSLHLTVDSLRSNLFT-DR-------------------------------
--------S---V-LSM--------I-PNTLLITAMCAPVSSEP------
-ENYQRLETLGDTVLKLVVCVQLLAQYPLWPEGYLTKRKDHAVSNVRLAN
ENM--TRKLYSWIIR------------------DRL-----IG-KK-WKP
LYVSQQAA-SLK-DA-----------------------------------
-----------S------P---------EPETANVKKIESERS-------
---------------------------------------MDSGQSTD---
--IVMGSPD-----------------------------------------
-------------------------------------------SPEQDKD
K----------D--------------------------------------
---------------------------------------G---E-KK---
KE--KEKKKKKKK--NLQQLSTK-------------------------V-
LADV--V-ESLIGAAYVHGDLAFGYECAKFF--KL--NLE---H----WL
PLPERI-SQVLQRS----D---ATLV------S-MP---EG-ASLP-R-Q
-LENVQNIIQYTFI--RPLLLLEALTHPSCQDD----H-----GT-ISYE
RMEFLGDA-----------------VLDMVVTNFLFHAQ--G---KDG--
--RP---KNYSPGHIFLRKSAMVNAHILAFVCLRSTTGIK--A-IMPK--
--------------------AY--AANSRGEEEFS------TSKTQ----
-------------------RYRGE--------------------------
-----------Q---------------------KI-VP-EEEQHDVHLFK
CLLHSSPRILEDQDLTYHRFLKR--EPEITQALDSV--------------
--EGSMFPWAALTRIQAPKFFSDMIESILGAVYLDSGGNLD---------
----------SVREVMRSLGLYQILERMV-LEDVDVLHPVSRLAMWAGKQ
LP------------------------------------------------
---E-----S------K----V------IKYD--YK--K--EK-GRISCG
ILVD-----------D----V----------------------Q-L----
--EG----------------------------------------------
--------------------------------------------------
--S---RVD-DV-----YSGK--A-------TQEEVR--LAAAEAAL--S
LLRLRDVG------------------------------------------
--------------------------------------------------
--VSY-EQ------L---------------------------------K-
---K----K-KVK----------Q-------------------T-T----
-------------EKG----------------------------N-----
--------LQ-------V--------------------------------
-------------------------------EV---TAM-----------
------------------------------QL--------------
>KAF9222860.1/1-1482
MRDALGG-------------------------------------------
--------------------------------------------------
--------------------------------------------------
--------------------------------------------------
--------------------------------------------------
--------------------------------------------------
--------------------------------------------------
-------------------------------------------------A
-----------------ALPR-AD------EAITRSYQQEMLDASLVENI
IIAQDTGSGKTHIAV---------------------LRMK----IEC-ER
E----PH----------------K-------------------V-SWFLA
PTVALCEQQN--------------------AVIKEAIG-PVGLI-HGGLE
PKQWTDPNLWRDVLSKNRVIV-STPQVLLDALSHGYISLGREIGLLIFDE
AHHANDD-----------------HPMNC--IMRNFYFSL--PVRQSTR-
A--TI-----------------RGPAREERPMILGL---TASPMFG----
-----GN-AAMAFR--T--LEMNLDSVIRSPRQNRGELEAHVHRPVFKHV
LYDSP-QSYS-------T-----C----HLASKNVQALKCVVDSMDIEKD
PYVVSLRHQLGNM--SP---------------------------------
--G----------------------QDRTRVDQKLSKTIQKKSSYTHKGL
RDLLNTSHDICYDLGPWAADWYIHRVIEKALE---N-A---SPY-G-D-I
-------------------------T--T-AWQAKE--KTYLTNHLKQI-
---N--IT-PVSY----D-L-SSIE--NGMSAKLRVLIQTLEDEKERS--
----E--------S-----------------------------F------
--------N----------------EPYSGLVFVTRRDAVLALAAVLEHH
PRTNNPG----SFRIGCLLGSSESAYRTTFLDITRK--------------
-------------------------------------I-LR-E-------
--------------------P-QGKTLDDFRSGDKNLIVATAVAEEGLDI
QACGNVIRWDVPNNMASWAQSRGRARRKRSSFVLMFESG-G------VDD
---VRIAQFESLEREMVALYNADRQA---IK-V-------Q---------
---P-P---L-----T-D-VD-DVFEL-REYKVEST--------------
------------------------GALLTLQAAVTHLNHFCSVLPST--R
-H-GGHLALYDIDPPDLPEGWHS--LDAQQQR------------------
---TA-AYPYQGPYGCTLTLPKALPP----------E--LRAHRV-EPKY
PSKRLAYQHVAFNAYLKLYE---AGLLNDHLLPLTSV-VEPELEEEVKNM
L-KDIEKRAGTA-SV--TSQ-LNPWMPS-GD-------------------
---------------------------------------EETWWSTEMQ-
-----V-------DGL---PS-FTVYTRTEILA--L--G-RDELPVLYHP
H-KG---R--------------------------LGVNIF--PAR-----
------------AV------------------SL--------S-T-DDVK
VAQQTTRRLFWSHYGSR--MKWQHLDFAYLFTTDAD--------------
----P-D------SD-----KWEPR-RGWAMNHE----D-------NV--
--------------------------------------------------
----------D----SERVHSVNA-EAFGAQH-GYPV----DI--TLVRD
GR--AF-G----KL-YRFIGWQH--E--KLSGEEEAEISAFPRY-S-R--
------------L-----------------------------EH-V-EIT
Y-PLLIVQALPTRANFLLPLPVSH--------------------------
---------------ANPKRLFLLPKYSYFDLLSPTECEYALLIPSILRH
VTVAMIVKSLRTTIFP-R--------------------------------
--------A---P-LAD--------I-PSSFLTTAVTAPVAEDL------
-INYQRLETLGDAVLKFVVATNLLATYPLWHEGYLTRRKDHAVANSRLAK
EAI--RRSLFKWIVR------------------TRF-----SP-KR-FKP
LYISQPEQ-P-A-VD--D------------------------E-------
-----------P--------------------------------------
---------A-----D----------------------------------
--------------------------------------------------
------E-------------------------------------------
--------------------------------------------------
---------------------------------------T---N-GD---
-P--MVGGGKTRK--AVEELSTK--------------------------M
LADV--V-ESLIGAAYLHGGFDLGISCAQFF--GL--GL----E----WN
PLSKCV-ELALSRV----Q---PTD------------------EVS-T-Q
-LLHVERMVGYTFK--RKLLLVESLTHASYQYDD---------RT-VSYE
RMEFLGDA-----------------LLDMVVTDFLYRYP--G---K----
--------EYSPHDMHLRKSAVVNTHFLAYICLGRSLEVD--A-SMPR--
--------------------PG--P-------------------------
-----------------------R--------------------------
-----------G---------------------KV-VV-TPNTTPIHLFQ
CLQHSSTVILEDQRLTFSRFKKM--KDEIEASLR----------------
--TGRMFPWGALTRLQAPKLFSDMIESLIGAVYLDSEGNMD---------
----------TVRELLESLGILGWLDRFV-RDEVDVLHPVSRLSVWASRQ
Q-------------------------------------------------
----------------A----K------IEYE--YK--D--EK-GCVICT
ITVE-----------G----R----------------------E-P----
--------------------------------------------------
--------------------------------------------------
--V---SAE-AE-----KRGH--A-------SQEEAR--FAAAEEAI--A
MWAVE---------------------------------------------
--------------------------------------------------
--------------------------------------------------
--------------------------------------------------
--------------------------------------------------
--------------------------------------------------
--------------------------------------------------
----------------------------------------------
>KAF9234154.1/1-1341
MGDALGV-------------------------------------------
--------------------------------------------------
--------------------------------------------------
--------------------------------------------------
--------------------------------------------------
--------------------------------------------------
--------------------------------------------------
--------------------------------------------------
-----------------ATHK-PD------EAITRGYQQEIIS-------
IIAQDTGSGKTHIAV---------------------LRMK----IEC-DR
E----PH----------------K-------------------V-SWFLA
PTVALCEQQN--------------------DVIQKAIG-SVGLI-HGA--
--------------------------------------FGREIGLLIFDE
AHHANDD-----------------HPMNC--IMKNFYFSL--PE------
----------------------------ERPMILGL---TASPMFG----
-----GN-ALWRL---A--LEMNLDSVIRSPRHNRDELEAHVHRPVFKHV
LYDPP-PPYS-------T-----C----HLASKNFQALENVADSMNIEQD
PYVLSLRNQLAKL--SP---------------------------------
--G----------------------QDRTRLDQKLSKTIRQQNSYTHKGI
RDFLNTSRDICFDLGPWAADWYIQRVVEKALE---N-A---SPY-S-E-I
-------------------------A--T-AWQDKE--KMYLRNHLKRI-
---D--IT-PVSY----G-A-SSIE--NGISAKLRVLIRTLEEEKERS--
----E--------S-----------------------------F------
--------N----------------EPYSGLIFVTRRDAVLALAAVLEHH
PSTSNPE----SFRVGCLLGSSESAYRTAFLDITRK--------------
-------------------------------------I-LR-Q-------
--------------------P-QAETLDDFRSGAKNLIVATAVAEEGLDI
QACGNVIRWDVPNNMASWAQSRGRARRKRSSFVLMFESG-G------IDD
---ARIEQFESLERQMVALYNANRQA---VN-I-------P---------
---P-P---L-----M-D-VD-DGLEL-REFRVDST--------------
------------------------GALLTLQASVSHLNHFCAVLPNS--R
-H-GGHVALYDIDPPDLPEGWHS--LDTQQ--------------------
---QE-VPAYPGPFGS-------LPR----------E--LRVHTV-ERKY
PSKRSAYQHIAFNAYLALYE---AGLLNDHLLPLTSV-IEPEVEEEVKNM
L-KDIEKRAGTA-SV--TSQ-LNPWLPS-SD-------------------
---------------------------------------EGTWWSMEVE-
-----V-------DGL---SP-LTLFTRIEIPA--L--G-GDELPVLYHP
Y-KG---Q--------------------------LAVKIG--PGR-----
------------VS------------------NM--------S-Q-EDVK
VTQQTTRRLFWSLSGAR--MEWQHLDFAYLSTIRTD--------------
----P-D------ND-----KWGPG-------------------------
--------------------------------------------------
-----------------------A-KLSVQRT-GHPV----DL--TWVRD
GR--SF-G----KL-YRFIGWHH--D--KLSDEEEAEIRSHSTY-S-R--
------------L-----------------------------EN-I-EIT
Y-PLLIVEPLPNRANFLLPLTISN--------------------------
---------------ANPKTLLLRASLSHLNVNTRSSSRQSFA------I
LTVAMTVKSLRSTIFP-R--------------------------------
--------P---P-LAE--------I-PYPFLTMAVTAPVAEDL------
-TNYQRLETLGDAVLKFVVAMNLLATYPLWHEGYLTRRKDHAVANSRLAK
EAI--RRSLFQWIIR------------------TRF-----SP-KR-FKP
LYLSQPAL-P-V-AE--D------------------------K-------
-----------P--------------------------------------
---------D-----D----------------------------------
--------------------------------------------------
------K-------------------------------------------
--------------------------------------------------
---------------------------------------N---K-DE---
-P--VVGGGKTRK--AVEQLSTK--------------------------M
LADV--V-ESLIGAAYVHGGFDLGISCAQFF--GL--GL----E----WK
TLEKCV-ELALSRV----Q---LTN------------------EVS-S-Q
-LTNVEHMLGYTFK--RKLLLVEALSHASYQYDD---------RT-VSYE
RMEFLGDA-----------------LLDMVVTDFLYNYP--G---K----
--------EFSPHDMHIRKSAVVNTHFLAYICLWRSLDVD--A-SMPG--
--------------------PG--A-------------------------
-----------------------R--------------------------
-----------G-------------------------------QQIHLF-
----------QYQRLTFSRFEKI--KDEIWETLT----------------
--TGKMFPWAALTL-----------ESL-------VEGNMD---------
----------TVRKLLRSLGILTCLDRIV-RNDVDTLHPVTRLSIWAGRQ
H-------------------------------------------------
----------------A----K------IEYS--YK--D--EK-GRVICT
ISVE-----------G----R----------------------E------
--------------------------------------------------
--------------------------------------------------
-----------------PRGH--A-------SQEEAR--FAAAEKSI--A
IWAVD---------------------------------------------
--------------------------------------------------
--------------------------------------------------
--------------------------------------------------
--------------------------------------------------
--------------------------------------------------
--------------------------------------------------
----------------------------------------------
>KAF9264929.1/1-1483
MGDSSS--------------------------------------------
--------------------------------------------------
--------------------------------------------------
--------------------------------------------------
--------------------------------------------------
--------------------------------------------------
--------------------------------------------------
--------------------------------------------------
-------------------ST-TP------SWVTRGYQREMLEESLRRNI
IIAMDTGSGKTHIAV---------------------LRLK----IEV-ER
E----SR----------------K-------------------I-SWFFA
PTVSLCEQQH--------------------MVIDQALPVPVGLI-TGSKN
PDQWKDTNLWRTVLEKYRVVV-STPQVLLDALRHGYIVMGRDISLLIFDE
AHHAVEG-----------------DPYNR--IMQEFYKVL--PPRPKTT-
E---------------------VSLSDMIRPMIMGL---TASPIYG----
-----GN-VDRAFN--M--IEHNLDSVIVSPLLHREELAQYVHRPIFKHI
LYHRP-NV---------------S----ELFSPNLAALGYAIENLDIEDD
PYVKSLRRSLSSI--SP---------------------------------
--G---------------------SAEYRRIDGKLSKVISKEDTFTHKGL
RDCKRTAEAILVDVGYWAAEWFIWEVLCNAKQ---A-A---DPL-R-R-M
-------------------------M--K-TWKLEE--KVYLLDIINTI-
---H--IT-PPSY----A-P-DDVA--NGLSDKIVALIQCLLAEKEEA--
------E------K-----------------------------C------
--------N----------------AVFSGLVFVQRRDVVLALKEVLSNH
PVIA--S----AFQVGSLLGTSDSGHRHSMMDITRR--------------
-------------------------------------M-VK-E-------
--------------------T-PSEILGEFRIGEKNLIVSTSVAEEGIDI
QACRCVIRWDLPPNMASWAQSRGRARKERSTFVLMFEED-A------NVN
---QEVVKWEKLEREMVSRYTDTMRE---TF-S-------V---------
--------N------G-----HPDEDD-LRFEVPHT--------------
------G------------------ALLTLQSAIPHLSHFCAVLLSR--N
-L-GEYQPIYDIDPPDHPVGWHT--FHSQS-Q------------------
----S-MSLYQGPWNSTVTLPRVLPP----------E--FRMFST-DRPC
SNKVSAHQHAAFAAYRCLYE---NGFLNDNLLPFFV------DNDEVKEL
K-QEVEKRMSLV-DV-Q-KQ-IDPWVST-SE-------------------
---------------------------------------SGVWYRSELA-
-----I-------GDL---PP-LHIFTQIDPAP--W--T-EDNGPTLHIP
I-RG---Q--------------------------LKVRLR--PVD-----
------------TV------------------R-----L---D-D-ECIT
KARDHTRMLFWCLHGAR--MDWDKQDFSYLVLPSDD--------------
----S-E------DN-----HWCER-RSWAHSVQ----P-----------
--------------------------------------------------
-----A-----V--FVNEAFHANA-RIMGEHY-GFPA----DL--TMIKK
GG--AF-S----RA-YHFVRWRL--SSEPLTTEERESLQN--MY-R----
------------D-----------------------------PD-L-EIS
F-PLLVVEPFPSRSNFLIPLPLAAT-P-----------------------
-------------P-APPKQILLIPARSSITVLSRAEVQSAFLLPSVLRA
LYMRFTVDSFRRSVLS-G--------------------------------
--------T---P-LFE--------L-SEELLTVALTAPVSQER------
-KNYQRLETLGDAVLKYVVAVQVFDEYPVWPEGYLTKKKDHAVNNARLAK
ESM--IRETFKWIIR------------------DRM-----LA-KK-WKP
AYLSPLSS-LSS-GT-----------------------------------
-----------R--------------------------------------
------------------------------APV---EP------------
--------------------------------------------------
-----------------------T-------------------------S
I----------N--------------------------------------
---------------------------------------R---T-ES---
GM--G-EIKKKKK--NQQEMSTK-------------------------VV
LADV--I-ESLIGAAYEHSGIDMAYEAMRFF--DL--GL----N----WK
PLSVRI-NSSLRRV----D---DTE----------S---RI-IQIP-E-Q
-VTHVEKIIGYRFT--RKMLLVEALTHSSHQQD----L-----GT-ISNE
RMEFLGDA-----------------VLDMIVNDYLYHAT--G---K----
--------EYSPGHVYLRKVAVVNGHILAFICLNASLELS--M-QMPE--
--------------------PD--E-------------------------
-----------------------D--------------------------
-----------G---------------------SI-SL-VDESKTVHLWQ
CLLHSSTQVHNEQMTTQARFHRR--GEEIGAALG----------------
--SGRIFPWAGLTRLQAPKFFADMVESIFGAVYLDSGGDLE---------
----------AVRGVIWNLGLLQILKRIV-DEDIDILHPVSRLSMWAAKA
Q-------------------------------------------------
----------------K----K------VGYE--YV--Q--AS-GCITCN
ILID-----------G----E----------------------I-L----
--ED----------------------------------------------
--------------------------------------------------
--A---SER-DI-----YHGK--A-------SQEEVR--LAAAEAAI--Q
ILHLRASE------------------------------------------
--------------------------------------------------
--MNL---------------------------------------------
--------------------------------------------------
--------------------------------------------------
--------------------------------------------------
--------------------------------------------------
-------------------------------S--------------
>KAF9445351.1/1-1549
MVNV----------------------------------------------
--------------------------------------------------
--------------------------------------------------
--------------------------------------------------
--------------------------------------------------
--------------------------------------------------
--------------------------------------------------
-------------------------------------------------I
-----------------PSLP-TD------VPATRGYQQEMLEESTKRNI
IIAMDTGSGKTHIAV---------------------LRIK----HEV-ER
E----PS----------------K-------------------V-AWFFA
PTVALCAQQK--------------------AVIQTYLPVSVGLV-SGALE
PDQWKSAALWERVLSTHRVMV-STPQVFLDALRHAYIDLGKDISLLVFDE
AHHATGD-----------------HPYTR--IMVEFYHRI--VEIPASE-
R--I------------------FGVSQISRPYIMGL---TASPIYG----
-----GN-VAKAFS--M--LERNLDSIIRAPRLNRTELSQFVHRPVFLHV
MFDPW-P----------------I----EPFSTNLAVISSIVDSLKIEDD
PYVISLRQQLSKA--QA---------------------------------
--N---------------------SPEYYRIDQKLSTTIRSQKTFTLKGL
RDFKRAASDILFDLGPWAADWYAWRIIEKARD---A-A---NPY-N-N-L
-------------------------M--A-TWKSTE--KDHLLKILNNI-
---V--LT-PVSF----H-E-DDLV--EDCSDKVQQLIMTLLNEKIET--
----E--------E-----------------------------R------
--------G----------------DVYSSLVFVQRRDTVLALAELLNNH
PFTK--G----IFRIGILLGTSDSSYRHSFLDITRK--------------
-------------------------------------L-AR-E-------
--------------------S-QEETVADFRSGELNLIIATAVAEEGLDI
QACGSVIRWDLPPNMASWAQSRGRARRKRSTFTLMFSRG-S------QSQ
---QDVQKWENLERQMVEMYNDPMRD---LA-M-------E---------
---D-E--SG-----S-SME-DDSEDD-VVYIVEST--------------
------G------------------ARLSLHSAVAHLSHFCAVIPTT--S
-H-VDSRPIYDIDPPEMPIGWHA--SPST---------------------
-P--S-EPLYNGPWGSKLTLPRCLPL----------H--CREFTV-PRIY
HNKVSAHRHVAFKAYLGLYE---AGLLNDSLLPLTSV-VEPEKEGEVREM
L-KDVEKRVGMA-SV-D-LQ-MDPWAAP-EAD------------------
------------------------------PDA-E----PTYWYTARMC-
-----I-------GDL---PP-LVFFTRSESVE--L--D-LVDGPILYCP
G-KD---Q------------------------P-VRTTFT--PIG-----
------------RA------------------F-----D---T-E-DIVQ
KAKEYTRRVFWSLNWVR--MDWDNLDFAYLIYPEAP--LD----------
------E------GD-----DWVKR-RMWLEELR----K-------DDE-
--------------------------------------------------
-----V-----S--NHSKEYTVHA-RTFGEAF-EYPT----DP--VMVLK
----EF-G----RA-YQFVGWRN--E--KLPEEEEEALQR--TR-R-P--
------------RS-------------------------EDEKP-P-EII
Y-PLLIVKPFHPRRNFLVPTKPRDPT-L----------------------
-------------PPPEVQYTHLLPENSGIVLISPIETEYAFLLPSVLRS
VGNTLTLISLRSNLFL-P--------------------------------
--------A---PSLRG--------I-PLGLLANALTATSAGER------
-FNYQRLETLGDTVLKFLVALQVLVEYPLWHEGYLTKKKDHTVSNVRLAK
ENV--KRGMFKWIIR------------------DLM-----LG-RK-WKP
KYVLKATE-RP-MPM--S----------EE-------EL-----------
--------------------------------------------------
--------------------------------------------V-----
-----------ER-------------------------------------
---------------------------------------ELMV-V-----
-------------------------------DEP----------------
--------------------------------------R----E-MP---
EE--GKQIRKKKA--KKQDLSTK-------------------------T-
LADV--V-ESLIGASYIHGSFTLGYECAKLF--DL--GL----K----WL
PPPQRV-EHFIARL----E---PDC------------------DIP-P-A
-LRYVEEMIGYTFR--HKILLLEALTHASYQQD----V-----RT-VSYE
RMEFLGDS-----------------VLDMVVTDYLYHAP--G---K----
--------NYSPGHIHLRRSAVVNTHFLAFICLNTSVKFD--A-TLPR--
--------------------MV--N-------------------------
--------------------------------------------------
-----------G-----------N----------I-HD-EVDAQEISLWK
CLLHSSSRVMDDQAHTHSRFRKR--KEEITAALQ----N-----------
---DNIFPWAALTRLQAPKFYSDIIESVLGAVFLDCNGDIT---------
----------IARQVIARLGILPVLERIV-RDDVDVWHPVSRIAQWASKH
G-------------------------------------------------
----------------R----N------LEFA--FE--K--ER-GAIKCS
VLVD-----------G----Q----------------------I-E----
--------------------------------------------------
--------------------------------------------------
--V---TAQ-DQ-----YRGA--S-------TQEEVK--LVAAEEAS--R
ALRLRSTH------------------------------------------
--------------------------------------------------
--MNQ-EL------D---------------------------------G-
---K----G-KWG----------G-------------------K-GK---
G------------K-G----------------------------K-----
----R---KE----------------------------EG----S-----
---T-----DM---------------T---DE----PTQ-----------
-----------ANG-NV--QD---------V------------QVN
>KAF9464051.1/1-1502
M-------------------------------------------------
--------------------------------------------------
--------------------------------------------------
--------------------------------------------------
--------------------------------------------------
--------------------------------------------------
--------------------------------------------------
--------------------------------------------------
-------------------------------PATRGYQQEMLEESMRSNI
IIALDTGSGKTHIAV---------------------LRMK----NEV-ER
Q----PT----------------K-------------------V-SWFVA
PTVALCQQQR--------------------NTIQTSIPVSVGII-SGSLA
PEQWKNAGLWREVLRRHRIMV-TTPQVLLDAMRHGYVHLGRDISLLVFDE
AHHAVDK-----------------HPYNV--IMDEFYFRL--PLQTPTL-
------------------------SLDIARPTILGL---TASPIYG----
-----GN-VVKAFQ--T--IENNLDSVIRAPQRYRMELAKFVHRPVFRHI
LYAPV-DE-M-------------M----PPFSTNLASLLSVIRTLNIEDD
PYVRTLRQQLAKA--TH---------------------------------
--G---------------------TSEYSRTDQRLSGVIFKENTFTHRGL
RDFARTAEVILFDLGPWAADWYVWQVLEKAKH---A-A---NPY-N-N-V
-------------------------I--S-TWKNSE--KTYLLGILDKI-
---V--VS-PVSF----Y-P-DDIA--DDSSDKVRALIDCLLSEKHDT--
----E--------T-----------------------------E------
--------N----------------ESYSGLVFVQRRDAVLALTEVLRHH
PRTK--G----LFQLGCLLGTSDNSRRHSFLDITRT--------------
-------------------------------------L-IK-E-------
--------------------P-QEEILSDFKIGERNVIVSTAVAEEGIDI
QACGSVIRWDPPTNMASWAQSRGRARRQRSTFTLMFERG-G------NHQ
---KDIVKWVELEQQMVALYNDPSRE---LE-T-------L---------
---D-E---------V-T-V-DDEEDD-VEFRVTST--------------
------G------------------ALLTLHSAVSHLAHFCAVIPTT--S
-H-VDNAPLYDTEPPELPEGWHS--YQPRS-K------------------
-K--S-VIPYPGPFGSKVTLPRCLHL----------P--TREFSV-GLEY
KTRISAHRHAAFKAYLALYD---AELLNDHLLPITSV-VEPQLEDEVKAL
L-RDVEKRAGFA-NV-S-IQ-MDPWAPE-ED-------------------
---------------------------------------EDCWRMYVLI-
-----I-------DTL---PP-LRLLTRSGHIS--L--P-EDKGPLLYRS
G-YD----------------------------P-LQCYIK--PAG-----
------------VL------------------S-----L---T-D-TIVV
QAQEYTRRLFWSLNGSR--MKWDNLDFSYLFLPIHQ--D-----------
----A--------DA-----QWETR-RTWLTEIN----R-------SLN-
--------------------------------------------------
-----------L--SHADEFFANG-ETFGAEY-LYPD----DI--AIVRN
GF--QF-A----KG-YHFVRWRF--E--VLSPEEEVEFRE--NY-S-R--
------------F-----------------------------SD-L-EIT
Y-PLLVVEPLPPRTNFLIPTPPPTGP------------------------
--------------PSERKTILLLPRLSSIVLLSKADIEYAFLLPSVLRS
VSMALTAESLRRTLFI-G--------------------------------
--------T---P-LFD--------I-PLPLLITATTAPVSGEK------
-HNYQRLETLGDTVLKFVVGIQLIAEYPLWHEGYLTKRKDHAVSNVRLAK
EDI--AKGVYRWIIR------------------DRM-----LG-KK-WKP
MYLTNQDT-MDT-PA-----------------------------------
-----------DT--------------------------------T----
---------T-----E------------------------------N---
--------------------------------------------------
-----------------------D--------------------------
---------------------------I----------------------
--------------------------------------E----P-PQ---
NE--SGKSKKKPK--QRQELSTK-------------------------V-
LADV--I-ESLIGAAYIHGSFDLGYECAKFF--DL--GL----K----WA
PLQTRI-ESLLLRI----E---T-----------------H-DNLP-R-Q
-LEMVEHMLGYTFQ--RKHILIEALTHASYEQD----P-----HT-SSYE
RLEFLGDS-----------------VLDMVVTDFLYHAP--G---K----
--------NYSPGHLFLRKSAMVNAHILAYVCLRTCVQID--A-AMPG--
--------------------PS--P-------------------------
-----------------------D--------------------------
-----------G-----------H----------I-AF-QPDTHLVYLWQ
CLLHSSPRVLEDQANSHARFMKR--RDVIEDSLR----N-----------
---GDIFPWAELTRLQAPKFLSDIIESLLGAAFLDSSGNLD---------
----------VAKSVVRQLGIMQIMEHIV-EKDVDVLHPVSRLSLWAGKH
D-------------------------------------------------
----------------R----E------LKYE--YE--K--EK-GNVSCI
IMVD-----------G----K----------------------E-E----
--------------------------------------------------
--------------------------------------------------
--V---RQT-DV-----YRGL--A-------SQEQAK--FLAAEKAI--K
MFRLRDVN------------------------------------------
--------------------------------------------------
--MNY-TL------M---------------------------------K-
---R----K-TTP----------K-------------------K-KK---
S------------KKN----------------------------V-----
----Q---------------------------------------------
---K-----DS-------------------------KEP-----------
-----------------NGVN---------A---------------
>KAF9474151.1/1-1620
MDNPTNTN------------------------------------------
--------------------------------------------------
--------------------------------------------------
--------------------------------------------------
--------------------------------P-----------------
--------------------------------------------------
--------------------------------------------------
-------T-----------------D-A-----------------S-Q-T
-----------------SAGG-VQ------ILTTRGYQQEMLDESLKRNV
IIALDTGSGKTLIAV---------------------LRMK----HEM-ER
E----PR----------------K-------------------I-SWFFA
PTVALCEQQK--------------------AVIEAYLPVSVGLL-SGANE
PDQWKNPRLWQRVLSTNRIIV-STPQVLLDALRHGYISLGQDVSLLIFDE
AHHAVDK-----------------HPYNR--IMVEFYRPL--PPRTAPR-
-------------------------GGLVRPMVLGL---TASPIYG----
-----GY-VEKAFK--T--IEHNLDCTIRAPRKNKEELAAYVHPPIFRHV
MYRPS-DD--------------------SLFSTNLASLAGTIAKMNVEND
PYVKSLRASLKRS--IP---------------------------------
--G---------------------SPEYIRTDQKLSNVVLKQDSFTHKGM
RDFQRAAGEICVDIGPWAADWFVWKVLDRTKA---V-A---NPY-N-G-M
-------------------------M--M-TWKQSE--KDYLLGVVNEI-
---T--VS-EVSY----Y-G-DDIA--DDVSDKTRALIECLLTELVET--
----E--------A-----------------------------L------
--------G----------------DAYSSIIFVHRRDAVLALAEVLKHH
PKTK--D----VFRIGTLLGASGSGQQQTMMDITRN--------------
-------------------------------------L-VN-D-------
--------------------TPQPIVLAEFKSGLKNLIISTAVAEEGIDI
QACGSVIRWDQPQNMASWAQSKGRARKVRSTFTMMFQEG-S-------RR
---DEVEKWIMQETQMRAAYNDPSRD---NE-M-------N---------
---V-V--D-----EI-REN-EDEDED-LEFRIEST--------------
------G------------------ACLTLHSAITHLTHFCAVIPKP--A
-H-VNNRPLFAIDPPDYPEGWHS--NQG----------------------
----P-RPVYSGPYGSTVTLPRTLPI----------PLPQRTFTV-PRIY
RSRISAHRHVAFIAYQALYQ---MALLNDNLLPITSI-VHPPLEEEVQAL
H-MEVEKREGLA-KV-R-KG-IDPWAAP-KIKD-----------------
----------------------------KDEAS-E----TSIWHVAMVS-
-----I-------DGI---AP-LWLFTQGGAIA--L--E-GTEGPTLYRP
G-IP----------------------------P-TQTHVR--YIN-----
------------EF------------------EED---E---L-Q-ARLA
DAKEWTRMLFWGLNHSR--MDWDNLDFSYFFLPTSS--SEAVS-FTFDNV
YS-TA-I------NP-----EWTRR-RRWLEDLS----A-------SPA-
---AT---------------------------------------------
-----E-----N--QRKHHVTARA-NEFGHAF-GYPN----DI--TFVRR
YL--GF-G----RP-FKFVRWQF--D--PLSTAEENAVRE--QY-R-K--
------------KRKN------------------------ENVL-L-EID
Y-PLLAVQPFPPRRNFLVPIPTKEHGEA----------------------
------Q-E----EQKEAPFIYLLPEYSGIILYSREEAEYAFLLPSILRF
LSMRMTASSLHKTIFS-HP-VTSS----P---------SET---------
----S-SSSTLFD-VPP--------I-PLPLLTTAITAPESGER------
-SNYQRMETLGDTVLKFIASLNIFAQYPLWHEGYLTQKMSHAVSNVRLAQ
EDV--RLRLYRWIIR------------------DVM-----LG-KK-WQP
KYATTIDI-KSA-TP-----------------------------------
-----------SP---------------AGPS--------PP---I----
---------V-----E------------------------------S---
------------SVSAEIA-----------------------TPS---PL
--LCLE--------------------------------------------
-Q------------------------------------PD----DQLM--
---AIDLPEPAVT------A---------PTST----SD----G-DK---
PH--KKTKKKKSK--KSDQLSTK-------------------------V-
LADV--V-ESIVGAAYLHDGFSLASEYLEFF--DL--GL----K----WE
SVSDRL-SEVLDRV----D---DIP----------I---DG-FIPP-P-Q
-LTDVERMIGYTFQ--RKLLLVEALTHASYQGE----E-----LT-PSYE
RMEFLGDS-----------------VLDMVVTDYLYRAQ--G---K----
--------NYSPGHMQLRKSAVVNGHILGYICLKTCTTVE--S-VIPG--
--------------------PA--A-------------------------
-----------------------G--------------------------
-----------GLR----IGGSTV----------I-EE-RSDTKEIHLWK
CLLHSSPKLLEDQLTTATRFKEW--NAEIEKRLT----S-----------
---GPVFPWAALTRLQAPKVFSDMIESIVGAVYLDTRGDFS---------
----------IVRDVLRTLGIYSLLERIV-SDDVDVLHPISRLSMWAQKH
E-------------------------------------------------
----------------K----E------VQYK--VW--R--SG-GRVSCT
VVVD-----------G----K----------------------E-E----
--------------------------------------------------
--------------------------------------------------
--A---REQ-VA-----WTGK--P-------SQEEVK--YNVAESVI--T
KFKLRDVG------------------------------------------
--------------------------------------------------
--IGY-EE------L---------------------------------K-
---K----K-KTR----------Q-------------------K-KE---
K------------DVR----------------------------R-----
----E----S----------------------------------G-----
---------DE---------------------------------------
----------------------------------------------
>KAF9476959.1/1-1626
MGHDEPPP------------------------------------------
--------------------------------------------------
--------------------------------------------------
--------------------------------------------------
--------------------------------Q-----------------
--------------------------------------------------
--------------------------------------------------
-------S-----------------A-QDAST-----LQMPQKSTS-G-T
-----------------TVNG-VE------MPPTRGYQQEMLDESLKRNI
IIALDTGSGKTLIAV---------------------LRMK----HEM-ER
E----PT----------------K-------------------L-SWFFA
PTVALCDQQK--------------------AVIEKYLPVSVGIV-SGANE
PDQWKNATLWQRVLSTHRIVV-STPQVFLDALRHGYISLGRDVSLLVFDE
AHHAVDN-----------------HPYNR--IMIEFYQPL--PPRTATV-
------------------------KRGNVRPMVLGL---TASPIYG----
-----GN-VEKAFK--T--IETNLDCTIRAPRKNRAELATYVHPPVFKHV
MHKPS-EG--------------------VLFSTNLASLTANINKLDIEND
PYVKSLRSSLKRS--TP---------------------------------
--G---------------------SPEYIRTDQKLSKVIAKQNSFTHKGM
ADFYRAAYDICADIGPWAADWFVWKVLDRAKT---A-A---NPY-N-T-M
-------------------------M--M-TWRSSE--KAYLLSIINKI-
---V--VS-DVSY----Y-A-DDIV--DDLSDKTRVLIECLLEEQAEA--
----E--------A-----------------------------L------
--------G----------------EAYSCIVFVQRRDAVLALAEVLKHH
PKTK--D----AFSIGTLLGSSDSLHRHAMMDITRS--------------
-------------------------------------L-VR-E-------
--------------------ASQDAVLAEFKSGAKNLIISTAVAEEGIDI
QACGSVIRWDLPPNMASWAQSKGRARKRRSTFTMMFEEG-S-------GR
---EEVNKWVGLEKQMREAYNDSSRD---KN-Q-------Q---------
---I-E--N-N---YV-LED-EEEEEE-LEFRIEST--------------
------G------------------ACLTLHSAISHLTHFCAVIPNS--T
-H-VDNRPLFELDPPEFPEGWHF--AQS----------------------
----A-RPDYSGPYGSTVTLPRTLPI----------PLAERTFTV-PRTY
RSRISAHRHSAFLAYRSLYE---RGLLNDSLLPITSI-VQPHLEKEVRSL
L-AEVEKREGLA-EV-L-MG-MDPWAAP-EIQD-----------------
------------------------------GKS-D----TVTWHAAVVL-
-----I-------DGM---AP-LWLFTQASAIA--L--E-GTEGPLLYRS
G-VP----------------------------P-TQTSVR--YVG-----
------------AF------------------EEK---D---L-E-SRLE
DAKEWTRMLFWGLNRSR--MEWDNLDFSYFFLPTSS--SEALS-SGFDDV
YS-TT-I------NP-----EWTRR-RLWFEELT----T-------TAP-
--------------------------------------------------
-----------D--QRKYHLTARA-SEFGDAF-GHPS----DV--TLVQR
HP--GY-G----RP-FKFVRWQF--E--PLSPEEEEALQE--MY-R-K--
------------KGDD---------------S--------DKAP-V-EIQ
Y-PLLVAQAFPPRSNFLIPIPTKEPVEV----------------------
------E-E----ENNGPPLVYLLSQYSGILLFSQEETEYAFLLPSILRF
LSMRMTAFSLHKDVFS-NP-ES------C---------L-----------
--SSP-APS---P-VPP--------I-PLPLLTTAITAPVSGEQ------
-FNYQRMETLGDTVLKFIAGLNIFAEHPLWHEGYLTQKKDHAVSNVRLAK
ENV--RLRLYHWIIR------------------DTM-----LG-KK-WKP
KYVAFKQI-KSP-SP-----------------------------------
-----------PP---------------PEPDVL--TTPPVP---L----
---------T-----D------------------------------D---
------------KSSP---------------------------PL---PL
-----SQ------------------------------P-------DG---
RE------------------------------------IT----------
---------TNSTAVIVSAS---------MPSV----DG----A-EP---
PK--KPKKKKRAK--KSEKLSTK-------------------------V-
LADV--I-ESIVGAAYLHGSFSLGFEYLRFF--GL--GL----K----WE
SVPDRI-TEVIARV----D---AIS----------V---DE-FIAP-P-Q
-LRDVERMIGYTFK--RKLLLIEALTHASYQGD----E-----RT-PSYE
RMEFLGDS-----------------VLDMVVTDYLYRAP--G---K----
--------NYSPGHMHLRKSAMVNAHILGYFCLKTYTTVE--S-VVPR--
--------------------PA--V-------------------------
-----------------------G--------------------------
-----------GDGDDERRKGPPI----------I-EE-HKEKKKIHLWK
CLLHSSPKVLEDQLNTATRFTKW--NAEIEERLM----S-----------
---GPVFPWAALTRLQAPKLFSDMIESILGAVFLDSEGSFA---------
----------VIRDVLRTLGILPLLERVV-SDDVDVLHPVSRLSMWAAKN
E-------------------------------------------------
----------------K----Q------VQYK--VR--R--SA-GRVACA
VLVD-----------G----V----------------------E-E----
--------------------------------------------------
--------------------------------------------------
--A---KEE-VV-----WRGK--P-------SQEEVR--YNVAESAI--V
KFRLRDVG------------------------------------------
--------------------------------------------------
--VGY-EE------I---------------------------------R-
---K----R-KTK----------R-------------------K-KG---
K-------------YV----------------------------D-----
----E---------------------------------------------
---------DV---------------------------------------
----------------------------------------------
>KAF9525584.1/1-1579
MMVICHHL------------------------------------------
--------------------------------------------------
--------------------------------------------------
--------------------------------------------------
--------------------------------S-----------------
--------------------------------------------------
-----------------------------I------FSSLETYPFLLGLS
MDHDPATD---------------------------------------NPN
-----------------DSTL-TN------MHVTRGYQQEMLQDSLRRNI
IIALDTGSGKTHIAV---------------------LRLK----HEI-ER
N----AT----------------K-------------------R-SWFIA
PTVALCEQQK--------------------NVIEKSIPVPVGIV-SGANE
PDQWKDAALWERVLRSHRIIV-STPQVLLDALRHGYASLGKDISLIVFDE
AHHAVDK-----------------HPYNR--IMKEFYFHL--AIRDLEG-
------------------------DDAEIRPMILGL---TASPIYG----
-----GN-ASKAFE--T--IEANLDCVIRAPRLYKSELSQYVHRPKFKHL
MYQPQ-VD---------------S----YFASSNIVSLSNIIKRLKIDDD
PSVKDLRSKLANM--TQ---------------------------------
--G---------------------SPDWRKYDQKLSRIINRGGSFVQKGL
NDFERAAIDICSDLGVWAADWFVYQVVERAKQ---A-S---NPY-N-N-I
-------------------------M--V-SWRLSE--KSYLLEILNEI-
---T--LC-PVSF----Y-P-EDIS--DDSSDKINVLIDCLLQEKEET--
----E--------A-----------------------------D------
--------N----------------DFYSTIIFVQRRDAVLALAEVLKHH
PRTK--D----VFNIGILLGTSDSSHRHSMMDITRS--------------
-------------------------------------L-VK-E-------
--------------------S-QDDTITQFREGEKNLIVSTSVAEEGIDI
QACGSVIRWDPPPNMASWAQSRGRARKRKSTFTLLFKAG-G------EEQ
---NAVDKWETLERQMLALIHDPSRE---LD-A-------A---------
---V-D--DLVTDDMD-VDV-DEDGRE-FIYEIEST--------------
------G------------------AKQTLHSVISHLTSFCSIIPES--S
-H-ADNQPFFERDPPEYPDGWHL--RPT----------------------
----T-QELYLGPFGSTVTLPRSLPI----------P--KRQFQV-ERQF
ATVVSAHRHAAFKAYVELHK---QGLLNDHLLPITHI-LEPELEEEVKAL
L-ADVEKREGMA-KV-S-IG-IDPWRAE-ENQ------------------
--------------------------------M-D----QSSWFSSVLT-
-----L-------EGL---PP-LLLFTKTEMVQ--L--D-SSQGPKLYRR
D-RP----------------------------V-VRASIQ--PGS-----
------------SI------------------S-----D---D-D-QMIS
DARRFTRMIFWGLNNTR--MEWDNLDFAYLVLPSGG--A-----------
-------------DT-----TWSAR-RQWLESKS----G-------S---
--------------------------------------------------
---------------DDSHLMAKA-DQFAQEF-GCVN----DV--TLIQR
QI--GQ-G----RP-FKFTGWRH--E--PLNEEEEGRLRE--RY-D-R--
------------FR----------------------------DG-I-DIV
Y-PLVEVRAYPPRTNFLVPFTKVASQVS----------------------
--------E----DTQEASPIHLLPQHTGIILLSPDETEYSFLLPSIMRF
LMLISTAKSLRNTLFV-S--------------------------------
--------S---P-IYA--------I-PLPLLVSAITASSAGEQ------
-SNYQRLETLGDAVLKFTVAIQLFAEYPMWPEGYLTKRKDHAVSNVRLAK
EDI--RIKLYRWIIR------------------ESM-----LG-KK-WKP
HYFSAIAT-PET-PR--T------------------------TTAAAVA-
-----------P---------------------------------I----
---------D-----E------------------------------A---
---------------------------SQ---------------A---PK
S-----L----------------Q-------------D------------
---------------------------D----------------AIETDD
RRIQGT--------------------------------S----K-PS---
TS--PHKKKKSKK--SSKQLSTK-------------------------I-
LADV--V-ESVIGAAFLHGGLDLGYEAVKFF--DL--GL----K----WK
TISERI-IQVRTRS----D---TIMA------EKDP---AT-ISFP-P-Q
-LGDVEKMIGYTFT--RKIFLIEALTHASYQND----ST----RT-PSYE
RVEFLGDA-----------------ILDLIVNDYLFHAP--G---K----
--------NYSPGHIFLRKCAVVNAHFLSYICLSAFTKID--K-TMPR--
--------------------PM--P-------------------------
-----------------------G--------------------------
-----------HS---------HT----------I-EE-TTESQNIYLFQ
CLLHSSPKVLDDQRNTFARYLLR--KPEIEEALN----E-----------
---SGIFPWASLTRLQAPKFLSDMVESVIGAVYLDSGGSFD---------
----------IVTNVLETLGIMKILKHIV-IDDVDVLHPVSRLSLWSQKH
E-------------------------------------------------
----------------K----K------IEYD--SG--K--ES-GKVFCR
ILVD-----------G----E----------------------E-V----
--Q-----------------------------------------------
--------------------------------------------------
-GS---KVS-DE-----FRGK--A-------SQDEVR--FAAAEVAI--K
ALRLRDVG------------------------------------------
--------------------------------------------------
--VGF-EL------L---------------------------------K-
---K----K-KPA----------R-------------------R-KK---
R-------------S-----------------------------K-----
----D----I----------------------------------V-----
---------E----------------------------------------
----------------------------------------------
>KAG0708464.1/1-1441
MEEP----------------------------------------------
--------------------------------------------------
--------------------------------------------------
--------------------------------------------------
--------------------------------------------------
--------------------------------------------------
--------------------------------------------------
--------------------------------------------------
-----------------SVTV-NS------TPKTRDYQQEMLDASLKENI
IIAQDTGSGKTLIAI---------------------LRMR----YEI-ER
G----SQ----------------K-------------------V-SWFLA
PTVALCEQQH--------------------RVIKDNMQVPVGLI-HGALE
PKQWTDISLWKRVLENNRVIV-STPQVLLDALSHGYVHMGLDIGFLVFDE
AHHADRN-----------------HPMSC--IMRGFYFSL--PPRLPAV-
S--GS--S--------------E-PAREERPMILGL---TASPMFG----
-----GN-ATTAFR--T--LEANLDCVIRSPRANRGELLTHVHRPIFRHV
RYDTP-QY-L-------D-----R----DYTSKNLSAVRAVVATMKIEED
PFVIQLRGTLSKT--PR---------------------------------
--G----------------------QEYTRLDQKLSKTIMNKKTYSHSGM
TELASAAAAICYDIGPWAADWYIDSVVSRALD---K-Q---NPY-E-A-F
-------------------------T--G-SLQPKE--KTYLLKHLSQI-
---E--LT-PLSL----D-P-VAIE--AGITDKVRVLLDTLEYEKEWS--
----E--------S-----------------------------A------
--------N----------------EPYSGLIFVTRRDEVLALAEVLRRH
PRSA--P----HFRLGCLLGSSQSSYRNTFLDITRT--------------
-------------------------------------L-LK-D-------
----------------------QSDVLEDFRSGDRNLIIATSVAEEGLDI
QACGNVIRWDLPDNMASWTQSRGRARRRRSSFVLMFESA-G------IDD
---ARVLEFEKLEHQMTALYQADRAA---RP-T-------A---------
---S-S---D-----G-E-E--PDEEE-PVFKVKST--------------
------------------------GATLTPLQAVTHLNHFCSVLPNS--G
-H-TAHLPIYDIDPADMPEGWHS--FDPQQ-R------------------
---VD-PPPYPRPFGCTVTLPRLLPA----------E--LRVFTV-DRTY
PSKQSAYRNVAFKAYLALYD---ANLLNDHLLPLTSV-VEPDLEEEVQNL
L-KDVEKRSGMT-SV--TSQ-MNPWQDE-EA-------------------
---------------------------------------DAVWRATRIV-
-----I-------QGF---AP-VRMLTRVDLPS--F--A-AGEAPVLYHP
L-KG---R--------------------------ISVELQ--AQG-----
------------VA------------------RH--------T-L-SDIQ
VTQESTRRLFWCLYGTR--MQWDKLDFAYLFEPAEE--D-----------
----P-E------RE-----VWDAR-RRWQRGLQ----G-------EE--
--------------------------------------------------
----------S----HGDDPFANA-ATFGEAF-SYPA----DI--SWVRD
GF--PY-G----KV-YRFLGWRH--D--PLSEEELEDFSA--RY-S-K--
------------T-----------------------------PD-F-EVT
Y-PLLHVEELPRRANFLLPLASTSES------------------------
----------------SLRRSFLPPHSSRIILLSRVQCDHASLIPSIIRH
ISVAATAVSLRETLFT-G--------------------------------
--------T---P-PYN--------I-PFRLMITAITAPVAQAH------
-VHYQRLETLGDAVLKFAVSMHLLATYPLWHEGYLTRRKDHAVSNSRLAR
EAI--RLSLYKWIVR------------------DRF-----TP-RK-FVP
QYFTK---------------------------------------------
--------------------------------------------------
--------------------------------------------------
--------------------------------------------------
--------------------------------------------------
--------------------------------------------------
--------------------------------------------------
-----------------GEVTTE--------------------------I
TEDV--VTEALIGAAYLHGGFDLGIECTRIF--GL--G----------WQ
SL---------ERV----E---IA-------------------DSP-T-Q
-MTDVERMLGYTFT--RKLLLVEAITHASYQFDL---------QT-ISYE
RMEFLGDS-----------------VLDMVITHHLYHYP--G---K----
--------QFSPGQMHIRKSAVVNMHFLTYICFQCSLEKD--A-SLPR--
--------------------PT--R-------------------------
--------------------------------------------------
-----------G---------------------RI-VM-DEETQRISLYQ
CLLHSSPVVFDQQRGTLARYRKV--KDEIEEALL----------------
--HGTTFPWAALTRLQAPKFFSDMIESIIGAVYLDSRGNLD---------
----------VVRQVLRTLGIMQQLERIL-KDDVDVVHPLTRLNIWASRE
H-------------------------------------------------
----------------K----E------LTSS--FE--E--ER-GHVTCT
ITVE-----------G----R----------------------E-P----
--------------------------------------------------
--------------------------------------------------
--V---QAT-AE-----KRGR--A-------SQEEAR--FAAAEKAI--Q
LWNVRATD------------------------------------------
--------------------------------------------------
--GIKD--------------------------------------------
--------------------------------------------------
--------------------------------------------------
--------------------------------------------------
--------------------------------------------------
-------------------------A--------------------
>KAG1716076.1/1-1480
MVSHSRNM------------------------------------------
--------------------------------------------------
--------------------------------------------------
--------------------------------------------------
--------------------------------------------------
---------------------------SRV--------------------
--------------------------------------------------
--------------------------------------------SR-P-G
-----------------SDLS-SD------HIETRSYQQEMLEASLLENI
VVALDTGSGKTHIAV-----------------------------------
---------------------------------------------SWFIA
PTVALCEQQH--------------------DVISKAIS-SVGLI-HGGLE
PKQWTNPELWESVLKTNRVVV-STPQVLLDALSHGHIKLGRDIGLLVFDE
AHHANDN-----------------HPMNC--IMRDHYFSL--PVRNPMA-
T--AD-----------------HGPVREERPMVLGL---TASPMFG----
-----GD-ASMAFR--K--LEMNLDSVIRSPRHHRHELTDHVHRPVFRHV
LYDQT-IPYL-------T-----C----HLMSPNLKALKRVVDSMNIQRD
PYVLALREQLSRR--PP---------------------------------
--G----------------------QERHRVDQKLSKVIAKESTYTHKGL
RDLMNTARDICYDLGPWAADWYIDQVVREALR---S-S---SPY-N-E-I
-------------------------V--T-PWQDKE--KAYLIEHLNKI-
---E--LT-PVSL----A-P-ADID--ARISDKVRVLLQTLEEEKARS--
----E--------E-----------------------------F------
--------N----------------EPYSGLVFVTRRDAVLALSAILEHH
PRTC--E----VFRVGSLVGSSESSYRVALLDITRK--------------
-------------------------------------L-LK-Q-------
--------------------S-QSTTLDDFRSGDKNLVVATSVAEEGLDI
QACGNVIRWDVPSNMASWAQSRGRARKKRSSFVLMFESG-G------VDD
---VRIAQFEELERQMVALYNEERQK---ME-V-------E---------
---I-P--EW-----E-A-ADLGDDEY-CTFKVEST--------------
------------------------GALLTLQAATSHINHFCSVLPTS--R
-H-DNYQALYDIDPPDMPTGWHS--LEPHQ--------------------
---QV-IPPYHGPFGCTLTLPRVIDA----------D--LRVHSV-ERVY
PSKRSAYQHVAFKAYVALYK---ADLLSDHLLPLMNA-KEDYADDEVNEI
L-RAIEKRTGMA-DV--ARQ-INPWQPQ-VS-------------------
---------------------------------------QGTWWSTEIH-
-----V-------SGL---PA-LTLLTQVEIPV--V--T-EDEPLFLYHP
V-QG---P--------------------------MKVIIP--PAS-----
------------PV------------------TL--------P-V-EVGH
AARCYTRRLFWTRHSPR--MAWAHLDFAYLFNCSGD--------------
----P-E------KS-----IWEER-REWSKNQN----G-------DA--
--------------------------------------------------
----------E----SEKTLLANA-EYFGKTY-NYPT----DI--VCVRD
GG--SP-G----KP-YRFIKWHF--D--KLSQEDEEELRVSSRY-R-R--
------------I-----------------------------ED-F-EVT
Y-PLLVVEPLPNKANFLLPRSVANAK------------------------
---------------KEGKHLFLSPRFSYIELLSSVESEYALLIPSILRH
LTVVMTVERLRQGLFS-I--------------------------------
--------A---PSLSN--------I-RTSFLTMAITAPVADDL------
-INYQRLESLGDAVLKFVVGLNLMALYRLWPEGFLTRKKDHTVNNQRLAK
AAI--RVTLFKWIIR------------------NRF-----TP-RK-YTP
LYLSQPEDF-NP--E--N------------------------G-------
-----------Q--------------------------------------
---------H----------------------------------------
--------------------------------------------------
--------------------------------------------------
--------------------------------------------------
-------------------------------------------D-DE---
-A--VANGGKPVN--EVEKLSTK--------------------------M
LADV--V-ESLIGAAYLHGGFDFGIECAQLF--RL--GV----D----LS
KLQDCI-TKILSRV----Q---LSS------------------DLS-G-Q
-LVPVEKMIGYTFQ--HKLLLIEALTHASYRFDN---------QT-VSYE
RMEFLGDA-----------------LLDMIVVDYLYNAP--G---H----
--------AFNPGDIHILKASVVNTHFLAYRCLQRSIEVD--T-SMPG--
--------------------PG--P-------------------------
-----------------------G--------------------------
-----------G---------------------KI-TV-NHTTRRIHLYQ
CLLHGSTVVLEEQRLTYTRFEKN--KAEIDEALS----------------
--SGKSFPWAALTRLQAPKFLSDIIESLIGAVYLDSHGNIE---------
----------TICTLLRTLGILDCLERLV-RDKVDVLHPVSRVGIWASRQ
Q-------------------------------------------------
----------------K----E------VDYE--FA--E--EK-GNIICT
VRVE-----------G----R----------------------D-P----
--------------------------------------------------
--------------------------------------------------
--I---QAE-AE-----KRGN--A-------SKEEAR--FAAAEKAI--A
LWGVGDVN------------------------------------------
--------------------------------------------------
--NKG---------------------------------------------
--------------------------------------------------
------------------------------------------------K-
--------------------------------------------------
--------------------------------------------------
----------------------------------------------
>KAG1724284.1/1-1483
MEEISAKK------------------------------------------
--------------------------------------------------
---N-------------------------------------D--------
--------------------------------------------------
--------------------------------------------------
--------------------------------------------------
--------------------------------------------------
-------------------------------------------------M
-----------------EVTV-DS------IPKTRDYQQEMLDASLKENI
IIAQDTGSGKTLIAI---------------------LRMR----YEI-ER
G----SQ----------------K-------------------V-SWFVA
PTVALCNQQH--------------------SVIKDNMQVPVGLI-HGALE
PKQWTDITLWKRVLENNRVVV-STPQVLLDALSHGYVHMGLDIGLLIFDE
AHHADRN-----------------HPMSC--IMRDFYFSL--PPRLPAA-
S--GS--S--------------VPIKQDERPMILGL---TASPMFG----
-----GN-PTLAFR--K--LEANLDCVIRSPRANRDELLTHVHRPIFRHV
RYDTP-QY-N-------D-----R----SYTSKNLSAVEAVITTMNIEED
PFVIQLRQKLAKT--AR---------------------------------
--G----------------------PEYTRMDQKLSKAIQSKKTYSHSGM
NDLANAGKAICYDIGPWAADWYIESVVSRALD---K-Q---TPW-D-E-L
-------------------------I--G-PLQPKE--KTYLMKHLTQI-
---E--LT-PLSY----D-P-TDIE--AGITDKVRVLLETLEYEKDWS--
----E--------S-----------------------------S------
--------N----------------EPYSGLIFVTRRDGVLALSEVLRNH
PRSA-------HFRLGCLLGSSQSSYRNSFLDITRT--------------
-------------------------------------L-LKDQ-------
--------------------P-QADILEGFRSGDRNLIVATSVAEEGLDI
QACGNVIRWDIPDNMASWAQSRGRARRRRSSFVLMFESS-G------IDN
---ARVAEFEKLEAQMTALYLADRAS---RP-T-------V---------
---S-S---D-----E-E-V--PDPDE-PVFKVKST--------------
------------------------GAMLTPLLAVSHLNHFCAVIPNS--V
-----NLPIYDIDPPDMPEGWHS--FDPAN-R------------------
---VV-PPPYPGPFGCTVTLPRRLPA----------E--LRIFSV-DRIY
PTKQSAYRHVAYKAYLALYR---ANLLNDHLLPLTSV-VEPDLEEEVKNL
L-KDVEKRSSMA-SV--TSQ-MNPWQDE-LT-------------------
---------------------------------------DTAWTATRIV-
-----I-------PGF---SP-VRMLTRADLPS--F--T-AGEAPVLYHP
R-KG---R--------------------------IDVELQ--AQG-----
------------AA------------------RH--------S-A-SELQ
AAHESTRRLFWCLYGIR--MQWDKFDFAYLFEPAEA--D-----------
----P-D------RD-----VWDAR-RRWLWDLQ----G-------EG--
--------------------------------------------------
----------S----SGDDLFANA-ATFGQAF-SHPA----DI--TWIRD
GF--PH-G----KV-YRFLGWKH--D--PLSEEELQDFMA--RY-S-R--
------------M-----------------------------PE-I-EIT
Y-PLLHVEELPQRRNFLQPLPSISDA------------------------
----------------PLRRSFLPPQSSRVVLLSQAQCDHAILIPSIIRH
ISIAATAVSLRESLLT-G--------------------------------
--------T---P-LYH--------I-PFSRLITAITAPVAQGH------
-VNYQRLETLGDAVLKFVVSMHLIATYPFWHEGYLTRRKDHAVSNSRLAK
EAI--RLSLYKWIVR------------------DRF-----TP-RK-FKP
QYFTVGKVN-EI--T--E------------------------D-------
-----------V--------------------------------------
---------V----------------------------------------
--------------------------------------------------
--------------------------------------------------
--------------------------------------------------
--------------------------------------------------
-A--GDSSQGTPK--APEDLSTK--------------------------M
LADV--A-EALIGAAFLHGGFNLGIECTRLF--DL--GI----DHKAGWQ
PLEVYI-EKALSCV----E---TA-------------------DVP-T-P
-MTDIERMLGYTFT--HKLLLLEAITHASYQFDL---------RT-VSYE
RMEFLGDS-----------------VLDMVITDHLYHYP--G---K----
--------QFTPGQMHIRKSAVVNMHFLTYVCFKCSLEKD--A-SLPR--
--------------------PT--R-------------------------
--------------------------------------------------
-----------N---------------------GI-VM-DEETQEICLYQ
CLLHSSPIVFDQQRATLARYRKV--KDEIEEALL----------------
--HGPTFPWAALTRLQAPKFFSDMIESIIGAVYLDSRGNMD---------
----------VVRQVLRKLGIIQQLERNL-KDDVDVLHPLTRVHIWAARQ
Q-------------------------------------------------
----------------K----E------LTSE--FE--E--ER-GHVTCT
ITVE-----------G----R----------------------E-P----
--------------------------------------------------
--------------------------------------------------
--V---QAT-AE-----KRGR--A-------SQEEAR--FAAAEKAI--Q
LWDIRAND------------------------------------------
--------------------------------------------------
--GIKD--------------------------------------------
--------------------------------------------------
--------------------------------------------------
--------------------------------------------------
--------------------------------------------------
-------------------------S--------------------
>KAG1727817.1/1-1487
MEEPFVKK------------------------------------------
--------------------------------------------------
---N-------------------------------------I--------
---------------M------E---------------------------
---------------------E----------------------------
--------------------------------------------------
--------------------------------------------------
-------------------------------------------------P
-----------------SVTV-DS------TAKTRDYQQEMLDASLKENI
IIAQDTGSGKTLIAI---------------------LRMR----YEI-ER
G----SQ----------------K-------------------V-SWFLA
PTVALCNQQH--------------------SVIKDNMQVPVGLI-HGALE
PKQWTDISLWKRVLENNRVIV-STPQVLLDALSHGYIHMGLDIGLLVFDE
AHHADRN-----------------HPMSC--IMRDFYFSL--PPRLPAT-
S--GS--S--------------VPTKQDERPMILGL---TASPMFG----
-----GN-ATVAFR--K--LEANLDCVIRSPRANRDELLTHVHRPIFRHV
RYDTP-QY-S-------D-----S----SYTSKNLSAVEAVIATMNIEED
PFVISLRQKLAKT--SR---------------------------------
--G----------------------PEYTRLDQKLSKAVQSKKTYSHSGM
NDLANAGKAICYDIGPWAADWYIGSVVSRALD---K-K---TPW-D-E-F
-------------------------I--G-TLQPKE--KTYLMKHLSQI-
---E--LT-PLSR----D-P-ADIE--AGITDKVRVLLDTLEYEKDWS--
----E-L------S-----------------------------A------
--------D----------------EPYSGLIFVTRRDGVLALSEVLRNH
PRSA-------HFKLGCLLGSSQSSYRNSFLDITRT--------------
-------------------------------------L-LKDQ-------
--------------------P-QADILDDFRSGDRNLIVATSVAEEGLDI
QACGNVIRWDIPDNMASWAQSRGRARRRLSSFVLMFEST-G------IDN
---ARVAEFEKLEAQMTALYQADRAS---RP-T-------V---------
---S-N---D-----E-E-V--PDPDE-PVFRVKST--------------
------------------------GATLTPLLAVSHLNHFCAVIPNS--V
-----NLPIYDIDPPDMPEGWHS--FDPVT-R------------------
---VV-PPPYPGPFGCTVTLPRRLPA----------E--FRIFTV-DRIY
PTKQSAYRHVAYKAYLALYH---ANLLNDHLLPLTSA-VEPDLEEEVKKL
L-KDVEKRSGMA-SV--TSQ-MNPWQDE-AT-------------------
---------------------------------------DTAWTATRIV-
-----I-------PGF---SP-IRMLTRVDLPS--F--A-AGEAPVLYHP
H-KG---R--------------------------IDVELQ--AQG-----
------------AA------------------RH--------S-A-SDLE
AAHESTRRLFWCLYGIR--MQWDKFDFAYLFEPAEE--D-----------
----P-E------RD-----VWDAR-RRWLRDLQ----G-------EE--
--------------------------------------------------
----------S----LADDLFANA-ATFGEAF-SYPA----DI--NWIRD
GF--PY-G----KV-YRFLGWRY--D--PLSEEELQDFMA--RY-S-K--
------------M-----------------------------SD-I-EVT
Y-PLLHVEELPQRRNFLQPLESTSIA------------------------
----------------PLRRSILPPKSCRIVLLSQVQCDHAILIPSIIRH
ISIAATAVSLRETLLT-G--------------------------------
--------T---P-LYS--------V-PPSRLITAITAPVAQGH------
-VNYQRLETLGDGVLKLVMSIHLIATYPFWHEGYLTRRKDHAVSNSRLAK
EAI--RLSLYKWIVR------------------DRF-----TP-RK-FKP
QYFTTGEVN-EV--I--E------------------------D-------
-----------V--------------------------------------
---------V----------------------------------------
--------------------------------------------------
--------------------------------------------------
--------------------------------------------------
--------------------------------------------------
-T--GDTSQGTPK--VPEDLSTK--------------------------M
LADV--A-EALIGAAYLHGGYNLGIECTRLF--DL--GI----DPKAGWQ
PLEVYI-DKALSCV----E---TA-------------------DVS-T-Q
-VTDVERMIGYIFT--HKLLLVEAITHASYQFDL---------QT-VSYE
RMEFLGDS-----------------VLDMVITDHLYHHP--G---K----
--------QFTPGQMHIRKSAVVNMHFLTYICFQCSLEKD--A-SLPR--
--------------------PT--R-------------------------
--------------------------------------------------
-----------G---------------------GI-VM-DEETQRICLYQ
SLLHSSPVVFDQQRATLARYRKV--KDEIEEALL----------------
--RGSTFPWAALTRLQAPKFFSDMIESIIGAVYLDSRGNMD---------
----------VVRQVLRKLGIMQQLERNL-KDKVDVLHPLQRLNIWAARE
H-------------------------------------------------
----------------K----E------LTSE--FE--E--ER-GHVTCT
ITVE-----------G----R----------------------E-P----
--------------------------------------------------
--------------------------------------------------
--V---QAT-AE-----KRGR--A-------SQEEAR--FAAAEKAI--K
LWDVKAND------------------------------------------
--------------------------------------------------
--GIKD--------------------------------------------
--------------------------------------------------
--------------------------------------------------
--------------------------------------------------
--------------------------------------------------
-------------------------A--------------------
>KAG1732444.1/1-1465
MAEP----------------------------------------------
--------------------------------------------------
--------------------------------------------------
--------------------------------------------------
--------------------------------------------------
--------------------------------------------------
--------------------------------------------------
--------------------------------------------------
-----------------TVTV-DS------MPKTRDYQQEMLSASLKENI
IIAQDTGSGKTLIAI---------------------LRMR----YEI-ER
G----SQ----------------K-------------------V-SWFLA
PTVALCEQQH--------------------RVIKDSMQVPVGLI-HGALE
PKQWTDISLWKRVLENNRVIV-STPQVLLDALSHGYVHMGLDIGLLVFDE
AHHADRN-----------------HPMSC--IMRGFYFTL--PSRLPAV-
S--ES--S--------------E-PTREERPMILGL---TASPMFG----
-----GN-ANVAFR--T--LEDNLDCVIRSPRTNRGELLTHVHRPVFRHV
RYDTP-QY-L-------D-----R----NYTSKNLSSVRAVLATMNIEED
PCVIQLRQTLVKT--LP---------------------------------
--G----------------------QEYTRLDQKLSKTIRNKKTYSHSGM
NDLANAAVAICYDIGPWAADWYIDGVVSRALD---K-Q---NPH-D-A-F
-------------------------T--E-SLQPKE--KTYLMKYLSQI-
---E--LT-SLSF----D-P-VDIE--AGITDKVRVLLDTLEYEKEWS--
----E--------S-----------------------------S------
--------N----------------EPYSGLIFVRRRDEVLALAEVLRNH
PRSA--P----HFRLGCLLGSSQCSYRNTFLDITRT--------------
-------------------------------------F-LK-D-------
----------------------QSDVLDDFRSGDKNLIVATSVAEEGLDI
QACGNVIRWDIPENMASWTQSRGRARRKRSSFVLMFESA-G------VDD
---ARVLEFENLERQMTALYQADRIS---RP-V-------A---------
---S-S---D-----E-E-E--PDGEE-PVFKVKST--------------
------------------------GATLTPLQAVTHLNHFCAHSG-----
----YTAPVYDIDPPDMPEGWHS--FDAPQ-R------------------
---DD-PPPYPGPFGCKVTLPRTLLA----------E--LRVFTV-DRIY
PSKKSAYRHVAFKAYLALYH---ADLLDDHLLPSTEL-V---LDEEVQNL
L-KDVEKRSGMT-SV--SSQ-MNPWQDE-EA-------------------
---------------------------------------DAPWRATRII-
-----I-------QGF---AP-VRMLTQVDLPS--F--A-AGEAPVLYHP
H-KG---R--------------------------INIELQ--AQG-----
------------VA------------------PL------------SDLQ
ATQETTRCLFWCLYGRS--MQWDRLDFAYLFEPAEE--D-----------
----P-E------RE-----VWNAR-RRWLRDLL----G-------EE--
--------------------------------------------------
----------S----RGDELFANA-ATFGEAF-SYPS----DI--TWVRD
GF--PY-G----KV-YRFLGWRH--D--LLSEEELQGFSA--KY-S-K--
------------I-----------------------------AD-L-EVT
Y-PLLHVEELPRRANFLVPLASTSES------------------------
----------------SLRRSFLRPQSSRIVLLSRVQCDHATLIPSIIRH
ISVAATAVSLRETLFT-G--------------------------------
--------T---P-LYN--------I-AFPLLITAVTAPVAQDH------
-VHYQRLETLGDGVLKFVVSMHLFATQPSWYEGRLTRRKDHMVSNSRLAK
EAI--RLSLYKWIAR------------------DRF-----NP-RK-FVP
QYLTQEEA--EI--P--E------------------------D-------
-----------V--------------------------------------
---------V----------------------------------------
--------------------------------------------------
--------------------------------------------------
--------------------------------------------------
--------------------------------------------------
-T--GDSSQETRK--AAEDLSTK--------------------------M
LADV--V-EALIGAAYLHGGFNLGIECTRLL--DL--GV----GPKQGWQ
PLEVYI-DKALSRV----D---TL-------------------ESP-T-Q
-MTDVELMLGYTFT--HKILLLEAITHASYQFDL---------Q--VSYE
RMEFLGDS-----------------VLDMIVTHHLYHYP--G---K----
--------EFSPGQMHIRKSAVVNKHFLAYICVQCSLEKD--A-SLPG--
--------------------PT--H-------------------------
--------------------------------------------------
-----------G---------------------GI-AM-DEETQRISLYQ
YLLYSDPAILDQQRGTLARYRKV--KDEIDEALL----------------
--HGTTFPWAALTRLQAPKFFSDMIESIIGAVYLDSHGNLD---------
----------VVREILRNLGIMQHLERIL-KDEVDVLHPLSRLNVWASRE
Y-------------------------------------------------
----------------K----K------LTSA--FE--E--ER-GHVTCT
IAIE-----------G----R----------------------E-P----
--------------------------------------------------
--------------------------------------------------
--V---QAT-AE-----KRGR--A-------SKEEAR--FAAAEKAV--Q
LWNVPATD------------------------------------------
--------------------------------------------------
--GIKD--------------------------------------------
--------------------------------------------------
--------------------------------------------------
--------------------------------------------------
--------------------------------------------------
-------------------------A--------------------
>KAG1732456.1/1-1478
MAEP----------------------------------------------
--------------------------------------------------
--------------------------------------------------
--------------------------------------------------
--------------------------------------------------
--------------------------------------------------
--------------------------------------------------
--------------------------------------------------
-----------------SVTV-DS------MPKTRDYQQEMLSASLKENI
IIAQDTGSGKTLIAI---------------------LRMR----YEI-ER
G----SQ----------------K-------------------V-SWFLA
PTVALCEQQH--------------------RVIKDSMQVPVGLI-HGALE
PKQWTDISLWKRVLENNRVIV-STPQVLLDALSHGYIHMGLDIGLLVFDE
AHHADRN-----------------HPMSC--IMRGFYFSL--PLRLPAV-
S--GS--S--------------E-TTREERPMILGL---TASPMFG----
-----GN-ANAAFR--T--LEANLDCVIRSPRINRGELLTHVHRPVFRHV
RYDTP-QY-L-------D-----R----NYTSKNLSSVRAVLATMNIEED
PYVIQLRRALAKT--SP---------------------------------
--G----------------------KDYTRLDQKLSKTIQNKKTYSHSGM
NDLANAAAAVCYDIGPWAADWYIDGVVSRALD---K-Q---NPY-D-A-F
-------------------------T--G-SLQPKE--KTYLIKHLSQI-
---E--LT-ALSL----D-P-VDIE--AGITDKVRVLLDTLEYEKEWS--
----E--------S-----------------------------S------
--------N----------------EPYSGLIFVRRRDEVLALAEVLRNH
PRSA--P----HFRLGCLLGSSQCSYRNTFLDITRT--------------
-------------------------------------L-LK-D-------
----------------------QSDVLDDFRSGDKNLIVATSVAEEGLDI
QACGNVIRWDIPDNMASWTQSRGRARRKRSSFVLMFESA-G------VDD
---ARVLEFENLERQMTALYQADRAS---RP-T-------A---------
---S-I---D-----D-E-E--RDGEE-PVFKVKST--------------
------------------------GATLTSLQAVTHLNHFCAVLPNS--G
-H-TAHLPIYDIDPLDMPVGWHS--FDALQ-R------------------
---DD-PPPYPGPFGCTVTLPRLLPA----------E--LRVFTV-DRIY
PSKQSAYRHVAFKAYLALYD---ANLLNDNLLPLTSV-VEPDLEEEVQNL
L-KDVEKRSGMT-SV--TSQ-MNPWQDE-EG-------------------
---------------------------------------DAPWRAIHIV-
-----I-------QGF---AP-VRMLTQVDLPS--F--A-AGEAPVLYHP
H-KG---R--------------------------INVELQ--AQG-----
------------MA------------------RY--------T-L-SDLQ
ATRESTRRLFWCLYGTR--MQWDKLDFAYLFESAEE--D-----------
----L-E------RD-----VWDAR-RRWLRDLQ----G-------EE--
--------------------------------------------------
----------S----QGDDLFANA-ATFGEAF-SYPT----DI--TWVRD
AF--PY-G----KV-YRFLGWRH--D--PLSEEELQVFSA--RN-S-K--
------------M-----------------------------AD-L-EVT
Y-PLLHVEELPRRANFLLPLTSTSES------------------------
----------------SLRNSFLLPQSSRIVLLSRAQCDYASLIPSIIRH
ISVAATAVSLRETLFT-R--------------------------------
--------T---P-PYN--------L-PFPLLITAITAPVAQAH------
-VNYQRLETLGDAVLKFVVSLHLLATYPLWHEGYLTKRKDHAVSNSRLAK
EAI--RLSLYKWIVR------------------DRF-----TP-RK-FVP
QYLTKEQVTAEI--P--E------------------------D-------
-----------G--------------------------------------
---------V----------------------------------------
--------------------------------------------------
--------------------------------------------------
--------------------------------------------------
--------------------------------------------------
-T--ADSSRKTRK--AAEDLSTK--------------------------M
LADV--V-EALIGAAYLHGGFNLGIECTRIF--GL--GI----DARSGWQ
SLEVYI-NRALSLV----E---TA-------------------ESP-T-Q
-MTDVELMLGYTFT--HKLLLVEAITHASYQFDL---------RT-VSYE
RMEFLGDS-----------------VLDMVITHHLYHYP--G---K----
--------EFSPGQMHIRKSAVVNMHFLAYICFQCSLEKD--A-SLPR--
--------------------PT--R-------------------------
--------------------------------------------------
-----------R---------------------GI-VM-DEETQRIFLYQ
CLLHSSPVVFDQQRGTLARYRKV--KDEIDEALL----------------
--HGTTFPWAALTRLQAPKFFSDMIESIIGAVYLDSRGDLD---------
----------AVRQVLRSLGIMQQLERIL-KDEVDVVHPLTRLNIWAARE
H-------------------------------------------------
----------------K----E------LTSV--FE--E--ER-GHVTCT
ITME-----------G----R----------------------D-P----
--------------------------------------------------
--------------------------------------------------
--V---QAT-AE-----KRGR--A-------SQEEAR--FAAAEKAI--Q
LWDVRATD------------------------------------------
--------------------------------------------------
--GIKD--------------------------------------------
--------------------------------------------------
--------------------------------------------------
--------------------------------------------------
--------------------------------------------------
-------------------------A--------------------
>KAG1780559.1/1-1484
MEKLSAKK------------------------------------------
--------------------------------------------------
---N-------------------------------------D--------
---------------T------E---------------------------
---------------------V----------------------------
--------------------------------------------------
--------------------------------------------------
-------------------------------------------------P
-----------------SIAV-DS------MPKTRDYQQEMLDASLKENI
IIAQDTGSGKTLIAI---------------------LRMR----YEI-ER
G----SQ----------------K-------------------V-SWFLA
PTVALCNQQH--------------------SVIKDNMQVPVGLI-HGALE
PKQWTDITLWKRVLENNRVIV-STPQVLLDALSHGYVHMGLDIGLLVFDE
AHHADRN-----------------HPMSC--IMRDFYFSI--PPRLPAA-
S--GP--S--------------V-PTTDERPMILGL---TASPMFG----
-----GN-ATVAFR--K--LESNLDCVIRSPRANRDELLTHVHRPIFRHV
RYDTP-QY-F-------D-----H----SYTSKNLSAVEAVIATMNIEED
PFVIQLRQKLAKT--AR---------------------------------
--G----------------------TEYTRMDQKLSKAIQSKKTYSHGGM
NDLANAGKAICYDIGPWAADWYIESVVSRALD---K-Q---TPW-D-E-L
-------------------------I--G-SLQPKE--KTYLMKHLSQI-
---E--LT-PLSY----D-P-TDIE--AGITDKVRVLLETLEYEKDWS--
----E--------S-----------------------------S------
--------N----------------EPYSGLIFVTRRDGVLALSEVLRNH
PRSA-------HFRLGCLLGSSQSSYRNTFLDITRT--------------
-------------------------------------L-LKDQ-------
--------------------P-QADILEGFRSGDRNLIVATSVAEEGLDI
QACGNVIRWDIPDNMASWAQSRGRARRRRSSFVLMFESS-G------IDN
---ARVAEFEKLEAQMTALYQADRAS---RP-T-------V---------
---S-S---D-----E-E-V--PDPDE-PVFKVKST--------------
------------------------GAVLTPLQAVSHLNHFCAVIPNS--V
-----NLPIYDIDPPDMPEGWHS--FDPVK-R------------------
---VV-PPPYPGPFGCTVTLPRRLPA----------E--LRIFSV-DRIY
PTKQSAYRHVAYKAYLALYQ---ANLLNDHLLPLTSV-IEPDLEEEVKNL
L-KDVEKRSSMA-SV--TSQ-MNPWQDE-MT-------------------
---------------------------------------DTAWTATRMI-
-----I-------PGF---SP-IRMLTRVDLPS--F--A-AGEAPVLYHP
S-KG---R--------------------------IDVELQ--AQG-----
------------VA------------------RH--------S-A-SELK
AAHESTRRLFWCLYGIR--MQWDKFDFTYLFEPAEE--D-----------
----P-E------RD-----VWDAR-RRWLRDLQ----G-------EE--
--------------------------------------------------
----------S----SGDDLFANA-ATFGQAF-SHPA----DI--TWIRD
GF--PN-G----KV-YRFLGWRH--D--PLSEEELQDFMA--RY-P-K--
------------M-----------------------------PE-I-EIT
Y-PLLHVEELPQRRNFLQPLPSISDA------------------------
----------------PLRRSFLPPQSSRVVLLSHVQCDHAILIPSIIRH
ISIAATAVSLRGSLLT-G--------------------------------
--------T---P-LYH--------I-PFSNLITAISAPVAQGH------
-VNYQRLETLGDAVLKFVVSMHLIATYPFWHEGYLTRRKDHAVSNSRLAK
EAI--RLSLYKWIVR------------------DRF-----TP-RK-FKP
QYFTMGET--EI--I--E------------------------D-------
-----------V--------------------------------------
---------V----------------------------------------
--------------------------------------------------
--------------------------------------------------
--------------------------------------------------
--------------------------------------------------
-A--GDSSQGTPK--APEDLSTK--------------------------M
LADV--A-EALIGAAFFHGGYNLGIECTRLF--DL--GI----GTKAGWQ
PLEVYI-EKVLSCV----E---TA-------------------EVP-T-P
-MTDVERMLGYTFT--HKLLLVEAITHASYQFDL---------RT-VSYE
RMEFLGDS-----------------VLDMVITDHLYHYP--G---K----
--------QFTPGQMHIRKSAVVNMHFLTYVCFKCSLEKD--A-SLPR--
--------------------PT--R-------------------------
--------------------------------------------------
-----------N---------------------GI-IM-DEETQQICLYQ
CLLHSSPLVIDQQRATLARYRKM--KDEIEEALL----------------
--HGRTFPWAALTRLQAPKFFSDMIESIIGAVYIDSRGNMD---------
----------VVRQVLRKLGIIQQLERNL-KDNVDVLHPLTRVHIWAARQ
Q-------------------------------------------------
----------------K----E------LTSA--FE--E--ER-GHVTCT
ITVE-----------G----R----------------------E-P----
--------------------------------------------------
--------------------------------------------------
--V---QAT-AE-----KRGR--A-------SQEEAR--FAAAEKAI--Q
LWDVRAND------------------------------------------
--------------------------------------------------
--GIKD--------------------------------------------
--------------------------------------------------
--------------------------------------------------
--------------------------------------------------
--------------------------------------------------
-------------------------A--------------------
>KAG1785626.1/1-1476
MEEP----------------------------------------------
--------------------------------------------------
--------------------------------------------------
--------------------------------------------------
--------------------------------------------------
--------------------------------------------------
--------------------------------------------------
--------------------------------------------------
-----------------SATV-NT------IPKTRDYQQEMLDASLKENI
IIAQDTGSGKTLIAI---------------------LRMR----YEI-ER
G----SQ----------------K-------------------V-SWFLA
PTVALCNQQH--------------------SVIKDNMQVPVGLI-HGGLE
PKQWTDVTLWKRVLGNNRVIV-STPQVLLDALSHGYVKMGLNIGLLIFDE
AHHADRN-----------------HPMSC--IMRDFYFSL--PPRLPAA-
H--GS--S--------------VTTEQDERPMVLGL---TASPMFG----
-----GN-PTAAFR--K--LEANLDCVIRSPRANRDELLTHVHRPIFRHV
RYDTP-QY-S-------D-----R----NYTSKNLSAVEAVIATMNIEED
PFVIQLRQKLAKT--AR---------------------------------
--G----------------------PEYTRMDQKLSKAIQGKKTYSHGGM
NDLANAGKAICYDIGPWAADWYIEMVVSRALD---K-Q---TPW-D-E-L
-------------------------I--G-TLQPKE--KNYLMKHLSQI-
---K--LA-PLSY----D-P-TDIE--AGITDKVRVLLETLEYEKDWS--
----E--------S-----------------------------S------
--------N----------------EPYSGLIFVTRRDGVLALSEVLKNL
PRSA-------HFRLGCLLGSSQSSYRNTFLDITRT--------------
-------------------------------------L-LKDQ-------
--------------------A-QADVLEGFRSGDRNLIVATSVAEEGLDI
QACGNVIRWDIPDNMASWAQSRGRARRRRSSFVLMFESS-G------IDD
---ARVAEFEKLEAQMTALYLADRAS---RP-T-------V---------
---S-N---D-----D-E-E--PDPDE-PVFKVKST--------------
------------------------GAVLTPLLAVSHLNHFCAVIPNS--A
-----NLPIYDIDPPDMPEGWHS--FDPAT-R------------------
---VV-PPPYPGPFGCTVTLPRRLPA----------G--LRIFSV-DREY
PTKQSAYRHVAYKAYLALYH---ANLLNEHLLPLTST-VEPDLGEEVKNL
L-KDVEKRSSMA-SV--TSQ-MNPWQDE-LT-------------------
---------------------------------------DAAWTATRIV-
-----I-------PGF---SP-IRMLTRVDLPS--F--A-AGEAPVLYHS
R-KG---R--------------------------IDVELQ--AQG-----
------------VA------------------RH--------S-A-SDLQ
AAHESTRRLFWCLYGIR--MQWDKFDFAYLFEPAEE--D-----------
----T-E------RD-----VWDAR-RRWLRDLQ----G-------EE--
--------------------------------------------------
----------S----SGDDLFANA-ATFGQAF-SHPT----DI--TWIRD
GF--PH-G----KV-YRFLGWRH--D--PLSEEELQDFMA--RY-S-R--
------------M-----------------------------PE-M-EIT
Y-PLLHVEELPPRRNFLQPLSSISDA------------------------
----------------PLRRSFLPPQSSRVVFLSQVQCDHAILLPSIIRH
ISIAATAVSLRESLLT-R--------------------------------
--------T---P-LYQ--------I-PLTRLITAITAPVAQGH------
-VNYQRLETLGDAVLKFVMSMHLIATYPFWHEGYLTRRKDHAVSNSRLAK
EAT--RLSLYKWIVR------------------DRF-----AP-RK-FKP
QYFTTGEAN-EI--T--E------------------------D-------
-----------V--------------------------------------
---------V----------------------------------------
--------------------------------------------------
--------------------------------------------------
--------------------------------------------------
--------------------------------------------------
-A--GDSSQGTPK--APEDLSTK--------------------------M
LADV--V-EALIGAASLYGGYNFGIECTRLF--DL--GI----GTKAGWQ
PLEVYI-EKALSCV----E---TV-------------------EVS-T-P
-TTDIERMLGYTFT--HKLLLLEAITHSSYQFDS---------RT-VSYE
RMEFLGDS-----------------VLDLIITEHLYHYP--G---K----
--------QFTPGQMHIRKSAVVNLHFLTYICFKCSVEKD--A-SLPR--
--------------------PT--R-------------------------
--------------------------------------------------
-----------N---------------------GI-VM-DEETQEISLYQ
SLLHSSSVVFDQQRATLARYRKM--KDEIEEALL----------------
--HGLTFPWAALTRLQAPKFFSDMIESIIGAVYLDSRGNMD---------
----------VVRQVLRKLGIMQQLERNL-RDDVDVLHPLTRVYIWAARQ
Q-------------------------------------------------
----------------K----E------LTSV--FE--E--ER-GHVTCT
ITVE-----------G----R----------------------E-S----
--------------------------------------------------
--------------------------------------------------
--V---QAT-AE-----KRGR--A-------SQEEAR--FAAAEKAI--Q
LWDIRAND------------------------------------------
--------------------------------------------------
--GIKD--------------------------------------------
--------------------------------------------------
--------------------------------------------------
--------------------------------------------------
--------------------------------------------------
-------------------------A--------------------
>KAG1818554.1/1-1476
MEELS---------------------------------------------
--------------------------------------------------
--------------------------------------------------
--------------------------------------------------
--------------------------------------------------
--------------------------------------------------
--------------------------------------------------
--------------------------------------------------
------------------VTV-NT------IPKTRDYQQEMLDASLKENI
IIAQDTGSGKTLIAI---------------------LRMR----YEI-ER
G----SQ----------------K-------------------V-SWFLA
PTVALCNQQH--------------------SVIKDNMQVPVGLI-HGALE
PKQWTDITLWKRVLENNRVIV-STPQVLLDALSHGYIHMGLDIGLLVFDE
AHHADRN-----------------HPMSC--IMRDFYFSL--PPRLPAA-
R--GS--R--------------VPTKQDERPMILGL---TASPMFG----
-----GN-ATVAFR--K--LEANLDCVIRSPRANRDELLTHVHRPIFRHV
RFDTP-QY-R-------D-----P----SYTSKNLSAVEAVIATMNIEED
PFVIQLRHKLAKT--TR---------------------------------
--G----------------------PEYTRMDQKLSKAIQSKKTYSHGGM
TDLANAGKAICYDIGPWAADWYIESVVSRALD---K-Q---TPW-D-E-L
-------------------------I--G-TLQPKE--KTYLMKHLSQI-
---E--LT-SISY----D-P-TDIE--AGITDKVRVLLETLEYEKDWS--
----E--------S-----------------------------S------
--------N----------------EPYSGLIFVTRRDGVLALSEVLKNH
PRSA-------HFRLGCLLGSSQSSYRNTFLDITRT--------------
-------------------------------------L-LKDQ-------
--------------------P-QADILEGFRSGDRNLIVATSVAEEGLDI
QACGNVIRWDIPDNMASWAQSRGRARRRRSSFVLMFESS-G------IDD
---ARVAEFETLEVQMTALYLADRAS---RP-A-------V---------
---S-S---D-----D-E-V--PDPDE-PVFKVKST--------------
------------------------GAMLTPLLAVSHLNHFCAVIPNS--A
-----NLPIYDIDPPDMPEGWHS--FDPAQ-R------------------
---VV-PPPYPGPFGCTVTLPRRLPA----------E--FRIFSV-DRIY
PTKQSAYRHVAFKAYLALYH---ANLLNDHLLPLTSV-VERDLEEEVKNL
L-KDVEKRSSMA-SV--TSQ-MNPWQDE-LT-------------------
---------------------------------------DTAWAATRIV-
-----I-------PGF---SP-IRMLTRVDLPS--F--A-AGEAPVLYHP
R-KG---R--------------------------IDVELQ--AQG-----
------------VA------------------RY--------S-V-SDLQ
AAHESTRRLFWCLYGIR--MQWDKFDFAYLFEPAEE--D-----------
----P-D------RG-----VWDAR-RRWLRDLQ----G-------EE--
--------------------------------------------------
----------S----SGDDLFANA-ATFGQAF-SHPS----DI--IWIRD
GF--PY-G----KV-YRFLGWRH--D--PLSEEELQDFMT--RY-S-K--
------------T-----------------------------PE-I-EIT
Y-PLLHVEELPQRRNFLQPLPSTSDA------------------------
----------------PLRRSFLPPQSSRVVLLSQVQCDHAILIPSIIRH
ISIAATAVSLRGSLFI-E--------------------------------
--------T---P-LYH--------I-PFPHLITAITAPVAQGH------
-VNYQRLETLGDAVLKFVVSIHLIATYPFWHEGYLTRRKDHAVSNSRLAK
EAI--RLSLYKWIVR------------------DRF-----TP-RK-FKP
QYFTVGEVT-EI--A--E------------------------D-------
-----------V--------------------------------------
---------V----------------------------------------
--------------------------------------------------
--------------------------------------------------
--------------------------------------------------
--------------------------------------------------
-A--GDSSQGTPK--APEDLSTK--------------------------M
LADV--V-EALIGAAFLHGGYNLGIECTRLF--GL--GI----GPKAGWQ
PLEVYI-EKALSCV----E---TA-------------------GVP-T-P
-MTDIERMLGYTFT--HKLLLVEAITHSSYQFDL---------RT-VSYE
RMEFLGDS-----------------VLDMVITNHLYHYP--G---K----
--------QFTPGQMHIRKSAVVNMHFLTYICFKCSLEKD--A-SLPH--
--------------------PT--R-------------------------
--------------------------------------------------
-----------N---------------------GI-VM-DEETQQIYLYQ
CLLHSSPIVFDQQRATLARYRKV--KDEIEEALL----------------
--RGPTFPWAALTRLQAPKFFSDMIESIIGAVYLDSRGNMD---------
----------VVHQVLRKLGIMQQLERNL-KDDVDVLHPLTRLHIWAARQ
Q-------------------------------------------------
----------------K----E------LTSA--FE--E--ER-GHVTCT
ITVE-----------G----R----------------------E-P----
--------------------------------------------------
--------------------------------------------------
--V---QAT-AE-----KRGR--A-------SQEEAR--FAAAEKAI--Q
LWNVRAND------------------------------------------
--------------------------------------------------
--GIKD--------------------------------------------
--------------------------------------------------
--------------------------------------------------
--------------------------------------------------
--------------------------------------------------
-------------------------A--------------------
>KAG1824240.1/1-1461
MEEP----------------------------------------------
--------------------------------------------------
--------------------------------------------------
--------------------------------------------------
--------------------------------------------------
--------------------------------------------------
--------------------------------------------------
--------------------------------------------------
-----------------PATV-NT------IPKTRDYQQEMLDASLKENI
IIAQDTGSGKTLIAI---------------------LRMR----YEI-ER
G----SQ----------------K-------------------V-SWFLA
PTVALCNQQH--------------------SVIKDNMQVPVGLI-HGGLE
PKQWTDVTLWKRVLGNNRVIV-STPQVLLDALSHGYVHMGLDISLLIFDE
AHHADRN-----------------HPMSC--IMRDFYFSL--PPRLPAA-
H--GS--S--------------VTIEQDERPMVLGL---TASPMFG----
-----GN-PTAAFR--K--LEANLDCVIRSPRANRDELLTHVHRPIFRHV
RYDTP-QY-S-------D-----R----NYTSKNLSAVEAVLATMNIEED
PFVIQLRQKLAKT--AR---------------------------------
--G----------------------PEYTRMDQKLSKAIQGKKTYSHGGM
NDLANAGKAICYDIGPWAADWYIESVVSRALD---K-Q---TPW-D-E-L
-------------------------I--G-TLQPKE--KNYLMKHLSQI-
---K--LT-PLSY----D-P-TDIE--AGITDKVRILLETLEYEKDWS--
----E--------S-----------------------------S------
--------N----------------EPYSGLIFVTRRDGVLALSEVLRNL
PRSA-------HFRLGCLLGSSQSSYRNTFLDITRT--------------
-------------------------------------L-LKDQ-------
--------------------A-QADVLEGFRSGDRNLIVATSVAEEGLDI
QACGNVIRWDIPDNMASWAQSRGRARRRRSSFVLMFESS-G------IDD
---ARVAEFEKLEAQMTALYLADRAS---RP-T-------V---------
---S-S---D-----D-E-E--PDPDE-PVFKVKST--------------
------------------------GAVLTPLLAVSHLNHFCAVIPNS--V
-----NLPIYDIDPPDMPEGWHS--FDPAT-R------------------
---VV-PPPYPGPFGCTLTVNTL-QN----------N--LHTDTL-----
-----HTR-----HTFALYN---ANLLNEHLLPLTST-VEPDLGEEVKNL
L-KDVEKRSSMA-SV--TSQ-MNPWQDE-LT-------------------
---------------------------------------DAAWTATRIV-
-----I-------PGF---SP-IRMLTRVDLPS--F--A-AGEAPVLYHS
R-KG---R--------------------------IDVELQ--AQG-----
------------VA------------------RH--------S-A-SDLQ
AAHESTRRLFWCLYGIR--MQWDKFDFAYLFEPAEE--D-----------
----T-E------RD-----VWDAR-RRWLRDLQ----G-------EE--
--------------------------------------------------
----------S----SGDDLFANA-ATFGQAF-SHPT----DI--TWIRD
GF--PY-G----KV-YRFLGWRH--D--PLSEEELQDFMA--RY-S-R--
------------M-----------------------------PE-M-EIT
Y-PLLHVEELPPRRNFLQPLSSISDV------------------------
----------------PLRRSFLPPQSSRIVLLSQVQCDHAILLPSIIRH
ISIAATAVSLRESLLT-G--------------------------------
--------T---P-LYQ--------V-PLTRLITAITAPVAQGH------
-VNYQRLETLGDAVLKFVMSMHLIATYPFWHEGYLTRRKDHAVSNSRLAK
EAI--RLSLYKWIVR------------------DRF-----AP-RK-FKP
QYFTTGEVN-EI--T--E------------------------D-------
-----------A--------------------------------------
---------V----------------------------------------
--------------------------------------------------
--------------------------------------------------
--------------------------------------------------
--------------------------------------------------
-A--GDPSQGTPK--VPEDLSTK--------------------------M
LADV--V-EALIGAASLYGGYNFGIECTRLF--DL--GI----GSKAGWQ
PLEVYI-EKALSCV----E---TV-------------------EVS-T-P
-TTDIERMLGYTFT--HKLLLLEAITHSSYQFDS---------RT-VSYE
RMEFLGDS-----------------VLDLIITEHLYHYP--G---K----
--------QFTPGQMHIRKSAVVNLHFLTYICFKCSLEKD--A-SLPR--
--------------------PT--R-------------------------
--------------------------------------------------
-----------D---------------------GI-VM-DEETQEISLYQ
SLLHSSSVVFDQQRATLARYRKM--KDEIEEALL----------------
--HGLTFPWAALTRLQAPKFFSDMIESIIGAVYLDSRGNMD---------
----------VVRQVLRKLGIMQQLERNL-RDDVDVLHPLTRVYIWAARQ
Q-------------------------------------------------
----------------K----E------LTSA--FE--E--ER-GHVTCT
ITVE-----------G----R----------------------E-P----
--------------------------------------------------
--------------------------------------------------
--V---QAT-AE-----KRGR--A-------SQEEAR--FAAAEKAI--Q
LWDIRAND------------------------------------------
--------------------------------------------------
--GIKD--------------------------------------------
--------------------------------------------------
--------------------------------------------------
--------------------------------------------------
--------------------------------------------------
-------------------------A--------------------
>KAG1849925.1/1-1476
MEKPS---------------------------------------------
--------------------------------------------------
--------------------------------------------------
--------------------------------------------------
--------------------------------------------------
--------------------------------------------------
--------------------------------------------------
--------------------------------------------------
------------------VTI-DS------VPKTRDYQQEMLDASLKENI
IIAQDTGSGKTLIAI---------------------LRMR----YEI-ER
G----SQ----------------K-------------------V-SWFLA
PTVALCNQQH--------------------SVIKDNMQVPVGLI-HGALE
PKQWTDITLWKRVLENNRVIV-STPQVLLDALSHGYVHMGLDICLLVFDE
AHHADRN-----------------HPMSC--IMRDFYFSL--PPRLPAA-
R--GS--S--------------VSTKLDERPMILGL---TASPMFG----
-----GN-ATVAFR--K--LEANLDCVIRSPRANRDELLTHVHRPIFRHV
RYDTP-QY-H-------D-----P----NYTSKNLSAVEAVIATMNIEED
PFVIQLRQKLAKT--AR---------------------------------
--G----------------------PEYARMDQKLSKAIQSKKTYSHGGM
NDLANAGKAICYDIGPWAADWYIESVVSRALD---K-Q---TPW-D-E-L
-------------------------I--G-ILQPKE--KTYLMKHLSQI-
---K--LT-PLSY----D-P-TDIE--AGITDKVRVLLETLEYEKDWS--
----E--------S-----------------------------S------
--------N----------------EPYSGLIFVTRRDGVLALSEVLKNH
PRSA-------HFRLGCLLGSSQSTYRNSFLDITRT--------------
-------------------------------------L-LKDQ-------
--------------------P-QADILEGFRSGDRNLIVATSVAEEGLDI
QACGNVIRWDIPDNMASWAQSRGRARRRRSSFVLMFESS-G------IDN
---ARVAEFEKLEAQMTALYLADRAS---RP-A-------V---------
---S-S---D-----D-E-V--PDPDE-PVFKVKST--------------
------------------------GAMLTPLLAVSHLNHFCAVIPNS--V
-----NLPIYDIDPPDMPEGWHS--FDPAK-R------------------
---VV-PPPYPGPFGCTVTLPRRLPA----------E--FRIFSV-DRIY
PTKQSAYRHVAFKAYLALYH---ANLLNDHLLPLTSV-VEPDLEEEVKNL
L-KDVEKRSSMA-SV--TSQ-MNPWQDE-LT-------------------
---------------------------------------DTAWTTTRIV-
-----I-------PGF---SP-IRMLTRVDLPS--F--A-AMETPVLYHP
R-KG---R--------------------------IDVELQ--AQG-----
------------VA------------------RH--------S-A-SDLQ
AAHESTRRLFWCLYGIR--MQWDKFDFSYLFEPAEE--D-----------
----P-D------RD-----VWDAR-RKWLRDLQ----G-------EE--
--------------------------------------------------
----------P----SGDDLFANA-ATFGQAF-SHPT----DI--TWIRD
GF--PY-G----KV-YRFLGWRH--D--PLSEEELQDFMA--RY-S-K--
------------M-----------------------------PE-I-EIT
Y-PLLHVEELPQRRNFLQPLPFISDA------------------------
----------------PLRRSFLPPQSSRVVLLSQVQCDHAILIPSIIRH
ISIAATAVSLRGSLLT-G--------------------------------
--------T---P-LYH--------I-PFSLLITAITAPVAQGH------
-VNYQRLETLGDAVLKFSVSIHLIATYPFWHEGYLTRRKDHAVSNSKLAK
EAI--RLSLYKWIVR------------------DRF-----TP-RK-FKP
QYFTMGEVN-EI--T--E------------------------D-------
-----------V--------------------------------------
---------V----------------------------------------
--------------------------------------------------
--------------------------------------------------
--------------------------------------------------
--------------------------------------------------
-A--GDSFQGTLK--APEDLSTK--------------------------M
LADV--V-EAIIGAAFLHGGYNLGIECTRLF--DL--GI----DPKAGWQ
PLEVYI-EKALSCV----E---TA-------------------EVP-T-P
-MTDIERMLGYTFT--HKLLLVEAITHASYQFDL---------RT-ISYE
RMEFLGDS-----------------VLDMIITDHLYHYP--G---K----
--------QFTPGQMHIRKSAVVNIHFLTYICFKCSLEKD--A-SLPR--
--------------------PT--R-------------------------
--------------------------------------------------
-----------D---------------------GI-VM-DEETQQIHLYQ
CLLHSSSVVFDQQRATLARYRKV--KDEIEEALL----------------
--RGPTFPWAALTRLQAPKFFSDMIESIIGAVYLDSRGNMD---------
----------VVRQVLRKLGIMQQLERNL-KDDVDVLHPLTRVHIWAARQ
Q-------------------------------------------------
----------------K----E------LTSE--FE--E--ER-GHVTCT
ITVE-----------G----R----------------------E-P----
--------------------------------------------------
--------------------------------------------------
--V---QAT-AE-----KRGR--A-------SQEEAR--FAAAEKAI--Q
LWDVRAND------------------------------------------
--------------------------------------------------
--GIKD--------------------------------------------
--------------------------------------------------
--------------------------------------------------
--------------------------------------------------
--------------------------------------------------
-------------------------A--------------------
>KAG1864012.1/1-1476
MEEP----------------------------------------------
--------------------------------------------------
--------------------------------------------------
--------------------------------------------------
--------------------------------------------------
--------------------------------------------------
--------------------------------------------------
--------------------------------------------------
-----------------PATV-NT------IPKTRDYQQEMLDASLKENI
IIAQDTGSGKTLIAI---------------------LRMR----YEI-ER
G----SQ----------------K-------------------V-SWFLA
PTVALCNQQH--------------------SVIKDNMQVPVGLI-HGGLE
PKQWTDVTLWKRVLGNNRVIV-STPQVLLDALSHGYVHMGLDIGLLIFDE
AHHADRN-----------------HPMSC--IMRDFYFSL--PPRLPAA-
H--SS--S--------------VTIEQDERPMVLGL---TASPMFG----
-----GN-PTAAFR--K--LEANLDCVIRSPRANRDELLTHVHRPIFRHV
RYNTP-QY-S-------D-----R----NYTSKNLSAVEAVLATMNIEED
PFVIQLRQKLAKT--AR---------------------------------
--G----------------------PEYIRMDQKLSKAIQGKKTYSHGGM
NDLANAGKAICYDIGPWAADWYIESVVSRALD---K-Q---TPW-D-E-L
-------------------------I--G-TLQPKE--KNYLMKHLSQI-
---K--LT-PLSY----D-P-TDIE--AGITDKVRVLLETLEYEKDWS--
----E--------S-----------------------------S------
--------N----------------EPYSGLIFVTRRDGVLALSEIMRNH
PRSA-------HFRLGCLLGSSQSSYRNTFLDITRT--------------
-------------------------------------L-LKDQ-------
--------------------A-QADVLEGFRSGDRNLIIATSVAEEGLDI
QACGNVIRWDIPDNMASWAQSRGRARRRRSSFVLMFESS-G------IDD
---ARVAEFENLEAQMTALYLADRAS---RP-T-------V---------
---S-S---D-----D-E-E--PDPDE-PVFKVKST--------------
------------------------GAVLTPLLAVSHLNHFCAVIPNS--I
-----NLPIYDIDPPDMPEGWHS--FDPAT-R------------------
---VV-PPPYPGPFGCTVTLPRRLPA----------G--LRIFSV-DREY
PTKQSAYRHVAYKAYLALYN---ANLLNEHLLPLTST-VEPDLGEEVKNL
L-KDVEKRSSMA-SV--TSQ-MNPWQDE-LT-------------------
---------------------------------------DAAWTATRIV-
-----I-------PGF---SP-IRMLTRVDLPS--F--A-AGEAPVLYHS
H-KG---R--------------------------IDVELQ--AQG-----
------------VA------------------RH--------S-A-SDLQ
AAHESTRRLFWCLYGIR--MQWDKFDFAYLFEPAEE--D-----------
----T-E------RD-----VWDAR-RRWLRDLQ----G-------EE--
--------------------------------------------------
----------S----SGDDLFANA-ATFGQAF-SHPT----DI--TWIRD
GF--PY-G----KV-YRFLGWRH--D--PLSEEELQDFMA--RY-S-R--
------------M-----------------------------PE-M-EIT
Y-PLLHVEELPPRRNFLQPLSSISDV------------------------
----------------PLRRSFLPPQSSRIVLLSQVQCDHAILLPSIIRH
ISIAATAVSLRESLLT-G--------------------------------
--------T---P-LYQ--------I-PLTRLITAITAPVAQGH------
-VNYQRLETLGDAVLKFVMSMHLIATYPFWHEGYLTMRKDHAVSNSRLAK
EAI--RLSLYKWIVR------------------DRF-----AP-RK-FKP
QYFTTGEVN-EI--T--E------------------------D-------
-----------V--------------------------------------
---------V----------------------------------------
--------------------------------------------------
--------------------------------------------------
--------------------------------------------------
--------------------------------------------------
-A--GDPSQGTPK--VPEDLSTK--------------------------M
LADV--V-EALIGAASLYGGYNFGIECTRLF--DL--GI----GSKAGWQ
PLEVYI-EKALSCV----E---TV-------------------EVS-T-P
-TTDIERMLGYTFT--HKLLLLEAITHSSYQFDS---------RT-VSYE
RMEFLGDS-----------------VLDLIITEHLYHYP--G---K----
--------QFTPGQMHIRKSAVVNLHFLTYICFKCSLEKD--A-SLPR--
--------------------PT--R-------------------------
--------------------------------------------------
-----------D---------------------GI-VM-DEETQEISLYQ
SLLHSSSVVFDQQRATLTRYRKM--KDEIEEALL----------------
--HGLTFPWAALTRLQAPKFFSDMIESIIGAVYLDSRGNMN---------
----------VVRQVLRKLGIMQQLERNL-RDDVDVLHPLTRVYIWAARQ
Q-------------------------------------------------
----------------K----E------LTSV--FD--E--ER-GHVTCT
ITVE-----------G----R----------------------E-S----
--------------------------------------------------
--------------------------------------------------
--V---QAT-AE-----KRGR--A-------SQEEAR--FAAAEKAI--Q
LWDIRAND------------------------------------------
--------------------------------------------------
--GIKD--------------------------------------------
--------------------------------------------------
--------------------------------------------------
--------------------------------------------------
--------------------------------------------------
-------------------------A--------------------
>KAG1882754.1/1-1180
--------------------------------------------------
--------------------------------------------------
--------------------------------------------------
--------------------------------------------------
--------------------------------------------------
--------------------------------------------------
--------------------------------------------------
--------------------------------------------------
----------------------------------------MLDASLKENI
IIAQDTGSGKTLIAI---------------------LRMR----YEI-ER
G----SQ----------------K-------------------V-SWFLA
PTVALCNQQH--------------------SVIKDNMQVPVGLI-HGALE
PKQWTDITLWKRVLENNRVIV-STPQVLLDALSHGYVHMGLDIGLLVFDE
AHHADRN-----------------HPMSC--IMRDFYFSL--PPRLPAA-
R--GS--S--------------VSTKLDERPMILGL---TASPMFG----
-----GN-ATVAFR--YGNWKPTLTALFRSPRANRDELLTHVHRPIFRHV
RYDTP-QY-H-------D-----P----NYTSKNLSAVEAVIATMNIEED
PFVIQLRQKLAKT--AR---------------------------------
--G----------------------PEYARMDQKLSKAIQSKKTYSHGGM
NDLANAGKAICYDIGPWAADWYIESV------------------------
-----------------------------------E--KTYLMKHLSQI-
---K--LT-PLSY----D-P-TDIE--AGITDKVRVLLETLEYEKDWS--
----E--------S-----------------------------S------
--------N----------------EPYSGLIFVTRRDGVLALSEVLKNH
PRSA-------HFRLGCLLGSSQSTYRNSFLDITRT--------------
-------------------------------------L-LKDQ-------
--------------------P-QADILEGFRSGDRNLIVATSVAEEGLDI
QACGNVIRWDIPDNMASWAQSRGRARRRRSSFVLMFESS-G------IDN
---ARVAEFEKLEAQMTALYLTDRAS---RP-A-------V---------
---S-S---D-----D-E-V--PDPDE-PVFKVKST--------------
------------------------GAMLTPLLAVSHLNHFCAVIPNS--V
-----NLPIYDIDPPDMPEGWHS--FDPAK-R------------------
---VV-PPPYPGPFGCTVTLPRRLPA----------E--FRIFSV-DRIY
PTKQSAYRHVAFKAYLALYH---ANLLNDHLLPLTSV-VEPDLEEEVKNL
L-KDVEKRSSMA-SV--TSQ-MNPWQDE-LT-------------------
---------------------------------------DTAWTTTRIV-
-----I-------PGF---SP-IRMLTRVDLPS--F--A-AMETPGVA--
--------------------------------------------------
--------------------------------RH--------S-A-SDLQ
AAHESTRRLFWCLYGIR--MQWDKFDFSYLFEPAEE--D-----------
----P-D------RD-----VWDAR-RKWLRDLQ----G-------EE--
--------------------------------------------------
----------P----SGDNLFANA-ATFGQAF-SHPT----DI--TWIRD
GF--PY-G----KV-YRFLGWRH--D--PLSEEELQDFMT--RY-S-K--
------------M-----------------------------PE-I-EVI
L-PVASRRGIAAKKKFLA--------------------------------
--------------------------------TSTVQCDHAILIPSIIRH
ISIAATAVSLRGSLLT-G--------------------------------
--------T---P-LYH--------I-PFSLLITAITAPVAQGH------
-VNYQRLETLGDAVLKFSVSIHLIATYPFWHEGYLTRRKDHAVSNSKLAK
EAI--RLSLYKWIVR------------------DRF-----TP-RK-FKP
QYFTMGEVN-EI--T--E------------------------D-------
-----------V--------------------------------------
---------V----------------------------------------
--------------------------------------------------
--------------------------------------------------
--------------------------------------------------
--------------------------------------------------
-A--GDSSQGTLK--APEDLSTK--------------------------M
LADV--V-EAIIGAAFLHGGYNLGIECTRLF--DL--GI----DPKAGWQ
PLEVYI-EKALSCV----E---TA-------------------EVP-T-P
-MTDIERMLGYTFT--HKLLLVEAITHASYQFDL---------RT-ISYE
RMEFLGDS-----------------VLDMIITDHLYHYP--G---K----
--------QFTPGQMHIPQICRG---------------------------
--------------------------------------------------
--------------------------------------------------
--------------------------------------------------
--------------------------------------------------
--------------------------------------------------
--------------------------------------------------
--------------------------------------------------
--------------------------------------------------
--------------------------------------------------
--------------------------------------------------
--------------------------------------------------
--------------------------------------------------
--------------------------------------------------
--------------------------------------------------
--------------------------------------------------
--------------------------------------------------
--------------------------------------------------
--------------------------------------------------
--------------------------------------------------
----------------------------------------------
>KAG1901376.1/1-1476
MEEP----------------------------------------------
--------------------------------------------------
--------------------------------------------------
--------------------------------------------------
--------------------------------------------------
--------------------------------------------------
--------------------------------------------------
--------------------------------------------------
-----------------PATV-NT------IPKTRDYQQEMLDASLKENI
IIAQDTGSGKTLIAI---------------------LRMR----YEI-ER
G----SQ----------------K-------------------V-SWFLA
PTVALCNQQH--------------------SVIKDNMQVPVGLI-HGGLE
PKQWTDVTLWKRVLGNNRVIV-STPQVLLDALSHGYVHMGLDIGLLIFDE
AHHADRN-----------------HPMSC--IMRDFYFSL--PPRLPAA-
H--GS--S--------------VTIEQDERPMVLGL---TASPMFG----
-----GN-PTAAFR--K--LEANLDCVIRSPRANRDELLTHVHRPIFRHV
RYDTP-QY-S-------D-----R----NYTSKNLSAVEAVLATMNIEED
PFVIQLRQKLAKT--AR---------------------------------
--G----------------------PEYTRMDQKLSKAIQGKKTYSHGGM
NDLANAGKAICYDIGPWAADWYIESVVSRALD---K-Q---TPW-D-E-L
-------------------------I--G-TLQPKE--KNYLMKHLSQI-
---K--LT-PLSY----D-P-TDIE--AGITDKVRVLLETLEYEKDWS--
----E--------S-----------------------------S------
--------N----------------EPYSGLIFVTRRDGVLALSEIMRNH
PRSA-------HFRLGCLLGSSQSSYRNTFLDITRT--------------
-------------------------------------L-LKDQ-------
--------------------A-QADVLEGFRSGDRNLIIATSVAEEGLDI
QACGNVIRWDIPDNMASWAQSRGRARRRRSSFVLMFESS-G------IDD
---ARVAEFENLEAQMTALYLADRAS---RP-T-------V---------
---S-S---D-----D-E-E--PDPDE-PVFKVKST--------------
------------------------GAVLTPLLAVSHLNHFCAVIPNS--V
-----NLPIYDIDPPDMPEGWHS--FDPAT-R------------------
---VV-PPPYPGPFGCTVTLPRRLPA----------G--LRIFSV-NREY
PTKQSAYRHVAYKAYLALYN---ANLLNEHLLPLTST-VEPDLGEEVKNL
L-KDVEKRSSMA-SV--TSQ-MNPWQDE-LT-------------------
---------------------------------------DAAWTATRIV-
-----I-------PGF---SP-IRMLTRVDLPS--F--A-AGEAPVLYDS
R-KG---R--------------------------IDVELQ--AQG-----
------------VA------------------HH--------S-A-SDLQ
AAHESTRRLFWCLYGIR--MQWDKFDFAYLFEPAEE--D-----------
----T-E------RD-----VWDAR-RRWLRDLQ----G-------EE--
--------------------------------------------------
----------S----SGDDLFANA-ATFGQAF-SHPT----DI--TWIRD
GF--PY-G----KV-YRFLGWRH--D--PLSEEELQDFMA--RY-S-R--
------------M-----------------------------SE-M-EIT
Y-PLLHVEELPPRRNFLQSLSSISDV------------------------
----------------PLRRSFLPPQSSRIVLLSQVQCDHAILLPSIIRH
ISIAATAVSLRESLLT-G--------------------------------
--------T---P-LYQ--------I-PLTRLITAITAPVAQGH------
-VNYQRLETLGDAVLKFVMSMHLIATYPFWHEGYLTRRKDHAVSNSRLAK
EAI--RLSLYKWIVR------------------DRF-----AP-RK-FKP
QYFTTGEVN-EI--T--E------------------------D-------
-----------V--------------------------------------
---------V----------------------------------------
--------------------------------------------------
--------------------------------------------------
--------------------------------------------------
--------------------------------------------------
-A--GDPSQETPK--VPEDLSTK--------------------------M
LADV--V-EALIGAASLYGGYNFGIECTRLF--DL--GI----GSKAGWQ
PLEVYI-EKALSCV----E---TV-------------------EVS-T-P
-TTDIERMLGYTFT--HKLLLLEAITHSSYQFDS---------RT-VSYE
RMEFLGDS-----------------VLDLIITEHLYHYP--R---K----
--------QFTPGQMHIRKSAVVNLHFLTYICFKCSLEKD--A-SLPR--
--------------------PT--R-------------------------
--------------------------------------------------
-----------D---------------------GI-VM-DEETQEISLYQ
SLLHSSSVVFDQQRATLARYRKM--KDEIEEALL----------------
--HGLTFPWAALTRLQAPKFFSDMIESIIGAVYLDSRGNMD---------
----------VVRQVLRKLGIMQQLERNL-RDDVDVLHPLTRVYIWAARQ
Q-------------------------------------------------
----------------K----E------LTSV--FD--E--ER-GHVTCT
ITVE-----------G----R----------------------E-P----
--------------------------------------------------
--------------------------------------------------
--V---KAT-AE-----KRGR--A-------SQEEAR--FAAAEKAI--Q
LWDIRAND------------------------------------------
--------------------------------------------------
--GIKD--------------------------------------------
--------------------------------------------------
--------------------------------------------------
--------------------------------------------------
--------------------------------------------------
-------------------------A--------------------
>KAG2030530.1/1-1475
MEETS---------------------------------------------
--------------------------------------------------
--------------------------------------------------
--------------------------------------------------
--------------------------------------------------
--------------------------------------------------
--------------------------------------------------
--------------------------------------------------
------------------VII-DS------IPKTRDYQQEMLDASLKENI
IIAQDTGSGKTLIAI---------------------LRMR----YEI-ER
G----SQ----------------K-------------------V-SWFLA
PTVALCNQQH--------------------SVIKDNMQVPVGLI-HGALE
PKQWTDITLWKRVLENNRVIV-STPQVLLDALSHGYVHMGLDIGLLVFDE
AHHADRN-----------------HPMSC--IMRDFYFSL--PPRLPAA-
S--GP--S--------------V-STKDERPMILGL---TASPMFG----
-----GN-ATVAFR--K--LEANLDCVIRSPRANRGELLTHVHRPIFRHV
RYDTP-QY-H-------D-----P----KYTSKNLSAVEAVIATMNIEED
PFVIQLRQKLAKT--AR---------------------------------
--G----------------------PEYTRMDQKLSKAIQSKKTYSHSGM
NDLVNAGKAICYDIGPWAADWYIESVVSRALD---K-K---TPW-D-E-L
-------------------------I--G-TLQPKE--KTYLMKHLSQI-
---E--LT-PLSY----D-P-AHIE--AGITDKVRVLLETLEYEKDWS--
----E--------S-----------------------------S------
--------N----------------EPYSGLIFVTRRDGVLGLSEVLKNH
PRSA-------HFRLGCLLGSSQSTYRNSFLDITRT--------------
-------------------------------------L-LKDQ-------
--------------------P-QADILEGFRSGDRNLIVATSVAEEGLDI
QACGNVIRWDIPDNMASWAQSRGRARRRRSSFVLMFESS-G------IDN
---ARVAEFEKLEAQMTALYLADRAS---RP-A-------V---------
---S-S---D-----D-E-E--PDPDE-PVFKVKST--------------
------------------------GAMLTPLLAVSHLNHFCAVIPNS--V
-----NLPIYDIDPPDMPEGWHS--FDPAQ-R------------------
---VV-PPPYPGPFGCTVTLPRRLPA----------A--FRIFSV-DRIY
PTKQSAYRHVAFKAYLALYH---ANLLNDHLLPLTSV-VEPDLEEEVKNL
L-KDVEKRSSMA-SV--TSQ-MNPWQDE-LT-------------------
---------------------------------------DTAWTTTRIV-
-----I-------PGF---SP-IRMLTRVDLPS--F--A-AGEAPVLYHP
R-KG---R--------------------------IDVELQ--AQG-----
------------VA------------------RH--------S-A-SDLQ
AAHESTRRLFWCLYGIR--MQWDKFDFAYLFEPAEE--D-----------
----P-D------RD-----MWDAR-RKWLRGLQ----G-------EE--
--------------------------------------------------
----------S----SGDDLFANA-ATFGQAF-SHPT----DI--TWIRD
GF--PY-G----KV-YRFLGWRH--D--PLSEEELQDFMA--RY-S-K--
------------I-----------------------------PE-F-EIT
Y-PLLHVEELPQRRNFLQPLPSISDA------------------------
----------------PLRKSFLPPQLSRVVLLSQVQCDHAILIPSIIRH
ISIAATAVSLRGSLLT-K--------------------------------
--------T---P-LYH--------I-PFSHLITAITAPVAQGH------
-VNYQRLETLGDAVLKFSVSIHLIATYPFWHEGYLTRRKDHAVSNSKLAK
EAI--RLSLYKWIVR------------------DRF-----TP-RK-FKP
QYFTMGEVN-EI--T--E------------------------D-------
-----------V--------------------------------------
---------V----------------------------------------
--------------------------------------------------
--------------------------------------------------
--------------------------------------------------
--------------------------------------------------
-A--GDSSQGTPK--APEDLSTK--------------------------M
LADV--V-EAIIGAAFLHGGYNLGIECTRLF--DL--GI----DPKAGWQ
PLEVYI-EKALSCV----E---TA-------------------EVP-T-P
-MTDIERMLGYTFT--HKLLLVEAITHASYQFDV---------RT-VSYE
RMEFLGDS-----------------VLDMVIAEYLYHYP--G---K----
--------QFTPGQMHIRKSAVVNIHFLTYVCFKCSLEKD--A-SLPR--
--------------------PT--R-------------------------
--------------------------------------------------
-----------N---------------------GI-VM-DEETQQIHLYQ
CLLHSSPIVFDQQRATLARYRKV--KDEIEEALL----------------
--RGPTFPWAALTRLQAPKFFSDMIESIIGAVYLDSRGNMD---------
----------VVRQVLRKLGIMQQLERNL-KDDVDVLHPLTRVHIWAARQ
Q-------------------------------------------------
----------------K----E------LTSV--FK--E--ER-GHVTCT
ITVE-----------G----R----------------------E-P----
--------------------------------------------------
--------------------------------------------------
--V---QAT-AE-----KRGR--A-------SQEEAR--FAAAEKAI--Q
LWDVRAND------------------------------------------
--------------------------------------------------
--GIKD--------------------------------------------
--------------------------------------------------
--------------------------------------------------
--------------------------------------------------
--------------------------------------------------
-------------------------A--------------------
>KAG2047355.1/1-1476
MEEP----------------------------------------------
--------------------------------------------------
--------------------------------------------------
--------------------------------------------------
--------------------------------------------------
--------------------------------------------------
--------------------------------------------------
--------------------------------------------------
-----------------PATV-NT------IPKTRDYQQEMLDASLKENI
IIAQDTGSGKTLIAI---------------------LRMR----YEI-ER
G----SQ----------------K-------------------V-SWFLA
PTVALCNQQH--------------------SVIKDNMQVPVGLI-HGGLE
PKQWTDVTLWKRVLGNNRVIV-STPQVLLDALSHGYVHMGLDIGLLIFDE
AHHADRN-----------------HPMSC--IMRDFYFSL--PPRLPAA-
H--GS--S--------------VTIEQDERPMVLGL---TASPMFG----
-----GN-PTAAFR--K--LEANLDCVIRSPRANRDELLTHVHRPIFRHV
RYDTP-QY-S-------D-----R----NYTSKNLSAVEAVLATMNIEED
PFVIQLRQKLAKT--AR---------------------------------
--G----------------------PEYTRMDQKLSKAIQGKKTYSHGGM
NDLANAGKAICYDIGPWAADWYIESVVSRALD---K-Q---TPW-D-E-L
-------------------------I--G-TLQPKE--KNYLINHLSQI-
---K--LT-PLSY----D-P-MDIE--AGITDKVRVLLETLEYEKDWS--
----E--------S-----------------------------S------
--------N----------------EPYSGLIFFTRRDGVLALSEVMRNH
PRSA-------HFRLGCLLGSSQSSYRNTFLDITRT--------------
-------------------------------------L-LKDQ-------
--------------------A-QADVLEGFRSGDRNLIIATSVAEEGLDI
QACGNVIRWDIPDNMASWAQSRGRARRRRSSFVLMFESS-G------IDD
---ARVAEFENLEAQMTALYLADRAS---RP-T-------V---------
---S-S---D-----D-E-E--PDPDE-PVFKVKST--------------
------------------------GAVLTPLLAVSHLNHFCAVIPNS--V
-----NLPIYDIDPPDMPEGWHS--FDPAT-R------------------
---VV-PPPYPGPFGCTVTLPRRLPA----------G--LRIFSV-NREY
PTKQSAYRHVAYKAYLALYN---ANLLNEHLLPLTST-VEPDLGEEVKNL
L-KDVEKRSSMA-SV--TSQ-MNPWQDE-LT-------------------
---------------------------------------DAAWTATRIV-
-----I-------PGF---SP-IRMLTRVDLPS--F--A-AGEAPVLYHS
R-KG---R--------------------------IDVELQ--AQG-----
------------VA------------------RH--------S-A-SDLQ
AAHESTRRLFWCLYGIR--MQWDKFDFAYLFEPAEE--D-----------
----T-E------RD-----VWDAR-RRWLRDLQ----G-------EK--
--------------------------------------------------
----------S----SEDDLFANA-ATFGQAF-SHPT----DI--TWIRD
GF--PY-G----KV-YRFLGWRH--D--PLSEEELQDFMA--RY-S-R--
------------M-----------------------------PE-M-EIT
Y-PLLHVEELPPRRNFLQPLSSISDV------------------------
----------------PLRRSFLPPQSSRIVLLSRVQCDHAILLPSIIRH
ISIAATAVSLRESLLT-G--------------------------------
--------T---P-LYQ--------I-PLTRLITAITAPVAQGH------
-VNYQRLETLGDAVLKFVMSMHLIATYPFWHEGYLTRRKDHAVSNSRLAR
EAI--RLSLYKWIVR------------------DRF-----AP-RK-FKP
QYFTAGEVN-EI--T--E------------------------D-------
-----------V--------------------------------------
---------V----------------------------------------
--------------------------------------------------
--------------------------------------------------
--------------------------------------------------
--------------------------------------------------
-A--GDPSQGTLK--VPEDLSTK--------------------------M
LADV--V-EALIGAAFLHGGYNFGIECTRLF--DL--GI----GSKAGWQ
PLEVYI-EKALSCV----E---TV-------------------EVS-T-P
-TTDIERMLGYTFT--HKLLLLEAITHSSYQFDS---------RT-VSYE
RMEFLGDS-----------------VLDLIITEHLYHYP--G---K----
--------QFTPGQMHIRKSAVVNLHFLTYICFKCSLEKD--A-SLPR--
--------------------PT--R-------------------------
--------------------------------------------------
-----------D---------------------GI-VM-DEETQEISLYQ
SLLHSSSVVFDQQRATLARYRKM--KDEIEEALL----------------
--HGPTFPWAALTRLQAPKFFSDMIESIIGAVYLDSRGNMD---------
----------VVRQVLRKLGIMQQLERNL-RDDVDVLHPLTRVYIWAARQ
Q-------------------------------------------------
----------------K----E------LTSV--FD--E--ER-GHVTCT
ITVE-----------G----R----------------------E-S----
--------------------------------------------------
--------------------------------------------------
--V---KAT-AE-----KRGR--A-------SQEEAR--FAAAEKAI--Q
LWDIRAND------------------------------------------
--------------------------------------------------
--GIKD--------------------------------------------
--------------------------------------------------
--------------------------------------------------
--------------------------------------------------
--------------------------------------------------
-------------------------A--------------------
>KAG2066925.1/1-1486
MEGLSAKK------------------------------------------
--------------------------------------------------
---N-------------------------------------D--------
---------------T------E---------------------------
---------------------E----------------------------
--------------------------------------------------
--------------------------------------------------
-------------------------------------------------P
-----------------SVIA-NS------IPKTRDYQQEMLDASLKENI
IIAQDTGSGKTLIAI---------------------LRMR----YEI-ER
G----SR----------------K-------------------V-SWFLA
PTVALCNQQH--------------------SVIKSNMQVPVGLI-HGALE
PRQWTDKTLWKRVLENNHVIV-STPQVLLDALSHGYIHMGLDIGLLVFDE
AHHADRN-----------------HPMSC--IMRDFYFSL--PPRLPAF-
H--GS--S--------------VPNELDERPMVLGL---TASPMFG----
-----GN-ATVAFR--K--LEANLDCVIRSPRANRDELLTHVHRPIFRHV
RYDTP-QY-Y-------D-----R----SYTSKNLSAVEAVIANMDIEED
PFVIQLRQKLAKT--AR---------------------------------
--G----------------------PEYTRMDQKLSKAIQSKKTYSHGGM
NDLANAGKAICYDIGPWAADWYIESVVSRALD---K-Q---TPW-D-E-L
-------------------------I--G-SLQPKE--KAYLMTHLSQI-
---K--LT-PLSY----D-L-ADIE--AGITDKVRVLLETLEYEKDWS--
----E--------S-----------------------------S------
--------N----------------EPYSGLIFVTRRDGVLALSEVLRNH
PRSA-------HFRLGCLLGSSQSSYRNTFLDITRT--------------
-------------------------------------L-LKDQ-------
--------------------P-QADILEGFRSGDRNLIIATSVAEEGLDI
QACGNVIRWDIPDNMASWAQSRGRARRRRSSFVLMFEST-G------IDN
---ARVAEFEKLEAQMTALYQADRAS---RP-T-------A---------
---S-S---D-----D-E-V--PDPDE-PVFKVKST--------------
------------------------GARLTPLLAVSHLNHFCAVIPNS--V
-----NLPIYDIDPPDMPEGWHS--FDPVQ-R------------------
---VV-PPPYPGPFGCTVTLPRRLPA----------E--LRIFSV-DRIY
PTKQSAYRHVAFKAYLALYH---ANLLNDNLLPLTSV-VEPDLEDEVKSL
L-KDVEKRSSMA-SV--TSQ-INPWQDE-VT-------------------
---------------------------------------DTAWTVTRII-
-----I-------PGF---SP-IRMLARVDLPS--F--A-AGEAPVLYHP
R-KG---R--------------------------IDVKLQ--AQG-----
------------VA------------------RH--------S-A-SDLQ
AAHESTRRLFWCLYGIR--MQWDKFDFAYLFEPAEE--D-----------
----P-E------RD-----VWDAR-RRWLRDLQ----G-------EE--
--------------------------------------------------
----------S----SADDLFANA-ATFGQAF-SYPT----DI--TWIRD
GF--PY-G----KV-YRFLGWRH--D--PLSEEELQDFWA--RY-S-K--
------------M-----------------------------PE-I-KLT
Y-PLLHVEELPQRRNFLQPLPSISGA------------------------
----------------PPRRSFLPPQLSRVVLLSHVQCDHAILIPSIIRH
ISIAATAVSLRGSLLT-G--------------------------------
--------T---P-LYH--------I-PFSSLITAITAPVAQGH------
-VNYQRLETLGDAVLKFVVSMHLIATYPFWHEGYLTRRKDHAVSNSRLAK
EAI--RLSLYKWIVR------------------DRF-----TP-RK-FKP
QYFTTGEVN-EI--N--E------------------------D-------
-----------V--------------------------------------
---------V----------------------------------------
--------------------------------------------------
--------------------------------------------------
--------------------------------------------------
--------------------------------------------------
-A--GDSSQGTPK--APEDLSTK--------------------------M
LADV--V-EALIGAAFLHGGYDLGIECTRLF--DL--GI----DPKAGWQ
SLEVYI-DKALSCV----E---TA-------------------EVP-T-P
-MTDVERMLGYTFT--HKLLLVEAVTHSSYQFDL---------RT-VSYE
RMEFLGDS-----------------VLDMVITNHLYHYP--G---K----
--------QFTPGQMHIRKSAIVNMHFLTYICFKCSLEKD--A-SLPR--
--------------------PT--R-------------------------
--------------------------------------------------
-----------D---------------------GI-VM-DEETQEISLYQ
CLLHSSSVVIDQQRATLARYRKM--KDEIEEALL----------------
--RGPTFPWAALTRLQSPKFFSDMIESIIGAVYLDSRGNID---------
----------VVRQVLRKLGIIQQLERNL-RDDVDVLHPLARLHIWAARQ
Q-------------------------------------------------
----------------K----E------LTSV--FK--E--ER-GHVICT
ITVE-----------G----R----------------------E-P----
--------------------------------------------------
--------------------------------------------------
--V---QAT-AE-----KRGR--A-------SQEEAR--FAAAEKAI--Q
LWDVRAND------------------------------------------
--------------------------------------------------
--GIQD--------------------------------------------
--------------------------------------------------
--------------------------------------------------
--------------------------------------------------
--------------------------------------------------
-------------------------A--------------------
>KAG2094231.1/1-1480
MENKMEE-------------------------------------------
--------------------------------------------------
--------------------------------------------------
--------------------------------------------------
--------------------------------------------------
--------------------------------------------------
--------------------------------------------------
-------------------------------------------------P
-----------------SVTV-NT------IPKTRDYQQEMLDASLKENI
IIAQDTGSGKTLIAI---------------------LRMR----YEI-ER
G----SQ----------------K-------------------V-SWFLA
PTVALCNQQH--------------------SVIKDNMQVPVGLI-HGGLE
PKQWTDVTLWKRVLGNNRVIV-STPQVLLDALSHGYVHMGLDIGLLIFDE
AHHADRN-----------------HPMSC--IMRDFYFSL--PPRLPAA-
H--GS--S--------------VTTKQDERPMVLGL---TASPMFG----
-----GN-PTAAFR--K--LEANLDCVIRSPRANRDELLTHVHRPIFRHV
RYDTP-QY-S-------D-----R----NYTSKNLSAVEAVIATMNIEED
PFVIQLRQKLAKT--AR---------------------------------
--G----------------------PEYIRMDQKLSKAIQGKKTYSHGGM
NDLASAGKAICYDIGPWAADWYIGSVVSRALD---K-Q---TPW-D-E-L
-------------------------I--G-TLQPKE--KNYLMKHLSQI-
---K--LT-PLSY----D-P-TDIE--AGITDKVRVLLETLECEKDWS--
----E--------S-----------------------------S------
--------N----------------EPYSGLIFVTRRDGVLALSEVLRNH
PRSA-------HFRLGCLLGSSQSSYRNTFLDITRT--------------
-------------------------------------L-LKDQ-------
--------------------P-QADVLEGFRSGDRNLIIATSVAEEGLDI
QACGNVIRWDIPDNMASWAQSRGRARRRRSSFVLMFESS-G------IDD
---ARVAEFENLETQMTALYLADRAS---RP-T-------V---------
---S-S---D-----D-E-E--PDPDE-PVFKVKST--------------
------------------------GAVLTPLLAVSHLNHFCAVIPNS--A
-----NLPIYDIDPPDMPEGWHS--FDPAT-R------------------
---VV-PPPYPGPFGCTVTLPRRLPA----------E--LRIFSV-DREY
PTKQSAYRHVAYKAYLALYN---ANLLNEHLLPLTST-VEPDLGEEVKNL
L-KDVEKRSSMA-SV--TSQ-MNPWQDE-LT-------------------
---------------------------------------DAAWTATRIV-
-----I-------PGF---SP-IRMLTRVDLPS--F--A-AGEAPVLYHS
R-KG---R--------------------------IDVELQ--AQG-----
------------VA------------------RH--------S-A-SDLQ
AAHESTRRLFWCLYGIR--MQWDKFDFAYLFEPAEE--D-----------
----T-E------RD-----VWDAR-RRWLRDLQ----G-------EE--
--------------------------------------------------
----------S----SGDDLFANA-ATFGQAF-SYPA----DI--TWIRD
GF--PY-G----KV-YRFLGWRH--D--PLSEEELQDFMA--RY-S-R--
------------M-----------------------------PE-M-EIT
Y-PLLHVEELPPRRNFLQPLSSISDA------------------------
----------------PLRRSFLPPQSSRVVLLSQVQCDHAILLPSIIRH
ISIAATAVSLRESLLT-G--------------------------------
--------T---P-LYQ--------I-PLTRLITAITAPVAQGH------
-VNYQRLETLGDAVLKFVMSMHLIATHPFWHEGYLTRRKDHAVSNSRLAK
EAI--RLSLYKWIVR------------------DRF-----AP-RK-FKP
QYFTAGEVN-EI--T--E------------------------D-------
-----------V--------------------------------------
---------V----------------------------------------
--------------------------------------------------
--------------------------------------------------
--------------------------------------------------
--------------------------------------------------
-A--GDSSQGTPK--VPEDLSTK--------------------------M
LADV--V-EALIGAASLHGGYNFGIECTRLF--DL--GI----GTKAGWQ
PLEVYI-EKALSCV----E---MV-------------------EVS-T-P
-TTDIERMLEYTFT--HKLLLLEAITHSSYQFDS---------RT-VSYE
RMEFLGDS-----------------VLDLIITEHLYHYP--G---K----
--------QFTPGQMHIRKSAVVNLHFLTYICFKCSLEKD--A-SLPR--
--------------------PT--R-------------------------
--------------------------------------------------
-----------D---------------------GI-VM-DEETQEISLYQ
SLLHSSSVVFDQQRATLARYRKM--KDEIEEALL----------------
--HGLTFPWAALTRLQAPKFFSDMIESIIGAVYLDSRGNMD---------
----------VVRQVLRKLGIMQQLERNL-RDDVDVLHPLTRVYIWAARQ
Q-------------------------------------------------
----------------R----E------LTSV--FE--E--ER-GHVTCT
ITVE-----------G----R----------------------E-P----
--------------------------------------------------
--------------------------------------------------
--V---QAT-AE-----KRGR--A-------SQEEAR--FAAAEKAI--Q
LWDIRAND------------------------------------------
--------------------------------------------------
--GIKD--------------------------------------------
--------------------------------------------------
--------------------------------------------------
--------------------------------------------------
--------------------------------------------------
-------------------------A--------------------
>KAG2125612.1/1-1485
MKKNKME-------------------------------------------
--------------------------------------------------
--------------------------------------------------
--------------------------------------------------
---------------------E----------------------------
--------------------------------------------------
--------------------------------------------------
-------------------------------------------------P
-----------------SIIV-NS------IPKTRDYQQEMLDASLKENI
IIAQDTGSGKTLIAI---------------------LRMR----YEI-ER
G----SQ----------------K-------------------V-SWFLA
PTVALCNQQH--------------------SVIKDNMQVPVGLI-HGALE
PKQWTDITLWKRVLENNRVIV-STPQVLLDALSHGYIHMGLDIGLLVFDE
AHHADRN-----------------HPMSC--IMRDFYFSL--PPRLPTA-
G--GS--S--------------VPTKLDERPMVLGL---TASPMFG----
-----GN-ATVAFR--K--LEANLDCVIRSPRANRDELLTHVHRPIFRHV
RYDTP-QY-L-------D-----P----NYTSKNLSAVEAVIATMKIEED
PFVISLRQKLAKA--AR---------------------------------
--G----------------------PEYTRMDQKLSKTIQSKKTYSHGGM
NDLANAGKAICYDIGPWAADWYIESVVSRALD---K-Q---TPW-D-E-L
-------------------------I--G-TLQPKE--KTYLIKYLSQI-
---K--LT-PLSY----D-P-TDIE--AGITDKVRVLLETLEYEKDWS--
----E--------S-----------------------------S------
--------N----------------EPYSGLIFVTRRDGVLALSEVLKNH
PRSN-------HFRLGCLLGSSQSSYRNTFLDITRT--------------
-------------------------------------L-LKDQ-------
--------------------P-QSDILEGFRSGDRNLIVATSVAEEGLDI
QACGNVIRWDIPDNMASWAQSRGRARRRRSSFVLMFEST-G------IDD
---ARVAEFEKLEAQMTALYQADRAS---RP-T-------V---------
---S-S---D-----D-E-V--PDPDE-PVFKVEST--------------
------------------------GARLTPLLAVSHLNHFCAVIPNS--V
-----NLPIYDIDPPDMPEGWHS--FDPVK-R------------------
---VV-PPPYPGPFGCTVTLPRRLPA----------E--LRNFSV-DRIY
PTKQSAYRHVAFKAYLALYH---ANLLNDHLLPLTSI-VEPDLEEEVKSL
L-KDVEKRSSMA-SV--TSQ-MNPWQDD-LT-------------------
---------------------------------------DMAWTATRIV-
-----I-------PGF---SP-ICMLTRVDLPS--F--A-AGEAPVLYHP
H-KG---R--------------------------IDVELQ--AQG-----
------------VA------------------SH--------S-A-SDLQ
AAHESTRRLFWCLYGIR--MQWDKFDFAYLFEPAEE--D-----------
----P-E------RD-----VWDAR-RRWLRDLQ----G-------EE--
--------------------------------------------------
----------S----SGDDLFANA-ATFGQAF-SHPT----DI--TWIRD
GF--PY-G----KV-YRFLGWRH--D--PLSEEELQDFMA--RY-S-K--
------------M-----------------------------LD-I-EIT
Y-PLLYVEELPQRRNFLQPLSSISDA------------------------
----------------PLRRSLLPPQSSRVVLLSPVQCDHAILIPSIIRH
ISIAATAVSLRGSLLT-G--------------------------------
--------T---P-LYH--------I-PFSCLITAITAPVAQGH------
-VNYQRLETLGDAVLKFLVSMHLIATYPFWHEGYLTRRKDHAVSNARLAK
EAI--RLSLYKWIVR------------------DRF-----TP-RK-FKP
QYFTTGEVN-EI--V--E------------------------D-------
-----------V--------------------------------------
---------V----------------------------------------
--------------------------------------------------
--------------------------------------------------
--------------------------------------------------
--------------------------------------------------
-A--GDSSQGTPK--IPEDLSTK--------------------------M
LADV--V-EALIGAAFLNGGYNLGIECTRLI--DL--GI----DPKAGWQ
PLEVYI-QKALSCV----E---TA-------------------EVP-T-P
-MTDIERMLGYTFT--HKLLLVEAITHASYQFDI---------RT-VSYE
RMEFLGDS-----------------VLDMIITDHLYHYP--G---K----
--------QFTPGQMHIRKSAVVNMHFLTYICFKCSLEKD--A-SLPR--
--------------------PT--R-------------------------
--------------------------------------------------
-----------D---------------------GI-VM-DEETQQISLYQ
SLLHSSPIVFDQQRATLARYRKM--KDEIEEALL----------------
--HGPTFPWAALTRLQSPKFFSDMIESIIGAVYLDSRGNMD---------
----------VVRQVLRKLGIIQQLERNL-RDDVDVLHPLTRVHIWAARQ
Q-------------------------------------------------
----------------K----T------LTSE--FE--E--ER-GHVTCT
ITVE-----------G----R----------------------S-L----
--------------------------------------------------
--------------------------------------------------
--C---KPP-QR-----NEDG--LAKRKHDLRQRKRRYSFGTSELMTGSK
MHEIS---------------------------------------------
--------------------------------------------------
--------------------------------------------------
--------------------------------------------------
--------------------------------------------------
--------------------------------------------------
--------------------------------------------------
-------------------------I--------------------
>KAG2147445.1/1-1476
[truncated: 675,111 more chars]
