# Supplementary material for: Clade-wide fungal proteome analysis reveals structure–function conservation in divergent Dicer proteins
Source: Comput Struct Biotechnol J. 2025 Nov 6;27:5020–35. doi: 10.1016/j.csbj.2025.11.009 (PMC12663654; doi:10.1016/j.csbj.2025.11.009)
Supplement: Supplementary file 10 — Supplementary material [file mmc6.zip › Ba2_aligned.fasta]

>CAA7259679.1/1-1735
MI---------------------------------R--------------
--------------------------------------------------
---------------------------------------V----R-----
----------------------------ERLWTKGSCGDMMASTRNPPLY
LCKSLVANTSKSHQRPSFWMLKKLKKTWK---------------------
-------------E--------------EE-Q-----KS----------Q
----------------------------------------T--------P
--------------------------------A--P-----S--------
--------------------------------------------------
---------------P-D--GP----------------------------
-----------V--------------------------------------
--------------------------------------------------
--------------------------------------------------
--------------------------------------------------
--------------------------------------------------
--------------------------------------------------
------SQT-H---DL-K--------------------------------
--------------------------------------------------
-----------------E--S-RL----------------D----I-A--
--------------------------------------------------
--------------------------------------------------
------A-KSG--AKR--------------T-R--DN-------------
------------------------------------F-------E-Q---
E---------------------ATG-------------------------
------P-----PA------------------------------------
------------------------------------E--RP---------
---TK---------------------------------------------
--------------------------------------------------
--------------------------------------------------
--------------------------------------------------
--------------------------------------------------
------------------------------------------------FL
KA------------------------------------------------
----------AA-----------------------S-D--SLR-------
--------------------------------------------------
--------------------------------------------------
--------------------------------------------------
-----------------N---------------------------H----
--------------------------------------------------
--------------------------------------------------
--------------------------------------------------
--------------------------------L-----------------
------------------------PEIVDS--------------------
--------------------------------------------------
-------------------REK--E-E-EL---H--IS------------
LANLK---------------EHI-F-----------EQAK----------
--------Q-----------------------------------------
--QN-------------------TI--AV---LP--PT---KS-------
-----------S-T-----------------NLLVEIIAWSID-QEK-I-
--R---------------PRS---------------FLSRHRT-ALLIAD
D-ASAM---ESFSSALE-EA------IP----GITLAQYT-E--------
-----E--TQ-SL------------ELSTWVE-IS---RRDLVMVPSRLL
LDS----LLRGALAITQ-LH-FLIISDA-----QNI--KNQDSHATVPMV
QVMNDFYR-VT-DAL---------------SR--PRIFA-----------
--------------------L----ASP-P---------P-ER-RSH-FD
SKMLKLEQA-LDA----------KVF--G-----VT------------EE
RR----A-E----IT---AL-PD-R-------------------------
---------------------------------------PD-EIVI-MYD
TLR-R--SSE-TR-----------------------------------LL
KQ-L-------HQV---DPTE-S-------V--F--R-RHYL-ASRYAHD
E--VGS-CAS-----------D--L-------------------------
--------VW----------------RRALKEME-TRVP-W--YS-----
---------------------------------------------D---L
DE-E------E----------L----DE----------------------
------------FTEE----------------------------------
-----------------------S--I----------KMR----I-----
--QK------------------------------------------IVKN
W-------------AF-T-MPNL-------------------DASSRGFN
VSHKFLR-------------------------------------------
--------------------LV---QVLMT--------F-K-S---Y---
G-E--GFRG--I-IF---------------------V------Q------
-----------------------------------RRAVA--------LV
LA---------------DLLR----TL---D--D--RLGFLRPQSVVGSS
Y-S---------------------------V------DH-----------
-------N----------------YY---HEIFQN---FAT-GVCNLLIG
TKSI-E-D-LDVPKASVVIRYDLFESQVSHAYVRART-R-G-R---ESHL
IHMIE---------------------------------------------
--RGND-VHRRILSRITNLDTSMLRWTEALCSS----S--Q---------
------------------------------GSIP-P-T-S-LR--E--TA
-------N-P-Y--HSDS-------E-VE--EE-E---K-NSH--PYI--
-----QDP----TTCGRLYLQ----DS-TTVIYRYAASVHWKVDG----I
-PDGQKLFDFQDI----Q-K-E-FGVPRAHICSIHLP-G--S---P--I-
HG-ISG-----DLFPSKAQARRSACFK----ACEALYKFGLLDCRLVPIP
STLRAQH-TY-E--R-----------------------------------
--------------------------------------------------
-NR---S------------------------P------G---KDI-----
----L-P-------DV-KSAG-TRSYP----RKQPNF--------WMG-I
ARK-------L---P-TTLYPTVVYIN---D---S-----------T---
E-GLEVFAPIAILTR-D-PL-PDLLP-FRL-FYSGLA-------------
I--R-ARFQKAAP-L-NLSE-ERMRNVHSYTSRICRAIMNKA-LVC-ALE
---------------D-----------MAYFFLPLPTN--W--RPPEN--
-----------------------------SG-LYVP-NISDTIPWNLVEL
AAR---H--W-AVPIKND-L---PE--ELETDLQDAI-VQDRWIEFTRR-
YRVVRIRRDLTPMSK-PLDSP------------------R-E--------
--------------VRYSSLFD-FCK---A---K-----------RK---
---------NL-EE-L-KN------------------Y--NQAIIEVSKV
NAVLNHLNPTAKP---P-S-N---S---------------T---------
KFPA----K----------------Y--L----IPELCC---KFTLPA--
--------------S-TLRTALLLPSIMRRLDDLLLVKELNAKFFDN-TV
REDLLHNAICTPSAG--L-EYDYERLELL----------------G----
---------------------DAFLKYLSSVYVFVTN-P--SLN------
------E---G--------------------------SLHVARQKIISNR
SLLFHSTRVG-LPGYI--QSKVFTYKAWQPPNFRVYIP-P-------K--
-V-P----K----NEE------------------S-------KA------
--------------------------------------------------
----T------------D-----Q--------------------------
-----P--------------------------------------P----A
---N----------------------------------------------
------------------------------------------E-------
--G--D--------------------------------------------
--------------------------------------------------
--------EG----------------------------------------
T----------E---I---A---------------------------AIN
AETAQD------P-P-LLNVSGSVYNEG-----------D-------KME
--------------------------------------------------
------------------------------------IGTPL--VID-N--
--------------VP----------------------L-------SDN-
----PSTP------VVQSVNMEDSTAEPSAP---------DPEGNESSRP
ISP-A--PS----------L--FGAL--------------------D---
--------------------------E--D--------------------
--------------------------------------------------
--------------------------------------------------
K--------------------V--V---------------------S---
--E--------------------------------P-----K--------
-----------P-Q------------------------------------
--------------------------------------------------
------------------------------E-------T---AT-KK-K-
P-KS-KKK-KA-GAE-DQTVQWLG---------D-K--------------
--------A------------IADVAEAIIGAAYISG-G-----------
-----------REAALQVTKALTIPLSN-IDRWSDF---GRKV----L-T
------P----------P-PN--A-TA---------K----LR--PGSIA
---------------AIEEI-IGHKFNRPHLLGQAM--------------
-----------------------THSSIQ-G-Y--EST-SYERLEFIGDA
ILD----F-------------------------M----------------
VIRHIYDRD-Q---QLSPGALTMLK-----------------------GA
--MVS----------NSAL-------AAVCVWSGLQEYLLFESSQLAYSI
QAYAN-ELKERQEK-------EYA-L-AV-Q--------EGRSPGQYWLD
----L--E------------------PP-K--------------------
----------ALS--------DVVESIIGAIYISDNF-SPVGAESLFDHV
LKPFYDKHITL------------HTLS-----------HHPTKILFELFQ
AQG-C-----------------------------QHFE-------IV-KD
N--D-E--------------------------------------------
--------------------------------------------------
--------------------TT----NR---------C------------
-----H-----------------VLVHEVILASGE----D-MTT--TSA-
AR-Q-ASM-------------------------LALDALE----------
----------GD-S------------------------------------
--------------------------------------------------
D-------------------------------------------------
--------------------------------------------------
-------------------------------------F-MTRTCDCRTHL
-THK-K-AR---------K--RT---A----F-E-----Q------A-LE
------------Q-A------L--------------------------A-
RG---------------------------------N--------------
--------------------------------DG--D-I-------E--D
---------HI----DAA---------------AV---------------
-KDS--------L-----E-----------ILATESMAG---G-------
-QTI------S------SI------S-------------
>EDR12822.1/1-1358
MP---------------------------------Q--------------
--------------------------------------------------
--------------------------------------------------
--------------------------------------------------
--------------------------------------------------
--------------------------------------------------
--------------------------------------------------
--------------------------------------------------
--------------------------------------------------
--------------------------------------------------
--------------------------------------------------
--------------------------------------------------
--------------------------------------------------
--------------------------------------------------
--------------------------------------------------
--------------------------------------------------
--------------------------------------------------
--------------------------------------------------
--------------------------------------------------
--------------------------------------------------
--------------------------------------------------
--------------------------------------------------
--------------------------------------------------
--------------------------------------------------
--------------------------------------------------
--------------------------------------------------
--------------------------------------------------
--------------------------------------------------
--------------------------------------------------
--------------------------------------------------
--------------------------------------------------
--------------------------------------------------
--------------------------------------------------
--------------------------------------------------
--------------------------------------------------
--------------------------------------------------
--------------------------------------------------
--------------------------------------------------
--------------------------------------------------
--------------------------------------------------
--------------------------------------------------
--------------------------------------------------
--------------------------------------------------
--------------------------------------------------
--------------------------------------------------
--------------------------------------------------
--------------------------------------------------
--------------------------------------------------
--------------------------------------------------
--------------------------------------------------
--------------------------------------------------
--------------------------------------------------
------------------LH-TLMIDHA-----QNI--KDQDSHSPMPIV
RVMGEFYQ-TT-VSS---------------FR--PRIFA-----------
--------------------L----AAL-P---------N-D---LH-FD
SEMLKLELI-LDA----------KVF--G-----MA------------ET
KR----S-D----IL---SL-PD-R-------------------------
---------------------------------------PK-ELVI-MYN
TAT-G--IAE-TR-----------------------------------LS
KQ-L-------HQF---DPDE-S-------I--F--P-SYFR-ASRHALL
E--VGP-CAQ-----------D--L-------------------------
--------VW----------------RRALKEIE-TLIPSW--YN-----
---------------------------------------------S---M
DD-D------E----------E----TQ----------------------
------------SSIL----------------------------------
-----------------------R--A----------KQG----I-----
--RD------------------------------------------TLKN
W-------------PF-T-MPNL-------------------DPSSKGFN
VTHKFRR-------------------------------------------
--------------------LV---DILMT--------C-G-S---Y---
G-K--GFRG--I-IF---------------------V------Q------
-----------------------------------KRAIA--------LV
LV---------------DLFR----NL---Y--H--ELRFIRPCALFGHS
F-----------------------------S------DF-----------
-------K----------------RH---QEIFHG---FVT-GEYNLLVA
TKST-E-D-LEIPRASMVIRYDLFDSQTSHAYAKART-C-G-R---ESHL
IHMVE---------------------------------------------
--RGND-MHHHILSHIMNAGADILRWTEALYEM----ANNF---------
------------------------------APVP-P-R-D-IR--E--SI
-------N-P-Y--HSDS-------D-DE---------D-STE--EYI--
-----TDP----TTSGRIYIQ----DA-TTVIYRFTAGLKSTGFR----L
-EDDKSLFDLKEI----H-S-G-FGTTNTLVCSVTLP-G--T---V--I-
DN-ISG-----SPSLSKSQARRSACFE----ACRELSNAGLLDYRMVPLP
PFLLRQH-NG----------------------------------------
--------------------------------------------------
------L------------------------P------V---PLT-----
----D-K-------DE-RSSS-TRCYP----RKYPNF--------WAN-S
ITG-------P---I-VRLCPVIVSIC---P---D-----------A---
D-NFADFAPILILTR-R-PL-PHLEG-FKL-FSSGIS-------------
S--S-VRFQRAAV-L-QLND-SQQHLINQYTNRVFRAILNKP-LTC-SLE
---------------D-----------SLYFIAPLTYP--W--SFPLQ--
-----------------------------KG-LDFP-DVSDSISWDLVNL
AAL---N--W-AIPIRAG-S---AD--ELVLDLKDAV-VQDRWVEFTRR-
YNVNEVRRDMTPLSK-PDDSP------------------R-E--------
--------------ADYESLLD-FCK---A---R-----------RK---
---------GF-EG-L-KD------------------Y--HQPIIQVERV
SPVENHLDPTSKP---L-T-P---P---------------S---------
KAPA----K----------------Y--L----IPELCA---KFTLPA--
--------------S-TLRTALLLPSIMRRIDDLLIVKELNARFFDH-AI
REDLLHVSLCAPSAG--L-EYNYERLELL----------------G----
---------------------DAFLKYLCTIYVFVAE-P--TQN------
------E---G--------------------------SLHIARQKLISNK
SLLENSNLIG-LPVYI--QAKPFPAKSWQPPNFRLTPR-T-------S--
-K-M----I----VDK------------------S-------DE------
--------------------------------------------------
----E------------A-----F--------------------------
-----T--------------------------------------P----M
---I----------------------------------------------
------------------------------------------L-------
--G--S--------------------------------------------
------E-------------------------------------------
---------M----------------------------------------
----SS----DV---VE---------------------------------
--------------------------G------------A----------
--------------------------------------------------
--------------------------------------------------
--------------------------------------------------
------------------------FTR-------------------TSTA
CN-----PH----------V--S-GV--------------------D---
-L------------------------------------------------
--------A-V---------------------------------------
--------------------------------------------------
------------------------I------------N--------E---
--T--------------------------------S-----D--------
-----------V-N------------------------------------
--------------------------------------------------
------------------------------E-------R---DP-PF-Y-
G-KK-NKK-KA-RQD-EQSSQWLG---------D-K--------------
--------A------------VADVVEAIIGAAYISG-G-----------
-----------RETALQVTKALAIPISN-INRWSDF---GRNV----S-T
------P----------P-PD--A-SA---------K----LR--PESTS
---------------AIERI-IGHNFQRPHLLAQAL--------------
-----------------------THSSMQ-G-H--ESA-SYGRLEFIGDA
ILD----F-------------------------M----------------
VIQHIFNRD-Q---TLSPGALTLLK-----------------------GA
--MVS----------NSAL-------AAVCVSSGLRKHLLFESYQLAGSI
EVYAN-ELKARQQK-------EYL-A-AE-R--------EGRSPGQYWLG
----I--E------------------PP-K--------------------
----------ALS--------DVVESIIGAIYISDDF-TPIGAERLFNNV
LKPFYDKHITL------------QTLS-----------HHPTKILFELFQ
AQG-C-----------------------------HLFE-------IS-KE
N--N-A--------------------------------------------
--------------------------------------------------
--------------------EK----TL---------C------------
-----H-----------------VLVHEVILASAE----D-VMP--TLA-
AR-Q-ASI-------------------------FALDALQ----------
----------GD-A------------------------------------
--------------------------------------------------
E-------------------------------------------------
--------------------------------------------------
-------------------------------------F-MRRICDCRTQS
-SNK-K-PR---------R--KS---E----F-E-----E------E-LL
------------T-L------Q----------------------------
--------------------------------------------------
--------------------------------------------------
--------------------------------------------------
--------------------------------------------------
---------------------------------------
>EGO27424.1/1-1267
MT------------------------------------------------
--------------------------------------------------
--------------------------------------------------
--------------------------------------------------
--------------------------------------------------
--------------------------------------------------
--------------------------------------------------
--------------------------------------------------
--------------------------------------------------
--------------------------------------------------
--------------------------------------------------
--------------------------------------------------
--------------------------------------------------
--------------------------------------------------
--------------------------------------------------
--------------------------------------------------
--------------------------------------------------
--------------------------------------------------
--------------------------------------------------
--------------------------------------------------
--------------------------------------------------
--------------------------------------------------
--------------------------------------------------
--------------------------------------------------
--------------------------------------------------
--------------------------------------------------
--------------------------------------------------
--------------------------------------------------
--------------------------------------------------
--------------------------------------------------
--------------------------------------------------
--------------------------------------------------
--------------------------------------------------
--------------------------------------------------
--------------------------------------------------
--------------------------------------------------
--------------------------------------------------
--------------------------------------------------
--------------------------------------------------
--------------------------------------------------
--------------------------------------------------
--------------------------------------------------
--------------------------------------------------
--------------------------------------------------
--------------------------------------------------
--------------------------------------------------
--------------------------------------------------
--------------------------------------------------
--------------------------------------------------
--------------------------------------------------
--------------------------------------------------
--------------------------------------------------
--------------------------------------------------
--------------------------------------------------
--------------------------------------------------
--------------------------------------------------
--------------------------------------------------
--------------------------------------------------
--------------------------------------------------
-Q-I-------RHL---DPEE-S-------V--Y--R-RHFR-AARHVLL
Q--VGP-CAC-----------D--L-------------------------
--------LW----------------RSVLKHHE-THILPP--YE-----
---------------------------------------------E---D
D--D------A----------------D----------------------
------------IAIA----------------------------------
-----------------------T--I----------KRA----V-----
--RD------------------------------------------LVKN
W-------------MF-S-MPNF-------------------DITSRSFN
VTPKFAK-------------------------------------------
--------------------LV---QILKS--------C-Q-I---L---
G-S--DFRG--I-VI---------------------V------Q------
-----------------------------------KRAVA--------LA
IV---------------DLLR----NS---D--N--GLGFLRPYALIST-
------------------------------S------DF-----------
-------Y----------------HQ---DETCRK---FSL-GTHNLLVI
TKSN-E-D-LDISASSLVIKYDLFESQLSYIYAWCHT-G-R-C---HSYL
VHMAE---------------------------------------------
--KGDE-THRRILSELTSFSQENRTSIEKFKEY----R--G---------
------------------------------RFLL-P-H-K-LE--D--TI
-------H-S-Y--DSQT-------E-DE--G--------EKS--VSL--
-----KDP----VTSNRICLR----DA-TSTVYRLAAAMYDVE------K
-PFDVELFRINKH----L---D-EQGSWTYSCNVMLP-A-HP---T--L-
RV-FTG-----SSCPTPADARRSACYY----TCTELFNAGVLDYRLFPQQ
RLKPARF-LE-DDF------------------------------------
--------------------------------------------------
--E---E------------------------P------K--KNMS-----
----N-K-------NG-QATP-NHLYP----RRKPAF--------WSN-S
LTA-------VF--N-DTLYPVMVALS---G---F---------------
--SPDQYAPVLLLTR-H-PL-PRMHD-FKL-FFSGIS-------------
A--P-LHLAWGGP-L-EVDQ-NQLALLHQYTLRICRIVANKP-FAC-PLN
---------------E-----------MAYFYAPLKSD--C--TRTSS--
-----------Q-V-Q-------------SK-WNIP-DFSEFICWESVRI
ASR---Q--W-ATPLNWR-N---VE--DLANDTADAV-IQDRWVEFTRR-
YYVVKTRPDLSPMSK-PADSP------------------R-E--------
--------------AAYPNLLE-YCK---S---R-----------RK---
---------GL-DC-L-VD------------------Q--EQPLIEVSKT
PGLSNHLSPTFRP---L-T-T---S---------------A---------
KASA----K----------------Y--L----IPELCA---KLTIPA--
--------------S-TLRTALLLPSISRRIDDILIVKELNAKFFNH-HI
TEELLLAAISTPSAG--F-DYDYERLEVL----------------G----
---------------------DAFLKYLSSIYVFVTN-P--AKN------
------E---G--------------------------ALHVSRQQIISNK
ALLKTACTVG-LPPFI--QSRPFSYKVWQPPNFSLVSI-R-------E--
-D-F----T--PNDDT------------------K-------KI------
--------------------------------------------------
----S------------K-A---P--------------------------
--------------------------------------------------
--------------------------------------------------
------------------------------------------SQ-----S
PLA-----------------------------------------------
--------------------------------------------------
--------------------------------------------------
--------------------------------------------------
---------------------------R-----------K----------
-------------E------T-----------------------------
--------------------------------------------------
--------------------------------------------------
--------------------------------------------------
----------------------------------------------E---
-A------------------------------------------------
--------IM----------------------------------------
---------------------E-------APPK-----------------
---------------------KIES------------E--------D---
--S--------------------------------V---K-G--------
-----------K-A------------------------------------
--------------------------------------------------
--------------------------------------L---PG-SH-A-
S-SK-KEN-RG-QQD-TQYTQWLG---------D-K--------------
--------A------------IADVVEAIIGAAYISG-G-----------
-----------RDLALTTAKTLDIPIRN-IEHWADF---GRKA----L-T
------P----------P-PR--V-TA---------K----LR--DGSIE
---------------AVETI-IGHKFAYPHLLAQAL--------------
-----------------------THASVQ-G-Y--QST-CYERLEFIGDA
ILE----F-------------------------M----------------
VIRHIFNRD-D---KMSPGVLTLMK-----------------------GA
--MVS----------NSAL-------AAVCVWSGLHEHILYESFPLAGNI
QGYID-ELKKKQTE-------EYE-L-AA-R--------EQRTPGQFWLD
----V--E------------------PP-K--------------------
----------ALS--------DVVESIIGAIYISDGF-QPIGSELVFNNI
LKPFYNKHITL------------KTLS-----------HHPTKVILELLE
AHG-C-----------------------------QSFE-------IV-KK
E--D-T----------------N-Q-------------P-----------
-------------------------G---L--TCCETA------------
--------------------ND----SS---------T------------
-----L-----------------VVIHDVILAAAT----D-TSA--AMA-
SR-R-ASA-------------------------LAIDALE----------
----------GD-A------------------------------------
--------------------------------------------------
G-------------------------------------------------
--------------------------------------------------
-------------------------------------F-LGRTCDCRNLA
-QAK-K-GR------------KK---A----V-D-----K------I-LA
------------D-L------Q--------------------------D-
KE------------------------------------------------
----------------------G---K-----------D-------I--E
A---------------SL--L-----------------------------
---D--------------------------------------S-------
-TVA------S---L----G-------------------
>EIM88562.1/1-1722
ML---------------------------------K--------------
--------------------------------------------------
---------------------------------------L----W-----
----------------------------KQ--------------------
--------------------------AWR---------------------
-------------R--------------ED-S-----SV----------I
----------------------------------------R-Q-PD-P-G
----------------------------------------QD--------
--------------------------------------------------
-----------------D--DQ----------------------------
-----------S-VH--P-N------------------------------
--------------------------------------------------
--------------------------------------------------
------------------------G-------------------------
--------------------------------------------------
-----------------------------------------------S--
----G-TEE----------------S-T---------------------S
A-----------------------------SP-----------------L
PAS-----------------V-PG----------------D----I-NSV
------------------AVSSE---AVVEG-------------------
---------P----------------------------------------
---------TA--TKR--------------H-T--SD-------------
------------------------------------V-------S-D---
D---------------------T---------------------------
-----SM-----GD------------------------------------
------------------------------------G--PA---------
---PK-------------------------------R-------------
--------------------------------------------------
--------------------------------------------------
--------------------------------------------------
--------------------------------------------------
-------------------------------------------------Y
KQSVD------------------------------------------VVE
D-ADGADDAPEI-----------------------E-D--TIR-------
--------------------------------------------------
--------------------------------------------------
--------------------------------------------------
-----------------N---------------------------H----
--------------------------------------------------
--------------------------------------------------
--------------------------------------------------
--------------------------------L-----------------
------------------------PEIFGT--------------------
--------------------------------------------------
-------------------EEA--H---DT---G--VA------------
I-CSP---------------QDI-L-----------NEAK----------
--------C-----------------------------------------
--GN-------------------VI--AL---LR--NY---HD-------
-----------V-L-----------------SLTRDHLEWALG-YAK---
------------------------------------SSQTSRI-ALFLVE
G-ESLETQPHVYARSLA-A-------ST----NLRIESYS-S--------
-----SGDED-TQ------------ASNTWQD-AL---TLDVLVLSPMHL
LEL----LRTGIVDLAQ-LH-TIYLRDA-----RPI--KDND---LHPMN
RVMAEFYM-PA-EEN---------------LR--PRIVA-----------
--------------------C----LPE-H---------L------P-FD
ARMLKLEQI-LCS----------KVC--G-----VS------------DD
IR----E-Y----IL---AM-PD-R-------------------------
---------------------------------------PT-ELVV-FYE
RAS-K--YSY-TL-----------------------------------LY
RQ-L-------RNI---DPEE-S-------I--F--P-RLFS-AARHTLV
E--VGP-AAS-----------D--L-------------------------
--------VW----------------RRALPEIE-MTSAVN---D-----
---------------------------------------------D---D
EE---E----D--------EI--------L--------------------
------------SPEA----------------------------------
-----------------------E--A----------ALR----I-----
--RD------------------------------------------TIKN
W-------------VF-A-MPNL-------------------DPSSRGFN
VMPKFLK-------------------------------------------
--------------------LV---HVLRS--------C-R-A---Y---
G-D--AFRG--I-VF---------------------------VQ------
-----------------------------------RRAVA--------LV
MV---------------DLLR----TL---D------MGYLRPHALVGHG
N-Y---------------------------G------PL-----------
-------Q----------------SE---TEIVQA---FGM-GTYNLLIA
TKCG-E-D-IDLPRASLVVRYDLFESQVSYGYSRART-R-G-R---ESHL
VHMIQ---------------------------------------------
--RGND-THRRMLTHLTQLSRPMHLWAEKVAAG----P--E---------
------------------------------GAVP-P-T-I-LH--E--TH
-------D-P-Y--LSDS-------E-DE--D--------EPD--SYI--
-----KDP----TTSGRIRLQ----DA-TSVIYQVAASARGVTTD----A
-VEYQPLFGFEEV----A-T---NSAYPRVVCTVTLPEG--P---A--I-
RT-FRG-----GPSSSFSQARRTACFE----TCSGLFHAGLLDYHFFPQP
PRTSSPY-RR-R--P-----------------------------------
----------------------D-E---SD-------TL----ELDEV-G
SAS---S------------------------L------P---PKG-----
----S-A-------HN-KQNG-TRCYP----RKRPDF--------WTN-S
LQA-------G---L-TRLYPTIISVE---I---S-----------SSSS
S-AAGAHGPIVLLTR-L-PL-PSVAS-FKL-FSSGVP-------------
A--I-AHLRRGAA-M-EVDD-AKLQDLHLYTIRICRAILNKH-FVA-PLE
---------------K-----------MPYFFAPIRPS--W--PGFSG--
-----------S-V-D-------------NR-WYRA-EVVKEIDWTQVSI
AAR---D--W-VVPIQ-----------TLSDDLQDAI-IQDRWVEFTRR-
HFVVRIRPDLTPMSK-PVDSP------------------R-E--------
--------------EGYDNFVE-YCK---E---H-----------RK---
---------NF-QG-L-RN------------------Y--DQPLIEVGRV
GVVMNVLNPVTKQ---S-T-P---P---------------T---------
KPDV----K----------------Y--L----IPELCC---KFTIAA--
--------------S-TFRTALLLPSITRRIEDLLLVKELNASFFDH-SI
SEYHLHAAISAPSAS--V-EFDYERLELL----------------G----
---------------------DAYLKYLSSIYLFVTN-P--SQH------
------E---G--------------------------ALHSARLRIISNK
ALLHNADAAG-LPPFV--QAKTFVAKFWQPPYFEVLPT-P-------L--
-A-A----G----NRK------------------DE------AL--E-E-
R-D----------------R--D---------------------------
-----------------------------GTGGGA-----------A---
GAT-DG--QYSSFVP----VTVAGVKEERDTPV-----------------
--------------------------------------------------
--------------------------------------------------
--------------------------------------------------
--------------------------------------------------
--------------------------------------------------
--------------------------------------------------
--------------------------GGL---------------------
-------------H------R-----------------------------
--------------------------------------------------
--------------------------------------------------
--------------------------------------------------
--------------------------------------------------
--------------------------------------------------
--------------------------------------------------
---------SSTS-AS----------------------------------
----------------------PSTREQTSRQRSTSYDTTLVAQNIA---
-PA-LARDLSMDAPG---------------------S--K-Q--------
-----------S--------------------------------------
--------------------------------------------------
------------------------------G-------S---EL-GR-E-
V-PG-AKQ-KR-LQE-EQGIHWLG---------D-K--------------
--------T------------VADVAEAIVGAAYVTG-G-----------
-----------REAALKASKALCIAVPR-VDRWSDF---GRKA----L-A
------P----------P-PD--V-TA---------R----LR--AGSIE
---------------AVEAI-LGHKFERPHLLAQAL--------------
-----------------------THGSIQ-G-Y--EIT-SYERLEFIGDA
ILD----F-----------------------------------------M
VIRHVYDRD-T---KLSPGAMTLLK-----------------------GA
--MVS----------NSAL-------AAVCIWAGLDEYLMFEAPVLAHNI
RAYAQ-KLREKQKE-------EYA-L-AQ-Q--------EGRSPGQYWLE
----T--E------------------PP-K--------------------
----------ALS--------DVVESIIGATYISDNF-SPVGVEKVFDKI
LKPFYDKHITL------------QTLS-----------HHPTKILFELFQ
AQG-C-----------------------------SQFE-------IT-RR
I--Q-T------------------D-------------------------
---------------G---------L------------------------
-------------------RQT----AR---------C------------
-----D-----------------VIVHDVILASAE----D-NTS--ALA-
AK-R-VSL-------------------------CALDALE----------
----------GD-P------------------------------------
--------------------------------------------------
E-------------------------------------------------
--------------------------------------------------
-------------------------------------F-MRYTCDCRALS
-QAK-K-TQ---------K---K---A----Q-A-----QTQQVQAM-LV
------------G-F---------------------------------S-
KE---------------------------------E--------E-----
----------------------K---EL----M-----A-------V--E
S---------------AV--Q-------QDDRLKGRSPD---Q---D---
ED-----ED----E---DE-----------K------ES---SS-RS---
--ES-----------------------------------
>EJD00954.1/1-1411
M---------------------------------PA--------------
--------------------------------------------------
---------------------------------------K----D-----
--------------------------------------------------
--------------------------------------------------
--------------------------------------------------
--------------------------------------------------
--------------------------------------------------
--------------------------------------------------
--------------------------------------------------
--------------------------------------------------
--------------------------------------------------
--------------------------------------------------
--------------------------------------------------
--------------------------------------------------
--------------------------------------------------
--------------------------------------------------
--------------------------------------------------
--------------------------------------------------
--------------------------------------------------
--------------------------------------------------
--------------------------------------------------
--------------------------------------------------
--------------------------------------------------
--------------------------------------------------
--------------------------------------------------
--------------------------------------------------
--------------------------------------------------
--------------------------------------------------
--------------------------------------------------
--------------------------------------------------
--------------------------------------------------
--------------------------------------------------
--------------------------------------------------
--------------------------------------------------
--------------------------------------------------
--------------------------------------------------
--------------------------------------------------
--------------------------------------------------
--------------------------------------------------
--------------------------------------------------
--------------------------------------------------
--------------------------------------------------
--------------------------------------------------
--------------------------------------------------
--------------------------------------------------
--------------------------------------------------
--------------------------------------------------
--------------------------------------------------
--------------------------------------------------
--------------------------------------------------
--------------------------------------------------
----------------------------------------DE---SHPIQ
LLMKDFFH-VT-DKK---------------SR--PRIFG-----------
--------------------S----IVV-S---------P-DA-TFY-FD
ISLLKLENV-LDA----------KYH--G-----FT------------DA
TR----D-S----IL---SL-PD-K-------------------------
---------------------------------------PM-ELVV-FYD
PQV-H--IVD-TP-----------------------------------LL
KR-L-------LVH---DPHM-S-------L--F--R-SHFR-NSKHALS
E--IGA-CAC-----------D--L-------------------------
--------VW----------------RRALKDME-AESDINEPVF-----
---------------------------------------------E---E
DD-E-L---QT---------------GS-E--------------------
------------AAIR----------------------------------
-----------------------S--A----------KSK----I-----
--RN------------------------------------------TIKN
W-------------LF-T-MPNL-------------------DQSSRGFN
ITPKFAR-------------------------------------------
--------------------LM---EVLKA--------C-E-P---Q---
G-D--AFRG--I-IF---------------------V------Q------
-----------------------------------KRSIA--------YV
LA---------------DLLR----TL---D--D--QIGFIRPQALVGHV
--------------------------------------------------
------------------------LQ---SDVLDA---FRT-GVYNLLIA
TKFA-E-D-LEICSATIVIRFDLFESQVSYAHCRARA-R-G-Q---QCHL
IHMAE---------------------------------------------
--RGSD-VHRRILADVARIDRRMERWVQRVTTS----V--G---------
------------------------------SAIP-P-V-P-LR--E--TV
-------D-P-Y--RSDS-------D-DE--DND------DPE--SFV--
-----QDP----TTSGRIFVQ----DA-MTVVYRFASQLPAAGDVE---R
-RLNKPLFEYEEL----Q-D-G-PSSKTMYICTVLLPPG--A---P--L-
RR-VSG-----SPSPSRSQARRMACYQ----TCYELYSLGALDYRLFPRP
PLPATRP-QR-T--T-----------------------------------
----------------------Y-I---SAQ------MIEEMSDR-EEE-
-EA---L------------------------L------P--S-RL-----
----Q-E-------QN-RAMG-TRLYP----RKRPDF--------WMN-T
LPI-------M---R-GCLYPTIIYPV---V---DP-----N---AI---
E-VGGVHSPILILTR-L-PL-PPLFP-FKI-YYSGVA-------------
G--K-VHFKRGEA-F-EVDD-DMLQDLYKYTIRMIRSITNKP-YIC-ALD
---------------S-----------IPYFLAPLYRD--F--KIDVG--
--EG-----GPD-D-G-------------QR-WDFP-NVVDHIPWDKVQL
AAA---K--A-AAALNTQ-D---VH--TLIADSEDAL-IQDRWAEFTRK-
YYCVRMRPDLNPLSK-PQDSP------------------R-E--------
--------------KDFDNLVE-YCR---A---R-----------RR---
---------GF-EG-L-QD------------------Y--KQPLIEVEVC
SSLVSHLNPTARQ---I-A-E---S---------------K---------
HHPA----K----------------Y--L----IPELCV---KSTIPA--
--------------S-VYRTISLLPSIISKLEDFLLIKELNAKYFDH-SI
AEYDLLAAVSSPAAF--V-DVDYERLELL----------------G----
---------------------DAYLKYLSSVYLFVTF-P--TLH------
------E---G--------------------------ALHVSRQRIISNR
SLLRNANRCG-LPQYI--QSKPLAPRMWCPPNFIVYRP-P-------K--
-M-H---LD----EEP-------------------M------D-----L-
--------------------------------------------------
----G------------E-----H---E----------------------
--------------------------------------------------
-----------------------------LE-------------------
-----------------------------E--------------------
--GE----------------------------------------------
--------------------------------------------------
--------LP----------------------------------------
--------------------TQD---------------------------
-----------------------QV----------------------Q--
--------------------------------------------------
-------------------E------------------------------
--------------------------------------------------
--------------------------------------------------
--------------------------------------------------
--------------------------------------------------
--------------------------------------------------
--------------------------------------------------
--------------------------------------------------
--------------------------------------------------
-----------------AEGAKKGR---------------ESGSHAGGSG
E-------PK-VGET-QT-----------NE------ST-PMDVSDENGV
GKT-N----DG-QPN---------------S-------G---TV-TP-G-
K-KS-SKK-KK-KKE-SFNTQWLG---------D-K--------------
--------A------------VADVAEAIIGAAYVTG-G-----------
-----------REIALKVTKALNVPVPH-IDRWSDF---GRKA----L-A
------P----------P-PE--V-TA---------R----LR--TGSIQ
---------------AVEAI-IGHQFNHPHLLAQAL--------------
-----------------------THASIH-G-N--EMT-SYERLEFIGDA
ILD----F-------------------------L----------------
VIRHIYDRD-S---SLSPGALTLLK-----------------------GA
--MVS----------NAAL-------AAVCVWSGLHEHLLFESSALEKSI
QSYAV-ELEQRQLA-------EHE-Q-AA-R--------EDRQPGQYWVD
----V--E------------------PP-K--------------------
----------ALS--------DVVESIFGAVYVSDNF-SPIGAEKFFDKV
LAPFYDQHITL------------HTLS-----------HHPTKILFELFQ
SQG-C-----------------------------QNFE-------LV-KD
S--I-D----------------S-R-------------E-----------
--------------NE---------Y------------------------
-------------------SHT----VE---------S------------
-----T-----------------VIVHDIVLASAS----D-TSV--TAS-
AR-R-ASD-------------------------IALDAIE----------
----------GD-P------------------------------------
--------------------------------------------------
S-------------------------------------------------
--------------------------------------------------
-------------------------------------F-MARYCDCRAIN
-QAK-K-AA------------KK---A----G-K-----A------G-AS
------------R-G-----------------------------------
SD---------------------------------S--------E-----
--------------------M-----R-----------------------
--------------------------------------------------
------------------D-------------P-----------------
---------------------------------------
>EPQ59279.1/1-1347
ML---------------------------------N--------------
--------------------------------------------------
---------------------------------------V----W-----
----------------------------KN--------------------
--------------------------AWR---------------------
-------------K--------------AQ-S-----AA----------A
----------------------------------------T-S--G----
--------------------------------Q--------D--------
--------------------------------------------------
-----------------N--NG----------------------------
-----------E-PQ--PSA------------------------------
--------------------------------S-----------------
--------------------------------------------------
------------------------G-------------------------
--------------------------------------------------
-----------------------------------------------A--
----S-WSA----------------A-S-V-------DAV----------
--------------------------------PA------V--------P
-P---------------Q--N-GE----------------G----P-V--
------------------------------S-------------------
---------A----------------EPTS--------------------
--------ILS--QTR--------------K-L--DQ-------------
------------------------------------V-------D-G---
-----------------------WS-------S-----------------
------V-----PP------------------------------------
------------------------------------D--RP---------
---VK---------------------------------------------
--------------------------------------------------
--------------------------------------------------
--------------------------------------------------
--------------------------------------------------
------------------------------------------------RR
RD------------------------------------------------
----------T---------------------------------------
--------------------------------------------------
--------------------------------------------------
--------------------------------------------------
--------------------------------------------------
--------------------------------------------------
--------------------------------------------------
--------------------------------------------------
--------------------------------------------------
--------------------------------------------------
--------------------------------------------------
--------------------------------------------------
--------------------------------------------------
--------------------------------------------------
--------------------------------------------------
--------------------------------------------------
--------------------------------------------------
--------------------------------------------------
--------------------------------------------------
--------------------------------------------------
--------------------------------------------------
--------------------------------------------------
-------------------------D--GTPPEATN------------GS
FQ----P-E----SA---VD-FA-P-------------------------
---------------------------------------PR-ELVV-SYE
SSK-A--AEE-TP-----------------------------------LT
NQ-L-------RAL---DPDG-R-------I--G--D-PWFR-YVHYILS
D--LGP-CGA-----------D--L-------------------------
--------VW----------------RHALLDRD-LTIPEH--SA-----
---------------------------------------------V---R
QV-E---------------------AKL----------------------
------------AARP----------------------------------
-----------------------I--N----------DER----F-----
--LK------------------------------------------VVQD
W-------------TF-S-NPLL-------------------DSAHTDKN
VSDKFVK-------------------------------------------
--------------------LV---RILKS--------Y-E-P---Y---
R-N--NLRA--V-IF---------------------V------Q------
-----------------------------------RRVAA--------VM
IL---------------KMLS----ML---P--SPLNLDFIRPQVLVNHD
--------------------------------------M-----------
-------D----------------QQ---RSVMDS---FAN-GQCNLLIA
TKSM-E-D-LDIPKADVVIRFDLFESQISYAYARACL-R-G-P---EACL
IHMVE---------------------------------------------
--EGND-VHRRILSALSPKTDAMKSWLMGMR-N----R--S---------
------------------------------AAFP-P-A-G-LH--E--TT
-------D-P-Y--RSDD-------E-DN--D--------DLG--PCV--
-----VDP----STSSRIYHR----DA-TAIVLRFVSKLSEHL-------
---GKELFIVRES----V-----KAEPKTYRVIIWLH-G---------Y-
NP-IQG-----EYYESLAHARRSACYK----VCQELSDRGHLDYRILPRP
PYPSGIY-GP-A--------------------------------------
--------------------------------------------------
------R------------------------------------SA-----
----P-E-------VN-KSNG-TRRYP----RKSPDF--------WAN-C
RSV-------G---W-SRVFPTIIWVD---D---G---------------
--NTPTHGHIVLLTR-L-PL-PPLSS-TKV-FYTGVP-------------
A--T-VYFTRAAS-F-TMDG-PKLQQVYHYTTRLCRGIMNKS-LDC-PLE
---------------N-----------MPYLLLPLNGA--W--KHGPK--
---------------D-------------HN-SEAS-DIQKYIPWDLVYH
AAQ---N--F-VTPFRYE-S---IG--AVEEDVKDAV-VQDRWVEFTRR-
YEVEKVRTDLSPLSK-PVDSP------------------R-E--------
--------------SAYESFLE-YCK---A---R-----------RK---
---------DF-DG-L-KS------------------H--TQPLIQIKRL
SAVLNRLNPTTRP---L-T-E---S---------------S---------
KATA----K----------------Y--L----IPELCA---KYTIPA--
--------------S-TFRTALLLPSITRRIDDMLLVKELNAKIFDH-SL
QEDLLHTAITAPAAG--F-EFDYERLELL----------------G----
---------------------DAYLKYLSSVYLFVTN-P--EKR------
------E---G--------------------------ALHFARQRIISNK
SLLEYADSAG-LPPFI--QSKPFVAKLWQPAPLEAATS-P-------D--
-E------A----SVG----------------------------------
--------------------------------------------------
--------------------------------------------------
--------------------------------------------------
--------------------------------------------------
--------------------------------------------------
-----N--------------------------------------------
------A-------------------------------------------
--------------------------------------------------
--------------------------------------------------
--------------------------------------------------
--------------------------------------------------
--------------------------------------------------
--------------------------------------------------
--------------------------------------------------
--------------------------------------------------
--------------------------------------------------
--------------------------------------------------
-S------------------------------------------------
------------------------A---------------------A---
--G--------------------------------A---E----------
-----------S--------------------------------------
--------------------------------------------------
--------------------------------------N---TS-VV-P-
P-KR-SKR-KR-QQD-DQHIQWLG---------D-K--------------
--------A------------VADVAEAIIGAGYITG-G-----------
-----------REVALKVTKALNIPVPR-IDRWSDF---GRKA----L-A
------V----------A-PE--A-VS---------K----LG--KGSIE
---------------AVERI-IGHKFQRPQFLAQAL--------------
-----------------------THASIQ-G-Y--DLT-SYERLEFLGDA
ILD----F-------------------------M----------------
VIRHLYYRE-T---QLSPGGLTLLK-----------------------GA
--MVS----------NSAL-------AAVCVWSGLHKHLLFESRDLANGI
QAYEV-QLKAKQEE-------EYR-L-AR-E--------EGRSPGQYWLD
----I--E------------------PP-K--------------------
----------ALS--------DVVESIIGAVYISDNF-SPVGSETLFVNV
LKPFYDKHITL------------KTLS-----------HHPTKILFELFQ
AEG-C-----------------------------HEFE-------ML-KQ
Q--V-H----------------P-E-------------R-----------
--------------SSS--DGRTGGS---Q--------------------
--------------------QI----TR---------C------------
-----E-----------------VIVHDTILAAAE----S-ATT--LSA-
SR-M-ASF-------------------------FALDALE----------
----------GD-S------------------------------------
--------------------------------------------------
E-------------------------------------------------
--------------------------------------------------
-------------------------------------F-MKRTCDCRSQS
-QAR-K-AV------------KK---A----L-K-----D------M-WE
------------D-D------G----------------------------
ND------------------------------------------------
----------------------E---E-------------------V--E
A---------------AD--G-----------------------------
--------------------------------------------------
----------------RD---------------------
>ETW84382.1/1-1383
Q-------------------------------------------------
--------------------------------------------------
--------------------------------------------------
--------------------------------------------------
--------------------------------------------------
--------------------------------------------------
--------------------------------------------------
--------------------------------------------------
--------------------------------------------------
--------------------------------------------------
--------------------------------------------------
--------------------------------------------------
--------------------------------------------------
--------------------------------------------------
--------------------------------------------------
--------------------------------------------------
--------------------------------------------------
--------------------------------------------------
--------------------------------------------------
--------------------------------------------------
--------------------------------------------------
--------------------------------------------------
--------------------------------------------------
--------------------------------------------------
--------------------------------------------------
--------------------------------------------------
--------------------------------------------------
--------------------------------------------------
--------------------------------------------------
--------------------------------------------------
--------------------------------------------------
--------------------------------------------------
--------------------------------------------------
--------------------------------------------------
--------------------------------------------------
--------------------------------------------------
--------------------------------------------------
--------------------------------------------------
--------------------------------------------------
--------------------------------------------------
--------------------------------------------------
--------------------------------------------------
--------------------------------------------------
--------------------------------------------------
--------------------------------------------------
--------------------------------------------------
--------------------------------------------------
--------------------------------------------------
--------------------------------------------------
--------------------------------------------------
--------------------------------------------------
--------------------------------------------------
------------------IH-AIFICDA-----RPV--KDKE---FHPIV
RMMSDFYS-VL-DEH---------------SR--PRILA-----------
--------------------C----ISG-Q---------F------Y-FD
ATMMKLEET-LKA----------VVF--G-----VS------------DE
TR----A-D----LL---AI-PD-R-------------------------
---------------------------------------PH-EAVV-FFE
QPS-K--HPY-TL-----------------------------------LY
KQ-L-------RQM---DKEG-T-------S--M--Y-RHFS-AARHALV
E--VGS-CAS-----------D--L-------------------------
--------VW----------------RRALGDID-TANILA--HD-----
---------------------------------------------E---D
EGAE-D----E--------DTL----DS-E--------------------
------------TSQA----------------------------------
-----------------------R--A----------TAQ----I-----
--RS------------------------------------------LLRN
W-------------TF-A-MPNL-------------------DPSSRGFN
VSPKFLK-------------------------------------------
--------------------LV---NILRT--------C-Q-P---Y---
G-D--TFRG--I-VF---------------------------VQ------
-----------------------------------KRAVA--------LV
MV---------------DLLR----TL---D------MAYIRPHALVGGP
--T---------------------------A------NL-----------
-------Q----------------AQ---SDIIHG---FGM-GTYNLLVA
TKCA-E-D-LDLPKASVVVRYDIFESQVSYAYSRART-R-G-R---ESHL
VHMLQ---------------------------------------------
--RGND-THRRILRQVTQFDMALQVWAERVANS----P--R---------
------------------------------GAVP-P-R-V-LH--E--TH
-------D-P-Y--LSES-------E-DE--DGD------EPE--SYI--
-----KDP----TTSGRIRLQ----DA-TGIIYRFASTLSDCDD-----E
-AAGTPLFEFEDT----V-Q-E-TSGQPQFICSVGLSSE--I---P--I-
PH-IRG-----PSCASISQARRAACFQ----TCLALFDKGLLDYHFFPQP
LHSVTSR-RR-A--P-----------------------------------
----------------------E-I-------------------------
-------------------------------------------LG-----
----S-S-------QN-KLNG-TRSYP----RKQPDF--------WSN-G
MLPS---S--K---L-NRLYPTILTTD---Q---S-----------F---
N-SSEVYSPMIILTR-L-PL-PSLSS-FKL-FDSGVA-------------
T--D-VHLRRGAA-F-EIDE-ERLYDLYRYTIRICRALLNKP-FVC-PLD
---------------R-----------VPYFFAPIKSS--W--NDLPD--
-----------S-N-R-------------AR-WNLS-SVVNEIPWDLVAL
AAR---D--W-VVPLRSG-S---VQ--SISDDMQNAI-IQDRWVEFTRR-
YYAIQVRPDLTPLSK-PPDSQ------------------R-E--------
--------------EDYDNLVE-YCK---E---H-----------RK---
---------GF-IG-L-ND------------------Y--GQPLIQVDRV
PPVMNRLNPMIKT---V-S-T---P---------------T---------
KPPA----R----------------Y--L----IPELCA---KFTIPA--
--------------S-TFRTALLLPSIMRRIDDLLLVKELNASLFDH-SI
SEHQLHAAISAPSAG--L-QFDYERLELL----------------G----
---------------------DAYLKYLSSIYLFVTN-P--SQH------
------E---G--------------------------ALHSARLRIISNK
ALLLNADRAG-LPPFI--QAKPFVSKLWQPPNFEVLPP-P-------Q--
-V-H----A----DPP------------------RE------E---D-K-
S-R----------------K--D---------------------------
-----------------------------IEDGAP---------------
-L--I------TIK-----------------PR-----------------
--------------------------------------------------
--------------------------------------------------
--------------------------------------------------
--------------------------------------------------
--------------------------------------------------
--------------------------------------------------
---------------GE---------N-----------------------
--------------------------------------------------
--------------------------------------------------
--------------------------------------------------
--------------------------------------------------
--------------------------------------------------
--------------------------------------------------
--------------------------------------------------
--------ESASS-------------------------------------
---------------------------------------------LV---
-PT-E---------G---------------------S--A-W--------
-----------D-G------------------------------------
--------------------------------------------------
--------------S---------------T-------L---PA-TV-P-
G-YR-SKR-KR-QQE-EQNIHWLG---------D-K--------------
--------A------------VADVAEAIVGAAYVTG-G-----------
-----------REAALKASKALCIAVPR-VDRWSDF---GKKA----L-A
------P----------P-PD--V-TA---------K----LR--PGSIQ
---------------AVEKI-IGHKFQRPHILAQAL--------------
-----------------------THASIQ-G-Y--EMT-CYERLEFIGDA
ILD----F-----------------------------------------L
VIRHIFDRD-T---QLSPGALTLLK-----------------------GA
--MVS----------NSAL-------AAVCIQAGLHEHLIFESFTLANNI
QFYAE-NLKAKQAE-------EYQ-A-AV-N--------EDRMPGQYWLE
----V--E------------------PP-K--------------------
----------ALS--------DVVESIIGAIYISDNF-SPRGVEIFFDNV
LKPFYDMHITL------------KTLS-----------HHPTKILFELFQ
AQG-C-----------------------------QLFQ-------MV-KS
K--T-V--------------------------------------------
-------------------------D------------------------
-------------------QQY----TR---------C------------
-----D-----------------VVVHDIILASAD----D-STS--ALA-
AK-R-ASY-------------------------RALDALE----------
----------GD-S------------------------------------
--------------------------------------------------
D-------------------------------------------------
--------------------------------------------------
-------------------------------------F-MTRTCDCRALN
-LAK-K-AQ---------K---K---G----F-K-----E------A-MA
------------D-F---------------------------------S-
DA---------------------------------E--------E-----
------------------NDEDE---DL----M-----A-------V--E
G---------------AL--A-------EEAN--GE--------------
------------------------------S------EE---GE------
---V-----------------------------------
>GJJ07506.1/1-1583
M---------------------------------FN--------------
--------------------------------------------------
---------------------------------------I----W-----
----------------------------KQ--------------------
--------------------------AWR---------------------
-------------G--------------ID-S-----KT----------N
----------------------------------------T-N--E---T
--------------------------------T--------S--------
--------------------------------------------------
-----------------P--DA----------------------------
-----------Q-EE--Y-I------------------------------
--------------------------------L-----------------
--------------------------------------------------
------------------------G-------------------------
--------------------------------------------------
-----------------------------------------------E--
----S-A-------------------------------------------
---------------------------------A------T----LLL--
-K---------------DDSK-G---------------------------
--------------------------------------------------
--------------------------------------------------
-------------RKH--------------P-R--NE-------------
------------------------------------D-------------
E---------------------FTD-------V-----------------
------E-----QN------------------------------------
------------------------------------K--RP---------
---KY---------------------------------------------
--------------------------------------------------
--------------------------------------------------
--------------------------------------------------
--------------------------------------------------
------------------------------------------------DT
PMD-----------------------------------------------
--DD------LK-----------------------K-D--SVA-------
--------------------------------------------------
--------------------------------------------------
--------------------------------------------------
-----------------N---------------------------Y----
--------------------------------------------------
--------------------------------------------------
--------------------------------------------------
--------------------------------L-----------------
------------------------PEVL----------------------
--------------------------------------------------
--------------------------------------------------
------------------------------------AKPP----------
--------L-----------------------------------------
--QN-------------------NQ--VD---RP--TI---KS-------
-----------TLE-----------------EILERTLTWTVE-QER-L-
--R---------------RKQ--------------G-F-SNRV-ALLIVA
S-DSSL---DERPLVLE-K-------LQ----GFNTLMCL-E--------
-----T-----IC------------DCDSGQN-LM---KEDLIVMPANVF
LSS----LVRGGLLLCQ-AN-VLILEDV-----DMV--G--D---AHPIA
RVMSEFYN-SS-PRE---------------ER--PRIFG-----------
--------------------I----ISS-N---------T-DS-AIS-YD
IGMLKLEKL-LDA----------TVV--G-----VP------------PE
LR----I-A----VM---AL-PD-T-------------------------
---------------------------------------PT-ELVV-FYD
PHF-NLGRVD-TP-----------------------------------LL
RQ-L-------RQV---SSTV-E-------Y--F--K-KQFK-GARYVAY
E--LGT-CAS-----------D--L-------------------------
--------VW----------------RKALREME-KQTDLY--LE-----
---------------------------------------------E---D
DD-D-D---ER----------DIKQQDSVS--------------------
------------RSAL----------------------------------
-----------------------K--V----------KKK----V-----
--YS------------------------------------------IIKN
W-------------IF-A-LPNL-------------------DHTSRGYN
VTPKLVK-------------------------------------------
--------------------LV---QTLKA--------F-E-P---Q---
G-E--NFRG--I-IF---------------------V------H------
-----------------------------------RRVVA--------YA
LC---------------DTLR----VL---G--D--YLGFVRPQVITGHG
S-I---------------------------T------DP-----------
-------Y----------------VQ---LGALMGSKARSS-GRFSNWHN
QRFD-S-N-QVCGRLRNTTLHLCYKSQVSYAYSRARS-R-G-S---ESHL
IHMAE---------------------------------------------
--RGND-VHRRILSEISMLDNSMQKWIESITEN----P--E---------
------------------------------SSVP-P-S-V-LK--E--TS
-------D-P-Y--RSDS-------D-DD----E------E-G--DFV--
-----QDP----TASGRIYAH----DA-TTVLYRFLATFLSNDHE----V
-TTRRPLFEFQQL----R---G-HGARNMHICTVLMPSG--F---P--I-
KT-ISG-----PPYPIPSAARRAACLR----TCEELFNRGYLDYKLFPRP
PSVTVRQ-QR-V--G-----------------------------------
----------------------Y-V---SSS------MVEDITD-D----
-------------------------------E------D--D-AL-----
----Q-H-------KQ-KASG-TRTYS----SRKPDF--------WTN-T
SNL-------F---N-GRLYPTVIDID---F---G-----------T---
K-ATGEYGSLLFLTR-L-PL-PRFNG-FRL-FLDGVS-------------
C--N-VCLTSAAP-F-EVDQ-EQLQLLHKYTLRLCRTISNKP-FAA-SLE
---------------E-----------TSYFLAPLTSA--P--KNTKY--
-----------A-S-Q-------------GM-WDMP-NVSDYIPWESVIA
ATK---N--W-AVGLRRE-S---TE--ALNADILDAV-IQDRWVEFTRR-
YYTVSLRLDLNPMSK-PEDSS------------------R-E--------
--------------SSYDNFFE-YCK---A---R-----------RR---
---------GF-EG-L-ED------------------Y--SQPLIEVDRV
PAITNLLNPTFRV--PN-V-G---S---------------K---------
RASA----K----------------Y--L----IPELCC---KLTIPA--
--------------S-IIRTALLLPSITRRLDDILLVKELNAKLFDH-CI
SESLLHEAISTPSVS--V-EYDYERLELL----------------G----
---------------------DAYLKYLSSVYLFVTQ-P--SLH------
------E---G--------------------------ALHIARQRIISNR
SLLKNADRSG-LPQYI--QSKPFASKAWLPSNFKVFRP-P-------R--
-P-I---IL----DDE-------------------F------P---E-E-
--------------------------------------------------
----E------------A-----E---D----------------------
----GA------------------------------------V-------
-------------QE---------E-------------------------
--------------------------------------------------
--------------------------------------------------
--------------------------------------------------
----------IKVT------------------------------------
--------------------------------------------------
-------------------------DRG-----------D-H-A------
--------V-----------------------------------------
--------------------------------------------------
--------------------------------------------------
--------------------------------------------------
--------------------------------------------------
--------------------------------------------------
--------------------------------------------------
--------------------------------------------------
---------------------N----------------------------
--M--------------------------------K--------------
--------------------------------------------------
---------N-L-SE-T-------------I------EEVKS--------
--------QKS-KDT---------------R-------P---PE-NE-V-
P-GI-KET-KK-KQD-DSGTQKLG---------D-K--------------
--------A------------VADVAEAIIGAAYITS-G-----------
-----------REVALKVAKALNVPVPH-IDRWTDF---ARKT----L-A
------P----------P-PE--A-FA---------P----LK--SGTVE
---------------HIEKA-IGHPFRRPHLLAQAL--------------
-----------------------THASIQ-G-H--ETT-SYERLEFIGDA
ILD----F-------------------------C----------------
S-SHIY---------------LLSQ-----------------------SA
--MVS----------NSTL-------AAVCVYSEFHEYLIFESQAIASSI
NQYSD-ALRNAQRA-------DEA-R-AK-L--------EGRMPGQYWLD
----I--E------------------PP-K--------------------
----------VLS--------DVLESVMGAVYVSDNF-SPVGVEALFDNV
LKPFFDKHITL------------KTLS-----------YHPTKVLFELFQ
SRG-C-----------------------------QEFL-------ID-KY
L--D-P----------------E-K-------------------------
--------------------------------------------------
-------------------PGL----VT---------C------------
-----D-----------------VVCHDIILATAD----D-PAT--QFA-
AR-K-ASF-------------------------LALDALE----------
----------GD-T------------------------------------
--------------------------------------------------
N-------------------------------------------------
--------------------------------------------------
-------------------------------------F-LNTTCSCRNLN
-DAK-K-KM------------KK---M----Q-Q----QK------Q-MA
------------E-L---------------------------------E-
-A---------------------------------F--------E-----
----------------------D---EC----KT------------K--K
E-------------------------------------------------
--------------------------------------S-----------
---------------------------------------
>KAA1466201.1/1-1508
ML---------------------------------N--------------
--------------------------------------------------
---------------------------------------L----W-----
----------------------------KH--------------------
--------------------------AWK---------------------
-------------K--------------DA-D-----DH----------L
------------------------------------------E----S-K
----------------------------------------QG--------
--------------------------------------------------
-----------------R-VDE----------------------------
-----------G-IH--P-S------------------------------
--------------------------------------------------
--------------------------------------------------
------------------------G-------------------------
--------------------------------------------------
-----------------------------------------------T--
----G-RGD----------------S-S---------------------L
V-----------------------------SSLA------I---------
PPD-----------------A-EC----------------S----S-SNP
------------------VVPPT---SRK---------------------
--------------------------------------------------
---------------R--------------G-P-----------------
------------------------------------Q-------FTS---
D---------------------P---------------------------
------------HD------------------------------------
------------------------------------E--DR---------
---SK-------------------------------R-------------
--------------------------------------------------
--------------------------------------------------
--------------------------------------------------
--------------------------------------------------
-------------------------------------------------Q
KLE-----------------------------------------------
--------------------------------------------------
--------------------------------------------------
--------------------------------------------------
--------------------------------------------------
--------------------------------------------------
--------------------------------------------------
--------------------------------------------------
--------------------------------------------------
--------------------------------------------------
--------------------------------------------------
--------------------------------------------------
--------------------------------------------------
--------------------------------------------------
--------------------------------------------------
--------------------------------------------------
--------------------------------------------------
--------------------------------------------------
--------------------------------------------------
------------------------------------------------SS
PDQVDLSM------------------------------------------
--------------------------------------------------
----------------------------------------------G-LD
--SPAKEAG-TDV----------DLL------------------------
-G----T-V----SH---TG-WG-R-------------------------
---------------------------------------PC-ELVV-CYE
HPA-K--LPY-SL-----------------------------------LY
KQ-L-------RLV---DKEG-T-------H--L--H-RYFT-AARYALI
E--VGS-CAS-----------D--L-------------------------
--------VW----------------RRAAEDVD-AVVQSF--AD-----
---------------------------------------------I---D
DE---D----E--------NSP-------Q--------------------
------------AIAK----------------------------------
-----------------------R--V----------REE----M-----
--QA------------------------------------------VVKN
W-------------TF-A-MPNL-------------------HSSSRGFN
VTPKFLK-------------------------------------------
--------------------LV---HILKA--------G-R-T---L---
G-D--AFRC--I-VF---------------------------VK------
-----------------------------------KRAVA--------WV
MT---------------DLLR----TL---D------MGYLRPQTLVGHG
Y-----------------------------S-------E-----------
-------V----------------QI---MEILRA---FGD-GKYNILIA
TKSA-E-D-LDIPKATFVIRYDLFESQVSYAYARARA-N-G-P---ESYI
IHMLE---------------------------------------------
--RGSD-VHRRMITQVTQMDELMQAWVDDIARG----S--H---------
------------------------------GAIP-P-G-S-LH--E--TH
-------D-P-Y--LSDS-------E-DE--E--------ETD--SYI--
-----TDP----TTSGRIRVQ----DA-TSTIYRFASSLGSFDGN----Q
AQSYHTLFEYDTI----D-N-D-NLNEPQYTCTVNLPPG--P---S--V-
LR-MSG-----TPSLTMAQARRSAAFK----MCQELFTEGVLEYTYFPQR
PADARQ--RR-N--L-----------------------------------
----------------------D-A---SG-------LL----E--DS-T
WTP---K------------------------L------P---PKG-----
----S-A-------EN-KLNG-TRCYP----RKSPEF--------WTN-T
SLA-------Q---G-NRLYPTIIHVD---P---Q-----------S---
N-EPEYHAPMLILTR-L-PL-PHLPE-FHV-FQAGVS-------------
T--S-IHLQQGAA-F-ETDD-DRIYNLYRYTVRICRATMNKP-FVC-RLD
---------------K-----------MPYFFAPVAGL--E--RPAS---
-----------F-I-Q-------------DR-WRQT-EVAQFIQWDMVKL
GAT---H--W-AQPLNGE-S---LE--TLSADIVDAI-IQDRWVEFTRR-
YFSVKVRPDLTPLSK-PQDSP------------------R-E--------
--------------AEYENFVE-YCK---A---R-----------RK---
---------GF-EG-L-AN------------------Y--EQPLIEVARV
SPVLNRLNPTVKP---V-T-G---S---------------S---------
RATA----K----------------Y--L----IPELCA---KFVIPA--
--------------S-TFRTALLLPSITRRIDDLLLVKELNATFFDH-AI
AEDHLHAAISAPSAG--Y-EFDYERLELL----------------G----
---------------------DAYLKYLSSIYLFVTN-P--SQH------
------E---G--------------------------ALHSARLRIISNR
ALLLNADMAG-LPPFI--QAKPFVSKVWQPPNFNVLPP-M-------P--
-P-G----S----GKD------------------K-------KE--E---
--------------------------------------------------
----------------N------S---A-ENA------------------
DAK---------TEDE---N-----PP-------------KNA-------
------------------------------------------DTNTPEDT
PEDVPEDVPEDVPEDVPEDAPERAPED--AP-------------------
-EG-----------------------------------------------
-----------------APEVAEGQSKPKD-------------ED-----
--------------------------------------------------
---------------------------------L----------------
-------------EEGEIEA-------GE---------------------
-------------I------V----------------ETVKAEEEIPKAN
SE------------------------------------------------
--------------------------------------------------
--------------------------------------------------
-------PGSSSTPE-----------------------------------
--------------------------------------------------
-------------------E-------------------AGAQ---A---
--------------------------------------------------
--------------------------------------------------
------------------------------------A----A--------
-----------A--------------------------------------
--------------------------------------------------
------------------------------S-------S---SE-EV-I-
S-RR-SKR-KR-QLD-ERDVQWLG---------D-K--------------
--------A------------VADVAEAIIGAAYVTG-G-----------
-----------RETALKASKALCIAVPR-IDRWSDF---GRKA----L-A
------P----------P-PD--V-TA---------K----LR--SGAIE
---------------SVEGI-IGHKFKRPHILAQAL--------------
-----------------------THASIQ-G-F--EMT-CYERLEFIGDA
ILD----F-----------------------------------------L
VIRHIYNRD-T---QLSPGALTLLK-----------------------GA
--MVS----------NSTL-------AAVCVWAGLHQYLMFESYNLANSI
QAYEK-ELKAKQEE-------EYA-R-AE-E--------EGHPPGQYWVD
----I--E------------------PP-K--------------------
----------ALS--------DVVESLIGAVYISDNF-SPVGSIAVFDNV
LKPFFDKHIML------------KTLS-----------HHPTKILFELFQ
AQG-C-----------------------------QQFK-------IH-RE
Q--E-E----------------D-D-------------------------
---------------E---------Q------------------------
-------------------QQI----TR---------C------------
-----D-----------------VILHDVILASAT----D-TTS--ALA-
AK-R-ASL-------------------------WALDALE----------
----------GD-P------------------------------------
--------------------------------------------------
G-------------------------------------------------
--------------------------------------------------
-------------------------------------F-VTRTCDCRSLT
-RTR-K-AK---------K---K---A---EL-A-----D------T-MA
------------G-F---------------------------------S-
DE------------------------------------------------
----------------------E---DL----V-----A-------V--E
G---------------EL--V-------DAGE-GGS--D-----------
------------------------------S------ES----D--K---
---D-----------------------------------
>KAF4602175.1/1-1601
ML---------------------------------R--------------
--------------------------------------------------
---------------------------------------H----W-----
----------------------------KDS-------------------
---------------------------WK---------------------
-------------G--------------RT-Q-----PR----------D
----------------------------------------S-P--N---E
--------------------------------D--D--SILG--------
--------------------------------------------------
-----------------A--DA----------------------------
-----------Q-SG--L-T------------------------------
--------------------------------------------------
--------------------------------------------------
------------------------S-------------------------
--------------------------------------------------
-----------------------------------------------G--
----PAGLT----------------M-P-G--------RAAAIPPADALH
A-----------------------------PASA------A---------
PPL-----------------G-EL--------------------------
--------------------------------------------------
--------------------------------------------------
--------------------------------------------------
--------------------------------------------------
------------------------E-------N-----------------
------A-----DG------------------------------------
------------------------------------S--RP---------
---AK-------------------------------R-------------
--------------------------------------------------
--------------------------------------------------
--------------------------------------------------
--------------------------------------------------
-------------------------------------------------R
KLSLT------------------------------------------E--
-ETE------YA-----------------------A-G--SIS-------
--------------------------------------------------
--------------------------------------------------
--------------------------------------------------
-----------------Q---------------------------R----
--------------------------------------------------
--------------------------------------------------
--------------------------------------------------
--------------------------------L-----------------
------------------------PEIHGN--------------------
--------------------------------------------------
-------------------VAEP-F-ARSH---K--LP------------
LSDDI---------------HLI-L-----------DQAK----------
--------R-----------------------------------------
--EN-------------------TI--GA---LL--TQ---RA-------
-----------S-Y-----------------ELISKFAEWTFQ-R-----
---------------------------------------SDEP-ILLIVE
S-TPRV---KSSASSLR-S--------S----GIVVEE------------
--------N---L------------SPSNRRA-LT---SGAVHIIEVTVL
LDS----LDRHLLSLSD-CQ-AIVIDAF-----KEQ--E-QSTHTFLMTA
SKVMEYYS-FA--QT---------------HS--PRLLV-----------
--------------------L----VHS-S---------Y-----LP-FE
KNMFDVEAV-FKS----------KIA--R-----FS------------SH
QPT----EP----PL---YA-PK-G-------------------------
---------------------------------------PS-EVVI-TYG
PSP-A--IND-TK-----------------------------------LI
AE-L-------KLL---DPSE-K-------I--L--R-RHFK-ASRRALS
E--VGL-CAA-----------D--L-------------------------
--------VW----------------RRAQQAIE-RAINGT--PS-----
------------------------------------------HPGQ---N
NH-G------K--------S-S----IS-G--------------------
------------THTA----------------------------------
-----------------------D--Q----------QSK----C-----
--LQ------------------------------------------TIKN
W-------------NY-T-MPNL-------------------DASSQGFN
VTPKLLK-------------------------------------------
--------------------LV---ELLKA--------C-Q-P---Y---
G-E--AFRG--I-VF---------------------------VH------
-----------------------------------KRAIA--------YV
IV---------------DMLR----SL---G--E--EFPFLRPCVSVRNR
-A----------------------------A------D------------
-------S----------------QP---QTLLRQ---FST-GTYNLIVA
TKSL-E-D-LDVPKASVVIRFDLFHSHVSEAYVRSCA-L-G-Q---ESHL
IYMVE---------------------------------------------
--QDNA-AHRRVLSEISQPHPDILRWYKTVSQD----P--R---------
------------------------------SSVP-P-A-N-IY--E--LV
-------D-P-Y--LSES-------E-DE--EL-------LSE--PSV--
-----IDP----TTSGRIYLQ----DA-TAVVYRMASSLVPQTSHD--GH
-FHSRPLFQFTEY----S-T---PDCPGNYICTVTLPP---P---L--M-
KN-IAG-----LPSPSLAQARRSACFQ----ACTLLAQAGSLDYRLFPFS
FSYAFDA-GT-K--S-----------------------------------
----------------------P-T------------ALPAPNGP---S-
RSA---N------------------------E------S---NTS-----
----P-D-------EQ-SGSG-ARTYA----QKRPEF--------WGH-C
AATR------P---T-DALFPTIITVD---L---P---------------
G-SSEYYAPMLLLVR-L-PL-PILSP-FKI-FFSGSP-------------
A--T-VHFQRAAP-L-AVNQ-TKLETLHSYTVRLFRAIGNKP-YTC-AVE
---------------D-----------ALFFLSPLDSA--Q--GSPPM--
-------------S-G-------------DQ-WDPP-SVEDLIPWASIAV
AAT---A--W-ALPLKDD-N---EN--NLDDDMKDAV-IQDRWVEFTRR-
YEVVKLRRDLTPLSK-PDDSV------------------R-E--------
--------------AEYPNLLE-YCK---A---R-----------RH---
---------GF-EG-L-KK------------------D--DQPLIEVSRV
PPFLNRLSPTTPS-E-P-A-E---T---------------V---------
KVGA--------------------KY--L----IPELCA---KFTIPA--
--------------S-TFRTALALPSVLRRVDELLLVKELNARLFNY-NV
REDLLHMAVSTPSSV--I-EYDYERLELL----------------G----
---------------------DAFLKYLSSVYVFVSN-P--TAN------
------E---G--------------------------ALHFIRQRLISNK
SLLQNATRAG-LPGYI--LSKPFVTKFWKPINYQLGQS-T-------S--
-S-P----D----NNS------------------A-------EG--S-S-
--------------------------------------------------
-----------------------S---Q----------------------
--------------------------------------------------
--------------------------------------------------
--------------------------------------------------
----GP--------------------------------------------
----STG-------------------------------------------
--------------------------------------------------
--------------------------------------------------
---------------------------------------G-Q--------
-------------P--LP-EI----------------H------------
--------------------------------------------------
--------------------------------------------------
--------------------------------------------------
-------P------G-------------------------------DLST
LQ------------------------------------------------
--------------V-S--H------------------------------
AP------------------------------------------------
--------------------------------------------------
-----------------------------------------I--------
-----------E-T------------------------------------
--------------------------------------------------
------------------------------K-------D---GA-KS-Q-
K-KR-GKK-KR-QQI-GQDTQVLG---------D-K--------------
--------A------------VADVAEAIIGAAYITG-G-----------
-----------RETALRAAKTLNVPILN-ISQWSDF---CHKI----Q-A
------P----------P-LS--E-AA---------R----LP--SDSVD
---------------AVETI-IGHKFIRPQLLAEAL--------------
-----------------------THISIH-G-K--DTT-SYERLEFIGDA
ILD----------------------F-------M----------------
VIRYIYDRY-Q---QLSPGGLTLLKG-----------------------A
--MVS----------NSAL-------AAVCVWSGLHKHILLESHNLSTTI
ETYVN-ELGALEAT-------ERE-A-AH-S--------EGRPLGQYWLE
----L--E------------------PP-KA-------------------
-----------LS--------DVVESIIGAIYLSDDL-SPEGTERFFDKV
LRPFFDEHITL------------RTLS-----------HHPTKTLLEVFQ
AHG-C-----------------------------HQFE-------IF-KE
K--D-T--------------------------------------------
--------------------------------------------------
--------------------TH----PH---------VS-----------
-----V------------------VVHNVILADAQ----D-ANA--SLA-
AR-R-ASI-------------------------TALDALE----------
----------GD-P------------------------------------
--------------------------------------------------
D-------------------------------------------------
--------------------------------------------------
-------------------------------------F-LNKTCDCRTNS
-VEA-K-KR---------K---M---A----M-E-----D------M-LA
------------G-L---------------------------------G-
EE---------------------------------G--------------
----------------------A---G---------G-------------
D---------------AM--------------------------------
--------------------------------------------------
-MAV---------------DP------------------
>KAF4619939.1/1-1653
MF---------------------------------N--------------
--------------------------------------------------
---------------------------------------I----F-----
----------------------------RS--------------------
---------------------------WR---------------------
-------------E--------------RK-S-----SK----------G
----------------------------------------A-E--D---P
--------------------------------S--P-----S--------
--------------------------------------------------
---------------Q-D---A----------------------------
-----------S--------------------------------------
--------------------------------------------------
--------------------------------------------------
--------------------------------------------------
--------------------------------------------------
--------------------------------------------------
------ARP---------------ED-P-T-------N-S----------
---------------------------------A------V--------A
-A---------------LNAE-SE----------------E----R-L--
------------------------------L-------------------
---------P----------------I---S-------------------
---------AG--SKR--------------N-R--AI-------------
------------------------------------F-------E-P---
E---------------------SQV------TS-----------------
------E-----DV------------------------------------
------------------------------------G--RP---------
---AK---------------------------------------------
--------------------------------------------------
--------------------------------------------------
--------------------------------------------------
--------------------------------------------------
------------------------------------------------VI
KT------------------------------------------------
----------DD-----------------------S-D--YLR-------
--------------------------------------------------
--------------------------------------------------
--------------------------------------------------
-----------------D---------------------------R----
--------------------------------------------------
--------------------------------------------------
--------------------------------------------------
--------------------------------L-----------------
------------------------PELIDA--------------------
--------------------------------------------------
-------------------REQ--E-EMRN---R--LS------------
LTSQR---------------DQI-L-----------LLSQ----------
--------H-----------------------------------------
--EN-------------------VI--AA---LP--LT---KA-------
-----------T-T-----------------TLLVELLELSVN-RER-E-
--R---------------LKS----------L-TTTWRDGRKL-ALVITD
D-TAIC---ELLTTALE-NV------EG----NIKFGTYT-E--------
-----E--VH-RA------------EAESQKE-IL---KKDVVMISSQLL
LES----LSRGILVMTE-IH-LLVITGA-----QTV--KNQDCHASIPIV
QVMIDFYR-PN-DTV---------------SR--PRIFA-----------
--------------------L----VSL-F---------G-DR-QAH-FD
SKLLKLEQT-FFS----------RVW--G-----VS------------DR
QR----E-E----IL---AL-PD-R-------------------------
---------------------------------------PN-EVVV-LYD
PAR-K--STE-TR-----------------------------------LL
KH-L-------HQL---DPTE-S-------I--F--H-RHYR-DSRHALE
E--VGP-CAS-----------D--L-------------------------
--------VW----------------RRALKNVE-AGLPMG--HD-----
---------------------------------------------D---I
DE-D------D----------P----GI----------------------
------------PATD----------------------------------
-----------------------R--M----------KAK----I-----
--YR------------------------------------------VVKN
W-------------TF-T-MPNL-------------------DPSSRGFN
VSHKFLK-------------------------------------------
--------------------LM---QVLST--------F-R-T---H---
G-E--GFRG--I-IF---------------------V------Q------
-----------------------------------RRGIA--------LV
LA---------------DLIR----TL---D--D----QFLRPQAIVGCR
K-A---------------------------E------DQ-----------
-------N----------------QH---QEIFYN---FAS-GLCNLLVA
TKSI-E-D-LDVPKATVVIRYDVFESQISHAYVRSRT-R-G-R---ESHL
IHMVE---------------------------------------------
--RDND-AHRRILSKITSLDADMLRWTETLCNN----P--E---------
------------------------------CSIP-P-E-S-LR--E--TN
-------N-P-Y--HSDS-------D-DD--EE-----EETTS--QIL--
-----KDP----TTNGRIYQQ----DA-TTLVLRYAASLKPKLQG----L
-QGVAGIFIFHDT----Q-K-E-LGVPRAYICTLNLP-G--T---P--L-
DN-ISG-----EAAPTKAQTRRSACFK----ACERLYQIGLLDSRFVPMP
CSIREQH-DH-E--------------------------------------
--------------------------------------------------
------S------------------------G------N---RLE-----
----A-P-------ES-KATG-TREYT----RKQPSF--------WTN-A
PTT-------I---S-STLYPTIISVG---G---P-----------L---
--ESQQYGPLVLLTK-I-PL-PPLPS-IKI-FSSGVP-------------
L--P-VSFSKALP-M-QFDD-SRLKTAHAFTTRVCRAIMNKA-LVC-PLE
---------------E-----------VPYIFLPLPVG--W--KPMG---
-----------------------------TA-PDVP-DITDVIPWETVEI
AAK---H--W-AVPINFK-T---AE--ELERDLHDAV-VQDRWIEFTRR-
FRVTAIRRDLNPLSR-PIDSP------------------R-E--------
--------------TRYKNLFE-FCK---S---K-----------RK---
---------GL-TT-L-TD------------------L--EQPIVEVTKI
DPVMNHLTPSSKP---P-A-A--AS---------------P---------
KFPV----K----------------Y--F----IPEICA---KFTVPA--
--------------S-TLATSLLMPSVMRRLDDILLVKELDAKFFDH-AI
REDLLHIAICAPSAG--L-EYDYERLELL----------------G----
---------------------DAFLKYLSSLYCFVTN-P--SLS------
------E---G--------------------------ALHKVRQKIISNK
ALFSHATRVG-LAPYI--QSKTFLYKSWQPPNFYVQQV-V-------K--
-E-P----K----NSW--K---------------NN------NL----S-
--------------------------------------------------
----T------------E-----K--------------------------
-----K--------------------------------------------
---------VAS-NSTKAESAQAE--------------------------
--------------------------DPEEKA------------------
--G--N--------------------------------------------
------A----------------------------------------DV-
--------ME----------------------------------------
----------DLQESLQ---------------------------------
--------------------------G------------E----------
--------S----Y------T-----------------------------
--------------------------------------E-----------
---------------P----------------------V-----------
------TE-------------------------------------LAELP
GS-----P-----------------V--------------------E---
-T------------------------------------------------
--------H-S-A-------------------------------------
--------------------------------------------------
-------------------------------------E--------A---
--L--------------------------------S---D-K--------
-----------ISA------------------------------------
--------------------------------------------------
------------------------------T-------E---EK-QG-N-
S-PS-KKK-KK-KKS-DDTVQWLG---------D-K--------------
--------A------------IADVAEAIIGAAYISG-G-----------
-----------REVALRTAKAFTLPLSN-IERWADF---GRKV----L-T
------P----------P-PN--V-IA---------R----LP--QQSVT
---------------AIEEI-IGHKFNRPHLLGQAM--------------
-----------------------THSSIQ-G-F--EFT-SYERLEFIGDA
ILD----F-------------------------M----------------
VIRYIFDRD-Q---TLSPGGLTMLK-----------------------GA
--MVS----------NSAL-------AAVCAWSGLHEYLLFESAALSANI
QDYIS-QLKERQEK-------EYA-S-AT-Q--------QDRPPGQYWLD
----L--E------------------PP-K--------------------
----------ALS--------DVIESIVGAIYISDGF-SPIGAETLFDNV
LKPFYDKHITM------------QTLS-----------HHPTKILFELLQ
SQG-C-----------------------------QQFE-------II-KD
K--D-D--------------------------------------------
--------------------------------------------------
--------------------EV----IS---------C------------
-----N-----------------VLVHEVVLASAE----D-TTL--TSA-
AR-Q-ASL-------------------------MALDAIE----------
----------GD-P------------------------------------
--------------------------------------------------
E-------------------------------------------------
--------------------------------------------------
-------------------------------------F-MARTCNCKNRS
-KQK-K-LR---------K--KS---S----F-E-----I------A-LE
------------R-A------L--------------------------A-
EG---------------------------------V--------D-----
--------------------E-E----------N--E-F-------G--D
A-------Y-----------------------------------------
-KDS----------------------------------------------
-SEG------D-----DDMD-----E--QS-----S---
>KAF5321592.1/1-1753
ML---------------------------------K--------------
--------------------------------------------------
---------------------------------------R----L-----
----------------------------KQ--------------------
--------------------------TWK---------------------
-------------E--------------EE-A-----IT----------S
----------------------------------------G-P--T-S-P
--------------------------------A-TP-----H--------
--------------------------------------------------
---------------E-S--------------------------------
-----------M--------------------------------------
--------------------------------------------------
--------------------------------------------------
--------------------------------------------------
--------------------------------------------------
-----------------------------------------------A--
-------IA-P---QQPA-----PES-P-L--------------------
---------------------------------N------TH-------E
-P---------------S--L-EE----------------T----T-Q--
------------------------------G-------------------
---------P----------------I---Q-------------------
-----VSTSGA--PKR--------------N-R--DA-------------
------------------------------------F-------E-ETEP
E---------------------ASD-------I-----------------
------TVSYAPTL------------------------------------
------------------------------------E--RP---------
---IK---------------------------------------------
--------------------------------------------------
--------------------------------------------------
--------------------------------------------------
--------------------------------------------------
------------------------------------------------QL
RT------------------------------------------------
----------GT-----------------------S-D--ALR-------
--------------------------------------------------
--------------------------------------------------
--------------------------------------------------
-----------------N---------------------------Y----
--------------------------------------------------
--------------------------------------------------
--------------------------------------------------
--------------------------------L-----------------
------------------------PEIVDA--------------------
--------------------------------------------------
-------------------QDH--S-EDMP---F--MS------------
VITHK---------------DEI-L-----------EQAK----------
--------T-----------------------------------------
--DN-------------------LI--AD---VP--TM---KI-------
-----------S-T-----------------SLLIEYLTWAIE-QEE-D-
--R---------------RLR----------LRAKSAKLRGRI-ALIVVD
D-PAAM---PKFATAFE-DG------IP----GLSIGQYS-D--------
-----D--SP-KP------------EVAQWTE-ML---KRDVIMAPSRFM
LDS----FLRGSLAITQ-FH-TLILLDA-----QKI--RNQDSHASLPVV
QIMHDFYR-VT-DAG---------------SR--PRVLA-----------
--------------------L----LTP-T---------A-DR-RFH-FD
SKTLKLEQT-LDA----------KVF--G-----VT------------DD
KR----A-Q----IL---AL-PD-R-------------------------
---------------------------------------PN-EVVI-VYD
HSQ-R--NPE-TR-----------------------------------LL
KA-L-------HVL---DPKE-S-------V--F--R-RYYH-SSRGANR
E--IGP-CAS-----------D--L-------------------------
--------VW----------------RRNLKAIE-SELIAD--YE-----
---------------------------------------------D---V
DE-D------D----------V----DI----------------------
------------PPVE----------------------------------
-----------------------L--I----------KVQ----M-----
--FN------------------------------------------VIRN
W-------------AY-A-MPNL-------------------DPSSRGFN
VSHKFVR-------------------------------------------
--------------------LV---QALTT--------F-K-T---Y---
G-E--AFRG--I-IF---------------------V------R------
-----------------------------------KHVTA--------SV
LA---------------DLLR----TL---D--D--RLSFLRPQAVIGHG
H-Y---------------------------N------DP-----------
-------N----------------HY---AAIFQQ---FAT-GHCNLLIA
TKFM-E-D-MDVPKASVVIRYDLFESQISQAYIRARA-R-G-R---ESHL
IYMVE---------------------------------------------
--RGND-VHRRILSRITNLDKDMLQWTEALCNT----P--E---------
------------------------------SSIP-P-K-S-LK--E--AN
-------N-P-Y--HSDS-------E-PE--DD-E---I-STQ--PYI--
-----KDP----TTSGRIYPQ----DA-TTVIYRYARSIHPHASY-----
-FVPEKLFEFKDI----H-K-D-YGVTRAHVCFIHLP-G--S---P--I-
HK-VSG-----EEYPSKAQARRAACFK----ACERLVYLGLLDCELVPLP
NHLRAQY-EY-E--R-----------------------------------
--------------------------------------------------
-AL---V------------------------LEKEDPYY---DRS-----
----Q-K-------NI-TAPG-TRAYP----RNQPIF--------WDG-A
LTA-------T---S-DVLYPTVVCVA---E---T-----------L---
E-KTGAFAPMVILTR-Q-PL-PNLLS-FRL-FFSGIP-------------
V--H-ATFHKALP-I-KIDE-ERLKVIHDFTVRLCRTIMNKA-LVC-PVE
---------------S-----------MVYFFLPLPRL--W--KLPTD--
-----------------------------DP-LHVP-DIEPHIPWDLVKL
SAA---Q--F-AVPIKFS-T---PE--ELEEDMTDAI-IQDRWIEFTRR-
YRIVAIRKDLTPLSK-PADSP------------------R-E--------
--------------ISFTSLFD-FCK---A---K-----------RK---
---------GC-ET-L-AD------------------F--KQPIIEVAKI
HGIMNHLSPTAKP---T-A-----D---------------T---------
GTPP----K----------------Y--L----IPELCA---KFTLPA--
--------------S-TLWSAMLIPSIMKRVDDFLLVKELDARYFDH-AL
REDLLHNAICTPAAG--Y-EYDYERLELL----------------G----
---------------------DAFLKYLASIYVFVTN-P--SST------
------E---G--------------------------QLHVARQRIISNK
SLLMHSTRIG-LPGYI--QSKVFPFRAWNPPGFYVYTP-P-------R--
-A-P----K----QTE------------------AT------ET----G-
--------------------------------------------------
----T------------E-----A---E----------------------
----GK-------------------------------------PAEGSAD
DEAGDQDDEIADVN----------DEDADIRET-----------------
----------------------------AEA-----------A-------
--G--N--------------------------------------------
------D----------------------------------------GE-
--------AAIVPKEVETSNSGKSTE------VT----------------
---------------V----------------------------------
--------------------EDEEIEEG----------------------
--------M----I------V-----------------------------
-E------------------------------------------YELDIP
DDLPDTVVTQSSAAAP-------------AEPVPRVKVE-----------
-------E------KI----EEETFSDVE---------------------
--------D----------EGGES--------------------------
--------------------------------------------------
--GS----E-D-A-------------------------------------
NP------------------------------------------------
------------------------T---------------------N---
--D--------------------------------D---P-T--------
-----------S-K------------------------------------
--------------------------------------------------
---------PSDAPQ---------------Q-APSKKKG---KY-RG-K-
G-KG-RKK-NG-RGD-ENGVQYLG---------D-K--------------
--------A------------IADVAEAIIGAAYITG-G-----------
-----------RETALQATKALTIPLSN-VDRWSDF---GRKV----L-T
------P----------P-PN--I-VA---------K----LK--TASIT
---------------AIESI-IGHKFNRPHLLGQAM--------------
-----------------------THSSIQ-G-Y--EST-SYERLEFIGDA
ILD----F-------------------------M----------------
VIRHIYARD-Q---SLSPGALTMLK-----------------------GA
--MVS----------NSAL-------AAVCVWSGLHEYLLFESPQLEHSI
RAYCN-ELQICQQR-------EYE-L-AQ-E--------ERRMPGQYWLD
----K--E------------------PP-K--------------------
----------VLS--------DLIESIIGAIYISDHF-DPVGAEALFDNV
LKPFFDQHITL------------HTLS-----------HHPTKILFELFQ
EEG-C-----------------------------QRFE-------IT-RA
K--H-G--------------------------------------------
--------------------------------------------------
--------------------KE----YE---------C------------
-----Q-----------------VVVHDVILASAT----D-SSP--TSA-
AR-F-ASM-------------------------FALNALE----------
----------GH-S------------------------------------
--------------------------------------------------
D-------------------------------------------------
--------------------------------------------------
-------------------------------------F-MTQTCSCRTQH
-PIK-R-MS---------K-LKS---D----F-E-----K------A-LE
------------A-A------L--------------------------A-
GD---------------------------------I--------P-----
--------------------D-S---D-----DP--E-E-----------
--------------------------------------------------
---S----------------------------------------------
-ATG------------GQ---------------------
>KAF7433150.1/1-1589
ML---------------------------------R--------------
--------------------------------------------------
---------------------------------------H----W-----
----------------------------KDS-------------------
---------------------------WK---------------------
-------------G--------------RT-Q-----PP----------G
----------------------------------------P-L--N---E
--------------------------------D--D--SILG--------
--------------------------------------------------
-----------------S--NA----------------------------
-----------Q-SG--L-A------------------------------
--------------------------------------------------
--------------------------------------------------
------------------------S-------------------------
--------------------------------------------------
-----------------------------------------------S--
----SARLT----------------M-P-G--------GAAANPPADALH
T-----------------------------PASA------A---------
PPL-----------------G-GS--------------------------
--------------------------------------------------
--------------------------------------------------
--------------------------------------------------
--------------------------------------------------
------------------------D-------N-----------------
------A-----EG------------------------------------
------------------------------------S--RP---------
---AK-------------------------------R-------------
--------------------------------------------------
--------------------------------------------------
--------------------------------------------------
--------------------------------------------------
-------------------------------------------------R
KLSST------------------------------------------E--
-ETE------SP-----------------------A-G--SIS-------
--------------------------------------------------
--------------------------------------------------
--------------------------------------------------
-----------------Q---------------------------R----
--------------------------------------------------
--------------------------------------------------
--------------------------------------------------
--------------------------------L-----------------
------------------------PEIHGN--------------------
--------------------------------------------------
-------------------VAEQ-S-VHLH---H--LP------------
VSDHI---------------NHI-L-----------EQAR----------
--------R-----------------------------------------
--EN-------------------TI--GA---LS--TQ---RA-------
-----------S-Y-----------------ELITQFAEWTIQ-S-----
---------------------------------------TDRP-VLLVVA
S-TPCV---QNSALALR-S--------R----GIAVEE------------
--------H---L------------SPPNART-LT---SGAVHIVEVAAL
LDS----LHRHVLSLSD-FQ-TVIIDSF-----KEQ--E-QGTHTSLMTA
SKVMEHYS-SL-PKS---------------LS--PRLLV-----------
--------------------L----VHS-S---------Y-----AS-FE
KNIFEVEAI-FRS----------TLV--E-----TS------------EQ
H-T----ER----PS---SL-SA-G-------------------------
---------------------------------------PS-EVVVITYG
SPP-A--ISD-TK-----------------------------------LM
AE-L-------KLL---DPGE-K-------I--L--R-RHFK-ASRRALS
Q--VGL-CAA-----------D--L-------------------------
--------VW----------------RRAQQAIE-RTSNRT--PS-----
------------------------------------------HPGQ---I
DH-N------K--------P-P----IS-G--------------------
------------THAV----------------------------------
-----------------------D--Q----------QSK----C-----
--LQ------------------------------------------TIKN
W-------------NY-T-MPNL-------------------DASSQGFN
VTPKLLK-------------------------------------------
--------------------LV---ELLKA--------C-Q-P---Y---
G-E--EFRG--I-VF---------------------------VH------
-----------------------------------KRVIA--------YV
IV---------------DMLR----SL---G--E--EFPFLRPL------
--------------------------------------------------
------------------------QP---QTLLRQ---FSA-GTYNFLVA
TKSF-E-D-LGVPKASVVIRFDLFHSHVSEAYVRSCA-R-G-R---ESHL
IYMVE---------------------------------------------
--QDNA-AQRRVLSEITQPHPDILRWYDTVSQD----P--R---------
------------------------------STAP-P-A-N-IY--E--SV
-------D-P-Y--LSES-------E-DE--DL-------CSE--PSV--
-----IDP----TTSGRIYLQ----DA-TAVVYRMAATLVPQTSHG--DH
-FHSRPLFQFTES----S-T---PDGAGSYICTVTLPP---P---L--M-
KD-IAG-----LPSPSLAQARRSACFQ----ACTLLAQAGSLDYRLFPFS
FSYALDT-GT-K--P-----------------------------------
----------------------A-A------------SFPALNGP---S-
RSA---N------------------------V------A---NII-----
----P-D-------EQ-SGSG-TRTYA----QKRPDF--------WGH-C
AAGH------P---I-DTLFPTIVSVD---Q---L---------------
G-SSEYYAPMLLLVR-R-PL-PTLPP-FKI-FFSGSP-------------
A--T-VQFQRAAP-L-AVNQ-TKLESLHSYTVRLSRAIGNKP-YMC-AIE
---------------D-----------ALFFLAPLDSA--Q--GTPPM--
-------------S-G-------------DQ-WNPP-SVEDLIPWASVAS
AAA---A--W-ALPLKDD-N---EN--TLGDDMKDAV-IQDRWVEFTRR-
YEVVKLRRDLTPLSK-PDDSL------------------R-E--------
--------------AEYPNLLE-YCK---A---R-----------RH---
---------GF-EG-L-KK------------------D--DQPLIEVSRV
PPFLNRLSPTTPS-SEA-T-E---T---------------V---------
KAGA--------------------KY--L----Q----L---TISTPH--
--------------S-TFRTALALPSILRRVDELLLIKELNARLFDY-SV
REDLLHMAVSTPSSA--I-EYDYERLELL----------------G----
---------------------DAFLKYLSSVYVFVSN-P--TAN------
------E---G--------------------------ALHFIRQRLISNK
SLLQNATRAG-LPGYI--LSKPFVTKFWKPVNYQLGQA-T-------L--
-S-P----G----NNF------------------A-------EG--S-S-
--------------------------------------------------
-----------------------S---Q----------------------
--------------------------------------------------
--------------------------------------------------
--------------------------------------------------
----GQ--------------------------------------------
----STD-------------------------------------------
--------------------------------------------------
--------------------------------------------------
---------------------------------------G-Q--------
-------------P--LP-EI----------------E------------
--------------------------------------------------
--------------------------------------------------
--------------------------------------------------
-------P------G-------------------------------DLST
LE------------------------------------------------
--------------VSH--T------------------------------
TP------------------------------------------------
--------------------------------------------------
-----------------------------------------F--------
-----------E-T------------------------------------
--------------------------------------------------
------------------------------K-------D---GT-KS-Q-
K-RR-GKK-KR-QQI-GQDTQVLG---------D-K--------------
--------A------------VADVAEAIIGAAYITG-G-----------
-----------RETALRAAKTLHVPILN-IDQWSDF---RHKV----Q-A
------P----------L-P-----SA---------R----LS--SDSID
---------------AVETI-IGHKFIRPQLLAEAL--------------
-----------------------THISIH-G-K--DTT-SYERLEFIGDA
ILD----------------------F-------M----------------
VIRHIYDRY-Q---QLSPGGLTLLKG-----------------------A
--MVS----------NSAL-------AAVCVWSGLHKHILLESHNLSATI
DTYVN-GLSALEAT-------ERE-A-AK-S--------DGRPLGQYWLE
----L--E------------------PP-KA-------------------
-----------LS--------DVVESIIGAIYLSDDL-SPEGTERFFDKV
LRPFFDGHITL------------RTLS-----------HHPTKTLLEVFQ
AHG-C-----------------------------HQFE-------IS-KE
K--D-A--------------------------------------------
--------------------------------------------------
--------------------TH----PH---------VS-----------
-----V------------------VVHNVILADAQ----D-ANA--SLA-
AR-R-ASI-------------------------TALDALE----------
----------GD-P------------------------------------
--------------------------------------------------
N-------------------------------------------------
--------------------------------------------------
-------------------------------------F-LNRACDCRTNS
-VEA-K-KK---------K---V---A----M-E-----D------M-LA
------------G-L---------------------------------G-
EE---------------------------------E--------------
----------------------R---A------R--G-------------
N---------------PA--------------------------------
--------------------------------------------------
-MTI---------------DP------------------
>KAF7983862.1/1-1639
ML---------------------------------K--------------
--------------------------------------------------
---------------------------------------I----W-----
----------------------------KQ--------------------
--------------------------TWK---------------------
-------------K--------------SD-T-----AR----------R
----------------------------------------P-Q--S---D
--------------------------------Q--------D--------
--------------------------------------------------
-----------------S--DA----------------------------
-----------Q-AG--S-V------------------------------
--------------------------------S-----------------
--------------------------------------------------
------------------------G-------------------------
--------------------------------------------------
---------------------------------G-------------T--
----S-RDG----------------S-P-V--------------------
---------------------------------P------N--------A
-P---------------R--V-AN---------------GI----A-L--
------------------------------G-------------------
---------P----------------VLPRG-------------------
-------RRGT--TKR--------------T-R--TT-------------
------------------------------------E-------A-I---
G----------------------VE-------P-----------------
------E------Q------------------------------------
---------------------------------------GF---------
---LK---------------------------------------------
--------------------------------------------------
--------------------------------------------------
--------------------------------------------------
--------------------------------------------------
------------------------------------------------RA
KLEGN------------------------------------------D--
---D------GL-----------------------E-D--TIA-------
--------------------------------------------------
--------------------------------------------------
--------------------------------------------------
-----------------N---------------------------H----
--------------------------------------------------
--------------------------------------------------
--------------------------------------------------
--------------------------------L-----------------
------------------------PEVIPY--------------------
--------------------------------------------------
-------------------G--------SL---P--LQ------------
NTAFE---------------DAL-I-----------TQAQ----------
--------V-----------------------------------------
--KN-------------------TL--AA---FT--SV---QA-------
-----------K-N-----------------SSVSDYLSWAVG-LKS-S-
--L---------------PKS--------------ELHQQRRI-ALVVTI
D-SSTT---NERLDSLQ-SE-------C----NFVISVCN-E--------
-----P--I---Q------------DARYWST-ALK--HNEVMIMPASSL
LES----LTSGIISISH-MH-TLVIDDA-----RNV--GYQD---THPVK
RIFDRFYR-PM--GQ---------------SR--PRIFA-----------
--------------------A----IAL-P---------E-GR-RFH-FD
SAMLKLESL-VDC----------EFF--G-----VS------------DS
ER----T-E----IL---AL-PD-R-------------------------
---------------------------------------PT-EMVV-LYN
APV-T--TAG-TR-----------------------------------LY
RE-L-------HQF---DPKE-E-------I--F--T-PYFK-AARYILA
E--LGE-CAS-----------D--M-------------------------
--------MW----------------RNALDKIE-NTPIQP--SG-----
---------------------------------------------N---D
EG-D------V-------RNSH----AG----------------------
------------ISLE----------------------------------
-----------------------T--A----------KVG----L-----
--LE------------------------------------------TIRN
W-------------SF-E-VPNL-------------------DSDSWDFN
VTPKFAK-------------------------------------------
--------------------LV---QVLQS--------C-R-P---N---
E-N--AFRG--I-VF---------------------V------H------
-----------------------------------KRVVA--------LA
LL---------------EVIL----AL---P--E--TLDFIRPYPLFNLC
N-S---------------------------A------DS-----------
------------------------DL---QNVFEQ---FAQ-GAYNLIIA
TKSA-E-D-LDIPRASVVIRYNLIESQTSDAFVRSRT-Q-G-R---GSHL
LFMAE---------------------------------------------
--RGND-VHRAILSDSIQLDAGMRAWTDRLFGD----M--C---------
------------------------------SSVP-P-E-C-LR--E--TS
-------N-P-Y--HSDS-------E-DE--E---------TD--EHI--
-----LDP----TTAGRIYLQ----DA-TTVIYRATAVFGGSTR-----N
-RTGSALFEFTES----P-G-A-SGSAPTYVCTVLIP-S-GV---P--V-
HR-VTG-----PPRATAAQARRAACYS----ACLELLDRNQLNYQLFPLP
SNIAGRD-YG---AP-----------------------------------
-----------------------------PP------TA-ETVSI-----
-KQ---T------------------------I------E--PQDM-----
----H-S-------ETKAQGS-TRCHP----RKKAEF--------WRF-N
TKS-------SGD-K-LVLYPIILSVS---N---T-----------V---
D-ISRPHGPMLILTW-Q-PF-PTLGS-FKV-FFSGIP-------------
A--T-VNITRGAP-F-DVTE-EQLEDLRGYTVRICRSIMNKS-FTC-EME
---------------K-----------MQYFFAPVSIN--W--KVQKS--
-----------N-Q-Y-------------KQ-WRSP-DVYEHIPWDLVSL
AAR---N--W-AVPLTLR-N---TR--VLTKGTEDAV-IQDRWVEFTRR-
YDVVRIRSDMTPLSK-PGESD------------------R-E--------
--------------FEYGSFLE-YCK---A---R-----------RK---
---------GF-EG-L-QK------------------H--DQPLLEVARV
PTILNNLNPTSRP---A-T-L---A---------------L---------
KVPV----K----------------Y--L----IPELCA---KFTIPA--
--------------S-TLRTALLLPSITRRIDDLLLIKELNARFFEN-SI
LEQPLLAAVSPPAAG--M-EFDYERLELL----------------G----
---------------------DAFLKYVSSIYVFVTN-P--AQR------
------E---G--------------------------VLHFHRQHIISNR
SLLQSAGACG-LPQYI--QGRPFSFKSWQPPNFELGSY-Y-------R--
-D-H----S----DG-------------------V--------V------
--------------------------------------------------
----D------------------S--------------------------
--------------------------------------------------
--------------------------------------------------
------------------------------------------R-------
--E--S--------------------------------------------
------R-------------------------------------------
--------------------------------------------------
--------------------------------------------------
---------------------------V-----------N----------
-------------E------T-----------------------------
--------------------------------------------------
--------------------------------------------------
--------------------------------------------------
----------------------------------------------E---
-T------------------------------------------------
------------P-------------------------------------
---------------------T-------SP-L-----------------
---------------------NID--------------------------
-----------------------------------G---E-A--------
-----------P-I------------------------------------
--------------------------------------------------
--------------------------------------R---AA-GA-K-
L-KK-KPK-KK-QSD-DQQVQYLG---------D-K--------------
--------A------------IADVAEAIIGAAYISG-G-----------
-----------RDLALKATKALSIPMPN-VNRWSDF---GRKM----L-A
------P----------P-PK--V-TA---------K----LR--EGSLQ
---------------AVESI-IGHKFSRPHLLAQAL--------------
-----------------------THASIT-T-Y--EQT-SYERLEFIGDA
ILD----F-------------------------M----------------
VIRHIYDRD-P---QLSPGGLTLLK-----------------------GA
--MVS----------NSAL-------AAVCVQSGLQEHLLFDSYILASSI
QTYTD-ELAAKQAA-------EYA-L-AE-K--------EDRQPGQYWLD
----L--E------------------PP-KP------------LLI----
------DTEQALS--------DVVESIIGAVYVSEDF-WPVGAEAIFDNV
LKPFYDGHVTL------------KTLS-----------HHPTKVLFELLQ
AQG-C-----------------------------VQFE-------IV-KE
R--E-I----------------D-E-------------D-----------
--------------TE---------G---R-MSCCS-G------------
--------------------KA----RI---------Y------------
-----T-----------------MVVHDIVLARAY----D-STS--AFA-
AR-H-ASE-------------------------SALDALE----------
----------GD-A------------------------------------
--------------------------------------------------
G-------------------------------------------------
--------------------------------------------------
-------------------------------------F-MAQTCDCRAQL
-TDR-RRQV---------K--KK---V----M-K-----E------V-LS
------------G-F------D--------------------------E-
DE------------------------------------------------
----------------------E---A-----DL--L-A-------V--E
G---------------VL--S-------------L---------------
-K-D--------------------------------------D-------
-DNV------E---E-GKVV-------------------
>KAF8165429.1/1-1682
ML---------------------------------K--------------
--------------------------------------------------
---------------------------------------L----L-----
----------------------------KK--------------------
--------------------------TWK---------------------
-------------E--------------GE-A-----NK----------S
---------------------------------------QS-P--Q-G-I
--------------------------------T--P-----T--------
--------------------------------------------------
---------------L-S--N-----------------------------
--------------------------------------------------
--------------------------------------------------
--------------------------------------------------
--------------------------------------------------
--------------------------------------------------
--------------------------------------------------
------DSF-S---SD-NT------T-I-A-------G------------
-------------------------------------------------H
-E---------------S-SM-IA----------------D----A-T--
------------------------------A-------------------
------------------------------T-------------------
------S-GCR--SKR--------------S-R--PS-------------
------------------------------------L-------E-P---
E---------------------TND-------P-----------------
------S-----TS------------------------------------
------------------------------------E--RP---------
---SK---------------------------------------------
--------------------------------------------------
--------------------------------------------------
--------------------------------------------------
--------------------------------------------------
------------------------------------------------LL
KT------------------------------------------------
----------AT----------------------ID-D--FLR-------
--------------------------------------------------
--------------------------------------------------
--------------------------------------------------
-----------------N---------------------------H----
--------------------------------------------------
--------------------------------------------------
--------------------------------------------------
--------------------------------L-----------------
------------------------PEVVDS--------------------
--------------------------------------------------
-------------------RDR--D-EHAI---P--LN------------
LFTLR---------------EQI-L-----------EQSK----------
--------C-----------------------------------------
--DN-------------------TI--AV---LP--PE---KS-------
-----------S-T-----------------NLLVQYLSWAIE-TEK-S-
--R---------------FSR---------------NPLRLRT-ALFVVD
D-SSTI---HKYYDILE-TG------IP----SISLGRYE-E--------
-----K--DH-RP------------EIETWTE-ML---KRDVVIAPSELL
LDS----LLRGALAVTQ-IH-ALIISDA-----QNI--KNQDSHTSLPIV
QVMNDFYR-VT-DPL---------------SR--PRVFA-----------
--------------------L----AAT-P---------T-DR-RSH-FD
SKMLKLEQT-LDA----------RVF--G-----IT------------AE
KR----A-E----IL---AL-PD-R-------------------------
---------------------------------------PN-ELVI-LYD
TPQ-Q--LTE-TR-----------------------------------LS
KQ-L-------HQL---DPAE-T-------V--F--R-RHYR-DSRRAHE
E--VGP-CAY-----------D--L-------------------------
--------VW----------------RRALKEIE-SGVMPW--YE-----
---------------------------------------------D---S
DE-D------S----------D----ES----------------------
------------PSTN----------------------------------
-----------------------S--I----------KSR----M-----
--RG------------------------------------------VVKN
W-------------AY-T-MPNL-------------------DSSSRGFN
VSHKFLR-------------------------------------------
--------------------LV---QVLAT--------F-S-S---Y---
G-D--GFRG--I-IF---------------------V------Q------
-----------------------------------RRAIA--------LV
LA---------------DLLR----ML---D--D--RLGFLRPQAVVGAS
Q-S---------------------------S------DP-----------
-------E----------------YY---RETFHS---FAT-GVCNLLIA
TKSL-E-D-LEVPRASMVVRYDLFESQVSHAYVRART-R-G-R---ESHL
LHMVE---------------------------------------------
--RGND-VHRRILSRITNLDADMLRWTETLCDS----S--E---------
------------------------------SSVP-P-S-S-LR--E--TI
-------N-P-Y--HSDS-------E-DE--DE-V---G-SSA--DYI--
-----MDP----TTSGRIYLQ----DA-TTVLYRYAANLRSKGVT----I
-SDNQRLFEFGDI----H-K-G-FGMPRDHMCTLNLP-G--T---P--V-
DK-IQG-----SHSSSKAQARRSACFK----ACKTLFETGSLECRLVPLP
TALRIQE-RQ----------------------------------------
--------------------------------------------------
--T---V------------------------P------E---KEV-----
----P-S-------NQ-KTSG-TRSYP----RKQPDF--------WTN-T
SGG-------N---L-TTLYPTVIYTG---D---A-----------E---
K-TSGEYSPMAILTR-K-PL-PEFAT-FRL-FSSGLA-------------
I--P-IRFQKAAP-I-HLDE-ARLKDMHLYTLRICRATMNKP-LFC-SLE
---------------D-----------MLYFFLPLPSK--W--RPPVD--
-----------------------------VGLEGPP-VILGSIPWDLVSL
AAG---Q--W-AVPIKSG-S---PQ--ELEDDLNGAI-IQDRWIEFTRR-
YSVVKVRKDLTPLSK-PPDSQ------------------R-E--------
--------------AHYENLFE-FCK---S---K-----------RK---
---------GL-DS-L-TN------------------Y--KQPVIEVAKV
PAILNHLNPTFKL---P-S-D---A---------------L---------
KYPA----K----------------Y--L----IPELCA---KFTLPA--
--------------S-IYRTAMLLPSIMRRIDDFLIVKELDAKLFDN-VV
REDLLHVAICTPSAG--L-EYDYERLELL----------------G----
---------------------DAFLKYLSSIYLFVTN-P--SLN------
------E---G--------------------------SLHVARQKIISNK
SLLQHSTRVG-LPAYI--QSKEFGYKSWQPPNFHVYFP-P-------K--
-P-P----K----DPE------------------S-------RA------
--------------------------------------------------
----M------------Q-----V--------------------------
-----S-------------------------------------RDE----
---E-----M-------------------VGD-------AESS-------
---------------------------MDSQ-----------N-------
--G--T--------------------------------------------
--------------------------------------------------
--------------------------------------------------
--------------------------------------------------
---------------------------G-----------L-------DA-
-------GL----M------M-----------------------------
-D--------------------------A---------SSI--PDEKN--
--------------VP----------------------L-------DSQS
TAALEPGE------LA----EVSS-----------------GEI------
LL-----PG----------------V--------------------D---
-V------------------V-----------------------------
-----T--G-P-P-------------------------------------
--------------------------------------------------
-------------------------------------T--------P---
--T--------------------------------A---G-S--------
-----------P-N------------------------------------
--------------------------------------------------
------------------------------V-------L---AP-KK-K-
Q-KG-KRK-KA-SSD-KDGVQWLA---------D-K--------------
--------A------------IADVAEAIIGAAYISG-G-----------
-----------REAALQVTKALTIPVSN-IDRWSDF---GRKV----L-T
------P----------L-PN--I-TA---------K----LR--QGSIA
---------------AIEKI-IGHKFNIPHLLGQAM--------------
-----------------------THSSTP-G-Y--EST-SYERLEFIGDA
ILD----F-------------------------M----------------
VIRHIYDRD-Q---QLSPGALTMLK-----------------------GA
--MVS----------NSAL-------AAVCVWSGLHEHLLFDSSQLASSI
QGYAN-ELQDRQDK-------EYA-L-AK-Q--------EGRSVGQYWLD
----I--E------------------PP-K--------------------
----------ALS--------DLVESIIGAIYISDNF-SPVGVESMFDSV
LKPFYDKHITL------------HTLS-----------HHPTKILFELFQ
AQG-C-----------------------------QQFE-------IT-KD
K--D-E--------------------------------------------
--------------------------------------------------
--------------------DR----FR---------C------------
-----H-----------------VLVHEVILASGE----D-TTP--TLA-
AR-Q-ASL-------------------------LALDALE----------
----------GD-A------------------------------------
--------------------------------------------------
D-------------------------------------------------
--------------------------------------------------
-------------------------------------F-LTRTCDCRTHI
-THK-K-LH---------K--KT---A----F-E-----Q------A-LE
------------R-A------L--------------------------S-
KA---------------------------------G--------E-----
--------------------E-T---E-----NP--QDN-------K--E
DEEDEEEEFEE---------------------------------------
---R--------L-----D-----------YA--SKLTG-----------
-YTA------------GT-E-----R--VD---------
>KAF8221729.1/1-1606
ML---------------------------------K--------------
--------------------------------------------------
---------------------------------------I----W-----
----------------------------KR--------------------
--------------------------TWK---------------------
-------------G--------------PD-D-----P-----------R
----------------------------------------P-M--R----
-----------------------------------------D--------
--------------------------------------------------
-----------------N--DE----------------------------
-----------A--D--I-L------------------------------
--------------------------------G-----------------
--------------------------------------------------
------------------------G-------------------------
--------------------------------------------------
-----------------------------------------------P--
----S-SSA----------------S------------------------
---------------------------------S------A--------L
-P---------------L--E-N---------------------------
--------------------------------------------------
--------------------------------------------------
---------SG--IKR--------------S-R--TS-------------
------------------------------------G-------Q-L---
E---------------------DL--------------------------
------------IN------------------------------------
------------------------------------D--QP---------
---HK---------------------------------------------
--------------------------------------------------
--------------------------------------------------
--------------------------------------------------
--------------------------------------------------
------------------------------------------------KP
RRHQ----------------------------------------------
---Q------PV-----------------------S-G--SLG-------
--------------------------------------------------
--------------------------------------------------
--------------------------------------------------
-----------------N---------------------------H----
--------------------------------------------------
--------------------------------------------------
--------------------------------------------------
--------------------------------L-----------------
------------------------PEINDA--------------------
--------------------------------------------------
-------------------D--E-V-ESLL---P--RS------------
ISAFR---------------EQV-L-----------EQAK----------
--------H-----------------------------------------
--EN-------------------II--VA---LP--PL---RT-------
-----------A-F-----------------SIVVQFLVWAIE-NER-S-
--R---------------RNL--------------V-STRHRT-ALLLVD
D-ELSV---DKYSAKIE-VE------MP----HFLIGKYS-A--------
-----S--H---Q------------HGDPWPI-LL---QQDVVVVPSTFL
LHS----LFKGTLAITQ-FH-VLIISNA-----QDI--QDQDSNAFLPLI
QVMNDFYR-IT-DPL---------------SR--PRVFA-----------
--------------------L----ATL-P---------A-DR-GFP-FD
SAMLRLEQT-LDS----------KVV--G-----VS------------AE
RR----E-E----IL---SL-PD-R-------------------------
---------------------------------------PN-EVVV-LYD
API-Q--PAT-TK-----------------------------------LF
KR-L-------QQC---DPSE-S-------V--F--R-KHFR-ASRHVLA
G--VGA-CAS-----------D--L-------------------------
--------IW----------------RRALKEIE-SSVSPW--YE-----
---------------------------------------------D---D
ED--------E----------D----GR-S--------------------
------------LSTA----------------------------------
-----------------------S--K----------QQQ----I-----
--WV------------------------------------------VVKN
W-------------PF-T-MPNL-------------------DPSSRGFN
VTHKFLK-------------------------------------------
--------------------LV---KVLKS--------C-E-P---Y---
G-E--GFRG--I-VF---------------------V------Q------
-----------------------------------RSAVA--------FV
IV---------------ELLR----ML---D--E--QVGFLRPYALVGHD
F-N---------------------------S------SP-----------
-------N----------------HL---QEVFRT---FAT-GGYNLLIA
TNSV-E-D-LEVPKAYIVVQFDVIDSPVSQAYVRACT-R-G-R---ESHL
VHLAE---------------------------------------------
--RGNE-IHRRILFQITHLDAKMLRWTESICNT----L--Q---------
------------------------------SSVP-P-Y-K-LR--E--CV
-------A-S-Y--HSDD-------D-DD--DD-------LTR--EFL--
-----RDP----TTSSRIYLE----DA-TTVVYRFSSKLSCDGEG----V
-NAEQTLFEFEDE----R-K-A-FDMPHKYVCTVLLP-E--T---P--V-
HR-TSG-----PPSISRAIARRAACYK----VCESLAKTGLLDYRLFPLS
SNLTAK--------N-----------------------------------
-----------------------------E--------------------
--------------------------------------P---AL------
----D-L-------SN-DKGG-ARSYI----RKHPDF--------WIN-T
GSK-------S---T-ELLYPIIISDY---A---D---------------
E-AMQPHSPFLILTR-Q-PL-PVLAS-FKL-FFAGVS-------------
A--T-VNFKRGAP-F-HPID-IHLTNLYLYTVRLVRIITNKP-YAC-PMA
---------------N-----------MMYFFAPLTVK--W--SSLK---
---------------D-------------NT-IVLP-SVVEHIPWDLVAL
AGN---K--F-VVPLKNG-T---LG--DMEQDIKGAV-IQDRWVEFTRR-
YDAVRMRPDLTPLSK-PLDSP------------------R-E--------
--------------AEYDSLLD-FCK---A---R-----------RK---
---------NF-QG-L-LD------------------Y--GQPIIQVSKV
PNMLNLLNPISRE---L-T-S---S---------------M---------
KAPA----K----------------Y--L----IPELCA---KFTIPA--
--------------I-TYRSALLLPSITRRIDDFLLVKELNAKLFRH-SI
SEDLLHIAICAPSAG--Y-EYNYERLELL----------------G----
---------------------DAFLKYLSTLYVFVTY-P--SHN------
------E---G--------------------------TLHTARQRIISNK
SLFQHASHIG-LPAYI--QAKPFTSKDWHPPNFFLDQL-S-------R--
-V-P----D----NKP------------------T-------QN------
--------------------------------------------------
----S------------T-P---R---D----------------------
----NI--------------------------------------------
--------------------------------------------------
----------------------------EDS-----------Q-------
--A--M--------------------------------------------
------G-------------------------------------------
--------------------------------------------------
--------------------------------------------------
--------------------------------------------------
--------------------------------------------------
--------------------------------------------------
--------------------------------------------------
--------------------------------------------------
--------------------------------------------------
--------------------------------------------------
--------V-T-E-------------------------------------
SP-------------------I-------DP-PTE-R-------------
---------------------S--S------------L--------Q---
-----------------------------------C-----E--------
-----------P-T------------------------------------
--------------------------------------------------
--------------------------------------T---AP-VV-T-
E-KP-N-K-KN-KKR-LEDTHWLG---------D-K--------------
--------A------------VADVAEAIIGAAYITG-G-----------
-----------REIALKVTKALRIPVLG-IEQWSDF---GRKV----L-S
------P----------P-PK--Y-MA---------K----LR--PESVA
---------------AIESI-IGHKIARPHLLAQAL--------------
-----------------------THSSIQ-G-Y--EST-SYERLEFIGDA
ILD----F-------------------------M----------------
VIRYIFDRD-H---QLSPGGLTLLK-----------------------GA
--MVS----------NSVL-------AAACVWSGLHKHLLYESYVLANSI
REYIT-KLEAKQAG-------EYE-A-AE-R--------EGRAPGQYWLD
----I--D------------------PP-K--------------------
----------ALS--------DVIESIVGAIYISDNF-MPVGAEALFDNV
LKQFYDRHITL------------KTLS-----------HHPTKVLFEVFQ
AQG-C-----------------------------RQFA-------IQ-KE
K--S-E--------------------------------------------
--------------------------------------------------
--------------------NA----TR---------C------------
-----H-----------------VLVHDVILASGE----D-TVL--AVA-
AR-R-ASL-------------------------FALDALE----------
----------GD-A------------------------------------
--------------------------------------------------
A-------------------------------------------------
--------------------------------------------------
-------------------------------------F-LTRTCDCRTVS
-QTK-K-KQ---------K--QK---T----L-E-----N------V-LL
------------D-F------E--------------------------E-
EE------------------------------------------------
----------------------R---D------I--L-A-------V--E
K---------------VL--T-------------G---------------
-DEN--------M-----S-----------SR-----RA---S-------
-EEV------E---L-EEVI---MPEWMLRTRARHSK--
>KAF8268238.1/1-1436
MS---------------------------------K--------------
--------------------------------------------------
---------------------------------------T----C-----
----------------------------EQ--------------------
--------------------------ARR---------------------
-------------G--------------DE-A------A----------P
----------------------------------------L-P----S-R
----------------------------------------QG--------
--------------------------------------------------
-----------------S--DH----------------------------
-----------E-EP--P-C------------------------------
--------------------------------------------------
--------------------------------------------------
------------------------R-------------------------
--------------------------------------------------
-----------------------------------------------V--
----D-SEG----------------S-C----------------------
S-----------------------------PLIG------V---------
PSP-----------------V-VD----------------D----L-SGA
------------------ALL-----------------------------
--------------------------------------------------
--------------------------------------------------
--------------------------------------------------
--------------------------------------------------
--------------------------------------------------
--------------------------------------------------
--------------------------------------------------
--------------------------------------------------
--------------------------------------------------
--------------------------------------------------
--------------------------------------------------
--------------------------------------------------
--------------------------------------------------
--------------------------------------------------
--------------------------------------------------
--------------------------------------------------
--------------------------------------------------
--------------------------------------------------
--------------------------------------------------
--------------------------------------------------
--------------------------------------------------
--------------------------------------------------
--------------------------------------------------
--------------------------------------------------
--------------------------------------------------
--------------------------------------------------
--------------------------------------------------
--------------------------------------------------
--------------------------------------------------
--------------------------------------------------
--------------------------------------------------
--------------------------------------------------
--------------------------------------------------
-------------AE---------------GR--KRVFT-----------
--------------------P----QSF-T---------P-G---LS---
-KRS--KT--T--------------H--N---------------------
V-----A-S----GQ---SG-HG-H-------------------------
---------------------------------------PS-EIVV-HYE
PPS-K--LTF-TT-----------------------------------LY
KQ-L-------RGV---DQEE-Q-------Y--S--R-HHFS-AAHHVLL
D--MGP-CAS-----------D--L-------------------------
--------VW----------------RRALCDLD-ASVSHA--YN-----
---------------------------------------------E---D
DE-----------------HAK----------------------------
--------------EY----------------------------------
-----------------------V--A----------LFE----T-----
--RE------------------------------------------IIKN
W-------------EY-T-MPNL-------------------DPSSRGLN
VTPKFLK-------------------------------------------
--------------------LV---QILQS--------C-R-P---H---
E-D--SFRG--I-VF---------------------------VR------
-----------------------------------RRAVA--------LV
MS---------------ELLR----LL---D------IMGLRPQVLVGKD
I-H---------------------------T------DF-----------
-------H----------------SQ---NEIFHD---FEA-GTYNLIIA
TKWA-E-D-LEIPPASVVIRYDLFDSQLSYANCRART-R-G-P---GSHL
LHMIQ---------------------------------------------
--RGCD-SHRRKLLQITRLDEVTQTWMNSTVHN----S--E---------
------------------------------GVVQ-P-V-A-TV--D--SH
-------D-P-Y--LSDS-------E-DE--G--------DGA--HFI--
-----KDP----TTSGRIRTQ----DA-TGIIHRFAANISSDETM----S
-THVPPLFRLESV----L-A-S-QVSEPSFICTVMLPPG--P---H--V-
PL-VTG-----LPSVSKAHARRTACYQ----MCKELFERGLLDPQSFPRP
SQKTARP-KR-V--P-----------------------------------
----------------------D-V---CQ-------TL----DSTGED-
FLN---N------------------------S------L---SQP-----
----P-G-------TR-KQAG-LHSYP----RKKPEF--------WTN-V
VDL-------K---S-AILYPTVISVQ---D-------------------
---QELYGPLVLLTR-A-PL-PRMSG-LRL-FDSGIP-------------
I--T-INLKQGAS-F-AVDA-ERLDDLYHYTIRVYRSIVNKP-LAC-TLE
---------------E-----------MPHFLAPLKTS--W--LGFNH--
-----------K-Q-S-------------SR-WVID-EIVDYIPWDQVKL
AAH---K--W-VTELSTE-N--------LENSLQDAI-IQDRWIEYTRR-
YYFIQVRRDLTPLSK-PVDSP------------------R-E--------
--------------AKYGSFLE-YCK---E---R-----------RK---
---------GF-EG-L-RD------------------C--DQPLIEVDRV
LPVLNRLNPASKN---P-P-N---P---------------T---------
KHPA----K----------------Y--L----IPELCA---LFTIPA--
--------------S-TFRTALLLPSVMRRIDDMLLVTELNATLFDH-SI
RETQLHAAISAPSAC--A-EFDYERLELL----------------G----
---------------------DAYLKYLSSIYLFVTN-P--SQH------
------E---G--------------------------ALHSARLRIISNR
ALFINAESVG-LAPYI--QAKPLVPKQWCPPNFTAQEN-V-------P--
-T-S---HV----DMD------------------K-------DN------
------------------------------------------------GA
EKE-------A---------------------GED---------------
-V-------------P---E-TPDV---------KQ--E--E--------
-------------------------------------------K------
--------------------------KCASP------------GP-LR--
-SG--V--------------------------------------------
------G----------TFEP----------------------DA-----
--------------------------------------------------
---------------------------------D----------------
-------------K----------------TREST-VYKG----------
------------FS------A----------------EPG----------
--------------------------------------------------
--------------------------------------------------
--------------------------------------------------
-------------PH-----------------------------------
--------------------------------------------------
-------------------R------------------------------
-------G-------D----------------------------------
------------------------I-----------N-------R-V---
-------------P---------------------------I--------
-----------N-D------------------------------------
--------------------------------------------------
--------------T---------------------------AK-PK-T-
E-KL-SSK-KS-KKD-DQNVQWLG---------D-K--------------
--------A------------IADVAEAIIGAAYITG-G-----------
-----------SETALNASKALRIAVPS-IDQWSDF---GRKA----L-A
------P----------P-PD--V-TT---------R----LQ--PGTIE
---------------AIEGI-MGHKFNRPHLLAQAL--------------
-----------------------THASIQ-G-F--EMT-CYQRLEFLGDA
ILD----F-----------------------------------------L
VIRHIYERD-A---TLSPGALTLLK-----------------------GA
--MVS----------NQAL-------GAICVDVGLHEHLMFESFDLASKI
RAYTE-NLKRKRDA-------EYE-L-AK-E--------EGRAPGQYWID
----T--I------------------PP-K--------------------
----------ALS--------DIVESVIGAIFISDNF-SPDGAQSFFDKI
LKPFYDKHITL------------RTLS-----------HHPTKTLFEVLQ
AHG-C-----------------------------QQFE-------VT-RE
Y--E-S----------------T-E-------------------------
---------------E---------F------------------------
-------------------SNG----LL---------C------------
-----N-----------------VVIHDVILASAA----G-PSA--VYA-
SK-Q-AAV-------------------------YALDAIE----------
----------GD-P------------------------------------
--------------------------------------------------
D-------------------------------------------------
--------------------------------------------------
-------------------------------------F-IARTCDCRAKT
-QAK-K-AN---------K---K---A----L-K-----Q------M-LA
------------S-L---------------------------------Q-
DQ---------------------------------G--------E-----
--------------------------DL----Q-----S-------A--K
K---------------TS--T-------V-------------V---D---
GD-----ED----G---MV-----------T------EQ---GA-TK-NS
-REC------SPT--------------------------
>KAF8450419.1/1-1229
MT---------------------------------G--------------
--------------------------------------------------
---------------------------------------A----D-----
----------------------------IE--------------------
--------------------------------------------------
--------------------------------------------------
--------------------------------------------------
--------------------------------------------------
--------------------------------------------------
--------------------------------------------------
--------------------------------------------------
--------------------------------------------------
--------------------------------------------------
--------------------------------------------------
--------------------------------------------------
--------------------------------------------------
--------------------------------------------------
--------------------------------------------------
--------------------------------------------------
--------------------------------------------------
--------------------------------------------------
--------------------------------------------------
--------------------------------------------------
--------------------------------------------------
--------------------------------------------------
--------------------------------------------------
--------------------------------------------------
--------------------------------------------------
--------------------------------------------------
--------------------------------------------------
--------------------------------------------------
--------------------------------------------------
--------------------------------------------------
--------------------------------------------------
--------------------------------------------------
--------------------------------------------------
--------------------------------------------------
--------------------------------------------------
--------------------------------------------------
--------------------------------------------------
--------------------------------------------------
--------------------------------------------------
--------------------------------------------------
--------------------------------------------------
--------------------------------------------------
--------------------------------------------------
--------------------------------------------------
--------------------------------------------------
--------------------------------------------------
--------------------------------------------------
--------------------------------------------------
--------------------------------------------------
--------------------------------------------------
--------------------------------------------------
--------------------------------------------------
----TMERL-LLA----------KT--AY---------------------
-------------ST---PQ-RL-R-------------------------
---------------------------------------PL-QVVI-QYN
PTH-P--GSQ-SR-----------------------------------LT
QD-I-------HQL---DPSG-T-------I--C--K-SLSR-DAHYALQ
E--LGS-CAG-----------D--L-------------------------
--------VW----------------RRALRETV-MIPE----R------
---------------------------------------------H----
D-------------------------------------------------
--------------------------------------------------
-------------------------------------TSE----I-----
--RN------------------------------------------LVEN
W-------------DF-S-MPNT-------------------NPSSRGFN
VTPKFSR-------------------------------------------
--------------------LV---QVLRA--------Y-E-P---C---
G-D--DFRG--I-IL---------------------V------R------
-----------------------------------QSCIA--------TI
MA---------------DMLR----VM---T--D--GLEFLRPFAVTGNL
P-V---------------------------I------DV-----------
-------H----------------YQ---ADMRRG---FET-GKYNLLIL
TKTL-E-D-LDIPPALLVIRYDTFESQLSFSYTCAYA-C-L-P---SSRI
VHMAE---------------------------------------------
--NGNN-EHRQALSRFSEG-EFNEWWISVVIHS----G--G---------
------------------------------VPIP-P-S-P-LT--E--NR
-------L-T-C--QFGD-------E-AD--I--------GSW--PCI--
-----EDP----VTGRRLYEH----DA-LETLYRFVALAQKADS------
--SCAPLLITREV------S-V-PQNQQAWVCTVTLPVG--L---P--I-
DH-VIG-----PTRLTPTHARRSAAYE----ACVQLYEHGAFHNNLFPVT
LPD--------P--------------------------------------
--------------------------------------------------
-------------------------------T------V---PAA-----
----L-A-------AD-KASG-NRCYP----RKRSLF--------WSN-S
IRL-------H---T-RRLFPFVVCVD---R-------------------
--QGANYAPIMLLTR-Q-PL-PHIPS-FRL-FFPGTS-------------
E--T-VGNLRAPP-L-ELDE-QRMEALYLFTLRLCRAIANKP-LVC-HLE
---------------R-----------MAYMFAPLKLP--E--QVDA---
-----------------------------SS-LDPV-HLTDYIS------
-------------------G---AP--HIPGGGHDLV-VQDRSVEFTRR-
YYVARLRPDLTPLSK-PEDSP---------------FLER-E--------
--------------AGYANLVE-YCK---A---R-----------RK---
---------CF-EG-L-SD------------------Y--SQPLIEVSGV
TVSGNHLNPTTRV---A-T-E---P---------------V---------
KAAV----K----------------Y--L----VPELSA---KFTIPA--
--------------S-TFRTALLLPSITKRIEDFLIVHELNANLFCY-SI
HENLLLSAISAPSAG--F-EVDYERLEFF----------------G----
---------------------DSFLKYLASVYAFVTN-P--AQH------
------E---G--------------------------ALHAARQRIISNK
VLMQNADRIG-LPQYI--QSKPFSHKVWYPPNFTVDPL-S-------V--
-S-S----I----ADP------------------A-------G-------
--------------------------------------------------
---------------------------S----------------------
-----G--------------------------------------------
--------------------------------------------------
--------------------------------------------------
-----D--------------------------------------------
------E-------------------------------------------
--------------------------------------------------
--------------------------------------------------
---------------------------I-----------D-I--------
-------------TADIL-Q------------------------------
--------------------------------------------------
--------------------------------------------------
--------------------------------------------------
--------------------------------------------------
--------------------------------------------------
-------------------G------------------------------
KP------------------------------------------------
------------------------D---------------------S---
--V--------------------------------S---R----------
-----------D-E------------------------------------
--------------------------------------------------
------------------------------E-------K---NA-SN-G-
N-VF-KKK-KK-LRD-ENVTQWLA---------D-K--------------
--------T------------IADVTEAIIGAAYMSG-G-----------
-----------QDNALQAAKALQVPIPL-IHQWQDF---RRMA----L-A
------I----------P-AT--S-SR---------P----LR--EGTTQ
---------------AVEAI-IGHRFRLPHLLAQAL--------------
-----------------------THASID-G-Y--DAT-CYERLEFLGDA
ILD----F-------------------------L----------------
TVQYIFRRE-D---HLSPGAMTMLK-----------------------GA
--MVS----------NAAL-------AALCVSCGLHKHLHFDSYALATTF
ETYAQ-QVEAKRLE-------AE----VT-A--------EDSHPRQHWLQ
----V--E------------------PP-K--------------------
----------ALS--------DIVESIIGALYVSDGF-TLDGAEKFFNQI
LEPFYDRHITL------------KTLS-----------HHPTKILFELLQ
SHG-C-----------------------------QQFE-------LV-KE
R--G-D----------------S-T-------------------------
--------------------------------------------------
--------------------HE----TR---------C------------
-----D-----------------CVIHQITLASAT----G-ATT--QAA-
GR-A-ASV-------------------------LALDALQ----------
----------CN-P------------------------------------
--------------------------------------------------
E-------------------------------------------------
--------------------------------------------------
-------------------------------------F-LSRTCDCRESR
-WSN-K-GA---------Q---A---R----I-K-----R------M-LV
------------E-I---------------------------------E-
DS------------------------------------------------
----------------------G---N------V----------------
----------------V---------------------------------
--------------------------------------------------
---------------------------------------
>KAF8484945.1/1-1335
--------------------------------------------------
--------------------------------------------------
--------------------------------------------------
--------------------------------------------------
--------------------------------------------------
--------------------------------------------------
--------------------------------------------------
--------------------------------------------------
--------------------------------------------------
--------------------------------------------------
--------------------------------------------------
--------------------------------------------------
--------------------------------------------------
--------------------------------------------------
--------------------------------------------------
--------------------------------------------------
--------------------------------------------------
--------------------------------------------------
--------------------------------------------------
--------------------------------------------------
--------------------------------------------------
--------------------------------------------------
--------------------------------------------------
--------------------------------------------------
--------------------------------------------------
--------------------------------------------------
--------------------------------------------------
--------------------------------------------------
--------------------------------------------------
--------------------------------------------------
--------------------------------------------------
--------------------------------------------------
--------------------------------------------------
--------------------------------------------------
--------------------------------------------------
--------------------------------------------------
--------------------------------------------------
--------------------------------------------------
--------------------------------------------------
--------------------------------------------------
--------------------------------------------------
--------------------------------------------------
--------------------------------------------------
--------------------------------------------------
--------------------------------------------------
--------------------------------------------------
--------------------------------------------------
--------------------------------------------------
--------------------------------------------------
--------------------------------------------------
--------------------------------------------------
--------------------------------------------------
--------------------------------------------------
--------------------------------------------------
--------------------------------------------------
--------------------------------------------------
--------------------------------------------------
---------------------------------------PS-EVVI-LYE
PPS-K--LTF-TP-----------------------------------LY
KH-L-------REV---DKGE-K-------Y--S--R-RHFS-AALQVLL
D--MGS-CAS-----------D--L-------------------------
--------VW----------------RRALSDLD-VSVSLA--YN-----
---------------------------------------------E---D
EE-----------------HAQ----------------------------
--------------EY----------------------------------
-----------------------V--A----------LFE----T-----
--RE------------------------------------------IIKN
W-------------EY-T-MPNL-------------------DPSSRGLN
VTPKFLK-------------------------------------------
--------------------LV---QVLQS--------C-R-P---H---
E-D--SFRG--I-VF---------------------------VR------
-----------------------------------RRAIA--------LV
MT---------------ELLR----LL---D------ITGLRPQVLIGKD
I-H---------------------------T------DF-----------
-------------------------S---SQIFYG---FET-GTYNLIIA
TKWA-E-D-LEIPPASVVIRYDLFDSQLSYANCRART-R-G-Q---GSHL
VHVTQ---------------------------------------------
--RGCD-SHRRRLLQTTRLDEATQIWFDNVLQS----P--E---------
------------------------------SAIP-P-A-T-ML--D--SH
-------D-P-Y--LSDS-------E-DE--D--------GPA--SYI--
-----KDP----TTGGRIRVQ----DA-TGIIYRFSANASTAEVA----P
-GQSPALFQFESA----P-E-S-QESQTQFICTVMLPPG--P---R--V-
PP-VSG-----LPSTSRAHARRVACYR----MCQELFERGLLDPQMFPRS
SLKTIGQ-RR-I--P-----------------------------------
----------------------D-V---SR-------TL----DCTEED-
LIA---T------------------------I------S---TQL-----
----T-A-------AS-KQSG-VHGYP----RKKPGL--------WEN-M
VAL-------K---S-DSLYPTVISVQ---G-------------------
---RETYGPLVLLTR-A-PL-ACMSS-LKL-FDSGFR-------------
I--A-VDLQRGAR-F-DVDA-ERLHDLYRYTIRIHRSIVNKP-LIC-QLQ
---------------D-----------MPYYLAPLKTS--W--LGFSR--
-----------P-R-A-------------DR-WHID-ELVNDIPWDLVKL
AAD---N--W-VTELQTE-N--------LEASIEDAI-VQDRWIEYTRR-
YYALRLRRDLTPLSK-PVDSP------------------R-E--------
--------------AEYENFLE-YCK---E---R-----------RK---
---------GF-EG-I-RD------------------C--DQPLIEVDRV
LPVLNRLNPAAKN---P-P-M---P---------------T---------
KPPA----K----------------Y--L----IPELCA---RLTIPA--
--------------S-TFRTALLLPSIMRRIDDMLLVTELNAALFDH-TI
QENHLHAAISAPSAC--A-ELDYERLELL----------------G----
---------------------DAYLKYLSSIYLFVTN-P--AQH------
------E---G--------------------------ALHSARLRIISNK
ALFLNAESVG-LAPYV--QAKPLAPRQWNPPNFTVIPP-P-------P--
-P-K----T----STT------------------E-------NS--T-A-
G-N----------------D--D---------------------------
G-------------------------------------------------
------------------------D---------EREKK--E--------
-------------------------------------------H------
--------------------------DRTSP------------SPYLGVG
P-------------------------------------------------
-------------------DL--------GS-HSV------TVDS-----
--------------------------------------------------
---------------------------------I----------------
-------------K----------------SSDSV-VHEG----------
------------MV------V----------------ERT----------
--------------------------------------------------
--------------------------------------------------
--------------------------------------------------
-------------SH-----------------------------------
--------------------------------------------------
-------------------D------------------------------
-------G-------D----------------------------------
------------------------I-----------D-E-----G-A---
-------------A---------------------------P--------
-----------D-G------------------------------------
--------------------------------------------------
--------------V---------------------------PK-PA-V-
G-QP-PSR-KS-KKD-DQNVQWLG---------E-K--------------
--------A------------IADVVEAIIGAAYVTG-G-----------
-----------SETALNASKALRIAVPS-IDQWSDF---ARKA----L-A
------P----------P-PD--V-TT---------R----LR--PGTVE
---------------AIEEI-MGHKFHRPHILAQAL--------------
-----------------------THASIQ-G-F--EMT-CYQRLEFLGDA
ILD----F-----------------------------------------L
VIRHIYDRD-T---TLSPGALTLLK-----------------------GA
--MVS----------NQAL-------GAICIEVGLHEHLMFESFDLANKI
RAYAE-TLNRKRSA-------EYE-L-AK-E--------EDRAPGQYWIE
----T--T------------------PP-K--------------------
----------ALS--------DVVESVIGAIFVSDNF-SLEGAQSFFDKI
LKPFYDKHITL------------RTLS-----------HHPTKTLFEVLQ
AHG-C-----------------------------QQFE-------VM-RE
Y--E-P----------------T-E-------------------------
---------------E---------F------------------------
-------------------PHG----ML---------C------------
-----S-----------------VIVHEVILASAA----G-PTA--ASA-
AK-R-AAV-------------------------YALDAIE----------
----------GD-P------------------------------------
--------------------------------------------------
G-------------------------------------------------
--------------------------------------------------
-------------------------------------F-ITRTCDCRAKT
-QAK-K-AQ---------K---K---A----L-K-----Q------M-LV
------------S-L---------------------------------Q-
EQ---------------------------------S--------D-----
--------------------------DQ----E-----A-------V--E
K---------------VL--T-------L-------------M---D---
GD-----ED----G---AI-----------V------EP---GD-SG--D
-PQ-----------------V------------------
>KAF8505591.1/1-1450
MF---------------------------------K--------------
--------------------------------------------------
---------------------------------------I----W-----
----------------------------RH--------------------
--------------------------AWR---------------------
-------------R--------------GV-G-----ET----------N
----------------------------------------S-T----P-R
----------------------------------------HD--------
--------------------------------------------------
-----------------S--DQ----------------------------
-----------E-AQ--L-S------------------------------
--------------------------------------------------
--------------------------------------------------
------------------------R-------------------------
--------------------------------------------------
-----------------------------------------------T--
----D-NEG----------------T-C----------------------
L-----------------------------PSID------V---------
APP-----------------T-VD----------------D----A-SGA
------------------VLSAA---GRK---------------------
--------------------------------------------------
---------------R--------------A-L-----------------
------------------------------------S-------QQP---
------------------------S-------------------------
-----SS-----ET------------------------------------
------------------------------------S-------------
--------------------------------------------------
--------------------------------------------------
--------------------------------------------------
--------------------------------------------------
--------------------------------------------------
--------------------------------------------------
--------------------------------------------------
--------------------------------------------------
--------------------------------------------------
--------------------------------------------------
--------------------------------------------------
--------------------------------------------------
--------------------------------------------------
--------------------------------------------------
--------------------------------------------------
--------------------------------------------------
--------------------------------------------------
--------------------------------------------------
--------------------------------------------------
--------------------------------------------------
--------------------------------------------------
--------------------------------------------------
--------------------------------------------------
--------------------------------------------------
--------------------------------------------------
--------------------------------------------------
--------------------------------------------------
------------SPP---------------KR--PKVIH-----------
--------------------D----T------------------------
------------------------AP--G---------------------
QS----E-L----SH---DG-PL-R-------------------------
---------------------------------------PS-EVVV-LYE
PPS-K--LTF-TS-----------------------------------LY
KH-L-------REV---DKEE-K-------Y--S--R-RHFS-AALQVLL
D--MGS-CAS-----------D--L-------------------------
--------IW----------------RRALSDLD-VSVSLT--YN-----
---------------------------------------------E---D
EE-----------------HAK----------------------------
--------------EY----------------------------------
-----------------------V--A----------LFE----T-----
--RE------------------------------------------IIKN
W-------------EY-T-MPNL-------------------DPSSRGLN
VTPKFLK-------------------------------------------
--------------------LV---QVLQS--------C-R-P---R---
E-D--SFRG--I-IF---------------------------VR------
-----------------------------------RRAIA--------LV
MT---------------ELLR----LL---D------ITGLRPQVLIGKD
I-H---------------------------T------DF-----------
----SFQV----------------HQ---NDIFSG---FET-GTYNLIIA
TKWA-E-D-LEIPPASVVIRYDLFDSQLSYANCRART-R-G-Q---DAHL
VHMMQ---------------------------------------------
--RGCD-SHRRRLLQTTRLDEATQTWLDNVQ-N----P--E---------
------------------------------SAIP-S-V-T-TL--E--SH
-------D-P-Y--LSDS-------E-DE--D--------DQA--TYI--
-----KDP----TTGGRIRVQ----DA-TRIIHRFSANTSAADGA----P
-GHPSTLFQFDCV----P-E-S-QESQTQFICTVTLPPG--P---G--V-
PP-VSG-----PHSTSRAHARRMACYQ----MCNELFQRGLLGPQMFPRS
SLKSIGQ-RR-I--P-----------------------------------
----------------------D-I---SC-------TL----DCTEED-
LIA---T------------------------T------P---TQL-----
----T-A-------AS-KQTG-VHGYP----RKKPGF--------WEN-M
TAL-------K---S-DSLYPTVISVQ---G-------------------
---RETYGPLVLLTR-V-PL-PCMST-LKL-FDSGFR-------------
I--A-VELQRGAR-F-DVDA-ERLHDLYRYTIRVHRSIVNKP-LIC-QLQ
---------------E-----------MPYYLAPLKTS--W--LGFSR--
-----------P-L-V-------------DR-WRMD-EVVDDIPWDLVKL
AAD---N--W-VTELQTE-N--------LEASIEDAI-VQDRWIEYTRR-
YYALKLRGDLTPLSK-PVDSP------------------R-E--------
--------------AEYENFLE-YCK---D---R-----------RK---
---------GF-EG-L-RD------------------C--NQPLIEVDRV
LPVLNRLSPAAKN---P-P-I---P---------------T---------
KHPA----K----------------Y--L----IPELCA---RFTIPA--
--------------S-TFRTALLLPSVMRRIDDMLLVTELNAALFDH-SI
QEHHLHAAVSAPSAC--T-EFDYERLELL----------------G----
---------------------DAYLKYLSSIYLFVTN-P--AQH------
------E---G--------------------------ALHSARLRIISNK
ALFVNAESVG-LAPYI--QAKPLAPRQWTPPNYTVIPP-P-------P--
-P-K----T----CTT------------------E-------SG--A-T-
V-N----------------D--D-------------------------GT
ARD-------T---------------------GAD---------------
-I-------------L---E-AQGD---------ER--E--K--------
-------------------------------------------H------
--------------------------DRTSP------------G----VG
P-------------------------------------------------
-------------------DL--------DS-HSM------TADG-----
--------------------------------------------------
---------------------------------V----------------
-------------K----------------SSDSV-LHED----------
------------LV------I----------------EKT----------
--------------------------------------------------
--------------------------------------------------
--------------------------------------------------
-------------SH-----------------------------------
--------------------------------------------------
-------------------D------------------------------
-------G-------V----------------------------------
------------------------I-----------D-E-----G-T---
-------------P---------------------------P--------
-----------D-E------------------------------------
--------------------------------------------------
--------------V---------------------------PK-PA-V-
G-RP-TPK-KS-KKD-DQNVQWLG---------E-K--------------
--------A------------IADVVEAIIGAAYVTG-G-----------
-----------SETALNASKALRIAVPS-VDQWSDF---ARKA----L-A
------P----------P-PD--V-TT---------R----LR--PGTVE
---------------AIEEI-MGHKFHRPHILAQAL--------------
-----------------------THASIQ-G-F--EMT-CYQRLEFLGDA
ILD----F-----------------------------------------L
VIRHIYDRD-A---TLSPGALTLLK-----------------------GA
--MVS----------NQAL-------GAICVEVGLHEHLMFESFDLANKI
RAYAE-ILKQKRDA-------EYK-L-AK-E--------EDRAPGQYWIE
----T--T------------------PP-K--------------------
----------ALS--------DIVESVIGAIFLSDNF-SPEGAQSFFDKI
LKPFYDKHITL------------RTLS-----------HHPTKTLFEVLQ
AHG-C-----------------------------QQFE-------VI-RE
Y--E-S----------------T-D-------------------------
---------------E---------F------------------------
-------------------PRG----ML---------C------------
-----S-----------------VIVHEVTLASAV----G-PTT--ANA-
AK-R-AAV-------------------------YALDAIE----------
----------GD-P------------------------------------
--------------------------------------------------
G-------------------------------------------------
--------------------------------------------------
-------------------------------------F-ITQTCDCRAKT
-QAK-K-AH---------K---K---A----L-K-----H------M-LA
------------S-L---------------------------------H-
EQ---------------------------------D--------D-----
--------------------------DQ----E-----A-------V--E
R---------------AL--T-------L-------------M---D---
GD-----ED----G---AI-----------V------EA---DD-SG--D
-PQ-----------------V------------------
>KAF8517846.1/1-1495
M---------------------------------AP--------------
--------------------------------------------------
---------------------------------------Y----S-----
----------------------------I---------------------
--------------------------------------------------
--------------------------------------------------
--------------------------------------------------
--------------------------------------------------
--------------------------------------------------
--------------------------------------------------
--------------------------------------------------
--------------------------------------------------
--------------------------------------------------
--------------------------------------------------
--------------------------------------------------
--------------------------------------------------
--------------------------------------------------
--------------------------------------------------
--------------------------------------------------
--------------------------------------------------
--------------------------------------------------
--------------------------------------------------
--------------------------------------------------
--------------------------------------------------
--------------------------------------------------
--------------------------------------------------
--------------------------------------------------
--------------------------------------------------
--------------------------------------------------
--------------------------------------------------
--------------------------------------------------
--------------------------------------------------
--------------------------------------------------
--------------------------------------------------
--------------------------------------------------
--------------------------------------------------
--------------------------------------------------
--------------------------------------------------
--------------------------------------------------
--------------------------------------------------
--------------------------------------------------
--------------------------------------------------
--------------------------------------------------
--------------------------------------------------
--------------------------------------------------
--------------------------------------------------
--------------------------------------------------
--------------------------------------------------
--------------------------------------------------
--------------------------------------------------
------------------------------------GAYT-D--------
-----Q--WH-SS------------ELDPWQD-LL---EKDLVMISAKAF
LES----LLHGKLSLAQ-VN-LIILDDA-----QFA--G--D---PHPMA
RVMMEFYR-SA-LRD---------------ER--PRIFG-----------
--------------------M----MTP-E---------P-DT-KIH-YD
IGILKLEKL-LDA----------TMA--G-----VS------------SE
TR----D-Q----VM---AL-PD-K-------------------------
---------------------------------------PN-ELVI-FYD
PHL-KLGRVD-TP-----------------------------------LL
RQ-L-------RQI---DPKM-E-------Y--F--R-KQFK-GAKHVGY
E--LGS-CAS-----------D--L-------------------------
--------VW----------------RKAFREMD-ANILPS--YA-----
---------------------------------------------D---D
DD-D-D---EP----------N----DP-A--------------------
------------IKAT----------------------------------
-----------------------R--I----------QEK----V-----
--KN------------------------------------------VVKN
W-------------IF-T-MPNL-------------------DYTSRGYN
VTPKLVK-------------------------------------------
--------------------LV---QILQA--------C-A-P---Q---
G-D--LFRG--I-VF---------------------V------Q------
-----------------------------------RRVIA--------HA
ML---------------DILR----VL---S--D--YLGFLRPQVITGHG
A-F---------------------------T------DP-----------
-------H----------------VQ---QDLLED---FRL-GTTNLLIT
TKYA-E-D-LEIPTCSCVIRFNIFESQVSYAYARARS-R-G-R---DSHL
IHMVE---------------------------------------------
--RGND-VHRRVLSDIARLDKGMQKWVDSVVDS----P--G---------
------------------------------SSSP-P-S-S-LT--E--TP
-------D-P-Y--RSDS-------D-DE--D-D------SAE--TFV--
-----KDP----TTSGRIHAH----DA-TTVVYRFAASLGNGNDD-----
-ISSRPLFEFQQL----R---G-RGPRNLHLCTVVLPPG--A---P--I-
RT-VSG-----PPYPTQSAARRAACLQ----TCEQLFYKGHLHYKLFPRP
PPVSVRQ-QR-E--S-----------------------------------
----------------------Y-V---SPA------MVEEMSDNE-DD-
-EE----------------------------V------A--A-MP-----
----F-S-------KA-KSSG-TRCYP----RRRPDF--------WAN-T
ATM-------R---D-GFLYPTIISTD---R---E-----------E---
D-SNRIYQPILILTR-L-PL-PSVES-FKL-FFAGVP-------------
S--N-VHFRPGAP-F-QVDE-EQLQLLYKYTIRVCRVVANKP-FIC-KLE
---------------D-----------LAYFIAPLGPT--W--ESDVE--
-----------R-S-R-------------GR-WDLE-AVADHIPWDLVSL
AAT---N--W-VVALKRD-S---LE--SLNEDIQNAV-IQDRWVEFTRR-
YDACTVRPDLNPLSK-PADSL------------------R-E--------
--------------ANYENLVE-YCK---A---R-----------RK---
---------GF-EG-L-ED------------------Y--TQPLIEVLRV
PAITNHLNPTSRP---S-T-V---S---------------K---------
KNPAKCKFT----------------N--L----IPELCC---RLTIPA--
--------------S-TLRMALLMPSITRRLDDILLVKELNAKFFDH-CI
TEQLLHTAVSAPSAS--V-EFDYERLELL----------------G----
---------------------DAYLKYLSSIYLFVTN-P--TQH------
------E---G--------------------------ALHIARQRIISNR
SLLKNADRSG-LPQYI--QSKPFTSKAWVPPNFRIFRP-P-------R--
-V-V---VP----DEA-------------------S--------------
--------------------------------------------------
----K------------E--------------------------------
--------------------------------------------------
--------------------------------------------------
--------------------------------------------------
--------------------------------------------------
--------------------------------------------------
----------QEVS------------------------------------
----------------GSIANPD---------------------------
-----------------------VTMRG-----------D-E-G------
--------DN--T-------------------------------------
----------VG------DA--PVTSQLNTV------------SFDN---
--------------------------------------------------
--------------------------------------------------
TL-----SR-------------------------------------D---
-TIADASNSTSVVYDDNGDSV--------S--------------------
N-K----AL-V-V-------------------------------------
YP----------------------------P-------------------
---------------------E----------------------------
--V--------------------------------T---D-N--------
-----------Q-PS-----------------------------------
--------------------------------------------------
-------------------------------------------N-QA-Q-
P-SG-KKS-KR-GQE-DANVQWLG---------D-K--------------
--------G------------VADVAEAIIGAAYVTA-G-----------
-----------REVALRVTKAMNIPVPH-IDRWTDF---ARKT----L-A
------P----------P-PD--V-SA---------Q----LK--AGTVE
---------------HIEKA-IGRSFQRPHLLAQAL--------------
-----------------------THTSIQ-G-H--EMT-CYERLEFIGDA
ILD----F-------------------------L----------------
VIRYIFDRD-G---QLSPGALTLLK-----------------------GA
--MVS----------NSTL-------AAVCVYADLHQHLLFESQNIASSI
QAYAD-QLDRARQA-------DYA-R-AE-R--------EGRLPGQYWVD
----I--E------------------QP-K--------------------
----------VLS--------DVVESVLGAVYVSDNF-SPEGVETFFDRV
LKPFFDKHITL------------KTLS-----------HHPTKILFELFQ
SRG-C-----------------------------QEFE-------II-KQ
T--D-S----------------E-N-------------------------
--------------------------------------------------
-------------------PGV----VT---------C------------
-----E-----------------VVCHDIILASAE----D-PST--QFA-
AR-K-ASF-------------------------LALDALE----------
----------GD-I------------------------------------
--------------------------------------------------
D-------------------------------------------------
--------------------------------------------------
-------------------------------------F-LTRTCSCRSLN
-EAK-K-AA------------KK---A----V-A-----K------N-HA
------------E-F---------------------------------N-
-D---------------------------------V--------D-----
----------------------A---DA----EM--R-L-------V--E
E---------------MA--L-------------G-----------V-DE
---I-------MG-----N------------GS----ES-----------
---------------------------------------
>KAF8529069.1/1-1393
M---------------------------------A---------------
--------------------------------------------------
--------------------------------------------------
--------------------------------------------------
--------------------------------------------------
--------------------------------------------------
--------------------------------------------------
--------------------------------------------------
--------------------------------------------------
--------------------------------------------------
--------------------------------------------------
--------------------------------------------------
--------------------------------------------------
--------------------------------------------------
--------------------------------------------------
--------------------------------------------------
--------------------------------------------------
--------------------------------------------------
--------------------------------------------------
--------------------------------------------------
--------------------------------------------------
--------------------------------------------------
--------------------------------------------------
--------------------------------------------------
--------------------------------------------------
--------------------------------------------------
--------------------------------------------------
--------------------------------------------------
--------------------------------------------------
--------------------------------------------------
--------------------------------------------------
--------------------------------------------------
--------------------------------------------------
--------------------------------------------------
--------------------------------------------------
--------------------------------------------------
--------------------------------------------------
--------------------------------------------------
--------------------------------------------------
--------------------------------------------------
--------------------------------------------------
--------------------------------------------------
--------------------------------------------------
--------------------------------------------------
--------------------------------------------------
--------------------------------------------------
--------------------------------------------------
--------------------------------------------------
--------------------------------------------------
--------------------------------------------------
--------------------------------------------------
--------------------------------------------------
--------------------------------------------------
RIMLEFYR-SA-LRD---------------ER--PRILG-----------
--------------------I----ITP-A---------I-DT-KFY-YD
VSILKLEKL-LDA----------TVA--G-----IS------------SE
MR----D-E----VM---AL-PD-K-------------------------
---------------------------------------PN-ELVI-FYD
PHL-QMGKVD-TP-----------------------------------LL
RQ-L-------RQI---DPTM-E-------C--F--R-KQFK-GAKHVGH
E--LGS-CAS-----------D--L-------------------------
--------VW----------------RKALREMD-DSDLIH--VD-----
---------------------------------------------D---D
DE-D-H---PE----------Q----DP-T--------------------
------------IRAA----------------------------------
-----------------------K--I----------QQR----V-----
--RN------------------------------------------TVKN
W-------------IF-A-MPNL-------------------DYTSRGYN
VTPKLVK-------------------------------------------
--------------------LV---QILKA--------C-E-P---Q---
G-D--GFRG--I-VF---------------------V------Q------
-----------------------------------RRVVA--------HA
LL---------------DILR----VL---S--D--YLVFLRPQ------
--------------------------------------------------
-----------------------------QDLLED---FRI-GSTNLLIA
TKFA-E-D-LEVPACSCVIRFNIFESQVSYAYARARC-R-G-G---DSHL
IHMAE---------------------------------------------
--RGND-VHRRVLSDIAKLDKRMQKWVDSIVDS----P--E---------
------------------------------SSAP-P-S-S-LS--E--TP
-------D-P-Y--RSDS-------D-DE--E-D------EGD--AFV--
-----KDP----TTSGRIHAY----NA-TTVIYRFAASVNGNTDE----S
-LSSRPLFEFQQL----R---G-YGSRNMHICTVILPPG--S---P--I-
RT-VSG-----PPYPTQSAARRAACLQ----ACEELFYKGYLEYKLFPRP
PPVTVRQ-QR-E--S-----------------------------------
----------------------Y-V---SPA------MLEEVSDKD----
-------------------------------D------D--D-AY-----
----L-S-------KQ-KTSG-TRSYP----RRQPDF--------WVN-S
VGV-------F---H-GRLYPTAISIE---G---Y-----------D---
D-PLSPHQPLLILTR-L-PL-PPIES-FKL-FFTGVA-------------
R--N-VHFQIGAP-F-DVSE-EQLNLLHKYTLRVSRTVANKP-FIC-KSD
---------------E-----------LVYFIAPLDSQ--W--NSPDS--
-------------S-V-------------HK-WYLP-DLASHIPWHLVAS
AAA---N--W-VVALNRD-S---VE--SLVEDIRDAV-IQDRWVEFTRR-
YEAVAVRPDLNPLSK-PDDSP------------------R-E--------
--------------AHYENLVE-YCK---A---R-----------RK---
---------GF-EG-L-ED------------------Y--DQPLIEVSRL
PIVTNLLNPTSRP---A-A-E---S---------------K---------
KNPAKCKFR----------------H--L----IPELCC---RLTLPA--
--------------S-TLRMALLLPSITRRLDDILLVKELNAKFFDH-CI
AEHFLHAAISAPSAS--V-EFDYERLELL----------------G----
---------------------DAYLKYLSSIYLFVTN-P--TLH------
------E---G--------------------------ALHIARQRIISNR
SLLKNADRSG-LPQYI--QSKPFTSKAWQPPNFRVFRP-P-------R--
-P-I---IP----DEE-------------------Y------H-----D-
--------------------------------------------------
----P------------D-----E---D----------------------
----A---------------------------------------------
--------------------------------------------------
--------------------------------------------------
--------------------------------------------------
--------------------------------------------------
-----------QVV------------------------------------
-------------------PNPD---------------------------
-----------------------VSTNE-----------P-K-QDHVL--
--------A---AA------A-----------------------------
-DTPQAVTHTDR------NS--PS--------------------------
--------------------------------------------------
--------------------------------------------------
--------------------------------------------------
--------------------------------------------------
--------------------------------------------------
LN-------------SNLTNNVQ-------T-------------------
---------------------T----------------------------
--V--------------------------------K---D-K--------
-----------I-PT-----------------------------------
--------------------------------------------------
--------STIVSTC-----------------------T---RD-RP-M-
P-IS-KKA-KR-TQD-DINVQWLG---------D-K--------------
--------G------------VADVAEAIIGAAYITA-G-----------
-----------REVALRVTKAMNIPVPH-IDRWTDF---ARKT----L-A
------P----------P-PD--V-SA---------P----LK--PGTVE
---------------HLEEA-IGHSFKRPHLLAQAL--------------
-----------------------THASIQ-G-H--ETT-CYERLEFIGDA
ILD----F-------------------------L----------------
VIRYIFNRD-G---QLSPGALTLLK-----------------------GA
--MVS----------NSTL-------AAVCVYSGVHEHLIFESHSIASSI
QAYSE-LLDSARKA-------DEA-R-AK-I--------EGRLPGQYWVD
----I--E------------------QP-K--------------------
----------VLS--------DVLESVMGAIYVSDNF-SPEGVEAFFDSV
LKPFFDRHITL------------RTLS-----------HHPTKILFELFQ
SRG-C-----------------------------QEFL-------ID-KH
S--D-S----------------E-T-------------------------
--------------------------------------------------
---------------------P----GF---------V------------
-----T-----------------LVCHDIILASAE----D-PTA--QFA-
AR-K-ASF-------------------------LALDALE----------
----------GD-V------------------------------------
--------------------------------------------------
E-------------------------------------------------
--------------------------------------------------
-------------------------------------F-MSRTCSCRSIN
-EAK-K-AA------------KK---A----A-T-----K------N-VP
------------E-F---------------------------------D-
-E---------------------------------A--------E-----
----------------------A---DL----EM--R-I-------V--E
E---------------MA--L-------------G-----------S-DK
---V-------A-------------------G------C-----------
---------------------------------------
>KAF8558886.1/1-1253
MS---------------------------------G--------------
--------------------------------------------------
---------------------------------------A----D-----
----------------------------IQ--------------------
--------------------------------------------------
--------------------------------------------------
--------------------------------------------------
--------------------------------------------------
--------------------------------------------------
--------------------------------------------------
--------------------------------------------------
--------------------------------------------------
--------------------------------------------------
--------------------------------------------------
--------------------------------------------------
--------------------------------------------------
--------------------------------------------------
--------------------------------------------------
--------------------------------------------------
--------------------------------------------------
--------------------------------------------------
--------------------------------------------------
--------------------------------------------------
--------------------------------------------------
--------------------------------------------------
--------------------------------------------------
--------------------------------------------------
--------------------------------------------------
--------------------------------------------------
--------------------------------------------------
--------------------------------------------------
--------------------------------------------------
--------------------------------------------------
--------------------------------------------------
--------------------------------------------------
--------------------------------------------------
--------------------------------------------------
--------------------------------------------------
--------------------------------------------------
--------------------------------------------------
--------------------------------------------------
--------------------------------------------------
--------------------------------------------------
--------------------------------------------------
--------------------------------------------------
--------------------------------------------------
--------------------------------------------------
--------------------------------------------------
--------------------------------------------------
--------------------------------------------------
--------------------------------------------------
--------------------------------------------------
--------------------------------------------------
--------------------------------------------------
--------------------------------------------------
----TMERL-LLA----------ET--AY---------------------
-------------ST---PQ-RL-R-------------------------
---------------------------------------PS-QVVI-QYE
PTH-T--RSQ-NR-----------------------------------LT
QE-I-------HQL---DPSG-G-------M--Y--E-SLFR-DAHCALQ
E--LGS-CAS-----------D--L-------------------------
--------VW----------------RRSPKEIA-WIPE----R------
---------------------------------------------H----
NG--------D---------------------------------------
-------------PAV----------------------------------
-----------------------K--G----------PSK----I-----
--RN------------------------------------------LIEN
W-------------EF-S-MPNA-------------------NPSSRGFN
VTPKFSR-------------------------------------------
--------------------LI---QVLRA--------Y-E-P---C---
G-D--DFRG--I-IF---------------------V------R------
-----------------------------------QCCVA--------TI
MV---------------DMLR----VM---T--N--GLEFLRPFAVTGNL
P-V---------------------------I------DA-----------
-------H----------------YQ---ADMRRD---FEA-GKYNLLIV
TKAL-E-D-LDIPPALLVIRYDTFESQLSFSYACAYA-C-L-P---SSRV
VHMVE---------------------------------------------
--NGSD-ESRQVLTRFLEG-AFSEWWIPVIIHS----G--G---------
------------------------------VPIP-P-S-P-LV--E--NW
-------L-S-S--QFGD-------E--A--T--------DSW--PCI--
-----EDP----VTGRRLYEH----DA-LEALYRFVAVTQKADF------
--SGAPLLITREV------S-V-PQNQQAWICTATLPVG--L---P--V-
DH-VTG-----PCRLTPTHARRSTAYE----VCVQLYEHGAFHNNLFPVA
QHHLK-P-D--T--------------------------------------
--------------------------------------------------
-------------------------------S------G---SAA-----
----L-A-------AD-KVSG-NRCYP----RKRSLF--------WSN-S
IRL-------H---K-HRLFPFVVYVD---R-------------------
--RGVDYTPIMLLTR-Q-PL-PHIPS-FRL-FFPGTS-------------
E--A-VGNLRAPP-L-ELDE-RRMEALYLFTLRICRAIYNKP-LVC-PLE
---------------K-----------MAYMLAPLKLP--E--QVDA---
-----------------------------QS-LDPV-HLTDYISWDTIEL
AGN---T--W-MVKFDLE-E---LH--RSSEGVHDLI-VQDRLVEFTRR-
YYVARLRRDLTPLSK-PEDSP------------------R-E--------
--------------AGYANLVE-YCK---A---R-----------RK---
---------GF-EG-L-SD------------------Y--SQPLIEVSGV
IVAGNHLNPTTRV---AAT-E---P---------------V---------
KAAV----K----------------Y--L----IPELSA---KFTIPA--
--------------S-TFRTALLLPSITKRIEDFLIVHELNANLFGY-SI
HENLLLSAISAPSAG--C-EVDYERLEFF----------------G----
---------------------DSFLKYLASVYVFVTN-P--AQQ------
------E---G--------------------------ALHAARQRIINNK
VLMQNADRIG-LPQYV--QSKPFSHKLWYPPNFTVDPP-S-------M--
-S-S----I----ADP------------------A-------G-------
--------------------------------------------------
---------------------------S----------------------
-----G--------------------------------------------
--------------------------------------------------
--------------------------------------------------
-----D--------------------------------------------
------E-------------------------------------------
--------------------------------------------------
--------------------------------------------------
---------------------------I-----------D-V--------
-------------TANVL-Q------------------------------
--------------------------------------------------
--------------------------------------------------
--------------------------------------------------
--------------------------------------------------
--------------------------------------------------
-------------------G------------------------------
KQ------------------------------------------------
------------------------D---------------------S---
--V--------------------------------S---Q----------
-----------D-G------------------------------------
--------------------------------------------------
------------------------------------------DK-NA-S-
N-VF-QKK-VK-LRD-ENVTQWLG---------D-K--------------
--------T------------IADVTEAIIGAAYMSG-G-----------
-----------QDNALQAAKALQVPIPL-IHQWQDF---RRVS----L-A
------V----------P-PV--S-SR---------P----LR--QGTTE
---------------AVEAI-IGHRFRLPHLLAQAL--------------
-----------------------THASVD-G-Y--DTT-CYERLEFLGDA
ILD----F-------------------------L----------------
TVQYIFRRE-D---HLSPGAMTMLR-----------------------GA
--MVS----------NAAL-------AALCVSCGLHKHLHFDSYALASTF
EAYVQ-QVEAKRLE-------AE----ET-A--------EGSLPRQHWLQ
----V--E------------------PP-K--------------------
----------ALS--------DIVESIIGALYVSDGF-RLDGAEKFFKKV
LKPFYDRHITL------------KTLS-----------HHPTKILFELLQ
SHG-C-----------------------------QQFE-------LV-KE
R--N-D----------------L-T-------------------------
--------------------------------------------------
--------------------QE----TR---------C------------
-----D-----------------CIIHQTTLASAM----G-ATA--QAA-
GR-A-ASV-------------------------LALDALQ----------
----------CN-P------------------------------------
--------------------------------------------------
E-------------------------------------------------
--------------------------------------------------
-------------------------------------I-LSRTCDCRENR
-RSN-K-GA---------Q---A---R----I-K-----R------M-LV
------------E-I---------------------------------E-
DG------------------------------------------------
----------------------G---N------V----------------
----------------V---------------------------------
--------------------------------------------------
---------------------------------------
>KAF8591451.1/1-1426
M---------------------------------A---------------
--------------------------------------------------
--------------------------------------------------
--------------------------------------------------
--------------------------------------------------
--------------------------------------------------
--------------------------------------------------
--------------------------------------------------
--------------------------------------------------
--------------------------------------------------
--------------------------------------------------
--------------------------------------------------
--------------------------------------------------
--------------------------------------------------
--------------------------------------------------
--------------------------------------------------
--------------------------------------------------
--------------------------------------------------
--------------------------------------------------
--------------------------------------------------
--------------------------------------------------
--------------------------------------------------
--------------------------------------------------
--------------------------------------------------
--------------------------------------------------
--------------------------------------------------
--------------------------------------------------
--------------------------------------------------
--------------------------------------------------
--------------------------------------------------
--------------------------------------------------
--------------------------------------------------
--------------------------------------------------
--------------------------------------------------
--------------------------------------------------
--------------------------------------------------
--------------------------------------------------
--------------------------------------------------
--------------------------------------------------
--------------------------------------------------
--------------------------------------------------
--------------------------------------------------
--------------------------------------------------
--------------------------------------------------
--------------------------------------------------
--------------------------------------------------
--------------------------------------------------
--------------------------------------------------
--------------------------------------------------
--------------------------------------------------
--------------------------------------------------
--------------------------------------------------
--------------------------------------------------
RVMLEFYR-SA-LRD---------------ER--PRIFG-----------
--------------------M----MTP-V---------T-DS-KFI-YD
LGVLKLEKL-LDA----------TMT--G-----VS------------SV
AR----D-Q----IM---AL-PD-K-------------------------
---------------------------------------PN-ELVI-FYD
PYL-KLGRLE-TP-----------------------------------LL
RQ-L-------RKI---DPNM-Q-------S--F--R-KQFK-GAKYVGY
E--LGS-CAS-----------D--L-------------------------
--------LW----------------RKALREMD-EITTLG--YV-----
---------------------------------------------D---D
DD-D-E----R----------R----DP-L--------------------
------------IKAA----------------------------------
-----------------------M--L----------QEK----V-----
--KN------------------------------------------TVKN
W-------------IF-A-MPNL-------------------DYTSRGYN
VTPKLAK-------------------------------------------
--------------------LV---QILKA--------C-E-P---Q---
G-E--SFRG--I-VF---------------------V------Q------
-----------------------------------RRVVA--------HA
ML---------------DILR----VL---S--D--YVGFLRPQVITGHG
A-F---------------------------T------DP-----------
-------H----------------AQ---QDLLED---FRT-GTTNLLIA
TKFA-E-D-LEIPACSCVIRFNIFESQVSYAYARTRS-R-G-R---DSHL
IHMAE---------------------------------------------
--RGND-VHRRVLSGIAKLDKRMQKWVDSVVDS----P--G---------
------------------------------SSSP-P-L-S-LV--E--TP
-------D-P-Y--RSDS-------D-DE--D-DD-----EAD--TFV--
-----KDP----TTSARIHHH----NA-TTVVYRFAASLESDNGD----I
-PPSRPLFEFQQR----R---G-YGTRNVHICTVVLPSG--A---P--I-
GT-VTG-----PPYPTQSAARRAACLQ----TCQELFYGGYLDYKLFPRP
PPVTVRQ-QR-E--S-----------------------------------
----------------------Y-V---SPA------VLEEISDKE-DD-
-DE----------------------------P------A--S-FH-----
----F-V-------KN-KGSG-TRCYP----RRKPDF--------WVN-S
TRV-------F---L-GHLYPTIIYTD---R---L-----------E---
D-PPCTYQPMLILTR-L-PL-PSIDS-FKL-FFAGIP-------------
S--N-VHFRPGSP-F-KVSE-EQLQLLHKYTIRICRAVSNKP-FIC-KLD
---------------E-----------MAYFIAPFALT--W--NFDFE--
-----------R-P-K-------------GR-WDME-DIAEHIPWDLVSL
AAT---H--W-VVALQRV-S---VA--SLTEDIQDAV-IQDRWVEFTRR-
YDAVRIRPDLTPLSK-PADSP------------------R-E--------
--------------AAYESLVE-YCR---A---R-----------RK---
---------GF-EE-L-QD------------------L--SQPIIEVSRV
PATTNLLNPTSRP---F-T-A---S---------------K---------
KNPA----K----------------Y--L----IPELCC---RLTIPA--
--------------S-TLRMALLLPSITRRLEDILLVKELNAKFFDH-CI
MEHLLHTAVSAPSAS--V-EFDYERLELL----------------G----
---------------------DAYLKYLSSVYLFVTN-P--TQH------
------E---G--------------------------ALHIARQRIISNR
SLLKNADRSG-LPQYI--QSKPFTSKAWQPPNFRIFRP-P-------K--
-L-A---IA----DEE-------------------P------QV--T-G-
--------------------------------------------------
----K------------D-----Q---E----------------------
----SP------------------------------------S-------
-------------FATG------LD--VNIRE------------------
-----------------------------M--------------------
--GDLE--------------------------------------------
------G----------------------------------------G--
--------VESENE------------------------------------
--------------------------------------------------
-------------------------------------------L------
--------NA--V-------------------------------------
----------RR------AV--PD--------------------------
--------------------------------------------------
--------------------------------------------------
--------------------------------------------------
--------------------------------------------------
--------------------------------------------------
DP----------------------------E-------------------
---------------------N--V---------------------M---
--A--------------------------------E---D-S--------
-----------N-LVFVT------------------------ST---GND
HTSKIEKFIQ-E-EA-H-------------Q------E------------
--------ASV-NQA-----------------------P----G-DV-L-
P-AG-KKS-KR-VQE-DANLQWLG---------D-K--------------
--------G------------VADVAEAIIGAAYITA-G-----------
-----------RELALRVTKAMNIPVPH-IDRWTDF---ARKT----L-A
------P----------P-PD--V-SA---------Q----LK--PGTVE
---------------HIEKA-IGHPFGRPHLLAQAL--------------
-----------------------THTSFQ-G-H--EMT-CYERLEFIGDA
ILD----F-------------------------L----------------
VIRYIFDRD-G---QLTPGALTLLK-----------------------GA
--MVS----------NSTL-------AAVCVYSGLHAHLLFESHTIASSI
QAYSK-DLDRARQA-------EYT-R-AE-R--------ESRLPGQYWVD
----V--E------------------QP-K--------------------
----------VLS--------DVVESVLGAIYVSDNF-SPEGVEAFFDGI
LKPFFDKHITL------------KTLS-----------HHPTKILFELFQ
SRG-C-----------------------------QEFE-------II-KH
T--G-T----------------E-N-------------------------
--------------------------------------------------
-------------------PGS----VV---------C------------
-----D-----------------VLCHDIILASAE----D-PSA--QFA-
AR-K-ASF-------------------------LALDALE----------
----------GD-P------------------------------------
--------------------------------------------------
D-------------------------------------------------
--------------------------------------------------
-------------------------------------F-MTRTCSCRSQN
-EAK-K-AA------------RK---A----A-A-----K------N-LA
------------E-F---------------------------------D-
-E---------------------------------A--------E-----
----------------------A---DA----EM--R-L-------V--E
E---------------MA--L-------------G-----------R-VE
-------------------------------KV----ES-----------
---------------------------------------
>KAF8812359.1/1-1620
MD---------------------------------T--------------
--------------------------------------------------
---------------------------------------E----L-----
----------------------------NS--------------------
--------------------------CRT---------------------
-------------K--------------RS-------RA----------N
---------------------------------------T----------
--------------------------------------------------
--------------------------------------------------
--------------------------------------------------
--------------------------------------------------
--------------------------------------------------
--------------------------------------------------
--------------------------------------------------
--------------------------------------------------
--------------------------------------------------
--------------------------------------------------
--------------------------------------------------
--------------------------------------------------
--------------------------------------------------
--------------------------------------------------
--------------------------------------------------
--------------------------------------------------
------------------------D-------P-----------------
------A-----TS------------------------------------
------------------------------------E--RP---------
---SK---------------------------------------------
--------------------------------------------------
--------------------------------------------------
--------------------------------------------------
--------------------------------------------------
------------------------------------------------LL
KT------------------------------------------------
----------VG-----------------------S-D--FLR-------
--------------------------------------------------
--------------------------------------------------
--------------------------------------------------
-----------------D---------------------------H----
--------------------------------------------------
--------------------------------------------------
--------------------------------------------------
--------------------------------L-----------------
------------------------PEVVGS--------------------
--------------------------------------------------
-------------------HDR--D-DNMI---L--LT------------
APTFK---------------EQI-L-----------EEAK----------
--------H-----------------------------------------
--NN-------------------VI--AV---LP--PT---KS-------
-----------S-A-----------------NLLVQLLSWAVE-QEK-H-
--R---------------PGH---------------SLMHPRT-ALLVVD
D-IMIL---ESYSSLFE-SG------IP----GVSVGRLS-T--------
-----E--TQ-TL------------SLETWSN-LL---SNDIVMAPSDLL
LES----LLHGALAITQ-LH-TLVINDA-----QNL--KNQDSHISLPIV
QVMNEFYR-VT-DSL---------------SR--PRIFA-----------
--------------------L----ASS-P---------P-DR-RSY-FD
SKMLKLEQT-LDA----------KVF--G-----VT------------AE
KR----A-E----VL---AL-PD-R-------------------------
---------------------------------------PN-ELVV-LYD
TPQ-Q--ITD-TR-----------------------------------LF
KQ-L-------HSL---NLDE-T-------T--F--R-RHFR-ASRHAHE
E--VGS-CAS-----------D--L-------------------------
--------VW----------------RRALKDID-AGLLPW--DA-----
---------------------------------------------D---F
DE-D------E----------Q----GI----------------------
------------PTSD----------------------------------
-----------------------R--M----------KAR----M-----
--RD------------------------------------------IVKN
W-------------TF-T-MPNL-------------------DPSSRGFN
VSHKFLR-------------------------------------------
--------------------LV---QILIT--------F-S-S---Y---
G-E--GFRG--I-IF---------------------V------Q------
-----------------------------------RRPIA--------LV
LA---------------DILR----TA---D--D--RLDFLRPQAIVGGS
Q-S---------------------------A------SP-----------
-------G----------------YY---QEIFHN---FAT-GVCNLLIG
TKAI-E-D-LDVPKASVVIRYDLFESQISHAYVRART-R-G-R---ESHL
VHMVE---------------------------------------------
--RGND-VHRRILSRITNLDTAMLDWTETLCNF----P--E---------
------------------------------GAVP-P-D-S-LR--E--TI
-------N-P-Y--HSDS-------E-DE--DG-D---G-VSP--EYI--
-----KDP----TTGGRIYLQ----DA-TTTLYRYAASTRSKGLH----F
-AHNQRLFEFQDI----R-N-G-SELPRAHVCTIVLP-G--T---L--V-
DK-VSG-----DPASSKAQARRSACFR----ACRTLFESGLLDFRLVPLP
SALRAQK-DN-D--L-----------------------------------
--------------------------------------------------
-RN---L------------------------P------E---KDL-----
----S-A-------DP-KTSG-TRPYG----RKRPDF--------WVN-A
TRG-------D---P-TTLYPTIISVK---D---T-----------E---
--DSPAYSPILILTR-Q-PL-PDVQS-FRL-FSSGVG-------------
I--P-VQFYKAAP-M-RIDE-ARLKDIHMYTVRICRAIMNKP-LSC-SLE
---------------N-----------ILYFFLPLSSD--W--RPPDR--
-----------------------------LG-LDIS-NISDCVPWNLVSL
AAD---H--W-AVPINNS-S---PE--QLELDLKDAI-VQDRWIEFTRR-
YKVVKVRHDLTPLSK-PADSP------------------R-E--------
--------------AHHENLFD-FCK---S---K-----------RK---
---------GL-EG-L-EN------------------F--EQSIIEVSKI
PAILNHLNPTSKP---P-C-N---P---------------S---------
KSPA----K----------------Y--L----IPELC---------A--
--------------N-ILRTAMFLPSIMRRIDDLLIVKELNAKFFDH-AV
KEDLLHVAICTPSAA--L-EYDYERLELL----------------G----
---------------------DAFLKYLSSVYAFVTN-P--LLS------
------E---G--------------------------SLHVARQKIISNK
SLLQNATRIG-LPIYI--QSKAFAFKSWQPPHFQVYIP-P-------K--
-T-Q----K----DVE------------------S-------KV------
--------------------------------------------------
----L------------L-----E--------------------------
-----N-------------------------------------TDAC-NI
D--E-----S-----SA------LD--ADIGA-------SQ---------
--------------------------------------------------
--------------------------------------------------
--------------------------------------------------
--------------------------------------------------
--------------------------------------------------
--------------------------------------------------
-------------A------L-----------------------------
-D--------------------------E---------LTN--EVEDI--
--------------LP----------------------D--------SQT
TALLEPGE------VV----ETIS-----------------D--------
--------------------------------------------------
-N------------------V-----------------------------
-----V--S-S-P-------------------------------------
TP-------------------P-------A-------GVLP------GD-
E--------------------Q--A------------Q--------P---
--T------------------------------------S-E--------
-----------T-K------------------------------------
--------------------------------------------------
------------------------------V-------L---AS-KK-K-
Q-KS-KRK-KT-GTD-ERTVQWLG---------D-K--------------
--------A------------IADVAEAIIGAAYISG-G-----------
-----------REAALQVTKALTIPLSN-IDRWSDF---GRKV----L-T
------P----------S-PD--V-TA---------K----LP--AGSIS
---------------AIEAI-IGHKFNRPHLLGQAM--------------
-----------------------THSSIQ-G-Y--EST-SYERLEFIGDA
ILD----F-------------------------M----------------
VIRHIFDRD-Q---KLSPGALTMLKAG-------F------------KGA
--MVS----------NSAL-------AAVCVWSGLHEYLLFESSQLSTSI
QGYAI-ELKDRQEK-------EYI-L-AE-Q--------EGRSAGQYWLD
----T--E------------------PP-K--------------------
----------ALS--------DLVESIIGAIYISDNF-SPIGAESLFDTV
LKPFYDKHITL------------NTLS-----------HHPTKILFELLQ
AQG-C-----------------------------QKFG-------II-RD
K--N-D--------------------------------------------
--------------------------------------------------
--------------------GL----NR---------C------------
-----H-----------------VVVHEIILASGE----D-TAQ--VFA-
AR-L-AAL-------------------------FALNALE----------
----------GD-A------------------------------------
--------------------------------------------------
D-------------------------------------------------
--------------------------------------------------
-------------------------------------F-MTRTCDCRTHI
-VHK-K-VR---------K--T----A----F-E-----Q------A-LE
------------N-A------L--------------------------K-
N----------------------------------G--------E-----
--------------------T-D---V-----N-------------L--D
SKDDE-MEMETE----TP-------------EGHG---------------
-ENS--------V-----E-----------VS------------------
---Q------------SR-V-----E--VE---------
>KAF8842268.1/1-1279
ME---------------------------------R--------------
--------------------------------------------------
---------------------------------------L----L-----
--------------------------------------------------
--------------------------------------------------
--------------------------------------------------
--------------------------------------------------
--------------------------------------------------
--------------------------------------------------
--------------------------------------------------
--------------------------------------------------
--------------------------------------------------
--------------------------------------------------
--------------------------------------------------
--------------------------------------------------
--------------------------------------------------
--------------------------------------------------
--------------------------------------------------
--------------------------------------------------
--------------------------------------------------
--------------------------------------------------
--------------------------------------------------
--------------------------------------------------
--------------------------------------------------
--------------------------------------------------
--------------------------------------------------
--------------------------------------------------
--------------------------------------------------
--------------------------------------------------
--------------------------------------------------
--------------------------------------------------
--------------------------------------------------
--------------------------------------------------
--------------------------------------------------
--------------------------------------------------
--------------------------------------------------
--------------------------------------------------
--------------------------------------------------
--------------------------------------------------
--------------------------------------------------
--------------------------------------------------
--------------------------------------------------
--------------------------------------------------
--------------------------------------------------
--------------------------------------------------
--------------------------------------------------
--------------------------------------------------
--------------------------------------------------
--------------------------------------------------
--------------------------------------------------
--------------------------------------------------
--------------------------------------------------
--------------------------------------------------
--------------------------------------------------
--------------------------------------------------
-----------DA----------KI--AL---------------------
-------------PP---TQ-QL-R-------------------------
---------------------------------------PT-EVVI-QYE
PAY-A--NAD-TK-----------------------------------LT
QQ-V-------RQF---DHDE-S-------M--C--R-NLFR-DAHHALN
E--LGP-CAS-----------D--L-------------------------
--------VW----------------RRATKETG-IIPE----H------
--------------------------------------------------
DD--------D---------------------------------------
-------------PIA----------------------------------
-----------------------K--A----------ASD----I-----
--RD------------------------------------------LIKN
W-------------VF-T-MPNA-------------------NPSSRGFN
VTPKFSK-------------------------------------------
--------------------LI---QVLKA--------C-E-P---H---
G-E--NFRG--I-IF---------------------V------Q------
-----------------------------------RKSVA--------AV
MA---------------DLLR----TI---N--D--DLGFLRPFALIGKL
--------------------------------------------------
-------------------------P---RDVWQS---FET-GKYNLLVL
TKSL-E-D-LDLPPSLLVVRYNAFESQLSYAYACART-C-R-P---LGRL
IHMVE---------------------------------------------
--KGND-THRRILSQLSEG-AFSDRWIDVVIHN----G--A---------
------------------------------VPSP-P-I-P-LT--E--TR
-------H-S-S--RTDD-------E-DD--L--------RSE--PYI--
-----EDP----IAGGRLYEQ----DA-IPALYSLTASVQKANF------
--SGRPLLVTKEG------A-G-SQNMHEWSCTVMLPLG--L---P--L-
EC-VAG-----PTCLTPAHARRSAAYE----ACVQLFEHGAFDHTLFPAP
QRLEF---I--T--------------------------------------
--------------------------------------------------
-------------------------------G------N---SAA-----
----L-A-------AD-KVSG-NRCYP----RKRTQF--------WTN-S
IRL-------S---G-RHLFPFVVCVE---G-------------------
--RDADFAPILILTQ-Q-PL-PHIPP-FRL-FFPGMS-------------
E--T-IRNLRGPP-L-VVDE-QRLEALRLFTLRICRAISNKP-FGC-PVE
---------------K-----------MAYIFAPLKLP--Q--QGNSQ--
-------------T-I-------------QS-IDFG-HLLDYIPWDIVRL
AGK---E--W-MVRFDLD-D---LR--SSPESVRDIV-IQDRLVEFTRR-
YYAARLRQDLTPLSK-PEDSP------------------R-E--------
--------------AEYANLVE-YCK---A---R-----------RK---
---------GF-EG-L-LD------------------Y--TQPLMEVSQA
AVAGNHLNPGFRP---F-T-E---P---------------A---------
KAAV----K----------------Y--L----IPELSA---KFTIPA--
--------------S-TFRTALTLPSITRRIEDFLIVHELNASLFNH-SI
HADLLLAAISAPSAG--F-EVDYERLELF----------------G----
---------------------DSFLKYLASAYVFVTN-P--AQH------
------E---G--------------------------ALHAARQRIISNK
VLMQSADRIG-LPQYV--QSKPFSHKLWNPPNFTVDSL-P-------P--
-S-N----N----VEP------------------T-------G-------
--------------------------------------------------
---------------------------S----------------------
-----G--------------------------------------------
--------------------------------------------------
--------------------------------------------------
-----D--------------------------------------------
------E-------------------------------------------
--------------------------------------------------
--------------------------------------------------
---------------------------A-----------N----------
--------------------------------------------------
--------------------------------------------------
--------------------------------------------------
--------------------------------------------------
--------------------------------------------------
-T------------------------------------------------
--------------P-AGHN------------------------------
EP------------------------------------------------
------------------------E---------------------P---
--L--------------------------------V---N----------
-----------V-L------------------------------------
--------------------------------------------------
------------------------------N-----------SE-SA-D-
P-RV-RRK-KN-SRD-DNATQWLG---------D-KVSN----GRADRKC
IDTLCIFQT------------IADVTEAIIGAAYLSG-G-----------
-----------RDNALQAAKALQVPIPL-AQQWHDF---RRKA----L-A
------P----------P-ST--V-TR---------P----LR--QGTTE
---------------AVEAI-IGHRFHHPHLLAQAL--------------
-----------------------THASIE-G-Y--DAT-CYERLEFLGDA
ILD----F-------------------------M----------------
VVRHIYGRD-E---NLSPGAMTLLK-----------------------GA
--MVS----------NSAL-------AAVCVSCGLHRYLHFDSYTLATAF
ETYSR-QLELKQKQ-------ATE-A-AA-R--------EDRSPGQYWLD
----V--E------------------PP-K--------------------
----------ALS--------DIVESIIGAIYVSDGF-TSDGTEEFFNKV
LKPFYDRHITL------------KTLS-----------HHPTKILFELLQ
SHG-C-----------------------------QQFE-------LV-KE
R--C-D----------------L-A-------------------------
--------------------------------------------------
--------------------QE----AR---------C------------
-----DCKGTSTKSVISLTADLLGVIHQVTLASAV----G-GTA--QAA-
GR-A-ASM-------------------------LALDALQ----------
----------GD-P------------------------------------
--------------------------------------------------
G-------------------------------------------------
--------------------------------------------------
-------------------------------------F-MSRTCDCRGSW
-QSH-K-AR---------Q---E---V----V-D-----K------M-LA
------------V-E------M--------------------------E-
EE------------------------------------------------
----------------------D---T------V--S-V-------P---
----------------A---------------------------------
--------------------------------------------------
---------------------------------------
>KAF8897452.1/1-1315
MR---------------------------------I--------------
--------------------------------------------------
---------------------------------------Y----L-----
----------------------------GI--------------------
--------------------------IF----------------------
--------------------------------------------------
--------------------------------------------------
--------------------------------------------------
--------------------------------------------------
--------------------------------------------------
--------------------------------------------------
--------------------------------------------------
--------------------------------------------------
--------------------------------------------------
--------------------------------------------------
--------------------------------------------------
--------------------------------------------------
--------------------------------------------------
--------------------------------------------------
--------------------------------------------------
--------------------------------------------------
--------------------------------------------------
--------------------------------------------------
--------------------------------------------------
--------------------------------------------------
--------------------------------------------------
--------------------------------------------------
--------------------------------------------------
--------------------------------------------------
--------------------------------------------------
--------------------------------------------------
--------------------------------------------------
--------------------------------------------------
--------------------------------------------------
--------------------------------------------------
--------------------------------------------------
--------------------------------------------------
--------------------------------------------------
--------------------------------------------------
--------------------------------------------------
--------------------------------------------------
--------------------------------------------------
--------------------------------------------------
--------------------------------------------------
--------------------------------------------------
--------------------------------------------------
--------------------------------------------------
--------------------------------------------------
--------------------------------------------------
---------------------------------------HRRV-KFLIVL
N-GI----------------------------------------------
--------------------------------------------------
-----------------------IVN------------------------
-VLY--HA-YV-DYT---------------HR--SSSYC-----------
--------------------Y--------------------T--SVV-RH
DSFLQLEEL-FGA----------QTL--G-----LS------------HL
KR----T-E----MQ---TS-SN-C-------------------------
---------------------------------------PE-EVVI-TYD
PSP-H--TSD-PT-----------------------------------LF
KQ-L-------QQI---DASE-N-------A--F--R-RYFE-TSRDVLA
D--VGP-CAS-----------D--L-------------------------
--------VW----------------RYALPELE-RQTETW--YE-----
---------------------------------------------I---D
DS-E------I----------S---TTL----------------------
------------PPNA----------------------------------
-----------------------K--C----------QIQ----I-----
--RD------------------------------------------MVKN
W-------------TF-A-MPNL-------------------DSNSRGFN
VTPKFLL-------------------------------------------
--------------------LL---RVLKL--------C-K-P---Y---
G-G--SFRA--I-VF---------------------V------K------
-----------------------------------R-SIA--------RI
LT---------------EVLR----IV---D--D--QSDFLRPYALIDQC
I-S---------------------------S------EG-----------
-------R----------------HL---QEVFQN---FEL-GTYNLLVT
TQSY-E-D-IGLPRASAVISYDLFDSQVSQAYARACT-R-G-R---GSHL
VHMLE---------------------------------------------
--RDNG-LHRQILLETSLLDPQLIRWANTIRYS----A--Q---------
------------------------------E-------------------
-------R-G-F--LSPD-------Y-ED--D--------GEV--ESL--
-----KDP----TTGARIYPQ----DA-TAVLYRYASSLDRWDA-----T
-MFPQPLFEFRQS----T-S---ASSNVLYSCTVHLP-R--T---P--A-
DG-ISG-----PPCFSKAYARRAACFI----ACRELFKAGDLLYLFFPLT
RGQIGSP-VR-E--A-----------------------------------
--------------------------------------------------
------E------------------------R------A---PDI-----
----YSS-------AL-PMKG-EKEYG----T--RFF--------WDN-T
LSA-------P---N-NILYPTVIFTH---H---Q-----------T---
A-RLQNYGPIVLLTR-L-AL-PEFAP-FKI-FFAGIS-------------
A--N-IQFRKGQP-F-EIDQ-ARLDDIHQYTVRLCRVVANKP-FQC-P-S
---------------N-----------MPYFFAPLSIQ--L--GSLN---
-----------------------------SL-SDGI-PIADSIPWNLVKL
AAT---E--W-ALPLKTG------A--GLRDDLEDAL-ILDRWTEFTRR-
YEVVTLRTDLTPQSK-PEDSV------------------R-E--------
--------------ASYENLLD-FCK---S---K-----------RK---
---------GF-DG-L-RD------------------C--NQPIIEVSPL
PTVINHLNPTAWS---T-G-E---P-------------------------
--------------------------------------A---KATAKS--
--------------S-TMRMALLLPSITKRIDDILLVKELNSTYFDN-AL
NESLLHAAISPPSAA--I-EYDYERLELF----------------G----
---------------------DAFLKYLSSIYVFVTH-P--IKT------
------E---G--------------------------ALHMARQKIISNL
TLLHASNSIG-LPPFI--QSKPFTIRAWRPPNFIAPLP-P-------R--
-G-S----G----ETS--------------------------HH------
--------------------------------------------------
----P------------D-----G--------------------------
--------------------------------------------------
--------------------------------------------------
------------------------------------------E-------
--G--K--------------------------------------------
------P-------------------------------------------
---------NT---------------------------------------
--------------------------------------------------
--------------------------EG-----------A----------
--------------------------------------------------
-D------------------------------------------------
--------------------------------------------------
------------------------------------------------N-
-------P--------------------------------------E---
-A------------------------------------------------
--------L-R---------------------------------------
-P------------------------------------------------
------------------------K---------------------R---
--L--------------------------------T---D-N--------
-----------N-A------------------------------------
--------------------------------------------------
--------------------------------------K---SL-KN-K-
D-SR-RSR-RK-KHD-EKPLQWLG---------D-K--------------
--------A------------VADVAEAIMGAAYLSG-G-----------
-----------RETALQVCKALHVPIYN-IGQWSDF---GRKV----L-V
------P----------P-AH--V-TA---------K----LK--SSSIE
---------------AVERI-IGHKFNRPHLLAQAL--------------
-----------------------THTSLQ-G-H--E-T-SYERLEFLGDG
VLD----F-------------------------M----------------
VVRHIFDRD-Q---QLSPGGLTLLK-----------------------SA
--MVS----------NSAL-------GAVCVSSGLQKHLMLESYQLVASI
QSYAK-QLNLAQTE-------EYR-V-AA-L--------EGRPPGQYWLD
----I--E------------------SP-K--------------------
----------VLS--------DVIESIIGALYLSDDL-SSVGAEALFNNV
LKPFYDKHITL------------KTLS-----------HHPTKTLFELFQ
ARG-C-----------------------------QRFK-------IA-KE
R--I-H--------------------------------------------
--------------------------------------------------
--------------------RT----VY---------Y------------
-----H-----------------VLVHDVVLATAE----E-TTP--NLA-
AR-R-ASL-------------------------AALDALD----------
----------GD-P------------------------------------
--------------------------------------------------
A-------------------------------------------------
--------------------------------------------------
-------------------------------------F-LNRTCDCRTQQ
-HPW-K-QK---------K--Q----A----D-A-----A------M-LL
------------E-I------E--------------------------D-
D-------------------------------------------------
----------------------E---Y------F--P-Q-------V--E
S-------------------------------------------------
---G----------------------------------------------
-AEN------------SPTQ---Q---------------
>KAF8913820.1/1-1660
ML---------------------------------K--------------
--------------------------------------------------
---------------------------------------Y----Q-----
----------------------------RK--------------------
--------------------------IWK---------------------
-------------D--------------QD-K-----GS----------Q
----------------------------------------S-P--A---S
--------------------------------T--P-----G--------
--------------------------------------------------
-----------------P--DI----------------------------
-----------D--------------------------------------
--------------------------------------------------
--------------------------------------------------
--------------------------------------------------
--------------------------------------------------
--------------------------------------------------
------PTQ-A---SS-G------DS-A-I-------LT-----------
-------------------------------------------------D
-P---------------H--V-SL----------------R----N-T--
------------------------------S-------------------
---------P----------------S---I-------------------
---------SI--SKR--------------T-R--DS-------------
------------------------------------F-------E-P---
D---------------------NKD-------P-----------------
------A-----LS------------------------------------
------------------------------------E--RP---------
---AK---------------------------------------------
--------------------------------------------------
--------------------------------------------------
--------------------------------------------------
--------------------------------------------------
------------------------------------------------FL
KT------------------------------------------------
----------SN-----------------------I-D--SLR-------
--------------------------------------------------
--------------------------------------------------
--------------------------------------------------
-----------------N---------------------------H----
--------------------------------------------------
--------------------------------------------------
--------------------------------------------------
--------------------------------L-----------------
------------------------PEIIDP--------------------
--------------------------------------------------
-------------------RER--E-EARL---G--LS------------
MLSLK---------------EQI-L-----------EQAK----------
--------Y-----------------------------------------
--EN-------------------II--AT---LP--AT---KS-------
-----------S-L-----------------SLSVDLVSWAIE-QEQ-E-
--R---------------MKK----------L-PESMRTRNRA-VLIVVD
E-PSTM---DIYASAFE-TG------IQ----DASIGRYT-E--------
-----E--IH-HP------------ELETWSE-LL---KKDIVMTPAHLL
LDS----LIRGALAVTQ-LQ-LLVITDA-----QNI--RNQDSHASMPIV
QIMNDFYR-IT-DSL---------------SR--PRIFA-----------
--------------------V----VSI-P---------N-DR-QSY-FD
SKMLKLEQT-LCA----------KVF--G-----VT------------ED
KR----A-E----IL---AL-PD-R-------------------------
---------------------------------------PN-EIVI-LYD
TVR-K--ATE-TR-----------------------------------LL
KQ-L-------HQI---DPTE-S-------I--F--R-RYYR-DARHAHE
E--IGS-CAS-----------D--L-------------------------
--------IW----------------RRALKDIE-SGLISG--YD-----
---------------------------------------------D---L
DE-D------D----------V----DI----------------------
------------PIRE----------------------------------
-----------------------R--M----------KVG----V-----
--FR------------------------------------------VVKN
W-------------MF-A-MPNL-------------------DASSRGFN
VSHKFLR-------------------------------------------
--------------------LT---QILTT--------F-K-T---H---
G-E--GFRG--I-IF---------------------V------Q------
-----------------------------------RRPIA--------LV
LA---------------DLLR----ML---D--D----RFFRPQAVVGSR
R-R---------------------------T------DS-----------
-------F----------------SY---EEVFNN---FAS-GVFNLLIA
TKSI-E-D-LDVPKASVVIRYDLFESQISHAYVRART-R-G-R---ESHL
VHMVE---------------------------------------------
--RGND-VHRRILSRITNIDADMLRWTETLCNS----P--E---------
------------------------------SSIP-P-T-S-LR--E--TI
-------N-P-Y--HSDS-------D-DE--DE-----E-VNQ--KFL--
-----KDP----TTNGRIYLE----DA-TTVIYRYTAALRSKVQG----P
-PPNQGIFIFKDI----H-K-E-FRIPRAHICTINCP-G--T---P--I-
DK-VTG-----DPSSSKAQARRSACFN----ACEKLYNSGLLDCGLFPLP
YNLRAQY-DY-E--S-----------------------------------
--------------------------------------------------
-RK---A------------------------F------E---KDV-----
----V-P-------EV-KTAG-TRSYA----RKSPTF--------WSN-A
SQG-------S---S-SVLYPTIIYIS---A---A-----------D---
D-ASELFGPVVILTK-Q-PL-PDLNP-FHL-FSSGIT-------------
V--P-IRFQRARP-M-QFNE-TRLKDAHSFTVRVSRRH------------
----------------------------DLLLPPLPLD--W--RPAGD--
-----------------------------SE-LDIP-DITDIVPWELVSL
AGQ---H--W-AGPIKHE-T---SE--EVEAHLHDAI-IQDRWIEFTRR-
YKVVKVRKDLTPLSK-PSDSS------------------R-E--------
--------------TSFANLFE-FCK---S---K-----------RK---
---------GL-EN-L-SN------------------F--EQPIIQVTKV
HAILNHLNPTSRP---S-S-S---S---------------S---------
KSPA----K----------------Y--L----IPELCA---KFTLPA--
--------------S-TLSTAMLLPSIMRRIDDFLLVKELDAKFFDH-AI
REDLLHIAICTPSAG--M-EYDYERLELL----------------G----
---------------------DAFLKYLSSVYVFVTN-P--SLN------
------E---G--------------------------SLHVVRQKIISNK
MLLLHATR---------------------PPNFRLFVP-S-------K--
-A-A----K----GTE--TITFEEPTAGDKKQV-----------------
--------------------------------------------------
--------------------------------------------------
--------------------------------------------------
-----------------------E-----NME-------TSPDN------
--------------------------DQEVS-------------------
--------------------------------------------------
--------------------------------------------------
--------------------------------------------------
--------------------------------------------------
--------------------------GG-----------D--------A-
-------AQ----S------E-----------------------------
-N--------------------------V---------------------
--------------------------------------IEAMDECLA---
--QD-PEE------IV--------------NLEIQVPGPVEPDV---DAP
---SR--PA----------S------------------------------
---------------------L---T------------------------
AEGNDE--N-K-P-------------------------------------
GP------------------------------------------------
--------------------------------------------------
--A--------------------------------V---Q----------
-----------T-Q------------------------------------
--------------------------------------------------
------------------------------A-------A---HS-KK-K-
--AK-AKK-KK-NAD-DQSIQWLG---------D-K--------------
--------A------------IADVAEAIIGAAYISG-G-----------
-----------RETALQTTKALTIPLSN-IDRWSDF---GRKV----L-T
------P----------P-PN--I-SA---------K----LS--PGAIA
---------------AIEKI-IGHKFNRPHLLSQAM--------------
-----------------------THSSIQ-G-Y--DST-SYERLEFLGDA
ILD----F-------------------------M----------------
VIRHIFDRD-Q---QLSPGALTMLK-----------------------GA
--MVS----------NSAL-------AAVCVWSGLQEHLLFESPQLASNI
QAYTD-ELKQRQQR-------EYS-L-AD-E--------EGRSPGQYWLD
----I--E------------------PP-K--------------------
----------ALS--------DVIESVIGAIYISDNF-SPIGAESLFDNI
LKPFYDKHITL------------QTLA-----------HHPTKLLFELLQ
AQG-C-----------------------------QQFG-------IT-KE
K--S-E--------------------------------------------
--------------------------------------------------
--------------------NL----IC---------C------------
-----Y-----------------VLVHDIILASAD----D-VTP--TSA-
AR-Q-ASL-------------------------LALDAIE----------
----------GD-P------------------------------------
--------------------------------------------------
N-------------------------------------------------
--------------------------------------------------
-------------------------------------F-MTRTCDCRTHL
-TYK-K-LK---------K--KS---A----F-E-----E------A-LE
------------R-A------L--------------------------A-
GT---------------------------------L--------D-----
--------------------D-D---E------N--E-F-------G--N
P-------FETQVMEEPI--E----------ED-----------------
-ESA--------M-----T-----------FE----------T-------
-QEV------D---A-SQSL-----N--V----------
>KAF8974226.1/1-1425
MA---------------------------------P--------------
--------------------------------------------------
--------------------------------------------------
--------------------------------------------------
--------------------------------------------------
--------------------------------------------------
--------------------------------------------------
--------------------------------------------------
--------------------------------------------------
--------------------------------------------------
--------------------------------------------------
--------------------------------------------------
--------------------------------------------------
--------------------------------------------------
--------------------------------------------------
--------------------------------------------------
--------------------------------------------------
--------------------------------------------------
--------------------------------------------------
--------------------------------------------------
--------------------------------------------------
--------------------------------------------------
--------------------------------------------------
--------------------------------------------------
--------------------------------------------------
--------------------------------------------------
--------------------------------------------------
--------------------------------------------------
--------------------------------------------------
--------------------------------------------------
--------------------------------------------------
--------------------------------------------------
--------------------------------------------------
--------------------------------------------------
--------------------------------------------------
--------------------------------------------------
--------------------------------------------------
--------------------------------------------------
--------------------------------------------------
--------------------------------------------------
--------------------------------------------------
--------------------------------------------------
--------------------------------------------------
--------------------------------------------------
--------------------------------------------------
--------------------------------------------------
--------------------------------------------------
--------------------------------------------------
--------------------------------------------------
--------------------------------------------------
--------------------------------------------------
----------------------------------------------SHLL
LDS----LLRGALAVTQ-LH-FLVLTDA-----QNI--KNQDSHSSLPIV
QVMNDFYR-VT-DPL---------------SR--PRIFA-----------
--------------------L----VSP-P---------A-DR-RSH-FD
SKMLKLEQT-LDA----------KVF--G-----VT------------EE
KR----T-E----IL---AL-PD-R-------------------------
---------------------------------------PN-EIVI-LYD
TAQ-R--ATE-TR-----------------------------------LL
KQ-L-------HQL---DPTE-S-------V--F--R-RHYH-ASRYTHE
E--VGS-CAS-----------D--L-------------------------
--------VW----------------RRGLKAIE-SDLVPG--YA-----
---------------------------------------------D---I
DE-E------D----------S----EI----------------------
------------PAIE----------------------------------
-----------------------G--I----------KIK----M-----
--YN------------------------------------------IVKN
W-------------PF-T-MPNL-------------------DASSRGFN
VSHKFLR-------------------------------------------
--------------------LV---QVLST--------F-K-S---Y---
G-E--GFRG--I-IF---------------------V------Q------
-----------------------------------RHAIA--------LV
LA---------------DLLR----TL---D--D--RLGFLRPHAIVGFG
H-H---------------------------S------DP-----------
-------T----------------YY---QGVFQR---FAT-GVCNLLIA
TKSI-E-D-LDIPKASVVIRYDLFESQVSHAYVRART-R-G-R---ESHL
IHMVE---------------------------------------------
--RGND-MHRRILSRITNLDADMLRWTETLCNS----P--E---------
------------------------------SSVP-P-K-S-LR--E--TI
-------N-P-Y--HSDS-------E-AE--DE-E-----EPQ--NFI--
-----KDP----TTGGRIYLQ----DA-TTVIYRYAANIRSRAPG----I
-LDHQRIFEFKDI----H-K-E-FGIPRAHICSINLP-G--T---P--I-
HK-VAS-----DDLPSKAQARRSTCFK----ACEKLYNLGLLDCQLVPLP
HHLRAQH-EY-E--R-----------------------------------
--------------------------------------------------
-RK---A------------------------F------E---KDS-----
----I-P-------EV-KAPG-TRAYP----RKQPAF--------WEN-N
PSG-------I---P-TVLYPTIISIA---N---T-----------I---
E-GTEAFGPLVLLTR-E-PL-PDLPS-FRL-FFSGIA-------------
I--H-ICFQKASP-L-HLDE-VHMKDLHAFTVRICRAIMNKA-LTC-SLE
---------------E-----------MTYFFLPMPLG--W--RSPPD--
-----------------------------SG-LGVP-DIMESIPWELVSL
AAQ---H--W-AVPIKHS-S---PE--ELEADLQDAV-IQDRWIEFTRR-
YKVVKIRNDLTPLSK-PADSP------------------R-E--------
--------------ASYENLFE-FCK---S---K-----------RK---
---------GL-ET-L-SN------------------F--EQPIIEVAKV
HAILNHLNPTSKP---P-S-S---S---------------N---------
KSPA----K----------------Y--L----IPELCA---KFTLSA--
--------------S-TLWTAMLLPSIMRRINDLLLVKELDARFFDH-AV
REDLLHIAICAPSAG--L-EYDYERLELL----------------G----
---------------------DAFLKYLSSIYVFVTN-P--SLT------
------E---G--------------------------ALHVARQKIISNK
SLLQHSTRVG-LPAYI--QSKVFAYKAWQPPNFRVYIP-P-------K--
-T-P----R----EPD------------------N-------KS------
--------------------------------------------------
----A------------E-----Q--------------------------
-----S--------------------------------------------
---N----------------------------------------------
------------------------------------------A-------
--G--D--------------------------------------------
--------------------------------------------------
--------KE----------------------------------------
E----------E---R---ER------------SPNDSVDAQEATAVD--
NEQVED------A-P-LVQ--------A----------------------
--------------------------------------------------
--------------------------------NGTSEASPM--LVSGS--
--------------RP----------------------L-------EHSN
---DPATE------IL----EEDSFSETGGQ---------DPDAG-ASQS
AT-----PT----------A--TAGV--------------------N---
-G------------------I----SEPA---------------------
--------------------------------------------------
--------------------------------------------------
----------------------------------------------R---
--K--------------------------------P-----R--------
-----------G-S------------------------------------
--------------------------------------------------
------------------------------A-------S---KR-KS-K-
G-KG-KGK-KG-KSD-EQAIQWLG---------D-K--------------
--------A------------IADVAEAIIGAAYISG-G-----------
-----------REAALQATKALTIPLSN-VDRWSDF---GRKV----L-T
------P----------P-PN--V-TA---------K----LK--SGSIA
---------------AIEKI-IGHKFNRPHLLGQAM--------------
-----------------------THSSIQ-G-Y--EST-SYERLEFIGDA
ILD----F-------------------------M----------------
VIRHIFDRD-Q---QLSPGALTMLK-----------------------GA
--MVS----------NSAL-------AAVCVC------------------
-----------QQK-------EYA-L-AD-E--------EGRSPGQYWLD
----I--E------------------PP-K--------------------
----------ALS--------DVVESIAGAIYISDNF-DPVGAESLFDNV
LKPFYDKHITL------------QTLS-----------HHPTKILFELLQ
AQG-C-----------------------------QQFE-------IT-KD
K--D-E--------------------------------------------
--------------------------------------------------
--------------------NI----IR---------C------------
-----N-----------------VVVHDIVLASAE----D-TTP--TSA-
AR-L-ASF-------------------------FALDALE----------
----------GD-A------------------------------------
--------------------------------------------------
D-------------------------------------------------
--------------------------------------------------
-------------------------------------F-MTKTCDCRSHH
-THK-K-TH---------Q--KT---D----F-E-----K------A-LE
------------K-A------L--------------------------G-
GG---------------------------------I--------------
---------------------------------N----------------
--------------------------------------------------
--------------------------------------------------
--------------------------------------Q
>KAF9006465.1/1-1537
ML---------------------------------K--------------
--------------------------------------------------
---------------------------------------L----W-----
----------------------------TE--------------------
--------------------------TSK---------------------
-------------D--------------NE-C-----HS----------T
----------------------------------------T-D--L----
----------------------------------------DG--------
--------------------------------------------------
-----------------T--SP----------------------------
-----------S-AQ--L-K------------------------------
--------------------------------------------------
--------------------------------------------------
------------------------D-------------------------
--------------------------------------------------
-----------------------------------------------A--
----G----------------------M----------------------
N-----------------------------SSSS---------------I
-T------------------------------------------TS----
-------------------SGG----------------------------
---------P----------------------------------------
---------IC--TKR--------------P-H--EK-------------
------------------------------------V-------E-P---
D---------------------SPY-------S-----------------
------S-----IY------------------------------------
------------------------------------G--RP---------
---SK-------------------------------I-------------
--------------------------------------------------
--------------------------------------------------
--------------------------------------------------
--------------------------------------------------
-------------------------------------------------P
KTA-----------------------------------------------
-----------H----------------------G--D--SLR-------
--------------------------------------------------
--------------------------------------------------
--------------------------------------------------
-----------------T---------------------------H----
--------------------------------------------------
--------------------------------------------------
--------------------------------------------------
--------------------------------L-----------------
------------------------PEVVSS--------------------
--------------------------------------------------
-------------------IQD--N-R-MS---P--TS------------
LSTFR---------------ACV-L-----------DQAK----------
--------H-----------------------------------------
--ENT-------------------A--N----------------------
-------------------------------SILVYFVHWAAE-SER-K-
--R---------------RLS---------------DSCQPRT-ALLVVE
H-EKTA---NEYLDILS-KD------MP----LVSVSRCM-T--------
-----L--S--A--------------FNKPKH-IF---KKDIYIIQSQVL
LDA----MTQGFLMMDQ-IH-TLVIGDI-----ESI--RELDSNLSLPIV
QIMNGFYL-PC-SQS---------------SR--PRIFA-----------
--------------------L----ALP-A---------I-DR-WTL-YD
SRILKLEAT-LNC----------KIF--G-----IS------------EE
KR-----QE----IL---SL-PE-R-------------------------
---------------------------------------PN-ETII-LYE
PSI-K--TDA-TP-----------------------------------LF
KQ-L-------HHL---DPKE-V-------F--L--R-NQFM-ISRYVQT
E--LGS-CAA-----------D--L-------------------------
--------VW----------------RRALKSMG-ALIHAP--NT-----
-------------------------------------------------D
EE-S------S----------T----------------------------
------------PSSE----------------------------------
-----------------------D--I----------GVK----V-----
--RG------------------------------------------IIKN
W-------------AF-T-MCNL-------------------DPTSHGYN
VTHKFRR-------------------------------------------
--------------------LV---EVLQS--------S-E-P---Y---
G-E--AFRA--V-IF---------------------------VR------
-----------------------------------RRAIA--------LI
LC---------------DLLR----NL---E--D--KLHFVRPCALTGRG
S-T---------------------------S------GV-----------
-------Q----------------HQ---LEVYHG---FSS-GKYNVLIA
TKSV-E-D-LDIPKAVIVVRYDVFDSQISMAFSRACT-Q-G-R---ESYL
IHMIE---------------------------------------------
--RGNC-SHRRILSNITNLDIEILRWSETLSKS----P--E---------
------------------------------SSIP-P-M-T-LS--E--SG
-------K-A-Y--RSDS-------E-DE--DG-------HLE--RYI--
-----EDP----TTSGRIYME----DS-VTVIHRFAACSQRDKSEF--RL
-GIGSPLFTYKHV----Y-Q-D-FGAMHNYTCGINLPG---S---L--I-
NS-IIG-----PPSPSKTYARRAVCFK----ACEKLANSGLLDCELFPTV
STLPVND-TT-E--P-----------------------------------
----------------------M-S-------------------------
-SN---A------------------------E------E--AK-G-----
----I-Q-------SK-AGGG-LRCYP----RKLPDF--------WQN-T
EKF-------T---C-KTLHPTIIYIS---Y---R-----------L---
D-GIKSYAPIILFAR-R-PI-PHIPA-FRV-FSSGSP-------------
V--P-LEFYCFPA-I-DIDE-EQLDKLHGYTTRIYRAIMNKP-WSC-LAE
---------------E-----------LLCFFAPLRSD----WVPP----
-----------L---Y--------------I-GSDY-NIMTDVHWEAVVT
AAN---D--W-AVPIASE-S---AS--SLENELVDSI-VQDRWVEFTRR-
YEYVRLRADMTPLSK-PVDGP------------------R-E--------
--------------QPYESLLD-SCR---K---R-----------RK---
---------GF-EG-L-KD------------------N--NQPILEVCKV
PALVNHLNPSSTT----I--P---E---------------T---------
RASV----K----------------Y--L----IPELCA---KFTVSA--
--------------S-VMRTALLLPSILRRIDDLLLVKEVNAKFFNH-TI
RQDLLHMALCTPSTG--S-EYDYERLELL----------------G----
---------------------DGFLKYLSSIYIFVTY-P--SHT------
------E---G--------------------------MLHQTRQRIISNK
SLLSSATNVR-LPAYI--QSKPFVVKGWRLPARHPRAL-K-------D--
-A-E----P----S------------------------------------
--------------------------------------------------
--------------------------------------------------
--------------------------------------------------
--------------------------------------------------
--------------------------------------------------
--------------------------------------------------
--------------------------------------------------
--------------------------------------------------
--------------------------------------------------
--------------------------------------------------
--------------------------------------------------
--------------------------------------------------
--------------------------------------------------
--------------------------------------------------
--------------------------------------------------
--------------------------------------------------
--------------------------------------------------
--------------------------------------------------
--------------------------------------------------
--------------------------------------------------
--------------------------------------------------
--------------------------------------------------
---------------ASAALAYSAYEDRV---------C---IS-LA---
W-RQG-YR-SL-CMY-LNYLLIIF---------S-Q--------------
--------T------------IADVTEAIIGAAYISG-G-----------
-----------RETGLQVVKALSLPIVD-VDQWSDL---GRKV----P-L
-----AP----------A-PP--T-LS---------K----IK--GGSIE
---------------AMERI-IGCKFLRPHLAVQAL--------------
-----------------------TQSLIP-G-C--EIT-SFERLEFIGDA
ILD----------------------F-------M----------------
VIRYIFDRE-Q---HLSPGGLTLLK-----------------------AA
--MVS----------NSAL-------AAVCVSSGLHEYLVLQSHELARNV
GEYAT-KLKARQKE-------AYK-L-AQ-E--------ECRSPGQYWYD
----I--E------------------PP-KS-------------------
-----------LS--------DLVESIIGAVYISDDF-SPHGAEALFDNI
LKPFYDKHITI------------QTLS-----------HHPTKSLLELLQ
ATG-C-----------------------------LHFE-------IE-KE
K--T-E------------------D-------------------------
--------------------------------------------------
--------------------ER----TR----------------------
----CN-----------------VLIHDTVLSTAE----G-SAA--ANT-
VK-L-ASM-------------------------FALDALE----------
----------GD-P------------------------------------
--------------------------------------------------
D-------------------------------------------------
--------------------------------------------------
-------------------------------------F-MKRVCDCRVHG
-GKG-K-G----------S--K----G----I-E-----D------T-LS
------------A-L---------------------------------E-
--------------------------------------------------
--------------------------------------------------
--------------------------------------------------
--------------------------------------------------
--S------------------------------------
>KAF9058085.1/1-1428
MP------------------------------------------------
--------------------------------------------------
--------------------------------------------------
--------------------------------------------------
--------------------------------------------------
--------------------------------------------------
--------------------------------------------------
--------------------------------------------------
--------------------------------------------------
--------------------------------------------------
--------------------------------------------------
--------------------------------------------------
--------------------------------------------------
--------------------------------------------------
--------------------------------------------------
--------------------------------------------------
--------------------------------------------------
--------------------------------------------------
--------------------------------------------------
--------------------------------------------------
--------------------------------------------------
--------------------------------------------------
--------------------------------------------------
--------------------------------------------------
--------------------------------------------------
--------------------------------------------------
--------------------------------------------------
--------------------------------------------------
--------------------------------------------------
--------------------------------------------------
--------------------------------------------------
--------------------------------------------------
--------------------------------------------------
--------------------------------------------------
--------------------------------------------------
--------------------------------------------------
--------------------------------------------------
--------------------------------------------------
--------------------------------------------------
--------------------------------------------------
--------------------------------------------------
--------------------------------------------------
--------------------------------------------------
--------------------------------------------------
--------------------------------------------------
--------------------------------------------------
--------------------------------------------------
--------------------------------------------------
--------------------------------------------------
--------------------------------------------------
--------------------------------------------------
--------------------------------------------------
------------------------------------------------IV
QIMSDYYR-KA-PPT---------------TR--PRVLA-----------
--------------------L----AAL-P---------A-DK-RYH-FD
SKSLKLEQT-LDA----------KVF--G-----IS------------SS
KR----D-E----IL---AL-PD-R-------------------------
---------------------------------------PN-EIVI-LYD
LVE-G--VPE-TR-----------------------------------LT
KQ-I-------RQM---DPTQ-S-------I--F--A-KYHR-ASRLAYE
E--VGP-CAS-----------D--L-------------------------
--------IW----------------RRAVNDLV-HDTEPW--FD-----
---------------------------------------------M---A
DD-D------E----------H----EA----------------------
------------PSVD----------------------------------
-----------------------T--I----------KRR----I-----
--HG------------------------------------------LVKN
W-------------TY-T-MPNL-------------------DATSKGFN
VSHKFSR-------------------------------------------
--------------------LV---QVLST--------F-R-A---L---
G-D--GFRG--I-VF---------------------V------Q------
-----------------------------------KRSIA--------LV
LT---------------DLLR----TM---D--D--RLSFLRPQT-----
--------------------------------------------------
-----------------------------RDIFQK---FTS-GVYNLLVA
TKST-E-D-LDLPKVSLVVRYDLFESQISHAYVRART-R-G-R---ESHL
VHLIQ---------------------------------------------
--RGND-VQRRILNRVTNIDANMLRWTEILSES----P--E---------
------------------------------SSVP-P-D-T-LR--E--TI
-------N-P-Y--HSDS-------E-DE--DQ-----G-ENQ--ASI--
-----KDA----TTGGRIYIQ----DA-THVIYRYAAHAVSLGMD----I
-PSNHGLFSFEGV----E-V-G-FDGTRLYRCYINLP-G--T---V--V-
DR-VVG-----DLRPIKALARRSACLK----ACSLLHRSNLLDSKLVPLP
SSLRNSH-AY-D--L-----------------------------------
--------------------------------------------------
-QL---K------------------------V------T---PD------
----M-T-------EE-SLPG-TRVYG----RKQPDF--------WTN-A
PKG-------V---P-QMLYPIIVTVH---G---A-----------P---
K-QDIPYGPILFLTR-E-PS-PDLPS-FRI-FVSGVA-------------
H--Q-VHFQRACS-F-EINP-DLMNDVHLYTIRVYRAVMNKA-LTC-ALE
---------------D-----------MNYFFLPLSAG--W--GALQP--
-----------------------------SK-LDAL-DVSSHIPWNDVQS
ASR---H--W-AVPIKAE---------DIEDGLVDTV-VQDRWIEFTRR-
YNVEAIRRDLTPLSK-PVDSP------------------R-E--------
--------------QNYENLFA-FCK---A---K-----------RK---
---------NL-EG-L-KD------------------Y--DQPIIQVNRF
LPVANHLTPATKV---S-P-E---T---------------G---------
RAPA----K----------------Y--L----IPELCA---KFTLPA--
--------------S-VLHTAMLLPSIMRRVDDLLLVKEMDARLFDH-AI
NEDFLHNAICTPSAG--L-EYDYERLELL----------------G----
---------------------DAFLKYLSSVYVFVTH-A--SAM------
------E---G--------------------------SLHVLRQKIISNK
ALLSYTSRVG-VPTYI--QSKMFTLKAWHPPHFHVAPP-P-------R--
-R-T----S----IGQ--D---------------NG------DK------
--------------------------------------------------
----I------------N-----V--------------------------
-----A------------------------------------EREG----
---A-------Q--------------------------------------
--------------------------ACPTT-----------E-------
--G--S--------------------------------------------
------T-------------------------------------------
---------A-------------TQKDGLPQAP----DASQPS-------
--------------------S-----K------SPN--------------
----------------TSPVDAPIPADG-----------D----------
--------V----E------S-----------------------------
-S-------------------------------------NLP-----I--
--------------EG----------------------EADDAMLEDEGP
SIQ-DPAQ------VT-------------R--------------------
-------PE----------K--TA-DDAMVEDETAVQANGTNND--Q---
-T------------------------------------------------
--------N-D-D-------------------------------------
AM------------------------------------------------
------------------------I---------------------Q---
--D-------------DSVEDDRTVPNGVSKSAQSM---K-G--------
-----------K-P------------------------------------
--------------------------------------------------
------------------------------P-------N---EG-KR-K-
A-KP--KK-KK-GQD-EQATQVLG---------D-K--------------
--------A------------IADVAEAIIGAAYISG-G-----------
-----------REAALKVTKALSVPIAN-VDRWSDF---GRKV----L-T
------P----------P-PD--F-IT---------K----LR--PGSIA
---------------AIETI-IGHKFIRPHLLAQAM--------------
-----------------------THSSIQ-G-Y--EAT-SYERLEFLGDA
ILD----F-------------------------M----------------
VIRHIFDRD-Q---QLAPGALTMLK-----------------------GA
--MVS----------NAAL-------GAVCVWSGLDQHLLFESLQLEGSI
HEYKS-DLKSRQDE-------EYQ-L-AK-Q--------EGRSPGQYWLG
----V--E------------------PP-K--------------------
----------ALS--------DVMESIIGAVYISDNF-SPTGTEAIFDNV
LKPFYDQHIRL------------HTLS-----------HHPTKILLEILQ
AQG-C-----------------------------HQFE-------IT-RE
K--V-D--------------------------------------------
--------------------------------------------------
--------------------AR----AH---------S------------
-----D-----------------VVVHDVILASAE----D-TTQ--VAA-
AR-M-SSI-------------------------FALDALE----------
----------GD-A------------------------------------
--------------------------------------------------
D-------------------------------------------------
--------------------------------------------------
-------------------------------------F-MKRVCDCRASN
-ETL-L-EG---------T--A-----------E-----N------A-VD
------------S-V------V--------------------------E-
D-------------------------------------------------
--------------------------------------------------
--------------------------------------------------
---A----------------------------------------------
-TA-------------KEL--------------------
>KAF9226467.1/1-1527
ML---------------------------------K--------------
--------------------------------------------------
---------------------------------------A----W-----
----------------------------KDS-------------------
---------------------------SR---------------------
-------------R--------------SR-S-----GE----------R
----------------------------------------A-S-------
--------------------------------------------------
--------------------------------------------------
--------------------SQ----------------------------
-----------G-AQ--L-R------------------------------
--------------------------------------------------
--------------------------------------------------
------------------------G-------------------------
--------------------------------------------------
-----------------------------------------------N--
------SID----------------E-PTL-------VAV--------NK
--------------------------------------------------
-----------------A--S-SS---------------GV----V-L--
------------------------------E-------------------
---------D----------------VTAQG-------------------
------SSTMS--LKR--------------R-R--GS-------------
------------------------------------G-------N-----
Q---------------------GGN-------P-----------------
------------DF------------------------------------
------------------------------------N--RL---------
---SK---------------------------------------------
--------------------------------------------------
--------------------------------------------------
--------------------------------------------------
--------------------------------------------------
------------------------------------------------KG
KG------------------------------------------------
----------NN-----------------------SAS--QLA-------
--------------------------------------------------
--------------------------------------------------
--------------------------------------------------
-----------------Q---------------------------G----
--------------------------------------------------
--------------------------------------------------
--------------------------------------------------
--------------------------------K-----------------
------------------------PAC-----------------------
--------------------------------------------------
----------------------------EG---F--RV------------
PSSSA---------------EQI-L-----------EHAK----------
--------I-----------------------------------------
--HN-------------------TI--AI---FS--PS---DD-------
-----------V-A-----------------DLSSKFLMWNIE-HL----
------------------------------------IAPLRKV-SIVVVD
N-EAHV---DEMATKIS-I-------KS----PLKVAVCH-D--------
-----P--TD----------------TAGWVD-MS---QNQIIVSSTNTL
LDR----LTRGIFTMSQ-LL-ALVIIDA-----QTV--L-RT---GSALT
NVLKRFYQ-ST-SAL---------------AR--PRVLA-----------
--------------------F----SSP-V---------A-N--------
SDAEKMERL-LDA----------KV--AL---------------------
-------------PF---AQ-KL-R-------------------------
---------------------------------------PT-EVVI-QYE
PAH-A--NSD-TG-----------------------------------LT
QQ-V-------REL---DVGE-L-------I--C--R-NLFR-DAHYALN
E--LGP-CAS-----------D--L-------------------------
--------VW----------------RRATKEAE-TIPE----Y------
--------------------------------------------------
DH--------D---------------------------------------
-------------PMV----------------------------------
-----------------------N--A----------END----I-----
--RE------------------------------------------LIKN
W-------------VF-S-MPNA-------------------NPSSRGFN
VTPKFSK-------------------------------------------
--------------------LI---QVLKA--------C-R-P---Y---
G-N--YFRG--I-IF---------------------V------Q------
-----------------------------------RTSVA--------NV
MA---------------DLLR----TI---N--D--DLGFLRPFALTGEL
P-I---------------------------I------DI-----------
-------H----------------NQ---LDVWQS---FDT-GKYNLLVL
TKSL-E-D-LDLPPSSLVVRYNAFESQLSYAYACART-C-R-P---LGRL
IHMVE---------------------------------------------
--NGND-VHRRILSQFCEG-AFSDRWIDIVINN----G--G---------
------------------------------VSIP-P-I-P-LT--E--TR
-------H-P-S--RADD-------E-DD--L--------RAE--PYI--
-----EDP----STGGRLYEQ----DA-ITALYRLTANLQKANS------
--SGKPLLITKED------A-G-PQKTRKWTCTVVLPPG--L---P--F-
EY-VTG-----SVRLTPAHARRSAAYD----TCVQLFEHGAFDHSLFPAP
QRFEP---T--T--------------------------------------
--------------------------------------------------
-------------------------------G------D---SKA-----
----L-A-------AD-KVSG-NRCYP----RKRTQF--------WTN-S
IRL-------S---G-RRLFPFVVCVE---G-------------------
--QNADYAPILILTR-Q-PL-PHIPP-FRL-FFSGMS-------------
E--T-IRNFRGTP-L-LVDE-QRLEVLRLFTLRICRAISNKP-FSC-PLE
---------------K-----------MAYMFAPLKLP--E--QSNC---
-----------------------------QS-VDFC-HLLDYIPWDIVEL
AGK---E--W-MVRFDLD-E---LR--SSPEGVHDMV-IQDRLVEFTRR-
YYATHLRRDLTPLSK-PEDSP------------------R-E--------
--------------TEYANLVE-YCK---A---R-----------RK---
---------GF-EG-L-LD------------------Y--TQPLIEVSKA
AAAGNHLNPSFGP---F-T-E---P---------------V---------
KAAV----K----------------Y--V----IPELSA---KFTIPA--
--------------S-TFRTALLLPSITRRIEDFLIVHDLNASLFDY-SL
HEDLLLAAISAPSAG--F-EVDYERLELF----------------G----
---------------------DSFLKYLASAYVFVTN-P--AQH------
------E---G--------------------------ALHAARQRIISNK
VLMQSADRIG-LPPYV--QSKPFSHKLWNPPNFSVDPL-P-------S--
-S-N----N----TES------------------A-------G-------
--------------------------------------------------
---------------------------S----------------------
-----G--------------------------------------------
--------------------------------------------------
--------------------------------------------------
-----N--------------------------------------------
------E-------------------------------------------
--------------------------------------------------
--------------------------------------------------
---------------------------G-----------S-V--------
-------------MVEIS-YA-----------------------------
--------------------------------------------------
--------------------------------------------------
--------------------------------------------------
----------------------------------------------N---
-K------------------------------------------------
--------------S-ASHN------------------------------
EP------------------------------------------------
------------------------E-------------------------
-----------------------------------L---P----------
-------------G------------------------------------
--------------------------------------------------
------------------------------S-----------SE-SA-D-
P-QI-RGG-KK-PQD-ENATHWLG---------D-K--------------
--------T------------IADVAEAIIGAAYLSG-G-----------
-----------QDNALQAAKALQVPIPL-TQQWHDF---RRKA----L-V
------P----------P-SI--V-TR---------P----LR--QGTTD
---------------AVETI-IGYRFRHPHLLAQAL--------------
-----------------------THASIE-G-Y--DTT-GYERLEFLGDA
ILD----F-------------------------M----------------
VVRHIFSHN-K---KLSPGAMTMLK-----------------------GA
--MVS----------NSAL-------AAVCVSCGLHKHLHFDSYPLATAF
ETYVR-QLELKEQQ-------EIK-A-AT-Q--------EDRNPGQYWLD
----V--E------------------PP-K--------------------
----------ALS--------DIVESIIGAIYVSDGF-TSNGAEAFFNRV
LKPFYDRHITL------------KTLS-----------HHPTKILFELLQ
SHG-C-----------------------------QKFE-------LV-KE
R--C-N----------------S-T-------------------------
--------------------------------------------------
--------------------QE----AR---------C------------
-----D-----------------CVIHQITLASAV----G-GTV--QAA-
GR-A-ASM-------------------------LALDALQ----------
----------GD-P------------------------------------
--------------------------------------------------
G-------------------------------------------------
--------------------------------------------------
-------------------------------------F-LSRTCDCRGRL
-QSH-K-AR---------Q---V---L----V-D-----Q------M-VA
------------V-E------T--------------------------A-
EE------------------------------------------------
----------------------N---T------I--S-A-------P---
A---------------Q---------------------------------
--------------------------------------------------
---------------------------------------
>KAF9247216.1/1-1285
MI---------------------------------S--------------
--------------------------------------------------
---------------------------------------L----K-----
----------------------------RIR-------------------
---------------------------E----------------------
-------------S--------------SN-Q-----GE----------D
----------------------------------------A---------
--------------------------------------------------
--------------------------------------------------
--------------------------------------------------
--------------------------------------------------
--------------------------------------------------
--------------------------------------------------
--------------------------------------------------
--------------------------------------------------
--------------------------------------------------
--------------------------------------------------
--------------------------------------------------
--------------------------------------------------
--------------------------------------------------
--------------------------------------------------
--------------------------------------------------
--------------------------------------------------
--------------------------------------------------
------------DS------------------------------------
------------------------------------S--RP---------
---SK---------------------------------------------
--------------------------------------------------
--------------------------------------------------
--------------------------------------------------
--------------------------------------------------
------------------------------------------------QG
R-------------------------------------------------
--------------------------------------------------
--------------------------------------------------
--------------------------------------------------
--------------------------------------------------
--------------------------------------------------
--------------------------------------------------
--------------------------------------------------
--------------------------------------------------
--------------------------------------------------
--------------------------------------------------
--------------------------------------------------
--------------------------------------------------
--------------------------------------------------
--------------------------------------------------
--------------------------------------------------
--------------------------------------------------
--------------------------------------------------
--------------------------------------------------
-----------------------------WKE------------------
--------------------------------------------------
--------------------------------------------------
--------------------------------------------------
-------QT-SAS----------QLVHRQ---------------------
-------------PP---TQ-KL-R-------------------------
---------------------------------------PS-EVVI-PYD
PAY-A--KSD-TR-----------------------------------LT
QQ-V-------RLL---DVGG-S-------I--C--R-NLFR-DAHHALY
E--LGP-CAS-----------D--L-------------------------
--------VW----------------RRAIKETG-EIAE----Q------
--------------------------------------------------
DD--------D---------------------------------------
-------------PMV----------------------------------
-----------------------Q--A----------AHD----I-----
--RD------------------------------------------LVKN
W-------------VF-S-MPNA-------------------NLSSRGYN
VTPKFSK-------------------------------------------
--------------------LI---QVLKA--------C-E-A---Y---
G-D--DFRG--I-IF---------------------V------Q------
-----------------------------------RGAVA--------TV
MA---------------DMLR----TI---T-----DLGFLRPVALTNDL
P-V---------------------------I------DI-----------
-------H----------------HQ---ACLSLS---FET-GKYNLLVL
TKSL-E-D-LDLPPSLVVVRYDAFESQLSYAYACART-R-R-P---FGHL
VHMVE---------------------------------------------
--NGND-THRRTLSQFSEG-AFNDRWIDIVIQN----G--G---------
------------------------------VSIP-P-I-P-LT--E--SR
-------Y-P-F--RTDG-------E-DD--L--------RAE--RYI--
-----EDP----TAGGRLYER----DA-IGTLYRLAASMQKASS------
--PGKPLLVTTEG------V-G-SQTLREWTCTVTLPHG--L---P--L-
DS-VTG-----PTRLTPGHARRSAAYE----ACVQLFEHGAFDHRLFPAP
QRLDP---T--T--------------------------------------
--------------------------------------------------
-------------------------------D------D---PAT-----
----L-A-------PD-KASG-NRCYP----RKRTQF--------WTN-S
IRL-------S---G-HHLFPFVVYIE---G-------------------
--RDAEYAPILLLTR-Q-PL-PQIPP-FHL-FFPGMS-------------
E--T-IRNFRGTP-L-VVEK-QRLEALRLFTVRIYRAISNKP-LDC-PTE
---------------K-----------MAYMFAPLKLP--E--QANS---
-----------------------------QS-IDSG-HLLDYIPWDLVEL
AGK---E--W-MVKFDVD-E---LR--SSSEGVHDIV-VQDRLVEFTRR-
YYAAHLRRDLTPLSK-PDDSP------------------R-E--------
--------------AEYANLVE-YCK---A---R-----------RK---
---------GF-EG-L-LD------------------Y--TQPLIEVSKA
AIVGNHLNPSLGP---V-T-E---P---------------V---------
KVAV----K----------------Y--L----IPELSA---KFTIPA--
--------------S-TFRTALLLPSITRRIEDFLIVHELNAT-FNH-SI
HEDLLLAAISAPSAG--F-EVDYERLELF----------------G----
---------------------DAFLKYLASVYVFVTN-P--AQH------
------E---G--------------------------ALHTARQRIISNK
VLMQSADRMG-LPQYV--QSKPFSHKLWNPPYFTVDSL-P-------P--
-S-S----N----AEP------------------A-------G-------
--------------------------------------------------
---------------------------S----------------------
-----G--------------------------------------------
--------------------------------------------------
--------------------------------------------------
-----D--------------------------------------------
------E-------------------------------------------
--------------------------------------------------
--------------------------------------------------
---------------------------T-----------S-I--------
-------------AVEIP-QT-----------------------------
--------------------------------------------------
--------------------------------------------------
--------------------------------------------------
----------------------------------------------Q---
-Q------------------------------------------------
--------------S-ASHN------------------------------
GP------------------------------------------------
------------------------D---------------------V---
--P--------------------------------S---N----------
-----------E-L------------------------------------
--------------------------------------------------
------------------------------L-----------SE-IA-D-
P-QV-RKK-KK-SRD-DHMTQWLG---------D-K--------------
--------T------------IADVAEAILGAAYLSG-G-----------
-----------RDNALQVARSLQVPIPL-IQQWYDF---RRKA----L-A
------P----------P-ST--V-TM---------P----LR--QGTKE
---------------AVEAI-IGHEFRHPHLLAQAL--------------
-----------------------THASIE-G-Y--DAT-CYERLEFLGDA
ILD----F-------------------------M----------------
VVRHIFGRN-D---NLSPGAMTMLK-----------------------GA
--MVS----------NSTL-------AAVCVSCGLHKHLHFDSYTLATSF
ESYAQ-QLILKQQQ-------QET-D-AA-T--------EDTGPGQYWLN
----V--E------------------PP-K--------------------
----------ALS--------DIVESVIGALYVSDGF-TSTGTEAFFNKV
LKPFYDRHITL------------KTLS-----------HHPTKVLFELLQ
SHG-C-----------------------------QQFE-------LV-KE
R--C-D----------------S-T-------------------------
--------------------------------------------------
--------------------QE----AR---------C------------
-----D-----------------CVIHQVTLASAV----G-GTA--QAA-
GR-A-VCM-------------------------LALDALQ----------
----------GD-P------------------------------------
--------------------------------------------------
T-------------------------------------------------
--------------------------------------------------
-------------------------------------F-LSRTCDCRGSW
-QSH-K-GS---------R---A---L----V-E-----K------M-EI
------------A-E---------------------------------E-
ES------------------------------------------------
----------------------V---P------I--S-T-------M---
Y---------------L---------------------------------
--------------------------------------------------
---------------------------------------
>KAF9469115.1/1-1336
MH------------------------------------------------
--------------------------------------------------
--------------------------------------------------
--------------------------------------------------
--------------------------------------------------
--------------------------------------------------
--------------------------------------------------
--------------------------------------------------
--------------------------------------------------
--------------------------------------------------
--------------------------------------------------
--------------------------------------------------
--------------------------------------------------
--------------------------------------------------
--------------------------------------------------
--------------------------------------------------
--------------------------------------------------
--------------------------------------------------
--------------------------------------------------
--------------------------------------------------
--------------------------------------------------
--------------------------------------------------
--------------------------------------------------
--------------------------------------------------
--------------------------------------------------
--------------------------------------------------
--------------------------------------------------
--------------------------------------------------
--------------------------------------------------
--------------------------------------------------
--------------------------------------------------
--------------------------------------------------
--------------------------------------------------
--------------------------------------------------
--------------------------------------------------
--------------------------------------------------
--------------------------------------------------
--------------------------------------------------
--------------------------------------------------
--------------------------------------------------
--------------------------------------------------
--------------------------------------------------
--------------------------------------------------
--------------------------------------------------
--------------------------------------------------
--------------------------------------------------
--------------------------------------------------
--------------------------------------------------
--------------------------------------------------
--------------------------------------------------
--------------------------------------------------
--------------------------------------------------
--------------------------------------------------
----DFYR-VT-DAL---------------SR--PRVFA-----------
--------------------I----AVP-P---------T-EH-GFH-FD
SAMLKLEAT-LHS----------KVF--G-----VS------------AE
KR----Q-E----IL---AL-PD-R-------------------------
---------------------------------------PN-EFVI-LYD
RTS-N--TVE-GR-----------------------------------LL
RQ-L-------ELL---DPSC-N-------I--F--R-KHFN-ASRLALS
D--VGS-CAS-----------D--L-------------------------
--------IW----------------RRALKDIE-VIVQPS--YV-----
---------------------------------------------E---E
DE-------------------E----GQ-S--------------------
--------------VP----------------------------------
-----------------------M--I----------QRQ----I-----
--RD------------------------------------------TVKN
W-------------TF-M-MPNL-------------------DASSRGFN
VTPKFLK-------------------------------------------
--------------------LV---QTLKS--------C-K-F---Q---
G-A--GFRG--I-VF---------------------V------Q------
-----------------------------------RHATA--------LV
IV---------------DILR----TL---D--E--QLVFLRPCALVGHG
P-L---------------------------S------TP-----------
-------E----------------HQ---QEILHN---FAA-GSCNLLIA
TKSA-E-D-LDVPKASIVIRFDIFDSQVSHAYVRSCT-R-G-R---ESHL
VHMIE---------------------------------------------
--RNNE-VHRHVLSKITQLDVEMLRWTEVLATT----V--H---------
------------------------------SAVP-P-H-T-LQ--E--TT
-------Q-S-Y--PSGS-------E-DE--ED--------PH--GFI--
-----QDP----IAGGRIYLQ----DA-TRIIYRVAASLVSHNTG----V
-SVGQSIFKFDHE----R-R-E-FGTPRTYLCTILLP-G--T---P--A-
NG-ISG-----SPSISRAHARRTACYK----ACEALVGAGIIDYRLFPIP
PDLFHND-TI-E--R-----------------------------------
-----------------------------L--------------------
--------------------------------------P---SLN-----
----L-T-------DK-KISG-TRLYQ----RKEPEF--------WTN-I
DTE-------P---L-TLLYPTIISTS---D---T-----------G---
G-SARTRAPFLILTR-K-SL-PDLTS-FNL-FCSAVP-------------
T--R-VNFRRAAV-L-EVDA-DRLHDLHLYTVRLVRVISNKP-YAC-EID
---------------K-----------MVYFFAPLTME--A--VQFMG--
-----------V-S-R-------------PF-LSPP-NVVEFISWDLVTL
AGH---D--H-AISLKIG-S---LE--ELQCDVADAV-IQDNWVEFTRR-
YETVRIRPDLTPLSK-PLDSP------------------R-E--------
--------------AEYESLVD-FCK---A---R-----------RK---
---------GF-EG-L-KD------------------Y--DQPIIEVSKI
PASLNHLNPVSQL---P-S-E---S---------------S---------
KSPA----K----------------Y--L----IPELCA---KSTIPA--
--------------S-TLHMALLLPSITRRIDDFLLVKELNTKYFDN-TI
SEELLYMAICAPSAA--V-EHDYERLELL----------------G----
---------------------DAFLKYLSTVYVFVTY-P--ASS------
------E---G--------------------------ELHAARMTIISNK
TLLQCACNID-LPIFI--QAKPFASKAWHPPNFYISPT-A-------P--
-P-H----S----KSP------------------V-------ET------
--------------------------------------------------
----P------------K-D---V---D----------------------
----IA--------------------------------------------
--------------------------------------------------
----------------------------ESS-------------------
--------------------------------------------------
--------------------------------------------------
--------------------------------------------------
--------------------------------------------------
--------------------------------------------------
--------------------------------------------------
--------------------------------------------------
--------------------------------------------------
--------------------------------------------------
--------------------------------------------------
--------------------------------------------------
--------S-L-Q-------------------------------------
LP-------------------M-------NP--VW-L-------------
---------------------A--Q------------S--------D---
-----------------------------------L-----K--------
-----------V-H------------------------------------
--------------------------------------------------
--------------------------------------E---VS-DY-A-
V-DQ-K-K-KK-QNR-LSTTQFLG---------D-K--------------
--------A------------IADVAEAIIGAAYISG-G-----------
-----------REVALNVTKALGVPIPN-IRQWSDF---GRKA----R-V
------P----------P-QK--I-TA---------K----LK--PKSIE
---------------EVEAI-IGHKFARPYLLAQAL--------------
-----------------------THPSIQ-G-F--EST-SYERLEFVGDA
VLD----F-------------------------M----------------
VIRHIYDRD-Q---QLSPGGLTLLK-----------------------SA
--MVS----------NSAL-------AAICVWSGLHEHLLYESYILATSI
QEYVT-AIKTKQDE-------EYR-A-AE-R--------EDRPPGQYWLE
----I--E------------------PP-K--------------------
----------AIS--------DVLESIAGAIYISDDF-SPVGVEALFDNV
LKPFYDKHITL------------KTPS-----------YHPTKVLFELFQ
AQG-C-----------------------------HQFK-------II-KR
R--S-G--------------------------------------------
--------------------------------------------------
--------------------NN----TL---------C------------
-----Y-----------------VIVHDVILSSGE----D-LTP--TIA-
AR-R-ASL-------------------------SALDALE----------
----------GD-T------------------------------------
--------------------------------------------------
S-------------------------------------------------
--------------------------------------------------
-------------------------------------F-VTRTCDCHTLS
-K-R-K-Q----------K--KS---D----L-E-----Y------I-IQ
------------N-L------E--------------------------D-
SP------------------------------------------------
----------------------S---E-----NG--K-P-------S--R
N---------------TL--S-----------------------------
--------------------------------------------------
--ET------E---FGEDMI---LGD-------------
>KAF9482483.1/1-1688
ML---------------------------------K--------------
--------------------------------------------------
---------------------------------------R----L-----
----------------------------KQ--------------------
--------------------------TWK---------------------
-------------D--------------EE-A-----QS----------K
----------------------------------------K-S--L-S-P
--------------------------------A--P-----A--------
--------------------------------------------------
---------------P-E--------------------------------
--------------------------------------------------
--------------------------------------------------
--------------------------------------------------
--------------------------------------------------
--------------------------------------------------
--------------------------------------------------
------SAA-----A-----------------------------------
--------------------------------------------------
---------------------------------------------S-P--
------------------------------T-------------------
---------P----------------T---P--S-EP-RVSGNEPETPKS
-----TL-ASV--PKR--------------G-R--DD-------------
------------------------------------F-------E-A---
D---------------------TTD-------V-----------------
------T-----KS------------------------------------
------------------------------------E--RP---------
---SK---------------------------------------------
--------------------------------------------------
--------------------------------------------------
--------------------------------------------------
--------------------------------------------------
------------------------------------------------QP
KI------------------------------------------------
----------E------------------------N-D--SLR-------
--------------------------------------------------
--------------------------------------------------
--------------------------------------------------
-----------------N---------------------------H----
--------------------------------------------------
--------------------------------------------------
--------------------------------------------------
--------------------------------L-----------------
------------------------PEIFDP--------------------
--------------------------------------------------
-------------------RER--H-ENQA---H--LN------------
LATLK---------------ERI-F-----------AQAT----------
--------V-----------------------------------------
--EN-------------------TI--AD---IP--AT---RA-------
-----------S-M-----------------NLLTDLISWAID-VEN-N-
--R---------------PMN---------------MTSRSRT-VLIVVE
E-ISSM---AKYSTALE-NS------LP----NLTVGRYT-E--------
-----E--VK-AP------------ELETWAQ-IL---KKNIVMVPARLL
LDS----LLRGALAVTQ-VH-FLVITDV-----QNI--KNQDSHPSMPTV
QIMNEFYR-IS-DPL---------------FR--PRVFA-----------
--------------------L----MSP-T---------A-DR-RSH-FD
SKMLKLEHT-LDA----------KVF--G-----VT------------DE
KR----A-E----IL---AL-PD-R-------------------------
---------------------------------------PS-EVVI-LYD
TST-R--TSE-TR-----------------------------------LL
KQ-L-------HQL---DPQG-S-------V--F--R-RHYH-ASRNAHE
D--VGP-CAS-----------D--L-------------------------
--------VW----------------RRGLKSIE-AALIPG--YA-----
---------------------------------------------D---V
DE-D------D----------A----DI----------------------
------------PLIE----------------------------------
-----------------------A--R----------KIN----M-----
--YN------------------------------------------VVKN
W-------------PF-S-MPNL-------------------DSSSKGMN
VSHKFLR-------------------------------------------
--------------------LV---QVLST--------F-K-P---L---
G-E--GFRG--I-IF---------------------V------Q------
-----------------------------------RQAIA--------LV
LA---------------DLLR----TL---D--D--RLGFLRPRAVVGVR
H-Q---------------------------S------DL-----------
-------T----------------YY---QGIFQR---FAT-GMDNLLIA
TKSI-E-D-LDVPKASVVIRYDLFESQISHAYVRART-R-G-R---ESHL
IHMVE---------------------------------------------
--RGND-VHRRILSRITNLDADMLHWTETLCNS----S--E---------
------------------------------SSVP-P-T-S-LR--E--TI
-------N-A-Y--HSDS-------D-TE--DD-D---E-HSQ--KYI--
-----KDP----TTGGRIYPQ----DA-TTVIYRYASSARSKAPA----I
-LDNQRIFQFQDV----H-K-E-FGIPRAHICTINLP-G--T---P--I-
HG-ISG-----DDLPSKAQARRSACFN----ACHKLYSTGALDCQLVPLP
AHLRAQH-TY-E--L-----------------------------------
--------------------------------------------------
-NRP--G------------------------L--T---D---VAL-----
----D-P-------KS-PAQG-TRSYP----RKQPSF--------WNN-C
VGPD------I---P-SILYPTIIYAD---N---T-----------I---
E-SAEAFAPLVLLTK-V-PL-PDLRM-FRL-FFSGVA-------------
I--Q-IHSQKAAP-L-HVDE-SRVAEIHAFTARIYRGTFNKS-LVC-AME
---------------D-----------MLYFFLPLPSK--W--RPPIS--
-----------------------------PG-LEVP-DITQVIPWELVAL
AAQ---H--W-AVPIKRG-S---PE--EIEADLEDAI-VQDRWIEFTRR-
YRVVKVRKDLTPLSK-PADSP------------------R-E--------
--------------ASYESLFH-FCK---S---K-----------RR---
---------NL-ET-L-ED------------------F--NQPIIEVSKC
HSIMNHLNPTSKP---P-S-----N---------------N---------
KSPA----K----------------Y--L----IPELCA---KFTLPA--
--------------S-TLWTAMLIPSIMRRIDDLLLVKEMDAKFFDH-AI
REDLLHVAICTPSAG--L-EYDYERLELL----------------G----
---------------------DAFLKYLASIYVFVTN-P--SLS------
------E---G--------------------------ALHVARQKIISNK
SLLIHSTRIG-MPAYI--QSRVFAYKTWLPPKFRVYHP-P-------K--
-A-P----K----EAE------------------T-------KS------
--------------------------------------------------
----P------------E-----H--------------------------
-----S--------------------------------------------
---V----------------------------------------------
------------------------------------------V-------
--G--D--------------------------------------------
--------------------------------------------------
--------KE----------------------------------------
DEEAGE-----N---L------------------------------ED--
---VD--ESTADN-P---Q--------P-----------D-------EVD
VTAEPDEGV----T------A-----------------------------
-D--------------------------SVYGTRARDGSPM--VLSDS--
--------------NP----------------------L-------QDLP
ISVVEPGE------II----EEDTFSDMGDQ---------DQDTP-ASRA
ATP-P--PT----------L--SQ-A--------------------D---
-N------------------A----SE-----------------------
--------------------------------------------------
--------------------------------------------------
----------------------------------------------S---
--A--------------------------------P-----K--------
-----------S-Q------------------------------------
--------------------------------------------------
------------------------------S-------S---SS-KK-K-
A-KN-RNK-KS-KSD-EKGIHWLG---------D-K--------------
--------A------------IADVAEALIGAAYISG-G-----------
-----------REAALQATKALTIPLSN-VDRWSDF---GRKV----L-A
------P----------P-PN--A-TA---------K----LK--PGSIA
---------------AIEKI-IGHKFNRPHLLGQAM--------------
-----------------------THSSIQ-G-Y--EAT-SYERLEFIGDA
ILD----F-------------------------M----------------
VIRHIFDRD-Q---QLSPGALTMLK-----------------------GA
--MVS----------NSAL-------AAVCVWSGLQEYLLFESPYLKNSI
RAYAS-ILKDKQQK-------EYA-L-AE-V--------EGRSPGQYWLD
----V--E------------------PP-K--------------------
----------ALS--------DVVESLAGAIYISDNF-DPVGAELLFDNV
LKPFYDKHITL------------QTLS-----------HHPTKILFELLQ
AQG-C-----------------------------QNFE-------IT-KD
K--D-E--------------------------------------------
--------------------------------------------------
--------------------SV----NR---------C------------
-----H-----------------VLVHGIILVSAE----D-TTP--TSA-
AR-L-ASF-------------------------LALDALE----------
----------GD-A------------------------------------
--------------------------------------------------
D-------------------------------------------------
--------------------------------------------------
-------------------------------------F-MTRTCDCRTHV
-QLK-K-AR---------Q--KS---D----F-E-----K------A-LE
------------K-A------L--------------------------S-
GD---------------------------------V--------------
---------------------------------G--D-A-----------
--------------------------------------------------
--------------------------------------------------
-DTE----------------------------------E
>KAF9534830.1/1-1750
ML---------------------------------N--------------
--------------------------------------------------
---------------------------------------L----L-----
----------------------------KK--------------------
--------------------------TWK---------------------
-------------E--------------EE-F-----KK----------S
---------------------------------------QS-P--A---P
--------------------------------V--L-----S--------
--------------------------------------------------
---------------R-EGSTF----------------------------
-----------E-----H-L------------------------------
--------------------------------A-----------------
--------------------------------------------------
------------------------A-------------------------
--------------------------------------------------
-----------------------------------------------P--
----S-SSE-L---E-----------------------------------
--------------------------------------------------
--------------------L-IV----------------D----T----
--------------------------------------------------
---------P----------------A---S-------------------
------S-KPP--NKR--------------S-R--DT-------------
------------------------------------F-------E-T---
E---------------------TRA-------------------------
------P-----SV------------------------------------
------------------------------------E--RP---------
---VK---------------------------------------------
--------------------------------------------------
--------------------------------------------------
--------------------------------------------------
--------------------------------------------------
------------------------------------------------AI
KT------------------------------------------------
----------NP-----------------------T-D--SIR-------
--------------------------------------------------
--------------------------------------------------
--------------------------------------------------
-----------------N---------------------------H----
--------------------------------------------------
--------------------------------------------------
--------------------------------------------------
--------------------------------L-----------------
------------------------PEIVGS--------------------
--------------------------------------------------
-------------------KHR--D-DEAF---P--VS------------
LIALK---------------DQI-F-----------EHAK----------
--------E-----------------------------------------
--NN-------------------TI--AV---LP--VT---KP-------
-----------S-L-----------------NLLVDIATWNIE-REQ-T-
--K---------------PKA---------------FMAKPKT-ALFIVD
E-PSQV---EKYSTVFE-EY------GP----KIKIGKLT-D--------
-----E--YN-PP------------ELHNWVQ-LV---KNDIVIVTPNVL
LQS----LLRGAFAITQ-IH-LMIITDA-----QTI--RNQDSHPSMPIV
QVMNEFYR-VS-DAL---------------GR--PRVFA-----------
--------------------L----APL-A---------T-DR-KST-FD
SRMLKLEQT-LDA----------KVF--A-----VA------------DD
KR----E-E----IL---AL-PD-R-------------------------
---------------------------------------PD-EVVI-LYD
NLQ-R--STD-TR-----------------------------------LL
KQ-L-------HLL---DPTE-T-------I--Y--R-RHFR-ASRHAHD
E--VGQ-CAS-----------D--L-------------------------
--------IW----------------RRALKEMD-RGGP-W--FE-----
---------------------------------------------A---S
DD-E------D----------E----EA----------------------
------------PSEE----------------------------------
-----------------------F--V----------KAK----I-----
--RN------------------------------------------VVRN
W-------------AF-N-MPNL-------------------DASSKGFN
VSHKFLR-------------------------------------------
--------------------LV---QILMT--------F-K-S---Y---
G-D--SFRG--I-IF---------------------V------Q------
-----------------------------------RRAIA--------LV
LA---------------DLLR----TL---D--D--RLDFLRTQAVVGAG
Q-S---------------------------S------DP-----------
-------N----------------YY---QETFHN---FAT-GVFNLLIA
TKSI-E-D-MDVPKASVVIRYDLFESQISHAYVRART-R-G-R---ESHL
IHMVE---------------------------------------------
--RGND-IHRRILSRITNLDAGMLRWTEALCSS----Q--E---------
------------------------------SAVP-P-Q-S-LR--E--SI
-------D-P-Y--HSES-------E-GE--GE-----D-ATI--SFI--
-----KEP----TTNGRIYTQ----DA-TTVLYRYAASVRPLADE----I
-SDSHKLFQFEDI----D-K-L-FGVPRAYRCAISLP-G--T---P--V-
NG-ISG-----DLAPSRADARRSACYK----ACECLYQANLLDCRLVPLP
SKLRAQC-EY-E--T-----------------------------------
--------------------------------------------------
-KR---S------------------------T------E---KDA-----
----I-P-------DV-RAGG-TRSYP----RQQPTF--------WAQ-V
QQV-------L---P-TKLYPLILYVD---G---V-----------T---
E-SEGPYGPLVILTR-E-PL-PDFHV-FRL-FNSGTA-------------
I--P-IRSQRASP-M-FVEE-DRMREIHSFSVRICRAVMNKA-LIC-QSE
---------------E-----------MSYFFLPLPKD--W--SPPAK--
-----------------------------PE-LHIP-DISVIVPWDVVAL
AAK---H--W-AIPIKNE-S---PE--MIEMDLDDAI-VQDRWIEFTRR-
YRVIQVRRDLTPMSK-PADSV------------------R-E--------
--------------INFDSLWD-FCK---S---K-----------RK---
---------GL-ET-L-KN------------------N--DQPIVEVAKI
HAVLNHLNPTTKP---P-S-G---S---------------S---------
KFPA----K----------------Y--L----IPELCA---KFTVPA--
--------------S-TMKTAMLLPSIMRRVDDLLLVKEMNARFFDH-AV
RDDLLHNALCAPSAG--L-EYDYERLELL----------------G----
---------------------DAFLKYLASVYVFVTN-P--SLS------
------E---G--------------------------ALHVARQKIISNR
SLLFHAGRIG-MPAYI--QSKVFAYKAWQPPNFRVYIP-P-------K--
-T-P----K----EYT--R----------------K------KM----F-
--------------------------------------------------
----A------------E-----G--------------------------
-----D-------------------------------------PEKG-TQ
EEGG-KGSEVSG-ALPA--------------------------Q------
--------------------------QEPEA-----------E-------
--G--D--------------------------------------------
------Q-------------------------------------------
---------A----------------------------------------
M----------V--GI---EE-----I------NP---------------
--------------------------------------------------
--------------------------------------------------
-------------------------------------GTPL--VVE-K--
--------------EP----------------------L-------TLI-
-------------------------Y------------------------
-T-----PS-----------------------------------------
-------------------------MEPIELEDTGIEFETNENDANLPSD
EIDMKVSQE-A-D-------------------------------------
KP-------------------ELEEGEFED----GTKGEANAEIMKDGDD
NESRDAKEENGVEVMKDPAVVN--L------------DES------G---
--K--------------------------------V-----D--------
-----------Y-E------------------------------------
--------------------------------------------------
------------------------------D-------K---TP-KK-K-
P-KP-KKK-KT-MSD-DQGSQFLG---------D-K--------------
--------A------------IADVAEAIIGAAYISG-G-----------
-----------REAALQVTKALTLPLSH-IDRWSDF---GRKV----L-T
------P----------P-PN--F-TA---------K----LR--PGSIA
---------------AIETI-IGHKFNRPHLLGQAM--------------
-----------------------THASIQ-G-Y--EIT-SYERLEFIGDA
ILD----F-------------------------M----------------
VIRHIYDRD-Q---QLSPGALTMLK-----------------------GA
--MVS----------NSAL-------AAVCVWSGLHEYLLFESSQLEYGI
QSYVN-ELKEKKTQ-------EYI-L-AA-Q--------EGRTPGQYWLE
----I--E------------------PP-K--------------------
----------ALS--------DVLESIIGAIYISDNF-SPIGAECLFDNI
LKPFYDTHITL------------QTLS-----------HHPTKILFELLQ
AQG-C-----------------------------QQFE-------LA-KD
K--D-E--------------------------------------------
--------------------------------------------------
--------------------TV----TR---------C------------
-----H-----------------ILVHEVVLASGE----D-LTP--ATA-
AR-R-ASF-------------------------CALDALE----------
----------GD-P------------------------------------
--------------------------------------------------
D-------------------------------------------------
--------------------------------------------------
-------------------------------------F-MTRTCDCRTHQ
-THK-K-QR---------K--KT---E----F-E-----K------A-LE
------------K-A------L--------------------------T-
KS-------------------------------EAV--------E-----
--------------------D-Q---E-----EI--N-E-------I--A
G--------------------------------RV---------------
-EEN--------L-----N-----------DG-----ES---G-------
-PTL------K---K-TEVM----GG--VV---------
>KAG0709539.1/1-1325
ML---------------------------------R--------------
--------------------------------------------------
---------------------------------------I----W-----
----------------------------KEA-------------------
---------------------------SG---------------------
-------------A--------------RH--------P----------G
----------------------------------------P-K-------
--------------------------------C--------D--------
--------------------------------------------------
-----------------T--NQ----------------------------
-----------D-TQ--S-C------------------------------
--------------------------------------------------
--------------------------------------------------
------------------------E-------------------------
--------------------------------------------------
-----------------------------------------------A--
------GGD----------------R-P---------------------G
L-----------------------------NNSA------S--------A
-PL-----------------------------------------------
--------------------------------------------------
--------------------------------------------------
--------------------------------------------------
--------------------------------------------------
--------------------------------------------------
--------------------------------------------------
--------------------------------------------------
--------------------------------------------------
--------------------------------------------------
--------------------------------------------------
--------------------------------------------------
--------------------------------------------------
--------------------------------------------------
--------------------------------------------------
--------------------------------------------------
--------------------------------------------------
--------------------------------------------------
--------------------------------------------------
--------------------------------------------------
--------------------------------------------------
--------------------------------------------------
--------------------------------------------------
--------------------------------------------------
--------------------------------------------------
--------------------------------------------------
--------------------------------------------------
--------------------------------------------------
--------------------------------------------------
--------------------------------------------------
--------------------------------------------------
--------------------------------------------------
--------------------------------------------------
----------------ATDGVVL----------------------NRAML
QGP----------SL-----------------------------------
--------------T---------------LK--PAS-------------
--------------------------------------------------
--------------------------------------------------
--------------C---AS-DI-R-------------------------
---------------------------------------PP-EVVI-LYD
ALF-P--NTE-SR-----------------------------------LM
EA-L-------HEI---DLEE-S-------S--F--T-STFR-AARYALV
E--VGL-CAS-----------D--L-------------------------
--------VW----------------RRAIREYA-AHRN-----------
-------------------------------------------------D
DD--------D---------------------------------------
-------------PVF----------------------------------
-----------------------E--I----------ADK----I-----
--RD------------------------------------------LVKN
W-------------VF-A-MPNL-------------------NLSSRGFN
VTPKFVQ-------------------------------------------
--------------------LV---HVLKS--------C-G-A---Y---
G-D--NFRG--I-VL---------------------V------Q------
-----------------------------------WSEVA--------TI
MV---------------DIMR----TM---I--D--ELGFVRPYALASDL
L-V---------------------------T------NS-----------
-------H----------------EQ---CELFDN---FAS-GKYNLLVL
TKAL-E-D-VDLPRAHVVIRYNLFESQLSYAFACART-L-V-P---NGHL
IHMAE---------------------------------------------
--KGND-LHRRILQEYSGQ-AVDDSWIRVVLQR----G--N---------
------------------------------SPVP-S-C-P-LK--E--TG
-------N-P-Y--RSDE-------E-TA--S--------RLE--ISI--
-----EDS----VNGGRLFED----DA-LLAVYRIAADLQCSIT-----T
-PSRHPLFVVNPV------P-R-MGGVQQFVCTVTLPLG--L---P--L-
QT-VQG-----PPRFTLTHARRSGAYQ----LCLRLFELSCLDHRLIPTP
RRSDNNN-GY----------------------------------------
--------------------------------------------------
-------------------------------A------N---PSL-----
----L-K-------SD-LVSG-NSCYT----RKRPDF--------WAN-S
LQL-------S---E-ERLFPIVISVG---N---P-----------E---
G-PSEPYAPIVLLTR-Q-PL-PHLQP-FKL-FFYGVF-------------
A--T-VKNARGPA-L-IFDN-ERLNDLHSYTLRVCRTISNKA-FVC-SLE
---------------K-----------MAYFVAPLLPS--Q--AKDV---
-----------------------------SY-LNMT-NLQDAIDWQAVAR
ANS---N--Y-VMRFSSD-S---VR--D-PNEFEDAV-IQDRLVEFTRR-
CYVVRLRLDLTPMSK-PSDSP------------------R-E--------
--------------AEYANILE-YCR---A---H-----------RK---
---------GF-QG-L-QD------------------N--NQPLIEVSKA
AAVLNRLNPVHKP---L-I-E---T---------------N---------
KAGP----K----------------Y--L----IPELCG---KCTIPA--
--------------S-IYRTALLLPSITRRIDDFLIVKELNAQFFAN-MI
LEHHLLSAIFAPSAT--F-ETDYERLELL----------------G----
---------------------DSFLKYFSSVYVFVFN-P--ALS------
------E---G--------------------------ALHKARQHIISNK
VLTQCGLSVG-LPSYI--QGKTFSYKLWQPPNFTVQDV-S-------P--
-Q-H----S----GRS------------------N-------NV------
--------------------------------------------------
----T------------P-----S---S----------------------
-----G--------------------------------------------
--------------------------------------------------
--------------------------------------------------
-----N--------------------------------------------
------G-------------------------------------------
--------------------------------------------------
--------------------------------------------------
---------------------------------------G-M--------
-------------A------I-----------------------------
--------------------------------------------------
--------------------------------------------------
--------------------------------------------------
----------------------------------------------D---
-T------------------------------------------------
--------------K-T--Q------------------------------
AS------------------------------------------------
--------------------------------------------------
--V--------------------------------N---D-T--------
-----------N-V------------------------------------
--------------------------------------------------
------------------------------P-----------II-NS-T-
S-RS-KTI-QK-VQD-DSITQWLG---------D-K--------------
--------T------------IADVAEAIIGAAYLSG-G-----------
-----------RDVALSVIKALRLPVSD-VEQWEDF---RRKA----L-A
------P----------P-SN--V-TP---------R----LR--EGTLP
---------------AVEEI-IGATFKYPHLLSQAL--------------
-----------------------THGSIH-G-Y--ENT-CYERLEFLGDA
VLD----F-------------------------L----------------
VVRHVFNRD-D---HMSPGAMTLLK-----------------------SA
--MVS----------NSAL-------AAVCVRTGLHEYLLYESYALGNSI
QSYAE-QLEARRQE-------EHQ-R-AV-R--------DGRPPGQYWLD
----M--E------------------PP-K--------------------
----------ILS--------DVVESIIGALYISDGF-TSDGVELIFKKI
LEPFYDQHITV------------KTLS-----------HHPTKILFEIMQ
AQG-C-----------------------------QQFS-------IE-KE
K--L-G----------------E-T-------------------------
--------------------------------------------------
--------------------HG----TR---------C------------
-----D-----------------VVVHDIILASAT----E-STG--YIA-
GR-M-AST-------------------------AALDALE----------
----------GD-S------------------------------------
--------------------------------------------------
G-------------------------------------------------
--------------------------------------------------
-------------------------------------F-MAHSCSCRNRT
-RMGKK-DA---------KDYKN---R----L-E-----K------M-LA
------------D-L---------------------------------E-
EG------------------------------------------------
----------------------Q---N------V--T-T-------E--E
D---------------PN--D-----------------------------
---D----------------------------------------------
-MEV------I----------------------------
>KAG1753945.1/1-1321
ML---------------------------------R--------------
--------------------------------------------------
---------------------------------------I----W-----
----------------------------KET-------------------
---------------------------SG---------------------
-------------A--------------RH--------P----------G
----------------------------------------P-Q-------
--------------------------------C--------D--------
--------------------------------------------------
-----------------T--NQ----------------------------
-----------D-TQ--S-C------------------------------
--------------------------------------------------
--------------------------------------------------
------------------------E-------------------------
--------------------------------------------------
-----------------------------------------------A--
------GGG----------------Q-P---------------------G
L-----------------------------NNSA------S--------A
-PL-----------------------------------------------
--------------------------------------------------
--------------------------------------------------
--------------------------------------------------
--------------------------------------------------
--------------------------------------------------
--------------------------------------------------
--------------------------------------------------
--------------------------------------------------
--------------------------------------------------
--------------------------------------------------
--------------------------------------------------
--------------------------------------------------
--------------------------------------------------
--------------------------------------------------
--------------------------------------------------
--------------------------------------------------
--------------------------------------------------
--------------------------------------------------
--------------------------------------------------
--------------------------------------------------
--------------------------------------------------
--------------------------------------------------
--------------------------------------------------
--------------------------------------------------
--------------------------------------------------
--------------------------------------------------
--------------------------------------------------
--------------------------------------------------
--------------------------------------------------
--------------------------------------------------
--------------------------------------------------
--------------------------------------------------
----------------ATDGVVL----------------------NRATL
QDP----------YL-----------------------------------
--------------T---------------SE--PVS-------------
--------------------------------------------------
--------------------------------------------------
--------------C---AS-DI-H-------------------------
---------------------------------------PP-EVVI-LYD
ALL-P--NTE-SR-----------------------------------LM
EA-L-------HEI---DPEE-S-------S--F--T-RTFR-AAHYALV
E--VGL-CAS-----------D--L-------------------------
--------IW----------------RRAIREYA-AHRN-----------
-------------------------------------------------D
DD--------D---------------------------------------
-------------PAF----------------------------------
-----------------------E--I----------ANK----I-----
--RD------------------------------------------LVKN
W-------------VF-A-MPNL-------------------NLSSRGFN
VTPKFVQ-------------------------------------------
--------------------LI---HVLKS--------C-G-A---Y---
G-D--NFRG--I-VL---------------------V------Q------
-----------------------------------WPEVA--------TI
IV---------------DIMR----TM---I--D--ELGFIRPYALASEL
L-V---------------------------T------NN-----------
-------H----------------EQ---CELLDN---FAS-GKYNLLVM
TKAL-E-D-VDLPRAHVVIRYNLFESQLSYAFACART-L-V-P---NGHL
IHMAE---------------------------------------------
--KGND-LHHRILQEYSGQ-AVDDRWIRVVLQG----G--N---------
------------------------------SPVP-S-C-S-LK--E--TG
-------N-P-Y--RSDE-------E-TA--S--------RLE--ISI--
-----EDS----VNGGRLFED----DA-LLAVYRIAADLQCNIT-----T
-PSRDPLFVVRPT------P-R-IGGVQQFVCTVTLPPG--L---P--L-
QT-VQG-----PPRFTATHSRRSGAYQ----VCLRLFELSCLDHRLISTP
HRSDN-N-GH----------------------------------------
--------------------------------------------------
-------------------------------A------N---PSF-----
----L-K-------SD-LVSG-NSCYM----RKRPDF--------WAN-S
LRL-------S---E-ERLFPVVISVG---N---P-----------E---
G-LSEPYAPIVLLTR-Q-PL-PHLQP-FKL-FFYGVF-------------
A--T-VKNARGPA-L-IFDN-ERLNDLHSYTLRICRTIANKA-FGC-SLE
---------------K-----------MAYFVAPLLPS--R--ARDL---
-----------------------------SY-PNTT-NSQDVIDWQAVTR
ANN---N--Y-VTRFSSD-S---LR--D-PSEFEDAV-IQDRLVEFTRR-
CYVIRLRPDLTPMSK-PSDSP------------------R-E--------
--------------AEYANILE-YCR---M---H-----------RK---
---------GF-QG-L-QD------------------N--NQPLIEVSKA
AAVLNRLNPVHKP---P-I-E---T---------------N---------
---K----A----------------D--L----IPELCG---KCTIPA--
--------------S-IYRTALLLPSITRRIDDFLIVKELNAQFFAN-AI
LEQHLLSAVFAPSAT--F-ETDYERLELL----------------G----
---------------------DSFLKYFSSVYVFVFN-P--ALS------
------E---G--------------------------ALHKARQHIISNK
VLTQCGLSIG-LPSYI--QGKTFSYKLWQPPNFTVQNV-Q-------DVS
PQ-H----P----GRS------------------N-------NV------
--------------------------------------------------
----T------------P-----S--------------------------
-----G--------------------------------------------
--------------------------------------------------
--------------------------------------------------
-----D--------------------------------------------
--------------------------------------------------
--------------------------------------------------
--------------------------------------------------
-----------------------------------------N--------
-------------A------I-----------------------------
--------------------------------------------------
--------------------------------------------------
--------------------------------------------------
----------------------------------------------D---
-T------------------------------------------------
--------------K-A--Q------------------------------
AS------------------------------------------------
--------------------------------------------------
--V--------------------------------D---D-T--------
-----------N-A------------------------------------
--------------------------------------------------
------------------------------S-----------II-HL-T-
S-QS-KAK-QK-AHD-DGITQWLG---------D-K--------------
--------T------------IADVAEAIIGAAYLSG-G-----------
-----------RDVALSVIKALRLPVAG-VEQWDDF---RRKA----L-A
------P----------P-SN--V-TP---------R----LR--EGTLS
---------------AVESI-IGATFKYPHLLSQAL--------------
-----------------------THGSIH-G-Y--ENT-CYERLEFLGDA
VLD----F-------------------------M----------------
VIRHVFNRD-D---HMSPGAMTLLK-----------------------SA
--MVS----------NSAL-------AAICVRTGLHEYLLYESYALGNSI
QSYVE-QLEARHQE-------EYQ-R-AA-R--------DGRPPGQYWLN
----M--E------------------PP-K--------------------
----------ILS--------DVVESIIGALYISDGF-TSDGVELIFKTI
LEPFYDQHITV------------KTLS-----------HHPTKILFEIMQ
AQG-C-----------------------------QQFS-------IE-KE
K--L-S----------------D-T-------------------------
--------------------------------------------------
--------------------HG----TR---------C------------
-----D-----------------VIVHDIILASAT----E-STG--YIA-
GR-M-VST-------------------------AALDALE----------
----------GD-P------------------------------------
--------------------------------------------------
G-------------------------------------------------
--------------------------------------------------
-------------------------------------F-MAHNCSCRNRT
-HMGKK-DA---------KDYKN---R----L-E-----K------M-LA
------------D-L---------------------------------E-
EG------------------------------------------------
----------------------Q---N------V--T-T-------E--D
D---------------PN--D-----------------------------
---D----------------------------------------------
-MEV------I----------------------------
>KAG1755792.1/1-1304
MN---------------------------------Q--------------
--------------------------------------------------
---------------------------------------D----T-----
----------------------------QSC-------------------
---------------------------EA---------------------
--------------------------------------------------
--------------------------------------------------
--------------------------------------------------
--------------------------------------------------
--------------------------------------------------
--------------------------------------------------
--------------------------------------------------
--------------------------------------------------
--------------------------------------------------
--------------------------------------------------
--------------------------------------------------
------GGD----------------R-P---------------------G
L-----------------------------NNSA------S--------A
-PL-----------------------------------------------
--------------------------------------------------
--------------------------------------------------
--------------------------------------------------
--------------------------------------------------
--------------------------------------------------
--------------------------------------------------
--------------------------------------------------
--------------------------------------------------
--------------------------------------------------
--------------------------------------------------
--------------------------------------------------
--------------------------------------------------
--------------------------------------------------
--------------------------------------------------
--------------------------------------------------
--------------------------------------------------
--------------------------------------------------
--------------------------------------------------
--------------------------------------------------
--------------------------------------------------
--------------------------------------------------
--------------------------------------------------
--------------------------------------------------
--------------------------------------------------
--------------------------------------------------
--------------------------------------------------
--------------------------------------------------
--------------------------------------------------
--------------------------------------------------
--------------------------------------------------
--------------------------------------------------
--------------------------------------------------
----------------ATDGVVL----------------------NRAML
QDT----------SL-----------------------------------
--------------T---------------SK--PVL-------------
--------------------------------------------------
--------------------------------------------------
--------------C---AS-DI-R-------------------------
---------------------------------------PL-EAVI-LYD
ALL-P--NAE-SR-----------------------------------LM
EA-L-------HGI---DPEE-F-------F--F--T-NTFR-AARYALA
E--VGL-CAS-----------D--L-------------------------
--------VW----------------RRAIREYA-AHRN-----------
-------------------------------------------------D
DD--------D---------------------------------------
-------------PVF----------------------------------
-----------------------E--I----------ANK----I-----
--RD------------------------------------------LVKN
W-------------VF-A-MPNL-------------------NISSRGFN
VTPKFVQ-------------------------------------------
--------------------LI---HVLKS--------C-G-A---Y---
G-D--KFRG--I-VL---------------------V------Q------
-----------------------------------HPEVA--------TI
MV---------------DIMR----TM---I--D--ELAFVRPCALASEL
L-V---------------------------T------DS-----------
-------H----------------EQ---RELLEN---FAG-GRYNLLIL
IKTL-E-D-VDLPRAHVVIRYNLFESQLSYVFACAHT-L-V-P---DGHL
IHMAE---------------------------------------------
--KGND-LHRRILQEYSGP-AVDDRWIEVALQG----G--N---------
------------------------------SPVP-S-C-P-LK--E--TG
-------N-P-Y--RSDD-------D-TA--S--------RLE--ISI--
-----EDS----VNGGRLLEN----DA-LLAVFRIAANLQRSST-----T
-PSRHPLFVVHPI----PIS-S-MGGIQQFVCTVTLPPG--L---R--L-
QT-IQG-----PPRFTPTHARRSGAYQ----FCLQLFELSCLDHRLIYAP
RRSDD-N-AH----------------------------------------
--------------------------------------------------
-------------------------------A------N---PSL-----
----L-K-------SD-LVSG-NSCYL----RKRPDF--------WVN-S
LRM-------S---K-ECLFPVIISVG---N---P-----------E---
G-PYEPYAPIVILTR-Q-PL-PHLEP-FKL-FFYGVF-------------
A--T-VKNARGPA-L-IFDS-ERLNDLHSYTLRVCRTIANKA-FVC-SLE
---------------K-----------MAYFIAPLLPS--K--ATDL---
-----------------------------SS-SNMT-NLQDAIDWQAVVR
ANS---N--Y-VTRFSSD-N---LR--D-PSEFEDAV-IQDRLVEFTRR-
CYVVRLRPDLTPMSK-PLDSP------------------R-E--------
--------------AQYANILE-YCR---E---H-----------RK---
---------GF-QS-L-ED------------------N--SQPLIEVSKA
AAVLNRLNPVHKP---L-I-E---T---------------N---------
KTGP----K----------------Y--L----IPELCG---KCTIPA--
--------------S-IYRTALLLPSITRRIDDFLIVKELNARFFAN-MI
LEQHLLSAVFAPSAT--F-ETDYERLELL----------------G----
---------------------DSFLKYFSSVYVFVFN-P--ALS------
------E---G--------------------------ALHKARQHIISNK
VLTQCGLSIG-LPSYI--QGKTFSYKLWQPPNFTVQDV-S-------P--
-P-P----L----GRS------------------N-------DV------
--------------------------------------------------
----T------------P-----S---S----------------------
-----G--------------------------------------------
--------------------------------------------------
--------------------------------------------------
-----N--------------------------------------------
------G-------------------------------------------
--------------------------------------------------
--------------------------------------------------
---------------------------------------G-M--------
-------------A------T-----------------------------
--------------------------------------------------
--------------------------------------------------
--------------------------------------------------
----------------------------------------------D---
-T------------------------------------------------
--------------K-T--Q------------------------------
TS------------------------------------------------
--------------------------------------------------
--V--------------------------------N---D-T--------
-----------N-A------------------------------------
--------------------------------------------------
------------------------------H-----------IM-HS-T-
S-QS-KTK-HK-APD-DNITQWLG---------D-K--------------
--------T------------IADVAEAIIGAAYLSG-G-----------
-----------RDVALRVIKALRLPVAN-IEQWEDF---RRKA----L-T
------P----------P-SN--V-TP---------R----LR--GGTLS
---------------AVEGI-IGATFKYPHLLSQAL--------------
-----------------------THGSIH-G-Y--ENT-CYERLEFLGDA
VLD----F-------------------------L----------------
VVRHVFNRN-D---YMSPGAMTLLK-----------------------SA
--MVS----------NSAL-------AAVCVRTGLHEYLLYESYALGNTI
RSYAD-QLETRRQE-------EHQ-K-AV-R--------DGRPPGQYWLD
----M--E------------------PP-K--------------------
----------ILS--------DVVESIIGALYISDGF-ISDGVEFMFQKI
LEPFYDQHITV------------KTLS-----------HHPTKILFEIMQ
AQG-C-----------------------------QQFS-------IE-KE
K--L-G----------------G-T-------------------------
--------------------------------------------------
--------------------HG----TR---------C------------
-----D-----------------VTVHDIILASAT----E-STG--YIA-
GR-M-AST-------------------------AALDALE----------
----------GD-P------------------------------------
--------------------------------------------------
S-------------------------------------------------
--------------------------------------------------
-------------------------------------F-MAHNCSCRNRT
-QMGKK-DY---------K---N---R----L-E-----K------M-LA
------------D-L---------------------------------E-
EG------------------------------------------------
----------------------Q---N------V--T-A-------E--E
D---------------PN--N-----------------------------
---G----------------------------------------------
-MEV------I----------------------------
>KAG1770037.1/1-1232
M-------------------------------------------------
--------------------------------------------------
--------------------------------------------------
--------------------------------------------------
--------------------------------------------------
--------------------------------------------------
--------------------------------------------------
--------------------------------------------------
--------------------------------------------------
--------------------------------------------------
--------------------------------------------------
--------------------------------------------------
--------------------------------------------------
--------------------------------------------------
--------------------------------------------------
--------------------------------------------------
--------------------------------------------------
--------------------------------------------------
--------------------------------------------------
--------------------------------------------------
--------------------------------------------------
--------------------------------------------------
--------------------------------------------------
--------------------------------------------------
--------------------------------------------------
--------------------------------------------------
--------------------------------------------------
--------------------------------------------------
--------------------------------------------------
--------------------------------------------------
--------------------------------------------------
--------------------------------------------------
--------------------------------------------------
--------------------------------------------------
--------------------------------------------------
--------------------------------------------------
--------------------------------------------------
--------------------------------------------------
--------------------------------------------------
--------------------------------------------------
--------------------------------------------------
--------------------------------------------------
--------------------------------------------------
--------------------------------------------------
--------------------------------------------------
--------------------------------------------------
--------------------------------------------------
--------------------------------------------------
--------------------------------------------------
--------------------------------------------------
--------------------------------------------------
--------------------------------------------------
--------------------------------------------------
--------------------------------------------------
--------------------------------------------------
--------------------------------------------------
--------------------------------------------------
--------------------------------------------------
--------------------------------------------------
EA-L-------HEI---DPEE-S-------S--F--T-NTFR-AARYALV
E--VGL-CAS-----------D--L-------------------------
--------VW----------------RRAIRECT-ADGN-----------
-------------------------------------------------D
DD--------D---------------------------------------
-------------PIF----------------------------------
-----------------------E--I----------ANK----I-----
--RN------------------------------------------LVKN
W-------------VF-A-MPNL-------------------NLSSRSFN
VTPKFVQ-------------------------------------------
--------------------LI---HVLKS--------C-G-A---Y---
G-D--KFRG--I-VL---------------------V------Q------
-----------------------------------RSEVA--------TI
MV---------------DTIR----TM---I--D--ELPFVRPYALVSEL
L-V---------------------------A------DS-----------
-------H----------------EQ---REFLDN---FAS-GKYNLFIL
IKAL-E-D-IDLPRANVFIRYNLFESQLSYAFACAHT-M-V-P---DGHL
IHMVE---------------------------------------------
--KGND-LHRRILQEYSGP-AVDARWIEVVFQG----G--N---------
------------------------------SPVP-S-C-P-LK--E--TG
-------N-P-Y--PSDE-------E-TA------------HR--ISI--
-----GDS----VNGGRLFEG----DA-LLAVFRIAASLQRNIS-----K
-LSLHPLFAVHPI------P-S-MSGVQQFVCTVTLPPG--L---P--L-
QM-IQG-----PPRFTPAHARRSGAYQ----FCLRLFEFSSLDYRLIYPP
HRSDD-N-GH----------------------------------------
--------------------------------------------------
-------------------------------A------N---PSL-----
----L-K-------SD-LVSG-NSCYM----RKRPDF--------WVN-S
LRI-------P---E-ERLFPVVISVG---N---P-----------E---
G-PSEPYAPIIILTR-Q-PL-PHLEP-FKL-FFYGVF-------------
A--T-VKNARGPA-I-IFDG-ERLNELHSYTLRICRTIANKA-FVC-SLE
---------------K-----------MAYFIAPLLPS--R--ATDF---
-----------------------------SC-LNMT-DLRDAVDWQAVAR
ANS---S--Y-VTRFSSD-N---LR--D-PNEFEDAV-IQDRLVEFTRR-
CYVVRLRLDLSPMSK-PPDSP------------------R-E--------
--------------AEYANILE-YCK---A---R-----------RK---
---------GF-QG-L-QD------------------N--NQPLIEVSKA
AAVLNRLNPVHKP---F-I-E---T---------------N---------
KTGP----K----------------Y--L----IPELCG---KCTIPA--
--------------S-IYRTALLLPSITRRIDDFLIVKELNAQFFAN-MI
LEQHLLSAVFAPSAT--F-ETDYERLELL----------------G----
---------------------DSFLKYFSSVYVFVFN-P--ALS------
------E---G--------------------------ALHKARQHIISNK
VLTQCGLSIG-LPSYI--QGKTFSCKLWQPPNFTVQDV-S-------P--
-Q-H----L----GGS------------------N-------NL------
--------------------------------------------------
----T------------S-----S---S----------------------
-----G--------------------------------------------
--------------------------------------------------
--------------------------------------------------
-----N--------------------------------------------
------G-------------------------------------------
--------------------------------------------------
--------------------------------------------------
---------------------------------------G-I--------
-------------A------N-----------------------------
--------------------------------------------------
--------------------------------------------------
--------------------------------------------------
----------------------------------------------D---
-T------------------------------------------------
--------------E-T--Q------------------------------
AP------------------------------------------------
--------------------------------------------------
--I--------------------------------N---D-T--------
-----------G-S------------------------------------
--------------------------------------------------
------------------------------S-----------TA-QL-T-
S-HS-KTK-HK-APD-DNITQWLG---------D-K--------------
--------T------------IADVAEAIIGAAYLSG-G-----------
-----------RDVALRVIKTLRLPVAD-VEQWEDF---RRKA----L-A
------P----------P-SN--V-TP---------R----LR--GSTLS
---------------AVEGI-IGVSFKYPHLLSQAL--------------
-----------------------THGSIH-G-Y--ENT-CYERLEFLGDA
VLD----F-------------------------L----------------
VVRHVFNRD-D---HMSPGAMTLLK-----------------------SA
--MVS----------NSAL-------AAVCVRTGLHAYLLYESYTLANSI
QSYAE-QLETRRQE-------EHQ-K-AI-R--------DGRPSGQYWLD
----M--E------------------PP-K--------------------
----------ILS--------DVVESIIGALYISDGF-TSDGVELMFRKI
LEPFYDQHITV------------KTLS-----------HHPTKILFEIMQ
TQG-C-----------------------------QQFS-------IE-KE
K--V-G----------------E-T-------------------------
--------------------------------------------------
--------------------QG----TR---------C------------
-----D-----------------VIVHDIILASAT----E-STG--YIA-
GR-M-AST-------------------------AALDALE----------
----------GD-P------------------------------------
--------------------------------------------------
S-------------------------------------------------
--------------------------------------------------
-------------------------------------F-MAHNCSCRNRT
-QMGKK-DY---------K---N---R----L-E-----K------M-LA
------------D-L---------------------------------E-
EG------------------------------------------------
----------------------Q---N------V--T-T-------E--E
D---------------HN--D-----------------------------
---D----------------------------------------------
-MED------------QLFE--QS---------------
>KAG1779811.1/1-1269
ML---------------------------------Q--------------
--------------------------------------------------
---------------------------------------A----P-----
----------------------------SLT-------------------
--------------------------------------------------
--------------------------------------------------
--------------------------------------------------
--------------------------------------------------
--------------------------------------------------
--------------------------------------------------
--------------------------------------------------
--------------------------------------------------
--------------------------------------------------
--------------------------------------------------
--------------------------------------------------
--------------------------------------------------
--------------------------------------------------
--------------------------------------------------
--------------------------------------------------
--------------------------------------------------
--------------------------------------------------
--------------------------------------------------
--------------------------------------------------
--------------------------------------------------
--------------------------------------------------
--------------------------------------------------
--------------------------------------------------
--------------------------------------------------
--------------------------------------------------
--------------------------------------------------
--------------------------------------------------
--------------------------------------------------
--------------------------------------------------
--------------------------------------------------
--------------------------------------------------
--------------------------------------------------
--------------------------------------------------
--------------------------------------------------
--------------------------------------------------
--------------------------------------------------
--------------------------------------------------
--------------------------------------------------
--------------------------------------------------
--------------------------------------------------
--------------------------------------------------
--------------------------------------------------
--------------------------------------------------
--------------------------------------------------
--------------------------------------------------
--------------------------------------------------
--------------------------------------------------
--------------------------------------------------
--------------------------------------------------
------------------------------SK--PVL-------------
--------------------------------------------------
--------------------------------------------------
--------------C---AS-DI-R-------------------------
---------------------------------------PL-EAVI-LYD
ALL-P--NAE-SR-----------------------------------LM
EA-L-------HEI---DPEE-S-------F--F--T-NTFR-AARYALA
E--VGL-CAS-----------D--L-------------------------
--------IW----------------RRAIREYT-ANKN-----------
-------------------------------------------------D
DD--------D---------------------------------------
-------------PVF----------------------------------
-----------------------E--I----------ANK----I-----
--RD------------------------------------------LVKN
W-------------VF-A-MPNL-------------------NLSSRGFN
MTPKFVQ-------------------------------------------
--------------------LI---HVLKS--------C-G-S---Y---
G-D--KFRG--I-VL---------------------V------Q------
-----------------------------------RSEVA--------TI
MV---------------DIMR----TM---I--D--ELAFVRPYALASEL
L-V---------------------------T------DG-----------
-------H----------------EQ---RQLLDN---FAS-GKYNLLIL
IKTL-E-D-IDLPRANVVIRYNLFESQLSYAFACAHT-M-V-P---DGHL
IHMVE---------------------------------------------
--KGND-LHRRILQEYSGP-AVDDRWIEVVLQE----G--N---------
------------------------------SPVP-S-C-P-LK--E--TG
-------N-P-Y--RSDE-------E-TA--S--------RLE--ISI--
-----GDS----VNGGRLFED----DA-LLAVFRIAANLQCSIT-----T
-PSLHPLFAVHPI----PIP-S-IGGVQQFVCTVTLPPG--L---P--L-
QT-IQG-----PPRFTPAHARRSGAFQ----FCLRLFEFSGLDYRLIYTP
RRSDD-N-AC----------------------------------------
--------------------------------------------------
-------------------------------A------N---PSL-----
----L-K-------SD-LVSG-NSCYM----RKRPDF--------WVN-S
LRI-------P---E-KRLFPVVISVG---N---P-----------E---
G-LSEPYAPIVILTR-Q-PL-PHLEP-FKL-FFYGVF-------------
A--T-VKNERGPA-V-IFDG-ERLNHLHSYTLRICRTIANKA-FVC-SLE
---------------K-----------MAYFIAPLLPS--Q--AKDF---
-----------------------------SC-SNMT-DLQGAIDWQAVAR
ANS---N--Y-VTRFNSD-N---LR--D-PSEFEDAV-IQDRLVEFTRR-
CYVVRLRPDLSPMSK-PSDSP------------------R-E--------
--------------AEYANILE-YCR---A---R-----------RK---
---------GF-QG-L-QD------------------N--NQPLIEVSKA
AAVLNRLNPVHKP---F-I-E---T---------------N---------
KTGP----K----------------Y--L----IPELCG---KCTIPA--
--------------S-IYRTALLLPSITRRIDDFLIVKELNAQFFAN-MI
LEQHLLSAVFTPSAT--F-ETDYERLELL----------------G----
---------------------DSFLKYFSSVYVFVFN-P--ALS------
------E---G--------------------------ALHKARQLIISNK
VLTQCGLSIG-LPSYI--QGKTFSYKLWQPPNFTVQDV-S-------P--
-Q-H----T----ERS------------------N-------DL------
--------------------------------------------------
----T------------S-----S---S----------------------
-----G--------------------------------------------
--------------------------------------------------
--------------------------------------------------
-----N--------------------------------------------
------G-------------------------------------------
--------------------------------------------------
--------------------------------------------------
---------------------------------------G-M--------
-------------A------I-----------------------------
--------------------------------------------------
--------------------------------------------------
--------------------------------------------------
----------------------------------------------Y---
-T------------------------------------------------
--------------K-T--Q------------------------------
AP------------------------------------------------
--------------------------------------------------
--V--------------------------------N---D-T--------
-----------N-A------------------------------------
--------------------------------------------------
------------------------------S-----------TI-HS-T-
S-QS-KTK-HK-APD-DNITQWLG---------D-K--------------
--------T------------IADVAEAIIGAAYLSG-G-----------
-----------RDVALRVIKALRLPVAD-VEQWEDF---RRKA----L-A
------P----------P-SN--V-TP---------R----LR--GGTLS
---------------AVEGI-IGASFKYPHLLSQAL--------------
-----------------------THGSIH-G-Y--ENT-CYERLEFLGDA
VLD----F-------------------------L----------------
VVRHVFNRD-D---HMSPGAMTLLK-----------------------SA
--MVS----------NSAL-------AAVCVRTGLHAYLLYESYALGNSI
QSYAE-QLETKRQE-------EHQ-K-AA-R--------DARPPGQYWLD
----M--E------------------PP-K--------------------
----------ILS--------DVVESIIGALYISDGF-TSDGVEFMFKKI
LEPFYDQHVTV------------KTLS-----------YHPTKILFEIMQ
TQG-C-----------------------------QQFF-------IE-KE
K--L-G----------------E-T-------------------------
--------------------------------------------------
--------------------HG----TR---------C------------
-----D-----------------VIVHDIILASAT----E-STG--YIA-
GR-M-AST-------------------------AALDALE----------
----------GD-P------------------------------------
--------------------------------------------------
S-------------------------------------------------
--------------------------------------------------
-------------------------------------F-MAHNCSCKNRT
-QMGKK-DY---------K---N---R----L-E-----K------M-LA
------------D-L---------------------------------E-
EG------------------------------------------------
----------------------Q---N------V--T-S-------E--E
D---------------HN--D-----------------------------
---S----------------------------------------------
-MEV---------------N-------------------
>KAG1806901.1/1-1347
ML---------------------------------R--------------
--------------------------------------------------
---------------------------------------I----W-----
----------------------------KET-------------------
---------------------------SG---------------------
-------------A--------------TTSS-----HP----------D
----------------------------------------A-N--L---K
--------------------------------C--------D--------
--------------------------------------------------
-----------------M--NQ----------------------------
-----------D-TQ--S-C------------------------------
--------------------------------------------------
--------------------------------------------------
------------------------E-------------------------
--------------------------------------------------
-----------------------------------------------A--
------GGD----------------Q-P---------------------G
L-----------------------------NNSA------L--------A
-PL-----------------------------------------------
--------------------------------------------------
--------------------------------------------------
--------------------------------------------------
--------------------------------------------------
--------------------------------------------------
--------------------------------------------------
--------------------------------------------------
--------------------------------------------------
--------------------------------------------------
--------------------------------------------------
--------------------------------------------------
--------------------------------------------------
--------------------------------------------------
--------------------------------------------------
--------------------------------------------------
--------------------------------------------------
--------------------------------------------------
--------------------------------------------------
--------------------------------------------------
--------------------------------------------------
--------------------------------------------------
--------------------------------------------------
--------------------------------------------------
--------------------------------------------------
--------------------------------------------------
--------------------------------------------------
--------------------------------------------------
--------------------------------------------------
--------------------------------------------------
--------------------------------------------------
--------------------------------------------------
--------------------------------------------------
----------------ATDGVVL----------------------NRAML
QDP--------SESL-----------------------------------
--------------T---------------SK--PVL-------------
--------------------------------------------------
--------------------------------------------------
--------------C---AS-DS-R-------------------------
---------------------------------------PL-EAVI-LYD
ALF-P--NEE-SR-----------------------------------LM
EA-L-------HEI---DPEE-S-------S--F--T-NTFR-AARYALV
E--VGL-CAS-----------D--L-------------------------
--------VW----------------RRAIREYA-ANRN-----------
-------------------------------------------------D
DD--------D---------------------------------------
-------------PNF----------------------------------
-----------------------E--I----------ANK----I-----
--RD------------------------------------------LVKN
W-------------VF-A-MPNL-------------------NLSSRGFN
VTPKFVQ-------------------------------------------
--------------------LI---HVLKS--------C-G-A---Y---
G-D--KFCG--I-IL---------------------V------Q------
-----------------------------------RSEVA--------TI
MV---------------DIMR----TM---I--D--ELAFIRPYALTSEL
L-V---------------------------T------DG-----------
-------H----------------EQ---RELLHN---FAN-GKFNLLIL
IKNL-E-D-IDLPRANVFIRYNLFESQLSYAFACAHT-M-V-P---DGHL
IHMAE---------------------------------------------
--KGND-LHRRILQEYSGP-AVDDKWIEVVSQG----G--N---------
------------------------------SSIP-S-C-P-LK--E--TG
-------N-P-Y--RSDE-------E-TA--S--------RPE--ISI--
-----GDS----VNGGRLFED----DA-LLAVFRIATSLQRSIT-----T
-PSLHPLFVVHSI----PVP-S-MGGVQQFVCTVTLPPG--L---P--L-
QT-IQG-----PPRLTPTHARRSGAYQ----FCLQLFELSGLDYRLIYTP
RRSDE-N-AY----------------------------------------
--------------------------------------------------
-------------------------------A------N---PSL-----
----L-K-------SD-LVSG-NSCYM----RKRPDF--------WVN-S
LQN-------S---K-ERLFPVVVSVG---N---P-----------E---
G-PSEPYAPIIILTR-Q-PL-PHLEP-FKL-FFYGVF-------------
A--T-VKNARGPA-V-IFDS-EHLNDLHSYTLRICRTIANKA-FVC-SME
---------------K-----------MAYFIAPLLPS--Q--AKDA---
-----------------------------SW-SNLI-DLHDAIDWQAVAR
ANS---N--Y-ITRFSSD-S---LR--D-PSEFEDAV-VQDRLVEFTRR-
CYVVRLRPDLSPMSK-PPDSP------------------R-E--------
--------------MEYANILE-YCR---A---R-----------RK---
---------GF-QS-L-QD------------------N--NQPLIEVSKA
ATVLNRLNPVHKP---L-I-E---T---------------N---------
KTGP----K----------------Y--F----IPELCG---KCTIPA--
--------------S-IYRTALLLPSITRRIDDFLIVKELNAQFFAN-MI
LEHHLLSAVFAPSAT--F-ETDYERLELL----------------G----
---------------------DSFLKYFSSVYVFVFN-P--ALS------
------E---G--------------------------ALHKARQHIISNK
VLTQCALSIG-LPSYI--QGKTFSYKLWQPPNFTVQDL-S-------L--
-Q-H----L----GRP------------------N-------NL------
--------------------------------------------------
----T------------S-----S---S----------------------
-----G--------------------------------------------
--------------------------------------------------
--------------------------------------------------
-----N--------------------------------------------
------G-------------------------------------------
--------------------------------------------------
--------------------------------------------------
---------------------------------------G-M--------
-------------A------I-----------------------------
--------------------------------------------------
--------------------------------------------------
--------------------------------------------------
----------------------------------------------D---
-T------------------------------------------------
--------------M-T--Q------------------------------
AP------------------------------------------------
--------------------------------------------------
--V--------------------------------N---D-I--------
-----------N-A------------------------------------
--------------------------------------------------
------------------------------S-----------AM-HS-T-
S-QS-KMK-HK-APD-DNITQWLG---------D-K--------------
--------T------------IADVAEAIIGAAYLSG-G-----------
-----------RDVALRVIKALRLPVAN-VEQWEDF---RQKA----L-A
------P----------P-SN--V-TP---------R----LR--GGTLS
---------------AVEGI-IGASFKYPHLLSQAL--------------
-----------------------THGSIH-G-Y--ENT-CYERLEFLGDA
VLD----F-------------------------L----------------
VVRHVFNRD-D---HMSPGAMTLLK-----------------------SA
--MVS----------NSAL-------AAVCVRTGLHAYLLYESYALGNSI
QSYAE-RLETRRQE-------EHQ-K-AV-R--------DGRPPGQYWLD
----M--E------------------PP-K--------------------
----------ILS--------DVVESIIGALYISDGF-TSDGVELMFKTI
LEPFYDQHVTI------------KTLS-----------HHPTKILFEIMQ
TQG-C-----------------------------QQFS-------IE-KE
K--L-G----------------E-T-------------------------
--------------------------------------------------
--------------------DG----TR---------CDGRIKVVSMWNE
LMSLPL-----------------VIVHDIVLATAT----E-STG--YIA-
GR-M-AST-------------------------AALDALE----------
----------GD-P------------------------------------
--------------------------------------------------
S-------------------------------------------------
--------------------------------------------------
-------------------------------------F-MAHNCSCRNRT
-HIGKK-DY---------K---N---R----L-E-----K------M-LA
------------D-L---------------------------------E-
EG------------------------------------------------
----------------------Q---N------A--T-T-------E--E
D---------------HN--D-----------------------------
---A----------------------------------------------
-MEV------N----------------------------
>KAG1820277.1/1-1278
ML---------------------------------Q--------------
--------------------------------------------------
---------------------------------------D----P-----
----------------------------SL--------------------
--------------------------------------------------
--------------------------------------------------
--------------------------------------------------
--------------------------------------------------
--------------------------------------------------
--------------------------------------------------
--------------------------------------------------
--------------------------------------------------
--------------------------------------------------
--------------------------------------------------
--------------------------------------------------
--------------------------------------------------
--------------------------------------------------
--------------------------------------------------
--------------------------------------------------
--------------------------------------------------
--------------------------------------------------
--------------------------------------------------
--------------------------------------------------
--------------------------------------------------
--------------------------------------------------
--------------------------------------------------
--------------------------------------------------
--------------------------------------------------
--------------------------------------------------
--------------------------------------------------
--------------------------------------------------
--------------------------------------------------
--------------------------------------------------
--------------------------------------------------
--------------------------------------------------
--------------------------------------------------
--------------------------------------------------
--------------------------------------------------
--------------------------------------------------
--------------------------------------------------
--------------------------------------------------
--------------------------------------------------
--------------------------------------------------
--------------------------------------------------
--------------------------------------------------
--------------------------------------------------
--------------------------------------------------
--------------------------------------------------
--------------------------------------------------
--------------------------------------------------
--------------------------------------------------
--------------------------------------------------
--------------------------------------------------
--------------T---------------SK--PVL-------------
--------------------------------------------------
--------------------------------------------------
--------------C---AS-GI-R-------------------------
---------------------------------------PV-EAVI-LYD
ALL-P--NAE-SK-----------------------------------LM
EA-L-------HEI---DPEE-S-------S--F--T-NTFR-AARYALA
E--VGL-CAS-----------D--L-------------------------
--------VW----------------RRAIREYA-ANRN-----------
-------------------------------------------------D
DD--------D---------------------------------------
-------------PVF----------------------------------
-----------------------E--I----------ANK----I-----
--RD------------------------------------------LVKN
W-------------VF-A-MPNL-------------------NISSRGFN
VTPKFVQ-------------------------------------------
--------------------LI---HVLKS--------C-G-A---Y---
G-D--KFRG--I-VL---------------------V------Q------
-----------------------------------RSEVA--------TI
MV---------------NIMR----TM---I--D--ELAFVRPYALSSE-
--------------------------------------------------
------------------------LF---RELLDN---FAS-GKHNLLIL
IKTL-E-D-IDLPRVNVFIRYDLFESQLSYAFACAHT-M-V-P---DGHL
IHMVE---------------------------------------------
--KGSD-LHRRILQEYSGP-ALDDRWIKVVLQG----G--N---------
------------------------------SPVP-S-C-P-LK--E--TG
-------N-P-Y--RSDE-------E-MA--S--------RPE--ISI--
-----GDS----INGGRLLED----DA-LLAVFRIAANLQCSII-----T
-PFLHPLFVVHPT----PIP-S-MGGVQQFVCTVTLPPG--L---P--L-
QT-IQG-----PPCFTPVHARRSGAYR----FCLRLFEFSGLDYRLIYTP
DRSDD-N-AY----------------------------------------
--------------------------------------------------
-------------------------------A------N---PSL-----
----L-K-------SD-LVSG-NSCYM----RKRPNF--------WVN-S
LRI-------S---E-ERLFPVVISVG---N---P-----------E---
G-PSEPYAPIVILTR-Q-PL-PHLEP-FKL-FFYGVF-------------
A--T-VKNARGPA-L-IFDG-ERLNDLHSYTLRICRTIANKA-FVC-SLE
---------------K-----------MAYFIAPLLPS--Q--AKDF---
-----------------------------SC-SNTT-NLQDAIDWEAVAR
ANS---N--Y-VTRFSSD-N---LR--D-LSEFEDAV-IQDRLVEFTRR-
CYVVRLRPDLSPMSK-PSDSP------------------R-E--------
--------------AEYANILE-YCR---A---R-----------RK---
---------GF-QG-L-QD------------------N--NQPLIEVSKA
AAVLNRLNPVHKP---L-I-E---T---------------N---------
KTSP----K----------------Y--L----IPELCG---KCTIPA--
--------------S-IYRTALLLPSITRRIDDFLIVKELNAQFFAN-MI
LEQHLLSAVFAPSAT--F-ETDYERLELL----------------G----
---------------------DSFLKYFSSVYVFVFN-P--ALS------
------E---G--------------------------ALHKARQHIISNK
VLTQCGLSIG-LPSYI--QGKTFSYKLWQPPNFTVQDV-S-------M--
-Q-H----L----GRS------------------N-------DF------
--------------------------------------------------
----T------------S-----S---S----------------------
-----G--------------------------------------------
--------------------------------------------------
--------------------------------------------------
-----N--------------------------------------------
------G-------------------------------------------
--------------------------------------------------
--------------------------------------------------
---------------------------------------G-M--------
-------------T------I-----------------------------
--------------------------------------------------
--------------------------------------------------
--------------------------------------------------
----------------------------------------------D---
-T------------------------------------------------
--------------Q-T--Q------------------------------
AP------------------------------------------------
--------------------------------------------------
--V--------------------------------N---D-T--------
-----------N-A------------------------------------
--------------------------------------------------
------------------------------S-----------TM-LS-T-
S-QS-KTK-HK-APD-DNITQWLG---------D-K--------------
--------T------------IADVAEAIIGAAYLSG-G-----------
-----------RNVALRAIKALRLPVAD-VEQWEDF---RRKA----L-A
------P----------P-SN--V-TP---------R----LR--GGTLS
---------------AVEEI-IGASFKYPHLLSQAL--------------
-----------------------THGSIH-G-Y--ENT-CYERLEFLGDA
VLD----F-------------------------L----------------
VVRHVFNRD-D---HMSPGAMTLLK-----------------------SA
--MVS----------NSAL-------AAVCVRTGLHAYLLYESYALGNSI
QSYAE-QLETRRQE-------EHQ-K-AV-R--------DGRPPGQYWLD
----M--E------------------PP-K--------------------
----------ILS--------DVVESIIGALYISDGF-TSDGVESMFEKI
LEPFYDQHVTV------------KTLS-----------HHPTKILFEIMQ
TQG-C-----------------------------QQFS-------IE-KE
K--L-G----------------E-T-------------------------
--------------------------------------------------
--------------------HG----TR---------CDGRIQIVSMW-N
VLMSLP-----------------VIVHDIILASAT----E-STG--YIA-
GR-M-AST-------------------------AALDALE----------
----------GD-P------------------------------------
--------------------------------------------------
S-------------------------------------------------
--------------------------------------------------
-------------------------------------F-MAHNCSCRNRI
-QMGKK-DY---------K---N---R----L-E-----K------M-LA
------------D-L---------------------------------E-
EG------------------------------------------------
----------------------Q---N------V--T-T-------E--E
D---------------HN--N-----------------------------
---G----------------------------------------------
-MGI---------------E-------------------
>KAG1833046.1/1-1202
ML------------------------------------------------
--------------------------------------------------
--------------------------------------------------
--------------------------------------------------
--------------------------------------------------
--------------------------------------------------
--------------------------------------------------
--------------------------------------------------
--------------------------------------------------
--------------------------------------------------
--------------------------------------------------
--------------------------------------------------
--------------------------------------------------
--------------------------------------------------
--------------------------------------------------
--------------------------------------------------
--------------------------------------------------
--------------------------------------------------
--------------------------------------------------
--------------------------------------------------
--------------------------------------------------
--------------------------------------------------
--------------------------------------------------
--------------------------------------------------
--------------------------------------------------
--------------------------------------------------
--------------------------------------------------
--------------------------------------------------
--------------------------------------------------
--------------------------------------------------
--------------------------------------------------
--------------------------------------------------
--------------------------------------------------
--------------------------------------------------
--------------------------------------------------
--------------------------------------------------
--------------------------------------------------
--------------------------------------------------
--------------------------------------------------
--------------------------------------------------
--------------------------------------------------
--------------------------------------------------
--------------------------------------------------
--------------------------------------------------
--------------------------------------------------
--------------------------------------------------
--------------------------------------------------
--------------------------------------------------
--------------------------------------------------
--------------------------------------------------
--------------------------------------------------
--------------------------------------------------
--------------------------------------------------
--------------------------------------------------
--------------------------------------------------
--------------------------------------------------
--------------------------------------------------
--------------------------------------------------
--------------------------------------------------
------------------------------------------------WS
K--VGL-CAS-----------D--L-------------------------
--------VW----------------RRAIREYV-ANRN-----------
-------------------------------------------------D
DD--------D---------------------------------------
-------------PNF----------------------------------
-----------------------E--I----------ANK----I-----
--RD------------------------------------------LVKN
W-------------VF-A-MPNL-------------------NLSSRGFN
VTPKFVQ-------------------------------------------
--------------------LI---HVLKS--------C-G-A---Y---
G-D--TFCG--I-VL---------------------V------Q------
-----------------------------------RSEVA--------II
MV---------------DIMR----TM---I--D--ELAFIRPYALTSEL
L-V---------------------------T------DG-----------
-------H----------------EQ---RELLHN---FAN-GKFNLLIL
IKNL-E-D-IDLPRANVFIRYNLFESQLSYAFACAHT-M-V-P---DGHL
IHMAE---------------------------------------------
--KGND-LHRRTLQEYSGL-AVDDKWIEVVSQG----G--N---------
------------------------------SSIP-S-C-P-LK--E--TG
-------N-P-Y--RSDE-------E-TA--S--------RPE--VSI--
-----GDP----VNGGRLFED----DA-LLAVAALQIHLF----------
----SPLFVVHPI----PIP-S-MGGVQQFVCTVTLPPG--L---P--L-
QT-IQG-----PPRSTPTHARRSGAYQ----FCLQLFELSGLDFRLIYTP
RRSDE-T-AY----------------------------------------
--------------------------------------------------
-------------------------------A------N---PSL-----
----L-K-------SD-LVSG-NSCYM----RKRPDF--------WVN-S
LQN-------S---K-ERLFPVVVSVG---N---P-----------E---
G-PSEPYAPIIILTR-Q-PL-PHLEP-FKL-FFYGVF-------------
A--T-VKNARGPA-V-IFDG-ERLNDLHSYTLRICRTIANKA-FVC-SME
---------------K-----------MAYFIAPLLPS--Q--AKDV---
-----------------------------SW-SNLI-DLHDAIDWQAVAR
ANS---N--Y-ITRFSSD-S---LR--D-PSEFEDAV-VQDRLAEFTRR-
CYVVRLRPDLSPMSK-PPDSP------------------R-E--------
--------------MEYANILE-YCK---A---R-----------RK---
---------GF-QS-L-QD------------------N--NQPLIEVSKA
ATVLNRLNPVHKP---L-I-E---T---------------N---------
KTGP----K----------------Y--L----IPELCG---KCTIPA--
--------------S-IYRTALLLPSITRRIDDFLIVKELNAQFFAN-MI
LEQHLLSAVFAPSAT--F-ETDYERLELL----------------G----
---------------------DSFLKYFSSVYVFVFN-P--ALS------
------E---G--------------------------ALHKARQHIISNK
VLTQCALSIG-LPSYI--QGKTFSYKLWQPPNFTVQDL-S-------L--
-Q-H----L----GRS------------------N-------DL------
--------------------------------------------------
----T------------S-----S---S----------------------
-----G--------------------------------------------
--------------------------------------------------
--------------------------------------------------
-----N--------------------------------------------
------G-------------------------------------------
--------------------------------------------------
--------------------------------------------------
---------------------------------------G-M--------
-------------A------I-----------------------------
--------------------------------------------------
--------------------------------------------------
--------------------------------------------------
----------------------------------------------D---
-T------------------------------------------------
--------------M-T--Q------------------------------
AP------------------------------------------------
--------------------------------------------------
--V--------------------------------N---D-I--------
-----------N-A------------------------------------
--------------------------------------------------
------------------------------S-----------AM-HS-T-
S-QS-KMK-HK-APD-DNITQWLG---------D-K--------------
--------T------------IADVAEAIIGAAYLSG-G-----------
-----------RDVALRVIKALRLPVAN-VEQWEDF---RQKA----L-A
------P----------P-SN--V-TP---------R----LR--GGTLS
---------------AVEGI-IGASFKYPHLLSQAL--------------
-----------------------THGSIH-G-Y--ENT-CYERLEFLGDA
VLD----F-------------------------L----------------
VVRHVFNRD-D---HMSPGAMTLLK-----------------------SA
--MVS----------NSAL-------AAVCVRTGLHAYLLYESYALGNSI
QSYAE-QLETRRQE-------EHQ-K-AV-R--------DGRPPGQYWLD
----M--E------------------PP-K--------------------
----------ILS--------DVVESIIGALYISDGF-TSDGVELMFKTI
LEPFYDQHVTI------------KTLS-----------HHPTKILFEIMQ
TQG-C-----------------------------QQFS-------IE-KQ
K--L-G----------------E-T-------------------------
--------------------------------------------------
--------------------DG----TR---------C------------
-----D-----------------VIVHDIILASAT----E-STG--YIA-
GR-M-AST-------------------------AALDALE----------
----------GD-P------------------------------------
--------------------------------------------------
S-------------------------------------------------
--------------------------------------------------
-------------------------------------F-MAHNCSCRNFR
TQIGKK-DY---------K---N---R----L-E-----K------M-LA
------------D-L---------------------------------E-
EG------------------------------------------------
----------------------Q---N------A--T-T-------E--E
G---------------HN--D-----------------------------
---A----------------------------------------------
-MEV------N----------------------------
>KAG1839069.1/1-1329
ML---------------------------------R--------------
--------------------------------------------------
---------------------------------------I----W-----
----------------------------KET-------------------
---------------------------SG---------------------
-------------A--------------TS-S-----HP----------D
----------------------------------------A-N--L---K
--------------------------------C--------D--------
--------------------------------------------------
-----------------M--NQ----------------------------
-----------D-TQ--S-C------------------------------
--------------------------------------------------
--------------------------------------------------
------------------------E-------------------------
--------------------------------------------------
-----------------------------------------------A--
------GGD----------------Q-P---------------------G
L-----------------------------NNSA------L--------A
-PL-----------------------------------------------
--------------------------------------------------
--------------------------------------------------
--------------------------------------------------
--------------------------------------------------
--------------------------------------------------
--------------------------------------------------
--------------------------------------------------
--------------------------------------------------
--------------------------------------------------
--------------------------------------------------
--------------------------------------------------
--------------------------------------------------
--------------------------------------------------
--------------------------------------------------
--------------------------------------------------
--------------------------------------------------
--------------------------------------------------
--------------------------------------------------
--------------------------------------------------
--------------------------------------------------
--------------------------------------------------
--------------------------------------------------
--------------------------------------------------
--------------------------------------------------
--------------------------------------------------
--------------------------------------------------
--------------------------------------------------
--------------------------------------------------
--------------------------------------------------
--------------------------------------------------
--------------------------------------------------
--------------------------------------------------
----------------ATDGVVL----------------------NRAML
QDP--------SESL-----------------------------------
--------------T---------------SK--PVL-------------
--------------------------------------------------
--------------------------------------------------
--------------C---VS-DS-R-------------------------
---------------------------------------PL-EAVI-LYD
ALL-P--NAE-SR-----------------------------------LM
EA-L-------HEI---DPEE-S-------S--F--T-NTFR-AARYALV
E--VGL-CAS-----------D--L-------------------------
--------VW----------------RRAIREYV-ANRN-----------
-------------------------------------------------D
DD--------D---------------------------------------
-------------PNF----------------------------------
-----------------------E--I----------ANK----I-----
--RD------------------------------------------LVKN
W-------------VF-A-MPNL-------------------NLSSRGFN
VTPKFVQ-------------------------------------------
--------------------LI---HVLKS--------C-G-A---Y---
G-D--TFCG--I-VL---------------------V------Q------
-----------------------------------RSEVA--------II
MV---------------DIMR----TM---I--D--ELAFIRPYALTSEL
L-V---------------------------T------DG-----------
-------H----------------EQ---RELLHN---FAN-GKFNLLIL
IKNL-E-D-IDLPRANVFIRYNLFESQLSYAFACAHT-M-V-P---DGHL
IHMAE---------------------------------------------
--KGND-LHRRILQEYSGP-AVDDKWIEVVSQG----G--N---------
------------------------------SSIP-S-C-P-LK--E--TG
-------N-P-Y--RSDE-------E-TA--S--------RPE--VSI--
-----GDP----VNGGRLFED----DA-LLAVFRIATSLQRSIT-----N
-PSLHPLFVVHPI----PIP-S-MGGVQQFVCTVTLPPG--L---P--L-
QT-IQG-----PPRLTPTHARRSGAYQ----FCLQLFELSGLDYRLIYTP
RRSDE-T-AY----------------------------------------
--------------------------------------------------
-------------------------------A------N---PSL-----
----L-K-------SD-LVSG-NSCYM----RKRPDF--------WVN-S
LQN-------S---K-ERLFPVVVSVG---N---P-----------E---
G-PSEPYAPIIILTR-Q-PL-PHLEP-FKL-FFYGVF-------------
A--T-VKNARGPA-V-IFDG-ERLNDLHSYTLRICRTIANKA-FVC-SME
---------------K-----------MAYFIAPLLPS--Q--AKDV---
-----------------------------SW-SNLI-DLHDVIDWQAVAR
ANS---N--Y-ITRFSSD-S---LR--D-PSEFEDAV-VQDRLVEFTRR-
CYVVRLRPDLSPMSK-PPDSP------------------R-E--------
--------------MEYANILE-YCR---A---R-----------RK---
---------GF-QS-L-QD------------------N--NQPLIEVSKA
ATVLNRLNPVHKP---L-I-E---T---------------N---------
KSGP----K----------------Y--L----IPELCG---KCTIPA--
--------------S-IYRTALLLPSITRRIDDFLIVKELNAQFFAN-MI
LEQHLLSAVFAPSAT--F-ETDYERLELL----------------G----
---------------------DSFLKYFSSVYVFVFN-P--ALS------
------E---G--------------------------ALHKARQHIISNK
VLTQCALSIG-LPSYI--QGKTFSYKLWQPPNFTVQDL-S-------L--
-Q-H----L----GRS------------------N-------DL------
--------------------------------------------------
----T------------S-----S---S----------------------
-----G--------------------------------------------
--------------------------------------------------
--------------------------------------------------
-----N--------------------------------------------
------G-------------------------------------------
--------------------------------------------------
--------------------------------------------------
---------------------------------------G-M--------
-------------A------I-----------------------------
--------------------------------------------------
--------------------------------------------------
--------------------------------------------------
----------------------------------------------D---
-T------------------------------------------------
--------------M-T--Q------------------------------
AP------------------------------------------------
--------------------------------------------------
--V--------------------------------N---D-I--------
-----------N-A------------------------------------
--------------------------------------------------
------------------------------S-----------TM-HS-T-
S-QS-KMK-HK-APD-DNITQWLG---------D-K--------------
--------T------------IADVAEAIIGAAYLSG-G-----------
-----------RDVALRVIKALRLPVAN-VEQWEDF---CQKA----L-A
------P----------P-SN--V-TP---------R----LR--GGTLS
---------------AVEGI-IGASFKYPHLLSQAL--------------
-----------------------THGSIH-G-Y--ENT-CYERLEFLGDA
VLD----F-------------------------L----------------
VVRHVFNRD-D---HMSPGAMTLLK-----------------------SA
--MVS----------NSAL-------AAVCVRTGLHAYLLYESYALGNSI
QSYAE-QLETRRQE-------EHQ-K-AV-R--------DGRPPGQYWLD
----M--E------------------PP-K--------------------
----------ILS--------DVVESIIGALYISDGF-TSDGVELMFKTI
LEPFYDQHVTI------------KTLS-----------HHPTKILFEIMQ
TQG-C-----------------------------QQFS-------IE-KQ
K--L-G----------------E-T-------------------------
--------------------------------------------------
--------------------DG----TR---------C------------
-----D-----------------VIVHDIILASAT----E-STG--YIA-
GR-M-AST-------------------------AALDALE----------
----------GD-P------------------------------------
--------------------------------------------------
S-------------------------------------------------
--------------------------------------------------
-------------------------------------F-MAHNCSCRNRT
-QIGKK-DY---------K---N---R----L-E-----K------M-LA
------------D-L---------------------------------E-
EG------------------------------------------------
----------------------Q---N------A--T-T-------E--E
D---------------HN--D-----------------------------
---A----------------------------------------------
-MEV------N----------------------------
>KAG1874526.1/1-1247
M-------------------------------------------------
--------------------------------------------------
--------------------------------------------------
--------------------------------------------------
--------------------------------------------------
--------------------------------------------------
--------------------------------------------------
--------------------------------------------------
--------------------------------------------------
--------------------------------------------------
--------------------------------------------------
--------------------------------------------------
--------------------------------------------------
--------------------------------------------------
--------------------------------------------------
--------------------------------------------------
--------------------------------------------------
--------------------------------------------------
--------------------------------------------------
--------------------------------------------------
--------------------------------------------------
--------------------------------------------------
--------------------------------------------------
--------------------------------------------------
--------------------------------------------------
--------------------------------------------------
--------------------------------------------------
--------------------------------------------------
--------------------------------------------------
--------------------------------------------------
--------------------------------------------------
--------------------------------------------------
--------------------------------------------------
--------------------------------------------------
--------------------------------------------------
--------------------------------------------------
--------------------------------------------------
--------------------------------------------------
--------------------------------------------------
--------------------------------------------------
--------------------------------------------------
--------------------------------------------------
--------------------------------------------------
--------------------------------------------------
--------------------------------------------------
--------------------------------------------------
--------------------------------------------------
--------------------------------------------------
--------------------------------------------------
--------------------------------------------------
--------------------------------------------------
--------------------------------------------------
--------------------------------------------------
--------------------------------------------------
--------------------------------------------------
--------------------------------------------------
--------------------------------------------------
--------------------------------------------------
--------------------------------------------------
EA-L-------HEI---DPEE-S-------T--F--T-NTFR-ASRYALA
E--VGL-CAS-----------D--L-------------------------
--------VW----------------RRAIREYT-ANRN-----------
-------------------------------------------------D
DD--------D---------------------------------------
-------------PVF----------------------------------
-----------------------E--I----------ANK----I-----
--RD------------------------------------------LVKN
W-------------VF-V-MPNL-------------------NLSSRGFN
VTPKFVQ-------------------------------------------
--------------------LI---HVLKS--------C-G-T---Y---
G-D--KFRG--I-VL---------------------V------Q------
-----------------------------------RSEVA--------TI
MV---------------DIIR----TM---I--D--ELAFVRPHALASEL
L-V---------------------------T------DG-----------
-------H----------------QQ---RELLDN---FAS-GKYNLLIL
IKPL-E-D-IDLPRANVFIRYNLFESQLSYAFACAHT-M-V-P---DGHL
IHMVE---------------------------------------------
--KGND-LHRRILQEYSGP-AVDDRWIEVVLQG----G--N---------
------------------------------SPVP-S-C-P-LK--E--TG
-------D-P-Y--RSDE-------E-TA--S--------RPE--ISI--
-----GDS----VNGGRLFED----DA-LLVVFRIAANLQRSNT-----T
-PSLHPLFVVHPI----PIP-S-MGGVQQFVCTVTLPPG--L---P--L-
QT-IRG-----PPRLTPVHARRSGAFR----FCLRLFEFSGLDYRLIYTP
GRSDD-N-AC----------------------------------------
--------------------------------------------------
-------------------------------A------N---PSL-----
----L-K-------SD-LVSG-NSCYM----RKRPDF--------WVN-S
LRI-------S---E-ERLFPVVISVG---N---P-----------E---
G-PSEPYAPIVILTR-Q-PL-PHLEP-FKL-FFYGVF-------------
A--T-VKNARGPA-L-ILDG-ERLNDLHSYTLRICRTIANKA-FVC-SLE
---------------K-----------MTYFTAPLLPS--Q--AKDF---
-----------------------------SC-SNMT-NLQDAIDWQAVAR
ANS---N--Y-VTRFSSD-N---LR--D-PSEFEDAV-IQDRLVEFTRR-
CYVVRLRPDLSPMSK-PSDSP------------------R-E--------
--------------AEYANILE-YCR---A---R-----------RK---
---------GF-QG-L-QD------------------N--NQPLIEVSKA
TAVLNRLNPVHKP---L-I-E---T---------------N---------
KTSP----K----------------Y--L----IPELCG---KCTIPA--
--------------S-IYRTALLLPSITRRIDDFLIVKELNAQFFAN-MI
LEQHLLSAVFAPSAT--F-ETDYERLELL----------------G----
---------------------DSFLKYFSSVYVFVFN-P--ALS------
------E---G--------------------------ALHKARQHIISNK
VLTQCGLSIG-LPSYI--QGKTFSYRLWQPPNFTVHDA-S-------L--
-Q-H----L----GRS------------------N-------DL------
--------------------------------------------------
----M------------S-----S---S----------------------
-----G--------------------------------------------
--------------------------------------------------
--------------------------------------------------
-----N--------------------------------------------
------G-------------------------------------------
--------------------------------------------------
--------------------------------------------------
---------------------------------------G-M--------
-------------A------I-----------------------------
--------------------------------------------------
--------------------------------------------------
--------------------------------------------------
----------------------------------------------D---
-T------------------------------------------------
--------------Q-T--Q------------------------------
AP------------------------------------------------
--------------------------------------------------
--I--------------------------------N---D-T--------
-----------N-A------------------------------------
--------------------------------------------------
------------------------------S-----------TI-HS-T-
S-QS-KTK-HK-APD-DNITQWLG---------D-K--------------
--------T------------IADVAEAIIGAAYLSG-G-----------
-----------RNVALRAIKALRLPVAD-VEQWEDF---RRKA----L-A
------P----------P-SD--V-TP---------R----LR--GGTLS
---------------AVEEI-IGASFKYPHLLSQAL--------------
-----------------------THGSIH-G-Y--ENT-CYERLEFLGDA
VLD----F-------------------------CTWFFLFVAMVSHAFAV
VVRHVFNRD-D---HMSPGAMTLLK-----------------------SA
--MVS----------NSAL-------AAVCVRTGLHAYLLYESYALGNSI
QSYAE-QLETKRQE-------EHH-K-AV-R--------DGRPPGQYWLD
----M--E------------------PP-K--------------------
----------ILS--------DVVESIIGALYISDGF-TSDGVESMFKKI
LEPFYDQHVTV------------KTLS-----------HHPTKILFEIMQ
TQG-C-----------------------------QQFS-------IE-KE
K--L-G----------------E-T-------------------------
--------------------------------------------------
--------------------HG----TR---------C------------
-----D-----------------VIVHDIILASAT----E-STG--YIA-
GR-M-AST-------------------------AALDALE----------
----------GD-P------------------------------------
--------------------------------------------------
S-------------------------------------------------
--------------------------------------------------
-------------------------------------F-MAHNCSCRNRT
-QMGKK-DY---------K---N---R----L-E-----R------M-LA
------------D-L---------------------------------E-
EG------------------------------------------------
----------------------Q---N------V--T-T-------E--V
D---------------HN--D-----------------------------
---G----------------------------------------------
-IEV---------------D-------------------
>KAG1892562.1/1-1261
ML---------------------------------R--------------
--------------------------------------------------
---------------------------------------I----W-----
----------------------------EET-------------------
---------------------------SG---------------------
-------------A--------------RY--------P----------D
----------------------------------------P-N--L---K
--------------------------------C--------D--------
--------------------------------------------------
-----------------M--NQ----------------------------
-----------D-TR--S-C------------------------------
--------------------------------------------------
--------------------------------------------------
------------------------E-------------------------
--------------------------------------------------
-----------------------------------------------A--
------GGD----------------W-P---------------------G
L-----------------------------NNSA------L--------A
-PL-----------------------------------------------
--------------------------------------------------
--------------------------------------------------
--------------------------------------------------
--------------------------------------------------
--------------------------------------------------
--------------------------------------------------
--------------------------------------------------
--------------------------------------------------
--------------------------------------------------
--------------------------------------------------
--------------------------------------------------
--------------------------------------------------
--------------------------------------------------
--------------------------------------------------
--------------------------------------------------
--------------------------------------------------
--------------------------------------------------
--------------------------------------------------
--------------------------------------------------
--------------------------------------------------
--------------------------------------------------
--------------------------------------------------
--------------------------------------------------
--------------------------------------------------
--------------------------------------------------
--------------------------------------------------
--------------------------------------------------
--------------------------------------------------
--------------------------------------------------
--------------------------------------------------
--------------------------------------------------
--------------------------------------------------
----------------ATDGVVL----------------------N----
--------------------------------------------------
-------------------------------R--AML-------------
--------------------------------------------------
--------------------------------------------------
--------------Q---DP-SL-T-------------------------
---------------------------------------SK-PAVI-LYD
ALL-A--NAE-SK-----------------------------------LM
EA-L-------HEI---DPEE-S-------S--F--T-NTFR-ASRYALA
E--VGL-CAS-----------D--L-------------------------
--------VW----------------RRAIREYA-ANRN-----------
-------------------------------------------------D
DD--------D---------------------------------------
-------------PVF----------------------------------
-----------------------E--I----------ANK----I-----
--RD------------------------------------------LVKN
W-------------VF-A-MPNL-------------------NLSSRGFN
VTPKFVQ-------------------------------------------
--------------------LI---HVLKS--------C-G-T---Y---
G-D--KFRG--I-VL---------------------V------Q------
-----------------------------------RSEVA--------TI
MV---------------DIIR----TM---I--D--ELAFVRPRALASEL
F-V---------------------------T------DG-----------
-------H----------------QQ---RELLDN---FAS-GKYNLLIL
IKTL-E-D-IDLPRANVFIRYNLFESQLSYAFACAHT-M-V-P---DGHL
IHMVE---------------------------------------------
--KGND-LHRRILQEYSGP-AVDDRWIEVVLQG----G--N---------
------------------------------SPVP-S-C-P-LK--E--TG
-------D-P-Y--RSDE-------E-TA--S--------RPE--ISI--
-----GDS----VNGGRLFED----DA-LLHYNSYLFIL-----------
----------C--------L-F-MGGVQQFVCTVTLPPG--L---P--L-
QT-IQG-----PPCRTPVHARRAGAYR----FCLRLFEFSGLDYRLIYTP
GRSDD-N-AY----------------------------------------
--------------------------------------------------
-------------------------------A------N---PSL-----
----L-K-------SD-LVSG-NSCYM----RKRPDF--------WVN-S
LRI-------S---E-ERLFPVVISVG---N---P-----------E---
G-PSEPYAPIVILTR-Q-PL-PHLEP-FKL-FFYGVF-------------
A--T-VKNARGPA-L-ILDG-ERLNDLHSYTLRICRTIANKA-FES-KDF
---------------S-----------C----------------------
--------------------------------SNTT-NLQDAIDWQAVAR
ANS---N--Y-VMRFSSD-N---LR--D-PSEFEDAV-IQDRLVEFTRR-
CYVVRLRPDLSPMSK-PSDSP------------------N----------
----------------MLNILE-YCR---A---R-----------RK---
---------GF-QG-L-QD------------------N--NQPLIEVSKA
TAVLNQTNK-----------------------------------------
-TSP----K----------------Y--L----IPELCG---KCTIPA--
--------------S-IYRTALLLPSITRRIDDFLIVKELNAQFFAN-MI
LEQHLLSAVFAPSAT--F-ETDYERLELL----------------G----
---------------------DSFLKYFSSVYVFVFN-P--ALS------
------E---G--------------------------ALHKARQHIISNK
VLTQCGLSIG-LPSYI--QGKTFSYKLWQPPNFTVHDV-S-------L--
-Q-H----L----GRS------------------N-------DL------
--------------------------------------------------
----M------------S-----S---S----------------------
-----G--------------------------------------------
--------------------------------------------------
--------------------------------------------------
-----N--------------------------------------------
------G-------------------------------------------
--------------------------------------------------
--------------------------------------------------
---------------------------------------G-M--------
-------------A------I-----------------------------
--------------------------------------------------
--------------------------------------------------
--------------------------------------------------
----------------------------------------------D---
-T------------------------------------------------
--------------Q-T--Q------------------------------
AP------------------------------------------------
--------------------------------------------------
--V--------------------------------N---D-T--------
-----------N-A------------------------------------
--------------------------------------------------
------------------------------S-----------TI-HS-T-
S-QS-KTK-HK-APD-DNITQWLG---------D-K--------------
--------T------------IADVAEAIIGAAYLSG-G-----------
-----------RNVALRAIKALRLPVAD-VEQWEDF---RRKA----L-A
------P----------P-SN--V-TP---------R----LR--GGTLS
---------------AVEEI-IGASFKYPHLLSQAL--------------
-----------------------THGSIH-G-Y--ENT-CYERLEFLGDC
---------------------------------M----------------
VVRHVFNRD-D---HMSPGAMTLLK-----------------------SA
--MVS----------NSAL-------AAVCVRTGLHAYLLYESYALGNSI
QSYAE-QLETKRQE-------EHH-K-AV-R--------DGRSPGQYWLD
----M--E------------------PP-K--------------------
----------ILS--------DVVESIIGALYISDGF-TSDGVESMFKKI
LEPFYDQHVTV------------KTLS-----------HHPTKILFEIMQ
TQG-C-----------------------------QQFS-------IE-KE
K--L-G----------------E-T-------------------------
--------------------------------------------------
--------------------HG----TR---------C------------
-----D-----------------VIVHDIILASAT----E-STG--YIA-
GR-M-AST-------------------------AALDALE----------
----------GD-P------------------------------------
--------------------------------------------------
S-------------------------------------------------
--------------------------------------------------
-------------------------------------F-MAHNCSCRNRT
-QMGKK-DY---------K---N---R----L-E-----R------M-LA
------------D-L---------------------------------E-
EG------------------------------------------------
----------------------Q---N------V--T-T-------E--V
D---------------HN--D-----------------------------
---G----------------------------------------------
-IEV---------------D-------------------
>KAG1907292.1/1-1329
ML---------------------------------S--------------
--------------------------------------------------
---------------------------------------I----W-----
----------------------------KET-------------------
---------------------------SG---------------------
-------------A--------------TS-S-----HP----------D
----------------------------------------A-N--L---K
--------------------------------C--------D--------
--------------------------------------------------
-----------------M--NQ----------------------------
-----------D-TQ--S-C------------------------------
--------------------------------------------------
--------------------------------------------------
------------------------E-------------------------
--------------------------------------------------
-----------------------------------------------A--
------GGD----------------Q-P---------------------G
L-----------------------------NNSA------L--------A
-PL-----------------------------------------------
--------------------------------------------------
--------------------------------------------------
--------------------------------------------------
--------------------------------------------------
--------------------------------------------------
--------------------------------------------------
--------------------------------------------------
--------------------------------------------------
--------------------------------------------------
--------------------------------------------------
--------------------------------------------------
--------------------------------------------------
--------------------------------------------------
--------------------------------------------------
--------------------------------------------------
--------------------------------------------------
--------------------------------------------------
--------------------------------------------------
--------------------------------------------------
--------------------------------------------------
--------------------------------------------------
--------------------------------------------------
--------------------------------------------------
--------------------------------------------------
--------------------------------------------------
--------------------------------------------------
--------------------------------------------------
--------------------------------------------------
--------------------------------------------------
--------------------------------------------------
--------------------------------------------------
--------------------------------------------------
----------------ATDGVVL----------------------NRAML
QDP--------SESL-----------------------------------
--------------T---------------SK--PVL-------------
--------------------------------------------------
--------------------------------------------------
--------------C---AS-DS-R-------------------------
---------------------------------------PL-EAVI-LYD
ALL-P--NAE-SR-----------------------------------LM
EA-L-------HEI---DPEE-S-------S--F--T-NTFR-AARYALV
E--VGL-CAS-----------D--L-------------------------
--------VW----------------RRAIREYA-ANRN-----------
-------------------------------------------------D
DD--------E---------------------------------------
-------------PNF----------------------------------
-----------------------E--I----------ANK----I-----
--RD------------------------------------------LVKN
W-------------VF-A-MPNL-------------------NLSSRGFN
VTPKFVQ-------------------------------------------
--------------------LI---HVLKS--------C-G-A---Y---
G-D--KFCG--I-VL---------------------V------Q------
-----------------------------------RSEVA--------TI
MV---------------DIMR----TM---I--D--ELVFIRPYALTSEL
L-V---------------------------T------DG-----------
-------H----------------EQ---RELLDN---FAN-GKFNLLIL
IKNL-E-D-IDLPRANVFIRYNLFESQLSYTFACAHT-M-V-P---DGHL
IHMAE---------------------------------------------
--KGND-LHRRILQEYSGP-AVDDKWIEVVSQG----G--N---------
------------------------------SSIP-S-C-P-LK--E--TG
-------N-P-Y--RSDE-------E-TA--S--------RPE--VSI--
-----GDP----VNGGRLFED----DA-LLAVFRIATSLQRSIT-----N
-PSPHPLFVVHPI----PIP-S-MGGVQQFVCTVTLPPG--L---P--L-
QT-IQG-----PPRLTPTHARRSGAYQ----FCLQLFELSGLDYRLIYTP
RRSDE-T-AY----------------------------------------
--------------------------------------------------
-------------------------------A------N---PSL-----
----L-K-------SD-MVSG-NSCYM----RKRPDF--------WVN-S
LQN-------S---K-ERLFPVVVSVG---N---P-----------E---
G-PSEPYAPIIILTR-Q-PL-PHLEP-FKL-FFYGVF-------------
A--T-VKNARGPA-V-SFDG-ERLNDLHSYTLRICRTIANKA-FVC-SME
---------------K-----------MAYFIAPLLPS--Q--AKDV---
-----------------------------SW-SNLI-DLHDAIDWQAVAR
ANS---N--Y-ITRFSSD-S---LR--D-PSEFEDAV-VQDRLVEFTRR-
CYVVRLRPDLSPMSK-PPDSP------------------R-E--------
--------------MEYANILE-YCR---A---R-----------RK---
---------GF-QS-L-QD------------------N--NQPLIEVSKA
ATLLNRLNPVHKP---L-I-E---T---------------N---------
KTGP----K----------------Y--L----IPELCG---KCTIPA--
--------------S-IYRTALLLPSITRRIDDFLIVKELNAHFFAN-MI
LEQHLLSAVFAPSAT--F-ETDYERLELL----------------G----
---------------------DSFLKYFSSVYVFVFN-P--ALS------
------E---G--------------------------ALHKARQHIISNK
VLTQCALSIG-LPSYI--QGKTFSYKLWQPPNFTIQDL-S-------L--
-Q-H----L----GRS------------------N-------DL------
--------------------------------------------------
----T------------S-----S---S----------------------
-----G--------------------------------------------
--------------------------------------------------
--------------------------------------------------
-----N--------------------------------------------
------G-------------------------------------------
--------------------------------------------------
--------------------------------------------------
---------------------------------------G-M--------
-------------A------I-----------------------------
--------------------------------------------------
--------------------------------------------------
--------------------------------------------------
----------------------------------------------D---
-T------------------------------------------------
--------------M-T--Q------------------------------
AP------------------------------------------------
--------------------------------------------------
--V--------------------------------N---D-I--------
-----------N-A------------------------------------
--------------------------------------------------
------------------------------S-----------TM-HS-T-
S-QS-KMK-HK-APD-DNITQWLG---------D-K--------------
--------T------------IADVAEAIIGAAYLSG-G-----------
-----------RDVALRVIKALRLPVAN-VEQWEDF---RQKA----L-A
------P----------P-SN--V-TP---------R----LR--VGTLS
---------------AVEGI-IGASFKYPHLLSQAL--------------
-----------------------THGSIH-G-Y--ENT-CYERLEFLGDA
VLD----F-------------------------L----------------
VVRHVFNRD-D---HMSPGAMTLLK-----------------------SA
--MVS----------NSAL-------AAVCVRTGLHAYLLYESYALGNSI
QSYAE-QLETRRQE-------EHQ-K-AV-R--------DGRPPGQYWLD
----M--E------------------PP-K--------------------
----------ILS--------DVVESIIGALYISDGF-TSDGVELMFKTI
LKPFYDQHVTI------------KTLS-----------HHPTKILFEIMQ
TQG-C-----------------------------QQFS-------IE-KQ
K--L-G----------------E-T-------------------------
--------------------------------------------------
--------------------DG----TR---------C------------
-----D-----------------VIVHDIILASAT----E-STG--YIA-
GR-M-AST-------------------------AALDALE----------
----------GD-P------------------------------------
--------------------------------------------------
S-------------------------------------------------
--------------------------------------------------
-------------------------------------F-MAHNCSCRNRT
-QVGKK-DY---------K---N---R----L-E-----K------M-LA
------------D-L---------------------------------E-
EG------------------------------------------------
----------------------Q---N------A--M-T-------E--E
D---------------HN--D-----------------------------
---A----------------------------------------------
-MEV------N----------------------------
>KAG2042942.1/1-1269
ML---------------------------------Q--------------
--------------------------------------------------
---------------------------------------D----P-----
----------------------------SLT-------------------
---------------------------S----------------------
--------------------------------------------------
--------------------------------------------------
--------------------------------------------------
--------------------------------------------------
--------------------------------------------------
--------------------------------------------------
--------------------------------------------------
--------------------------------------------------
--------------------------------------------------
--------------------------------------------------
--------------------------------------------------
--------------------------------------------------
--------------------------------------------------
--------------------------------------------------
--------------------------------------------------
--------------------------------------------------
--------------------------------------------------
--------------------------------------------------
--------------------------------------------------
--------------------------------------------------
--------------------------------------------------
--------------------------------------------------
--------------------------------------------------
--------------------------------------------------
--------------------------------------------------
--------------------------------------------------
--------------------------------------------------
--------------------------------------------------
--------------------------------------------------
--------------------------------------------------
--------------------------------------------------
--------------------------------------------------
--------------------------------------------------
--------------------------------------------------
--------------------------------------------------
--------------------------------------------------
--------------------------------------------------
--------------------------------------------------
--------------------------------------------------
--------------------------------------------------
--------------------------------------------------
--------------------------------------------------
--------------------------------------------------
--------------------------------------------------
--------------------------------------------------
--------------------------------------------------
--------------------------------------------------
--------------------------------------------------
-------------------------------K--PVL-------------
--------------------------------------------------
--------------------------------------------------
--------------C---AS-DI-R-------------------------
---------------------------------------PV-EAVI-LYD
ALL-P--NAE-SK-----------------------------------LM
EA-L-------HEI---DPEE-S-------S--F--K-NTFR-AARYALV
E--VGL-CAS-----------D--L-------------------------
--------IW----------------RRAIREYT-ANRN-----------
-------------------------------------------------D
DD--------D---------------------------------------
-------------PVF----------------------------------
-----------------------E--I----------ANK----I-----
--RD------------------------------------------LVKN
W-------------VF-A-MPNL-------------------NLSSRGFN
VTPKFMQ-------------------------------------------
--------------------LI---HVLKS--------C-G-T---Y---
G-D--KFRG--I-VL---------------------V------Q------
-----------------------------------RSEVA--------TI
MV---------------DIIR----TM---I--D--ELAFVRPYALASEL
F-V---------------------------T------DG-----------
-------H----------------QQ---CELLDN---FAS-GKYNLLIL
IKTL-E-D-IDLPRANVFIRYNLFESQLSYAFACAHT-M-V-P---DGHL
IHMVE---------------------------------------------
--KGND-LHRRILQEYSGS-AVDDRWIEVVLQG----G--N---------
------------------------------SPVP-S-C-P-LK--E--TG
-------D-P-Y--CSDE-------E-TA--S--------RPE--ISI--
-----GDS----VNGGRLFED----GA-LLAVFRMAANLQRSIT-----T
-PSLHPLFVVHPI----PIP-S-MGGVQQFVCTVTLPPG--L---P--L-
QT-IQG-----PPRLTPVHARRSGAYR----FCLRLFEFSGLDYRLIYTP
GRSDE-N-AY----------------------------------------
--------------------------------------------------
-------------------------------A------N---PSL-----
----L-K-------SD-LVSG-NSCYM----RKRPDF--------WVN-S
LRI-------S---E-ERLFPVVISVG---N---P-----------E---
G-PSEPYAPIVILTR-Q-PL-PHLEP-FKL-FFYGVF-------------
A--T-VKNARGPA-L-IFDS-ERLNDLHSYTLRICRTIANKA-FVC-SFE
---------------K-----------MAYFIAPLLPS--Q--AKDL---
-----------------------------SC-SNMS-NLQDAIDWQAVAR
ANS---N--Y-VTRFSSD-N---LR--D-PSEFEDAV-IQDRLVEFTRR-
CYVVRLRPDLSPMSK-PSDSP------------------R-E--------
--------------AEYANILE-YCR---A---R-----------RK---
---------GF-QG-L-QD------------------N--DQPLIEVSKA
TAVLNRLNPVHKP---L-I-E---T---------------N---------
KTSP----K----------------Y--L----IPELCG---KCTIPA--
--------------S-IYRTALLLPSITRRIDDFLIVKELNAQFFAN-MI
LEQQLLSAIFAPSAT--F-ETDYERLELL----------------G----
---------------------DSFLKYFSSVYVFVFN-P--TLS------
------E---G--------------------------ALHKARQHIISNK
VLTQCGLSIG-LPSYI--QGKTFSYKLWQPPNFTVHDV-S-------L--
-Q-H----P----GRS------------------N-------DL------
--------------------------------------------------
----T------------S-----S---S----------------------
-----G--------------------------------------------
--------------------------------------------------
--------------------------------------------------
-----N--------------------------------------------
------G-------------------------------------------
--------------------------------------------------
--------------------------------------------------
---------------------------------------R-R--------
-------------A------I-----------------------------
--------------------------------------------------
--------------------------------------------------
--------------------------------------------------
----------------------------------------------D---
-T------------------------------------------------
--------------K-T--Q------------------------------
AP------------------------------------------------
--------------------------------------------------
--V--------------------------------N---D-T--------
-----------N-A------------------------------------
--------------------------------------------------
------------------------------S-----------TI-HS-T-
S-QS-KTK-HK-APD-DNITQWLG---------D-K--------------
--------T------------IADVAEAIIGAAYLSG-G-----------
-----------RNVALRAIKALRLPVAD-VEQWEDF---RRKA----L-A
------P----------P-SN--V-TQ---------K----LR--SGTLS
---------------AVEEI-IGASFKYPHLLSQAL--------------
-----------------------THGSIH-G-Y--ENT-CYERLEFLGDA
VLD----F-------------------------L----------------
VVRHVFNRD-D---HMSPGAMTLLK-----------------------SA
--MVS----------NSAL-------AAVCVRTGLHAYLLYESYALRNSI
QSYAE-QLETKRQE-------EHK-K-AA-R--------DARPPGQYWLD
----M--E------------------PP-K--------------------
----------VLS--------DVVESIIGALYISDGF-TSDGVESMFKKI
LEPFYDQHVTV------------KTLS-----------HHPTKILFEIMQ
TQG-C-----------------------------QQFS-------IE-KE
K--L-G----------------E-T-------------------------
--------------------------------------------------
--------------------HG----TR---------C------------
-----D-----------------VIVHDIILASAT----E-STG--YIA-
GR-M-AST-------------------------AALDALE----------
----------GD-P------------------------------------
--------------------------------------------------
S-------------------------------------------------
--------------------------------------------------
-------------------------------------F-MAHNCSCRNRT
-QMGKK-DY---------K---N---R----L-E-----K------M-LA
------------D-L---------------------------------E-
EG------------------------------------------------
----------------------Q---N------V--T-T-------E--E
D---------------HN--D-----------------------------
---G----------------------------------------------
-MEV---------------D-------------------
>KAG2047419.1/1-1329
ML---------------------------------R--------------
--------------------------------------------------
---------------------------------------I----W-----
----------------------------KET-------------------
---------------------------SG---------------------
-------------A--------------TS-S-----HP----------D
----------------------------------------A-N--L---K
--------------------------------C--------D--------
--------------------------------------------------
-----------------M--NQ----------------------------
-----------D-TQ--S-C------------------------------
--------------------------------------------------
--------------------------------------------------
------------------------E-------------------------
--------------------------------------------------
-----------------------------------------------A--
------GGD----------------Q-P---------------------G
L-----------------------------NNSA------L--------A
-PL-----------------------------------------------
--------------------------------------------------
--------------------------------------------------
--------------------------------------------------
--------------------------------------------------
--------------------------------------------------
--------------------------------------------------
--------------------------------------------------
--------------------------------------------------
--------------------------------------------------
--------------------------------------------------
--------------------------------------------------
--------------------------------------------------
--------------------------------------------------
--------------------------------------------------
--------------------------------------------------
--------------------------------------------------
--------------------------------------------------
--------------------------------------------------
--------------------------------------------------
--------------------------------------------------
--------------------------------------------------
--------------------------------------------------
--------------------------------------------------
--------------------------------------------------
--------------------------------------------------
--------------------------------------------------
--------------------------------------------------
--------------------------------------------------
--------------------------------------------------
--------------------------------------------------
--------------------------------------------------
--------------------------------------------------
----------------ATDGVVL----------------------NRAML
QDP--------SESL-----------------------------------
--------------T---------------SK--PVL-------------
--------------------------------------------------
--------------------------------------------------
--------------C---VS-DS-R-------------------------
---------------------------------------PL-EAVI-LYD
ALL-P--NAE-SR-----------------------------------LM
EA-L-------HEI---DPEE-S-------S--F--T-NTFR-AARYALV
E--VGL-CAS-----------D--L-------------------------
--------VW----------------RRAIREYA-ANRN-----------
-------------------------------------------------D
DD--------D---------------------------------------
-------------PNF----------------------------------
-----------------------E--I----------ANK----I-----
--RD------------------------------------------LVKN
W-------------VF-A-MPNL-------------------SLSSRGFN
VTPKFVQ-------------------------------------------
--------------------LI---HVLKS--------C-G-A---Y---
G-D--KFCG--I-VL---------------------V------Q------
-----------------------------------RSEVA--------TI
MV---------------DIMR----TM---I--D--ELAFIRPYALTNEL
L-V---------------------------T------DG-----------
-------H----------------EQ---RELLHN---FTN-GKFNLLIL
IKNL-E-D-IDLPRANVFIRYNLFESQLSYAFACAHT-M-V-P---NGHL
IHMAE---------------------------------------------
--KGND-LHRRILQEYSGP-AVDDKWIEVVSQG----G--N---------
------------------------------SSIP-S-C-P-LK--E--TG
-------N-P-Y--RSDE-------E-TA--S--------KPE--ISI--
-----GDS----VNGGRLFED----DA-LLAVFRIATSLQRSIT-----T
-PSLHPLFVVHPI----PIP-S-MGGVQQFVCTVTLPPG--L---P--L-
QT-IQG-----PPRLTPTHARRSGAYQ----FCLQLFELSGLDHRLIYTP
RRSDE-N-PY----------------------------------------
--------------------------------------------------
-------------------------------A------N---PSL-----
----L-K-------SD-LVSG-NSCYM----RKRPDF--------WVN-S
LQN-------S---K-ERLFPVVVSVG---S---P-----------E---
G-PSEPYAPIIILTR-Q-PL-PHLEP-FKL-FFYGVF-------------
A--T-VKNARGPA-V-IFDG-ERLNDLHSYTLRICRTIANKA-FVC-SME
---------------K-----------MTYFIAPLLPS--Q--AKDV---
[truncated: 1,818,472 more chars]
