# Supplementary material for: Clade-wide fungal proteome analysis reveals structure–function conservation in divergent Dicer proteins
Source: Comput Struct Biotechnol J. 2025 Nov 6;27:5020–35. doi: 10.1016/j.csbj.2025.11.009 (PMC12663654; doi:10.1016/j.csbj.2025.11.009)
Supplement: Supplementary file 11 — Supplementary material [file mmc7.zip › Ba3_aligned.fasta]

>CAA7265310.1/1-1786
MASDPKAD------------------------------------------
--------------------------------------------------
--------------------------------------------------
--------------------------------------------------
--------------------------------------------------
----S---L-QAVLDQIPRRY---QEEIFA--------KAQK-----SNI
IAALDTGAGKTLIALLLIKWTVAQE-A---------S---------REKI
-----IVFLVPKVTLV-------KQQADYINKHT-PDSVKIKQLSGA--M
-S--L-QLTDRKGWRKCF-ESSHIFVMTPK--------------------
------------------ILHNLITH-SLWNINQISL--------MIFDE
CHHTRKQDPYNQIMRE-Y-FH-V-----P--Q-FERPKIFGMTASAIWDV
KNP----------Q--------------------ASLTLLESNLDSKVIA
VR--DNIEEL-RQWAPR------PKEV-----------------------
-LK-YYPFP--------P---E-S-----P---AS-P--NPT--------
---IY-RCLQVI--D------TS------VWD--DL-D------------
-----I---PFSNID------------------------------IRYQV
TLGNI-GFYGASMFLYLEIQHFIESKLAEYKRLQ-LCR---P-H------
-DAESM--E----V--DV--G-PS--SI-PVRPL-----P-DQ---IFLI
KEILQGFEGY-FPPSM------T---------------------------
---------------------------------------SP-------IV
PIPL-TMDMCTPKVNV-LVDILLE--N--Y--------------------
-------------T----PTFQAIIFVEQRQVASALSRIIQVLP-----E
LQGKIRSAFLVGTGVN-SE--GMT--------------------R--Q--
----------TNQAHGDPVKLFK----SKE------------------I-
-NI-----------------------LIATSVAEEG--------------
------------LDFD-----GCDLVIRFDP------------------L
HHMIAYVQSRGRARN--F-NSTFVVMCQEDDREFEAKYRALQEKEP----
------------------------EVTYMYQTRHIDIE----------S-
-------------------------D----D-ED----GD-DDGDGVIDL
ADRERLVVESTGAKLTYDNSVSLLTYLCSLIPRDAFTPV--HKPK--Y--
T------G------------------------------------------
------------------------D--------------------FQSTL
ELPR-ALPLSPKDLVYT-GPFKRSKKEARRAVAFMAVKRLHD-LNVFDDY
LLPVANDSS-------D-------QD-V-----N-EF----M--VG-HG-
LSA-----KLRKVPPVM-QV---D----VKDPW----RM----D------
---------E-------K-LWLHPVAI-----D-DEV--V-AGL-----V
TGT----DLP-Q-E-K--A--------L-V-GS----S--T---VRVFP-
GKRLLF------D-Q---------E--F-E-REQRKMMNDFTKLGIFFSI
TRSPFT-A-PL--SLYLVPITP---A---Q--LPDFAAMLLLLAK---PG
-G--S--SDWSKIS-----EE-YHDNLLVIPRYRLG-SIHA--------L
RRIRHDLSPLSQP----L-P--G-T---H---E---------AKAG----
----------C---STYHEYWV--KKW-----------S----R--K--K
-------G-SI-DLRND-------------------GPLLEAV------T
LP--HCDM-----G-AY--PLNP--PT-DCA---P-----P--AH-DVKE
HSRMLPQNGTLWLAFSFQMRRAYEVLPALCQRITNVYRARCARHELKLPF
-V--PTNLLIEVFTIPSTQ--LGFNNQRLETLGDAVLQVCMTVQLLNAFP
SRHEGQLTKMRQKVVSNRFLMQRALDVGLEQYVNSEL-A-S-VH-KWRYV
L--GG-NN------K------------K-----G-GGEDDGQQGKQEE--
-EE-------E--ERARRTVSREFPRRSL--QDCMEAILAASFLTGG---
---------------IEHALHMGTALGLEFGGPLPWNM-RYRID------
A----P----------PSP--ISPLF---ESLEANLGYKFKH-GH-----
---LLLEALTHPSFA-VP---S---EG-PSYQRLEFLGD-----------
--------A------ILDLVVIKYLYDKLPNATSHQLAFPRT---RAICA
QTLANLAVRRLGLHKMLLINSVEHTHAIDRYVPVLERTSG-----ADVVR
T--GWRHDPPKALSDVFESVVGAVLVDSGYDYERTAAVVEYVMEEVLEVL
VEMDLAKDPVSLLMEWKQAEGKVV--------------------------
-------KEA----G-Q----------W-----D------AEQEGIA---
----------------VLLHDHLLVAPVVW---SSLAV--SKFVAAERAL
AVLQDA------D------S-DH------SLAKLCTCSSPMAVDG-----
--------------------------------------------------
-----------Q-E------------------------------------
----------GK---------E----------------------------
-----------------------G--------------------------
-----TPS-----TDCHDAQEV---------VDLLTGIGID---------
--DHI-R----G--------------------------------------
------EDQDRENKAEVEVNSKNTEEVKVLHVGHGSGM----LT------
----------------------DQN--------LNGY-----------HP
YD-S---LVPMRFA-T----------NGIAPPHILCLPEQPQRPLPR---
--------------------------------------------------
--------------------------------------------------
---------------------------------NPVVCLREAIMYAS-L-
----------------------FLQN--------------SAR--PSSMK
REDFKNPWYIAAAVAFSASNKPEGVPRVFEH-----A------------L
ADLRST-------------------------PTIRGTKGGV---------
KVRRPGNEDEDE-------KKI--LARKMREALFKSGLICGYPRAI----
--NGL---------------------------------------------
--------------------------------R-----------------
--------------------------------------------------
------------------------------------------A-LHA---
------------------V-M-PEELRDR---------------------
----KL------------LRNPNVTFGEYEQAGERFFETLYGETAEDVQG
LLD-AVYPD----------MG-----------------------------
--------------------------------------------------
--------------------------------------------------
--------------------------------------------------
--------------------------------------------------
--------------------------------------------------
--------------------------------------------------
----------------------------------------WFSRTIGYG-
-----------LVYGPALSSSSSSRSSTQKRIQT----------------
-------------------------HILT------SLETSYTLVAAL---
------I--------------T------------------I----DT---
------------------------------------PQ-QI-AWH-----
---LAGAR-RAG----A---SV------E--E----L-S----AV-REV-
SER----------------VV--VAV---------KK----GGE------
-LSSR---A-K----TA-
>CCM04515.1/1-1463
MTIK----------------------------------------------
--------------------------------------------------
--------------------------------------------------
--------------------------------------------------
--------------------------------------L-----------
------E---DVSDALLPRRY---QEEIFA--------RAQR-----GNV
IAALDTGSGKTYISTLLIKWISARH-I---------G---------LRKI
-----IVFLVPKVALV-------DQQGDFIAKQT-P--LRVIKCCGA--T
-A--V-DLSDRQGWKKEL-DRADVLVMTAQ---------------I----
-------------------FLNLLTH-SHWSLDKVSL--------MVFDE
CHHTRKNHAYNGIMRE-Y-FQ-C-----P--T-QDRPKIFGMTASPIWNP
KDA----------V--------------------ESLATLERNLDAKVIA
VR--QHVGEL-MDHSPK------PQEL-----------------------
-LH-EYPPP--------L---Q-S-----YP--VY-P--TPT--------
---LW-ERMNLQ--Q------L--------PP--NI-G------------
-----I---PIDKIR------------------------------TRYEV
TYASL-GPFGAELYLYNDIKQRITQIFQQISGVD-IDY---L-S--VG-Y
-AD--------TAGG-DS-VV---P-NL-PDVEL-----P-AE---LEDL
QDALVEYRSF-FEDD--S--------------------------------
------------------N--------------------SN-------SV
PLTV-HLKWCSPKVRE-LIDILFG--H--Y--------------------
-------------T----STFQGIVFVEQRHVAACLATMLSRVP-----Q
LSHLIKSEQLIGHGAS-TL--A------------------K-S-QMK--G
--------M-ALKTQQDIVKMFR----ERK------------------I-
-NL-----------------------LIATSVAEEG--------------
------------LDFP-----ACDLVIRFDP------------------L
QHMVGYLQSRGRARH--R-SSKFIIMVQQGHTVHTARYKSFSESEP----
------------------------QLRVVYQRRDIEAH----------F-
------------------------P----DE------E-E-EEQAHPADL
AERERYVVPSTGAILTYNSAIALLNHLCSLIPHDKFTPT--HLPR--Y--
T------G------------------------------------------
------------------------D--------------------FSSTL
QLPM-SLPLPQEDLTYV-GPNRRSKKEAKRAVAFVAVQRLHL-LGVFDDY
LLPAQSN-G-------A-------SG---------AD----A--DG-RA-
I-QD-----VSKIPDMM-KV---D----VRDPW----TT----G------
---------Q-------T-LWLDIVYL-----D-GLP--C-AGL-----I
TGT----LLP-S-V-E--L--------V-C-RG----T--Y---VSTSE-
RCKITF------D-E---------D--D-E-WKQRRVLEDFMRMGIWWCI
TGRGIT-L-PL--TCYLVPITH---T---L--QINFDALERAVQH---PY
-G--I--PSWEGIG-----ED-DYLQTLVMCSREPG-RPYL--------L
RKIRTDISPLSTP----P-P--G-S---R---E---------A--A----
----------F---STYKEYWQ--DKF-----------S----R--K--G
-------T-TF-EVPET-------------------GPCVELQ------P
YL--RHTS-----C-VY--SLDN--GD-G-A-------Q-G--AP-MTVP
LVVLFPLSLCRRAEISEDVFRAFHVLPELCHRITDVYRAHTARIELGLPP
-I--VDDLLVQALTLPSAN--AGFNNQRLETLGDSVLKLATVVYLFNKYP
HRHEGQLDVLRRNSVSNRTLLARAKEVGLEQYLSSEP-Q-S-VR-LWRYT
A--LP-D--R---D-------------L----------------------
-------------FEPYRYVPRVFPRRSL--QDCMEALLGAAFVAGG---
---------------IPMALRAGTALGLSFGGPLPWNA-RYGGQ------
I----A----------ESP--VTVLF---TDLQDTLGYRFRC-GK-----
---LLLEAVTHPSFG-A----A---ET-SSYQRLEFLGD-----------
--------A------LIDLTVMRYLYNKFPEATSGQLSWARS---RAVCA
PALASVAVKRLGLQKLLLVNNVELSIAMGKCIPILESLSE-----EEIIL
S--GWKQDPPKAMSDVLESVLGAVFVDLDFNFEKASSIAEQVLNDLLEVL
T-PELPRDPVSNLMVWVAQAGCRR---V---T------------------
-------YRK----SSS----------R-PD--V------KRNDSIS---
----------------VVVHEHTLVGPLVA---PNLSL--AKGLASERAL
AILSNP------E------S-PQ------SIAHLCTCNIAVEKEI-----
--------------------------------------------------
-----------A-A------------------------------------
--------------------------------------------------
--------------------------------------------------
--------------------------------------------------
----D-Q---VE--------------------------------------
------L-A----------------------------------D------
----------------------DET--------E----------------
----------EGFA------------------------------------
---------------------------------AI---------------
--------------------------------------------------
---------------------------------------------AR-L-
----------------------MAEE--------------LEA--C----
--------------------------------------------------
-------------------------------GE------TD---------
--------------------------------------------------
-----P-N-V-NN-E-----------------------------------
------SP-G------------C--Q----D------E------------
--Y--LLD------------------------------------------
-------------------S---RE---E---------------------
----------------------------E---------------------
----EVEQ---------M--------------------------------
-M------Q------------I-DD-------------------------
--------------------------------------------------
--------------------------------------------------
--------------------------------------------------
--------------------------------------------------
--------------------------------------------------
--------------------------------------------------
--------------------------------------------------
--------------------------------------------------
--------------------------------------------------
----------------------------------------Y----DE---
--------------------------------------------------
----------------------------SL-NST---------PV-----
-----------------------Q-G----------------ER------
M-DFC-------------
>CDO68911.1/1-1454
MALP----------------------------------------------
--------------------------------------------------
--------------------------------------------------
--------------------------------------------------
--------------------------------------L-----------
------D---SVSDTLLPRRY---QEEIFV--------RAQQ-----GNV
IAALDTGSGKTYISTLLIKWVAARD-V---------G---------KGKI
-----TVFLVPKVALV-------QQQGEFIAKQT-T--LRVRQFSGA--T
-A--H-DMGDRESWKREF-EDADVFVMTAQ---------------I----
-------------------FLNLLTH-SHWCMNKVSL--------IVFDE
CHHTRKNHAYNGIMRE-Y-YQ-I-----P--V-ETRPKIFGMTASPIWNP
RNA----------A--------------------ESLATLERNLDSKVIA
VK--DHVDEL-SGHSPK------PQEI-----------------------
-IQ-AYPAP--------P---M-T-----YP--EY-K--LQS--------
---LR-AKLDLE--N------L--------PP--EV-G------------
-----I---AVDKIL------------------------------TRYDV
TYYSL-GPFGADMFLYHEVKQRVSQRIEEALDSA-MDY---Q-P--VI--
-AG--------Y--L-PS--S---V-SD-PLDKV-----H-PK---LKEL
EEILTAYSAC-FDPSE----------------------------------
------------------S---------------------D-------TA
PSDI-LLTWCSPKLRV-LAETLFD--R--Y--------------------
-------------T----ASFQCIIFVEQRHIAACLAGMLSRIP-----L
ISHVIRAEQLVGHGRD-A---A------------------K-A-RSK--G
--------M-GTRNQQDTVRLFR----ERQ------------------I-
-NV-----------------------LVATSVAEEG--------------
------------LDFP----------------------------------
-HMVGYVQSRGRARH--K-TSTFIIMVQEGAQSQAERYLQFHQSEP----
------------------------QLKQVYQYRDLAPP----------SS
-------------------------E---EE------D---ATPDDPDDV
AERERYVVPSTGAILTYTSAIGLLNHLCSLIPRDKFTPN--HVPT--Y--
S------G------------------------------------------
------------------------D--------------------FTATI
HLPS-SLPLPADLLVYE-GPTKRSKREAKRAAAFVAVKALHT-LNVFDDY
LLPTKSSRG-------K-------ER---------ED----P--DG-IP-
I-AN-----VSMIPDVL-AV---Q----VHDPW----AR----S------
---------R-------T-LWLHIVYV-----D-GLP--S-SGL-----V
SGT----PLL-P-V-D--L--------V-A-NG----L--H---IAMDE-
PHEVVL------D-P---------R--E-A-WSQRRAMEDYTRMGLWWCI
TGRGIT-L-PL--TCYLVPITR---D---Y--AIDFAAIELAVLN---PF
-G--S--YNWDGIG-----EE-HYGHLLYMNNKEAG-HPMI--------L
HRLRPDISPSSRP----P-P--G-S---R---E---------S--C----
----------C---MTYREYWL--QKY-----------T----R--K--E
-------Y-VP-SIPDD-------------------GPCVEGV------V
LE--RNSS-----S-FY--SLNN--DC-A-I-------P-S---R-SKAP
TTAILPLSFCRWALMPEHIYRTFFVLPELCHRATDVWRARDARLALKLPA
-I--ADDLLVQALKLPSSN--SGFNNQRLETLGDAVLKLLTVVHLYNKFP
HRHEGQLDAMKRISVSNRTLLSRGIERCLERHLSSEN-Q-S-IR-LWRYI
S--PS-D--E-----------------L-----F----------------
------------SPRPRRCATRHFPRKSV--QDCMEAILGASFATGG---
---------------IDMALQAGTVLGVSCGGPNPWNI-RYAFR------
L----P----------VSQ--PSPLF---ATLQETLGYQFKH-GQ-----
---LLLEAITHPSFG-S----M---DS-SSYQRLEFLGD-----------
--------A------LIDMVVTDYLYNKFPEATSGQLSWARS---RAVCA
PALAVLAVKRLGLHQLLLINNVELSMAIARYVPVLEGISE-----EEIIL
H--GWKHDPPKALSDVFESVMGALLVDCDWNYDKAAVIVEEVMGDMLLAL
R-PDLPRDPVSQLMVWVAQAGCTS---I---S------------------
-------FTK----SQS----------R-SE--L------RRHDSIS---
----------------VLVHDIVVAGPIAA---PNLSM--AKGLAAEEAR
RALDDP------E------S-PF------HLSKVCVCGKEVAAAE-----
--------------------------------------------------
-----------E--------------------------------------
----------PA--------------------------------------
-----------------------V--------------------------
---E-A---------------P---------G--------D--------A
--DV--A---KE--------------------------------------
------E-L----------------------------------D------
----------------------DET--------T----------------
----------QGFA------------------------------------
---------------------------------LL---------------
--------------------------------------------------
---------------------------------------------AR-L-
----------------------LFEE--------------VEK--S----
--------------------------------------------------
-------------------------------SR------C----------
M-------------------------------------------------
-----T-G-D-E--E------A-V----GE--DDED----GDAIVSMLTD
GD------------------------------------------------
--------------------------------------------------
--------------E----T---ME---E---------------------
----------------------------L---------------------
----EVEG---------M--------------------------------
-M------------------------------------------------
--------------------------------------------------
--------------------------------------------------
--------------------------------------------------
--------------------------------------------------
--------------------------------------------------
--------------------------------------------------
--------------------------------------------------
--------------------------------------------------
--------------------------------------------------
---------------------Q------------------I----DVQ--
--------------------------------------------------
--------------------------------------------L-----
-----------------------L-P------------------------
--GLKP------------
>EFI28455.1/1-1457
MTQAIPTN------------------------------------------
--------------------------------------------------
-----------------------------------P--------------
--------------------------------------------------
--------------------------------------------------
--P-----K-STATGEVARKY---QEEIFR--------QAQK-----GNV
IAYLRTGLGKTLISVLLMRWMCTQE-K---------A---------KDKA
-----IIFLVPKVALV-------EQQANYIHKQT-G--LRTCKIHGA--L
-N--L-SFADRDGWKKRF-ADHDVFVTTPQ--------------------
------------------MFLEAITH-AVWKIEQCSL--------IIFDE
CHHARKNHPYNGIMRE-Y-FQ-VQ----P--L-NARPKIFGMTASPYWNQ
KNP----------A--------------------LSLSTLEANLDAKIIG
VH--EHVEEL-QSHYSK------LNEV-----------------------
-IE-KYPYP--------P---E-T-----Y---NF-P--EPT--------
---LY-QCLSVF--Y------AS---DPTSFD--AM-D------------
-----I---PWTKLA------------------------------MRHNM
TLGNI-GPYCASLYLFSEMRHILSGLHYKVMKIL-ATE---E-Q-----N
-DAMAI--K-------ID--V-SS--AH-PTKLP-----P-LA---LYDL
LEIIDGFEPY-FVSSE------E---------------------------
---------------------------------------TS-------EL
PIPV-PLDWCTPKLRI-MVNIIRS--H--L--------------------
-------------A----NPIQMIIFVEQRQTAACLAQVLEVIP-----E
LKGLAKCGYLMGHGTA-GD--ITR--------------------R--D--
--------E-ERKSKADPIKLFR----EKE------------------I-
-NI-----------------------LIATSVAEEG--------------
------------LDFP-----ACELVIRFDP------------------P
KHLVGYVQSRGRARS--K-VSKYIVMIQQEDTDQLERYQALQRGEL----
------------------------ELSKTYHNRTMPE-------------
-----------------R------DE----S-DTM----Y-DDDTHPMDL
AERERFVVPSTGAVLTYDNALSLINHLCALIPRDSFTEA--YKPQ--F--
I------G------------------------------------------
------------------------D--------------------FQSRM
RLPA-SLPLQPRDLVYL-GYPKRSKQEAKRSVAFQAVKRLLK-LNVFDDY
LLPVSSERP-------G-------DF---------DD----S--AY-LH-
--RG-----NKLPPDVM-EV---H----VKDPW----YM----G------
---------P-------K-LWLHPIVL-----D-SET--T-AGL-----V
TGT----SLP-P-T-D--I--------L-V-DQ----M--D---CKLLP-
GTLLAF------D-P---------E--D-E-REQRRLMQDFTHLGVWARN
TAKPII-H-DL--SFFLVPLTS---T---H--QPDFAWMQHIVDG---QK
-G--S--HDWSNIT-----EK-DYGQTWVFNTNQIG-RIYQ--------L
QCIRNDLALDSRP----P-Q--G-S---L---E---------G--G----
----------Y---DTYRRYFA--TKW-----------A----R--K--K
-------R-EA-FLPKG-------------------GPLIEAT------V
LA--RVDS-----G-EY--DHEG--GN-T-T---I-----K--KA-KTDG
RTYILPRDCCRVLHFPTSLSNTFRVLPALCRKITDIYRARVARIALRLPF
-I--EDKILIESLTIPAAL--LAFSNQRLETLGDAVLQLCTTVHLFNQYP
NRHEGQLTTLRRATVSNKFLLQRALEMGLEEYITVEI-A-S-VA-RWRYI
L--GE-DA------D------------T----------------------
--------------APPRSVRTLVPRRSL--QDCMEALLGASFLQGG---
---------------IPMALQAGPSLGVEFGGPLPWEM-RYERK------
GP---A----------EVA--TTHLF---DTLQERLGYTFHS-NS-----
---ILVEAVTHPSFA-T--------DG-PSYQRLEFLGD-----------
--------A------ILDLVVVHYLYEKFPEANSHQLSLLRA---KVICA
PTLAYLAIKELGVHKILLINNMGLYRAIEAYVPVFEDITD-----EEIAR
S--YYKFDPPKAISDVFESLVGAVLVDSGYNYDKTSAVVLDIMSKVLDQL
S-LDMAKDPVSLLLEWVAQHGCRE---I---S------------------
-------FSK----NRK----------------F------NYDAGVV---
----------------LEVHGKQVVGPIVA---SSPGV--AKFIASERAL
SILTDE------S------N-EL------ALSKLCDCEENRQNME-----
--------------------------------------------------
-----------I-D------------------------------------
----------VD---------A----------------------------
-----------------------A--------------------------
-----LAE------------------------------MK----------
--------------------------------------------------
--------------------------------------------------
----------------------VVT--------PEPV-------------
-APP---E------------------------------------------
--------------------------------------------------
--------------------------------------------------
--------------------------------------------------
--------------------------------------------------
-------------------------------------------------V
SG--SE--------------------------------------------
--DGEIE-SDEE-------EDM--R-------------------------
--------------------------------------------------
--------------------------------------------------
--------------------------------------------------
------------------------------------------R-IND---
------------------M-LAG---------------------------
-------------------------------------------------R
-IQAG---------------------------------------------
--------------------------------------------------
--------------------------------------------------
--------------------------------------------------
--------------------------------------------------
--------------------------------------------------
--------------------------------------------------
--------------------------------------------------
--------------------------------------------------
--------------------------------------------------
--------------------------------------------------
--------------------------------------------------
-------------DG-STP-DM------V-DE----DTD-----I-A---
-SS--------------DDEMD----------------------------
------------------
>EGO21809.1/1-1460
MTVAQIP-------------------------------------------
--------------------------------------------------
--------------------------------------------------
--------------------------------------------------
--------------------------------------Q-----------
------V---IVSESILPRRY---QEEIFR--------RAQN-----SNV
IAALDTGSGKTFISILLIKWIVLQE-K---------A---------KRKV
-----IVFLVPKVALV-------KQQADSIAAHT-P--LRVKMFHGS--L
-D--L-DLTDRANWKKSF-EQSDLTVAAAQ---------------I----
-------------------FLNILTH-SHWSVEKVSL--------LIFDE
CHHTRKNHAYNGIMHE-Y-FQ-T-----I--P-SDRPKVFGMTASPIWNP
KDA----------E--------------------GSLATLEKNLDATVIA
VR--EHVEEL-QENSPR------PVEV-----------------------
-IK-EFSPP--------S---D-T-----YD---Y-L--YPT--------
---LW-DCLSLF--T------N--------AV--EI-N------------
-----I---PVDKLH------------------------------MKYQM
TRNSL-GAFSADLFLYTDIKTRLIHFIDELESSQ-NET---F-LG-LD-G
-FD-----HH-IDVD-ES-SE---SAQS-QFPAI-----S-PD---LEQI
DAILSEFRPF-FDSGT----------------------------------
------------------E--------------------VP-------AV
PIPV-PLAWCTPKVNA-LVEVLLE--H--YS-------------------
------------------PTFHAIVFVEQRQVAACLAKILPCIP-----E
LRGYVRCAELVGHGAN-HG--HGP--------------VVN-S-NAR--G
--------M-GLARQQDTVELFR----QGK------------------L-
-NL-----------------------LVATSVAEEG--------------
------------LHFP-----ACDIVVRFDP------------------I
QHMVGYVQSRGRART--K-TSTFVIMAQKDHSAHLVRYNAFLKSEP----
------------------------ELKRVYQTREEPAA----------TR
L---------------D-P------G---ED-SEE--G-E-VEEDDPADV
AVRERYIVPSTGAVLTYDSAVNLLNHLCSLIPHDAYTPP--QLPK--Y--
S------G------------------------------------------
------------------------D--------------------YAVML
ELPS-SLPLPIDRLFFS-GPERRSKREAKRAVAFLAVKELHR-LDVFDDY
LLPATSSKG-------R-------GT---------ED----A--DG-RG-
I-LD-----FSDVPDLM-DV---L----VRDPW----TL----G------
---------A-------K-LYLHIVTI-----D-DQD--V-GGL-----V
TGT----CLP-P-V-E--F--------K-S-DG----S--T---IQLRY-
DRVLLF------D-E---------D--E-E-WDQRRMLSEFMRMGLWFCV
TGRPAE-L-PF--SSFLVPLLP---N---K--HIDFEVVERVASE---PY
-G--S--YDWSGAS-----EK-DYNHLMVMNSNQYG-RALV--------L
RNIRYDLTPLSTT----P-P--G-S---K---E---------S--E----
----------Y---PTYRDYFV--QRW-----------T----R--K--K
-------R-EA-FVPEN-------------------SFLIEAT------Y
LP--RCPS-----S-VY--RVRE--HL-I-D--LD---L-C--KR-QIAR
AGLLVPKDACRRVHFSEDVYRAFLLLPKLCRRVTDVYRARQERIELGLPM
-I--AEDLLIEASTLPTTS--LTFNNQRLETLGDSVLKLGSTVHIMNKYP
HRHEGQLSHLRQNSVSNRTLLSRAKEIELERFLNSES-H-N-LH-FWRYT
V--PE-DT-----D-------------S-----T----------------
------------LCRIRRSTRREFPRRSL--QDCMEATLGAAFVTGG---
---------------IDMALQAGTALGLSFGGPIPWSL-KYSRR------
P----E----------SSP--APHLF---ADLQESLCYEFHR-GD-----
---LLVEAATHPSFA-T----S---AS-SSYQRLEFLGD-----------
--------A------VIDLVVLNYLYRRFPQANSGQLSAARS---RAVCG
PTLASISVRRLCLHKILLVNNVELSSAINRHVPILESTSV-----EDIIN
K--GWKYDPPKALSDVLESVVGAIFVDSAYNFEKVASVVELIMSDVLELL
S-PNLPKDPVSELMVWAASSGCRR---I---S------------------
-------FRK----TQS----------H-AE--L------RRNDSVS---
----------------VVVHDVVVAGPITA---SNLSL--SKGLAAERAR
ILLDDH------S------S-DQ------CLTSLCDCSMAMKPQV-----
--------------------------------------------------
-----------P-Q------------------------------------
----------VS---------L-A--------------------------
--------------------------------------------------
---------------------I---------P--------D---------
--END-I---SK--------------------------------------
------P-V----------------------------------S------
----------------------DEN--------E----------------
----------EGFA------------------------------------
---------------------------------TI---------------
--------------------------------------------------
---------------------------------------------AQ-R-
----------------------KLDE--------------TRT--V----
--------------------------------------------------
-------------------------------NP------EE---------
C-------------------------------------------------
---------EGEV-------------------------------------
--------------------------------------------------
--------------------------------------------------
------------------------------D-------A-----------
----------------------------E---------------------
-----I--------------------------------------------
-------VV-----------------------------------------
--------------------------------------------------
--------------------------------------------------
--------------------------------------------------
--------------------------------------------------
--------------------------------------------------
--------------------------------------------------
--------------------------------------------------
--------------------------------------------------
--------------------------------------------------
------H--------------E------G--PE-----------------
--------------------------------------------------
--------------------------------------------------
--------------------------------------------------
------------------
>EIM90265.1/1-1500
MQPDC---------------------------------------------
--------------------------------------------------
--------------------------------------------------
--------------------------------------------------
--------------------------------------------------
------I---TTSGDITPRQY---QEEIFI--------RARH-----SNV
IAVLGTGSGKTYISILLIKSITSQS-H--------LS---------AGKI
-----VVFLVPKVPLV-------EQQSVFIEKQLPS--LRVRKVHGGDAL
-A--G-DMLNRAEWKKFF-DSADIVVMTAQ--------------------
------------------VFVNALTH-SHWSIDKVSL--------LIFDE
CHHTRLNHPYNVIMRD-S-YKHC-----S--P-SQRPKIFGMTASVVWRP
SRA----------Q--------------------EDLQELEANLVAKAIT
VQ--MHHEEL-GHHSPK------PKEV-----------------------
-CA-PIYDR--------L----EI-----DI---K-A--AGS--------
------YALPVA--P---------------LD--DP-A------------
-----I---PWAIVD------------------------------ARYTT
ALRNL-GPYAAETFLYKDLSDRLRQFIQPSQADE-MSR---L-RS--Q-L
-Q--AM--H----TE-SS-T------PE-QL-LR-----D-PE---MRQI
YDLITEYSPL-FEMPG-P-VHGS---------------------------
---------------------------------------SIPSSENQFPP
GWVF-DLSWCSPKVHV-LVEVLRN--Q--F--------------------
---------------T--PASQGIVFVEQRHVASGLARLLSKVD-----E
LKGVVRCAEFVGHASD-T---------------------------GE--G
---------MKAGEQNRVLESFR----KRS------------------I-
-NLL-----------------------IATQVAEEG--------------
------------LDFP-----ACDVVVRFDS------------------I
QHLVGFVQSRGRARH--KD-STFVIMVEQGDETAIERYKRFAEIDS----
-------------------------LSSVSSASAASET----------PT
----------------NLT-----SM---RG-MGS---DE-DDEPNEVDL
AQRERFVVSDTKAVLSYNNAIDLLSRLCALIPTDNFTRT--YKPT--Y--
ITNIAQTG------------------------------------------
------------------------Y--------------------YVCSL
TLPS-ALPLPHGHLKYT-GPGKCSKREAKRAVAFLAVKALYG-LNVFDEY
LLPARSVKD---------------ME---------QDAEEST--GG-AA-
Y-ID-----VKQIPQMM-NV---D----VRDPF----VL----G------
---------I-------K-MWLHTVYV-----D-GER--V-AGL-----V
TGT----HLP-Q-V-E--L--------S-W-EG----T--G---VRTGA-
VEAVAF-------DA---------DPLK-E-DRQRQVLQEFMAWGLWWCV
TTRPLA-G-PL--TCFLVPLVL---H--EN--QPDFELMERIVAI---GL
-G--C--SDCTQLS-----EK-DFGRLLCTNRWEHG-RSFI--------L
HRIRYDLTPSSML----P-E--G-S-MAR---E-----------AG----
----------F---TTYGQWLR--ARY-----------K----R--K--K
-------F-SV-VLKDD-------------------EVLVEAR------R
LK--LQCS-----G-IY--HLHS--RP-D-D--A----V-P--MD-VDDI
DTNIFPLSSCRWTAISTSLYRTFGLLPRLLHRINDVFRAQSAQLALGLPP
-I--NTDLLIEAYTIPAAR--TGWNNQRFETLGDSVLKLCTSVHVFNKYP
WRHEGQLSVLRQVAISNMTLLRKAKAVSLESFLNTES-T-SNET-TWRYC
L--PS-GP-----APH-HPCHPVKDTDR-VPLPP----------------
----------P-SSRPRRLVHRRFPRRSL--QDCMEATLGAAYATGG---
---------------IPMALQAGTALGLNFGGSIPWLT-RFGKQ------
--C--E----------SSAERPGVLF---NVLQERLGYTFRN-PE-----
---LLVEAMTHPSFA-T--------GG-QSYQRLEFLGD-----------
--------A------VIDLTVMSYLYNKFPSATSGKLSTARA---RAVSA
PVLSSIAVKHLGLHKLMLVNETNLSIAMGKYLPTLEETSY-----EDMVL
N--AWAHDPPKAISDVLESLLGAVFVDSGWNWDLAQAVTEGVMNDVLELL
S-PDTPKDPVSELMVWTAKAGCTR---I---C------------------
-------LRK----SRS----------R-ED--A------PRNDTIN---
----------------VVVHDVDVSGPFTA---SSIGV--ARAFASERAR
LILQDL------E------S-PH------SLQRVCACKPPLTSPD-----
--------------------------------------------------
-----------A-GT-A--PDT----------------------------
--------------------------------------------------
--------------------------------------------------
---------------------E---------P--------PT--------
---N--T---LE--------------------------------------
------S-PD----------------------------------------
----------------------PDT-------------------------
---------EEGYT------------------------------------
---------------------------------AI---------------
--------------------------------------------------
---------------------------------------------AR-E-
----------------------KLEK--------------FQD--P----
--------------------------------------------------
-------------------------------EE------EV---------
--------------------------------------------------
-------E-Q-DRAQ-YE---E-DMNRE----------------------
--------------------------------------------------
--------------------------------------------------
------------------------E---E---------E-----------
--------------------------------------------------
----QVEN---------M--------------------------------
---IMV-YH------------G----------------------------
--------------------------------------------------
--------------------------------------------------
--------------------------------------------------
--------------------------------------------------
--------------------------------------------------
--------------------------------------------------
--------------------------------------------------
--------------------------------------------------
--------------------------------------------------
--------------------------------------------------
--------------------------------------------------
--------------------------------------------------
----------------------------------A---------------
-------D----------
>EIN07990.1/1-1435
MDGID---------------------------------------------
--------------------------------------------------
--------------------------------------------------
--------------------------------------------------
--------------------------------------S-----------
------L---TVSDQLLPRRY---QEEIFV--------RAQE-----GNI
IAALDTGSGKTFISTLLMKWIASKP-A---------E---------SSKI
-----IIFLVPKVPLV-------EQQATFIERQT-P--LRVGQCYGA--N
-A--W-DLTDRGAWRRQF-AASDVIVMTAQ---------------I----
-------------------FLNLITH-SHWSMDRVSL--------LVFDE
CHHTRKNHAYNGIMRE-Y-FQ-C-----P--G-HLRPKIFGMTASPIWNP
KDA----------A--------------------TSLATLEKNMDAKVFA
VR--EHESEL-LSIIPK------PKEV-----------------------
-LV-DYPPP--------P---D-S-----YP--TY-P--SPL--------
---LA-NSIDLT--I------L--------PP--AM-E------------
-----L---PLDKIE------------------------------TRYHS
AHQIL-GPFGAEYYLWAEVKQRIAAYMLLQMEAR-RDE---I-L--ED-M
TNA--------MALD----SP---P-IE-THHSS-----PSAV---LSST
NAVLDKFAPL-LGDADSV--------------------------------
------------------D--------------------PD-------VV
QIDI-DIEWCTPQVAA-LAETLIS--H--Y--------------------
-------------K----PTFQGIVFVEQRHIAVALARLLGRLP-----E
LRGRVRCADLVGHGGQ-TT-----------------------A-NLK--G
--------M-EIQGQQDVVRAFR----RGE------------------I-
-NL-----------------------LVATSVAEEG--------------
------------LDFP-----ACDLVIRFDP------------------L
QHMVGYLQSRGRARH--H-TSTFVIMVPRGSEQHIMRYRTFADSEP----
------------------------QMKQIYQTQNALEQ----------LS
------------------A-----ES---DT---E-EG-ECEEPEHPEDL
AERERYVIPSTLAVLTYHSAIGMLSHLCSLIPRDRYTPI--HQPK--Y--
T------G------------------------------------------
------------------------E--------------------FQVTL
QLPS-SLPLPPEDLTFV-GPLKRSKREAKCAAAFMAVRKLHQ-LGVFDDY
LLPVRRSND-------T-------DA---------ED----P--DG-IP-
I-PD-----ISAYPDML-RV---A----VHDPW----VL----G------
---------P-------R-LWMHVLRV-----D-GRA--T-SAL-----V
TGT----SLP-P-V-S--F--------T-H-AG----A--H---VQMSR-
GKVVAF------D-M--------------P-MQQRELMEAFTWVGIRWCV
TLRGPK-Q-PL--SQYLVALTN---D---L--RPDWDTMERVVNH---PW
-G--H--GDWTGIS-----EA-EWSGILCMNQREHG-RALI--------L
QRMRHDITPLSTP----P-P--G-S---R---E---------S--T----
----------H---PTYREYFL--HKW-----------S----R--K--G
-------I-TL-VIPDD-------------------TPLAEVC------M
VT--RRTN-----S-SY--PLHP--AG-T-E--FS---P-E--PL-FAAS
KSMVVPFAFLRRLHMSAYLWRTFHLLPRLLHRVTDLYRVQRAKQELGLPP
-I--PDDLLVEAYTLPHTG--AGFSNQRLETLGDSVLKLCVIVHLLNRFR
RRHEGQLDALRRNAVANRTLLARAHAIGLGSYLTCET-M-S-VR-TWRHV
V--PE-E-QH---T-------------P-----F----------------
------------DTTSARFVARSIPRRCL--QDCMEATLGAAFLGGG---
---------------IPMALQAGTVLGMSLGGPVPWNL-RYGRK------
P----I----------GKT--PAALF---HRVQEALHYDFHN-GD-----
---LLIEASTHPSFE-S----G---TF-GSYQRLEFLGD-----------
--------A------LIDLVVMQYLYRKFPEGTPGQLSWARS---RAVCS
QTMAWVAVTQLELNKIMLVNNSELNIALAKYIPILEDFSA-----EDIIA
K--SWKLDPPKALSDVLESIMGAVLLDTAYDYERSEAVVEWVMRDVLDAL
T-LDLPPDPISQLMISTAKAGCRR---I---N------------------
-------FKK----TQS----------N-PK--V------DRNDGIS---
----------------VIVHDIPICGPIPG---SSLSL--CKALAAEQAL
GILFGE------A------H-EH------NLATLCDCKHAMVAGL-----
--------------------------------------------------
-----------R-P------------------------------------
--------------------------------------------------
-----------------------D--------------------------
--------------------------------------------------
---D--E---DE--------------------------------------
------K-T----------------------------------D------
----------------------DET--------P----------------
----------SGFA------------------------------------
---------------------------------AV---------------
--------------------------------------------------
---------------------------------------------AR-E-
----------------------KLLS--------------LEK--T----
--------------------------------------------------
-------------------------------RP------N----------
--------------------------------------------------
-----A-G-E--M-------------------------------------
--------------------------------------------------
--------------------------------------------------
------------------------E---E---------------------
----------------------------G---------------------
----EVVE------------------------------------------
--------------------------------------------------
--------------------------------------------------
--------------------------------------------------
--------------------------------------------------
--------------------------------------------------
--------------------------------------------------
--------------------------------------------------
--------------------------------------------------
--------------------------------------------------
--------------------------------------------------
--------------------------------------------------
--------------------------------------------------
--------------------------------------------------
--------------------------------------------------
------------------
>EIW60891.1/1-1459
MARV----------------------------------------------
--------------------------------------------------
--------------------------------------------------
--------------------------------------------------
--------------------------------------L-----------
------D---QVSDTLLPRRY---QEEIFV--------RAQQ-----GNV
IAALDTGSGKTFISTLLIKWIAARD-V---------G---------HNNL
-----IVFLVPKVALV-------QQQGEFIAKQT-S--LRVRQFSGA--T
-A--H-DMGDRDGWKTEF-ENSDVFVMTAQ---------------I----
-------------------FLNLITH-SHWGIDKVTL--------IVFDE
CHHTRKNHAYNGIMRE-Y-FQ-T-----P--V-GSRPKIFGMTASPIWNP
KNA----------A--------------------ESLATLERNLDAKVIA
VK--EHMDEL-SGHSPK------PTEI-----------------------
-IQ-VYPAP--------P---I-K-----YP--EY-P--SKS--------
---LR-RLLNLE--D------T--------PA--EI-G------------
-----I---PVDKIL------------------------------TRYEV
TLYSL-GPFGAELFLYTEVKQRVAQMIQDALDLS-MDY---L-T--PA-Q
-YA--------QTAR-AG-PV---S-PD-MLENV-----P-QK---LKDL
HRTLESFRDF-FETPE----------------------------------
------------------S---------------------G-------SD
PIPI-PMSWCSPKVRK-LAETLFE--R--Y--------------------
-------------T----DSFQGIIFVEQRHVATCLAVILERIP-----L
LAHVIKSEQLVGHGKD-TA---------------------K-A-HTK--G
--------M-GTRNQQDTVKMFR----ERA------------------I-
-NV-----------------------LVATSVAEEG--------------
------------LDFP-----ACDLVIRFDP------------------V
QHMVGYVQSRGRARH--K-TSTFIIMLQEGAQAQAERYLQFSQSEP----
------------------------HLKQVYQERDLALK----------AI
-------------------------V---EE------E-E-DTHDDPEDL
AERERYVVPSTGAVLTYTSAIGLLNHLCSLIPRDKFTPM--HVPT--Y--
T------G------------------------------------------
------------------------D--------------------VSATV
HLPS-SLPLPADLLVYQ-GPPRRSKKEAKRAAAFLAVKSLHV-LNVFDDY
LLPTKTARG-------R-------EN---------ED----S--DG-VP-
I-GD-----VGKVPDVL-DV---R----VRDPW----VQ----G------
---------R-------T-LWLHIVYV-----D-GRP--S-AGI-----V
TGT----PLP-P-V-E--L--------V-A-SG----L--F---LSTDE-
PREVVL------D-P---------R--H-G-WSQRRAMEDYTRMGLWWCI
TGRGIA-L-PL--TCYLVPINR---D---L--NIDFEAIDLAARY---LY
-G--S--YNWEGVG-----EE-HYGHLMYVNNKEAG-HPMI--------L
HKLRPDITPSMRA----P-E--G-S---R---E---------S--S----
----------F---PTYRDYWI--NKY-----------T----R--K--G
-------F-AP-IISKT-------------------GPCVEGV------I
ID--RNAS-----S-SY--SLEN--VV-D-P-------A-S---P-RQKP
ATVIFPLEICRWALMPEHIYRTFFVLPELCHRVTDVWRAHEARIALKLPP
-I--ADDLLVQALTLPSTN--AQFNNQRLETLGDAVLKLSAVVHLYNKYP
HRHEGQLDAMKRVSVANRTLLARGVERSLERHLSSEP-Q-S-MR-MWRYV
I--SS-E--D---D-------------L-----F----------------
------------SARPSRQAPRRFPRKSM--QDCMEALLGASFATGG---
---------------IDMALHAGTVLGVSFGGPTPWNI-RYGLL------
M----P----------KSE--PSPLF---LTLQEALGYRFEH-GQ-----
---LLLEAVTHPSFG-S----A---DS-SSYQRLEFLGD-----------
--------A------LIDMVVTEYLYKKFPEATSGQLSWARS---RAVCG
TALASLAVNRLGLHKLLLINNVELSIAIGRYVPILEEITN-----EEIIL
D--GWKHDPPKALSDVFESVMGALFVDCDYNYDKAAAVIEMVMEDLIGAL
R-PDLPRDPVSQLMVWVAKSGCRC---V---S------------------
-------FAK----SQS----------R-PE--L------RRHDCMS---
----------------VLVHDVVVVGPVPA---PNVSM--AKGLAAEEAR
RVLADP------E------S-PH------HLSRVCVCAEEKAAAE-----
--------------------------------------------------
-----------A-A------------------------------------
----------KD--------------------------------------
--------------------------------------------------
---------------------K---------------------------M
--DV--D---KT--------------------------------------
------E-L----------------------------------D------
----------------------DET--------T----------------
----------EGFA------------------------------------
---------------------------------TL---------------
--------------------------------------------------
---------------------------------------------AR-I-
----------------------LLDE--------------VQE--P----
--------------------------------------------------
-------------------------------GG------QP---------
L-------------------------------------------------
-----A-P-D-AV-D-----------------------------------
--------------------------------------------------
--------------------------------D--T----LDG--DVDEN
----DLPG-E--QEE----T---FE---E---------------------
----------------------------M---------------------
----EVEE---------M--------------------------------
-M------------------------------------------------
--------------------------------------------------
--------------------------------------------------
--------------------------------------------------
--------------------------------------------------
--------------------------------------------------
--------------------------------------------------
--------------------------------------------------
--------------------------------------------------
--------------------------------------------------
---------------------E------------------V----D----
--------------------------------------------------
--------------------------------------------------
--------------------------------------------------
-----A------------
>EIW85519.1/1-1520
MTISQDTPN-----P------------A-P-----D---S----------
------------------------------------TT-------T----
--------------------------------------------------
--------------------------------------------------
--------------------------------------A-----------
------A---AVSESLLPRNY---QEEIFR--------RAQE-----GNV
IAALDTGSGKTFISILLIKWMVLQE-H---------A---------RDKV
-----IVFLVPKVALV-------EQQASFISKHT-PSSFRVKKFHGS--L
-D--L-DLADRGNWQKSF-EGSDVVVMTAQ---------------I----
-------------------FLNILTH-SHWSIEKVSL--------LIFDE
CHHTRKNHAYNGVMRE-Y-FT-L-----S--T-VHRPKVFGMTASPIWNP
KDA----------Q--------------------GSLLTLEKNLNATVIA
VR--EHLAEL-LEHSPR------PLEI-----------------------
-IK-EYVPP--------P---D-N-----YI---Y-L--KPS--------
---LW-DCISVF--A------Q---------GDTAQ-L------------
-----I---SWDKLK------------------------------MRYFV
TRNTL-GPYCADLNLYHDIKAKVRQEVEEIYDTQ-LSQ---R-P--ID-L
-EDPA---FA-MDVD-DG-TPDNFE-QD-FLDRI-----P-DD---LKHI
DAIVSEFTHY-FDRGS-T------SPSASPSPS-----------------
---------------ASTP--------------------PS-------EI
PITI-PLAWCAPKVKA-LVDVLLE--H--HS--A----------------
------------SP----GSFHGIVFVEQRHVAMCLAKILPRIP-----E
LREHIRCAELVGHGTG-HQ--HKKN------------QPPT-A-QAR--G
--------M-GLARQQDIVRSFR----EGK------------------L-
-NL-----------------------LIATSVAEEG--------------
------------LDFP-----ACDIVVRFDP------------------V
HHMVGYVQSRGRART--K-TSAFVIMVQAGYDTHRERYRNLSESEP----
------------------------ELKKVYQSREQLPQ----------PE
P---------------E-P------S---SE-SEE--G-E-VEEEDPADI
AVRERYVVPSTGAALTYGSAIGLVNYLCSLLPHDQYTEP--PTPK--Y--
F------G------------------------------------------
------------------------D--------------------YAATL
DLPA-SLPLPLDKRRFR-GPIRRSKREAKRAVAFMAVKELHK-LNVFDDY
LLPSSGAKG-------R-------NT---------ED----A--DG-VK-
I-SE-----TADIPDDL-DV---M----VRDPW----VL----G------
---------P-------T-LWMHKLLV-----D-GKV--V-AGL-----V
TGT----SFP-P-V-E--L--------M-A-EG----S--T---LRVRC-
AYAFRL------D-E---------D--S-E-WERFRMLDEYTKLGLWFCV
TGRRFV-A-PT--TCFLVPLTI---E---D--EIDYAQIRGVLRE---PY
-G--S--PDWSRVK-----EE-DLGRTMVMNTNQHG-RPLI--------L
QNIREDLTAMSTP----M-P--G-T---R---E---------D--A----
----------W---PTYYEFWV--NRW-----------T----R--K--D
-------R-EA-DVPKD-------------------CPLIGAT------Y
AP--RKPS-----G-AY--RVQA--RL-E-N--AD---R-F--KN-QDVG
LGLLAPRDCCRIVHFPPHIYNAFHLLPKVCRRLTDVYRAQAQRFELGLPP
-I--ADDLLIEAASLPTTL--HTWNNQRFETLGDSVLKLGVTVHIMNKYP
HRHEGQLSKLRQSSVSNRTLLARAKEIGLEIFLNSET-Q-S-LQ-SWRYV
H--PS-EC-----T-------------A-----S-ASAALTAGTAESP--
--S---------SKAPARRAKREFPRRSL--QDCMEATLGAAFYHGG---
---------------MDMALRAGTALGLSFGGELPWCA-RYGRV------
P----D----------PSP--APPLF---EELQSGLGYEFHR-GD-----
---LLVEAATHPSFA-T----S---AG-ASYQRLEFLGD-----------
--------A------LLDVVVMRYLFHKYPRATSGQLSVARS---RAVCG
PTLASVAVKRLNLHQILLINNVELSIAISRHVPLLQNLPT-----QEIVL
K--AWKYDPPKALSDIMESVFGAVLVDSAYNYEKAAAVVEEVMSEVLELI
S-PSVARDPVTDLMLWSAAAGCSR---I---T------------------
-------FQK----SQS----------H-PE--L------RRNDSIS---
----------------VLAHGIVIVGPVTA---ANPSL--SKGLASERAR
AILDDP------T------H-EF------HIKKMCNCREKPKDTS-----
--------------------------------------------------
-----------E-D------------------------------------
----------MD---------MDG----------------A---------
-----------------------Q--------------------------
---D-G---------------L---------G--------K---------
--ITI-N---EN--------------------------------------
------D-I----------------------------------T------
----------------------DET--------E----------------
----------EGFA------------------------------------
---------------------------------VL---------------
--------------------------------------------------
---------------------------------------------AR-Q-
----------------------KLDE--------------SRK--E----
--------------------------------------------------
-------------------------------EA------GS---------
T-------------------------------------------------
---------P-EG----------------------D--------------
------EE---------------------EV------M------------
--------------------------------------------------
-------------------Y----------E------GG-----------
----------------------------D---------------------
-----N--------------------------------------------
-------QD-----------------------------------------
--------------------------------------------------
--------------------------------------------------
--------------------------------------------------
--------------------------------------------------
--------------------------------------------------
--------------------------------------------------
--------------------------------------------------
--------------------------------------------------
--------------------------------------------------
------M--------------D------I--DD-----------------
--------------------------------------------------
--------------------------------------------------
--------------------------------------------------
------------------
>EJF62685.1/1-1453
MSVS----------------------------------------------
--------------------------------------------------
--------------------------------------------------
--------------------------------------------------
--------------------------------------L-----------
------D---EISDTLLPRRY---QEEIFV--------RAQQ-----GNV
IAALDTGSGKTFISTLLIKWISAQE-S---------T---------EHKI
-----TVFLVPKVALV-------QQQGEFIAKQT-S--LRVRMFSGA--T
-A--H-DMSDRGGWANDF-ETADVFVMTAQ---------------I----
-------------------FLNLLTH-SHWSLSKVCL--------LVFDE
CHHTRKNHAYNGIMRE-Y-FQ-T-----A--E-GCRPKVFGMTASPIWNP
RNA----------A--------------------ESLSTLEKNLDAKVIA
VK--EHVDEL-IGHSPR------PEEL-----------------------
-IK-TYRQA--------P---E-V-----YP--EY-Q--KKS--------
---LR-LRLALH--N------T--------PP--EV-G------------
-----I---PADKIL------------------------------TRYEV
TYYSL-GPFGAELFLYTEMKQRVVQLIQEAIESA-MEV---L-T--AE-Q
-YA--------NVAH--G-GY---L-SE-VPDAV-----H-PK---LREF
ENILAEFSAD-FDDPP----------------------------------
---------------------------------------DG-------VL
PTPI-PLSWCSPKVKV-LAEELFS--R--Y--------------------
-------------T----STFQGIVFVEQRHIATCLASMLRRIP-----F
LVHTIKCEPLVGHGSG-AV--A------------------K-S-HLK--G
--------M-AMRNQRDTVQLFR----ERR------------------L-
-NL-----------------------LVATSVAEEG--------------
------------LDFP-----ACDLVIRFDP------------------V
QHMVGYLQSRGRARH--K-TSTFIIMVQEGSQAQAERYLEFLRSEP----
------------------------HLKKVYQQRDLVPP----------DV
-------------------------E---EE---E--D-E-SDAPDPFDL
ARRERYVVPSTGAILTYNTAISLLNHLCSLIPRDRFTPM--HAPR--Y--
T------G------------------------------------------
------------------------D--------------------FVATV
TLPS-TLPLPSNLLVYE-GPPKRSKKEARRAAAFFAVKSLHA-LNVFDDY
LLPAKSSGA-------A-------QD---------ED----S--DG-VP-
I-KN-----VESVPDML-QV---P----VCDPW----VL----G------
---------S-------T-LWLHVVRL-----D-GIP--S-AGL-----I
TGT----ALP-P-A-D--L--------V-A-NN----L--F---VSTDE-
PVEIVL------H-P---------R--H-A-WSQRRAMEEYTRMGLWWCI
TGRGIT-L-PL--TCYLVPITR---D---C--RVDFDAIELAIAY---PF
-G--S--YNWEDVS-----EE-EYGRVIYMNNREFG-HPLL--------L
RRMRPDVTPSSTP----P-A--G-S---R---E---------A--G----
----------F---PTYRDYWL--HKY-----------T----R--K--G
-------H-AP-NISLD-------------------GICVEGI------M
LD--RNNS-----C-SY--SLEN--DP-L-P-------S-S--AS-KDAG
LTVILPIELCRWALIPRHVYQSFSILPELCHRLTDVWRAHEVRTALKLPP
-I--VDDLLVQAITLPSAN--AGFNNQRLETFGDAVLKLCAVVHLYNRYP
HRHEGQLDNMKRTAIANRTLLARALEHGLEEHLTPET-Q-S-IR-LWRYV
V--TG-D--E---A-------------L-----F----------------
------------AVRPCRRALRQYPRRSL--QDCMEAILGASFATGG---
---------------IDMALRAGTALGLSFGGPTPWYV-RYSGR------
L----K----------EAP--AAPLF---AGLQETLGYTFKH-GH-----
---LLLEAITHPSFR-S----T---DC-SSYQRLEFLGD-----------
--------A------FIDMVVTEYLYRKFPSATSGQLSWARS---RAVCG
PAFASIAVKRLALHKLLLINNVELSMAISKHVPILEEITD-----EEIII
N--GWKHDPPKALSDVLESVLGALFVDCDYNYDKAAAITEMVLEDLLAAL
R-PDLPKDPVTELMVWVAQSGCRC---I---S------------------
-------FLK----GQS----------R-PE--V------RRYDCMS---
----------------VLVHDTIVAGPLAA---PNLSM--AKGLAAERAR
EVLADP------E------S-PH------LLSRVCTCPRKGKAAK-----
--------------------------------------------------
-----------R--------------------------------------
----------LP--------------------------------------
-----------------------S--------------------------
---P-L---------------P---------------------------M
--DVP-D---KK--------------------------------------
------E-L----------------------------------S------
----------------------DET--------T----------------
----------EGFA------------------------------------
---------------------------------ML---------------
--------------------------------------------------
---------------------------------------------AQ-I-
----------------------LVEE--------------TKE--P----
--------------------------------------------------
-------------------------------IV------P----------
V-------------------------------------------------
-------E-D-D---------H-------------G----TDA-------
--------------------------------------------------
--------------------------------------------------
---------V--SED--LI-----E---E---------------------
----------------------------H---------------------
----EVEE---------M--------------------------------
--------------------------------------------------
--------------------------------------------------
--------------------------------------------------
--------------------------------------------------
--------------------------------------------------
--------------------------------------------------
--------------------------------------------------
--------------------------------------------------
--------------------------------------------------
--------------------------------------------------
--M------------------E------------------V----EVV--
--------------------------------------------------
--------------------------------------------------
--------------------------------------------------
----V-------------
>EKM56015.1/1-1496
MAQF----------------------------------------------
--------------------------------------------------
--------------------------------------------------
--------------------------------------------------
--------------------------------------Q-----------
----------DVNEALLPRRY---QEEIFS--------RAQE-----RNV
IAALDTGSGKTYISTLLIKWIAARD-A---------G---------LGKI
-----IVFLVPKVALV-------EQQGDFIARET-P--LRVSKCYGA--T
-A--I-DMTDRRGWRKEI-ELHDVLVMTAQ---------------I----
-------------------FLNILTH-SHWTMDKVSL--------MVFDE
CHHTRKNHAYNGIMRE-Y-FQ-W-----T--S-EKRPKVFGMTASPIWNP
RDA----------V--------------------ESLATLERNLDAKVIA
VR--EHVEEL-ADHSPR------PQEV-----------------------
-LR-EYQAS--------P---I-T-----YP--HY-P--ATN--------
---LW-ARLALD--S------L--------PP--SF-D------------
-----I---PVEKVR------------------------------TRFEV
TYHSL-GPYGAELFLYHDIKHRIAQFISQAE-DH-MEY---M-N--TT-H
-----------LD------GV-----QP-EGIQL-----P-PE---LAHM
ELVLQQFSDF-FDNE--D--------------------------------
------------------D--------------------PD-------TV
PIRI-DLKWCSPKVVL-LSQLLFE--Y--Y--------------------
-------------K----QNFQGIIFVEQRHVAACLSKMLPRIP-----P
LELYFKSAQLIGHGAS-SV--Q------------------K-S-QVR--G
--------M-ALKSQQEAVKMFR----DGE------------------C-
-NL-----------------------LVATSVAEEG--------------
------------LDFP-----ACELVVRFDP------------------I
QHMVGYIQSRGRARQ--K-AATFMVMVQEGQASHVDRYKAFSESEP----
------------------------QLRLVYQNREDLPK----------PV
------------------Q-----DD---EL---E--E-G-EEREDPLDL
AERERYVVPNTGAILTYNTAIGLLNHLCSLIPRDRFTPI--HLPQ--Y--
S------G------------------------------------------
------------------------D--------------------FEATL
QLPS-SLPLPKEHLTFT-GPTKRTKKEAKRAAAFMAVKRLHE-LGVFDNY
LLPARSATG---------------DN---------DD----A--DG-RP-
I-GD-----VSHVPDMM-DV---I----VRDPW----TR----G------
---------Q-------K-LWLHVVRL-----D-GRP--A-AGL-----I
TGS----ILP-S-G-S--L--------V-C-DG----V--H---VSTDE-
AQLAEF------D-E---------E--D-E-WEQRRQLEDFMRMGLWWCI
TGRGIT-L-PL--TCFLVPLTH---E---L--AVDWHAIELALAH---PF
-G--V--GDWSMVG-----EE-HYNTLLVMSSKEHG-RPLL--------L
KRIRNDLTPLSVP----P-A--G-T---R---E---------A--A----
----------G---KSYREFYI--SKY-----------T----R--K--G
-------V-PP-EIPEQ-------------------GYCVEVV------P
FP--RHTS-----T-VY--NLDG--SS-V-P-------A-N---KT-QPL
GAHIYPMSLCRWAPLSPDVYRALRVLPELTHRLTDLYRARAIRAELGLPP
-I--QDDLMIQALTLPSAN--AGFNNQRLETLGDSVLKLCTVVHLFNRFP
HRHEGQLDILRRNSVSNRTLLARAKEVMLEQYLTSEP-Q-T-MR-IWRFA
L--SG-E--V---D-------------L-----S----------------
------------DPMPDRFVSRRIPKRSL--QDCMEASLGAGFATGG---
---------------IMMALHVGTALGLGFGGTLLWPA-RYDRL------
P---------------ETP--VPVMF---HEVQEILGYEFKS-GH-----
---LLIEAVTHPSFR-S----P---TN-SSYQRLEFMGD-----------
--------A------LIDLVVMRYLYNKFPTATSGQLSWARS---RAVCA
PALAHIAVNVLGLHRPLLINNIELSMAISKYVPILQETSE-----EEIIH
S--GWKHDPPKAISDVLESILGAVLVDTHYNFEKTAVIAENALRGLLRVL
S-PDMPRDPVSELMVWIARQGCMK---I---S------------------
-------FRK----SQS----------Q-ST--M------KRNDSMS---
----------------IIVHDFAVVGPIPA---QNISL--AKGLAAERAR
QVLGDF------E------S-PY------HLSKICDCKAEREAAF-----
--------------------------------------------------
-----------A--------------------------------------
--------------------------------------------------
--------R--------------E--------------------------
-----V-------------------------A--------E---------
---LD-E---VK--------------------------------------
------K-L----------------------------------D------
----------------------DET--------E----------------
----------EGFA------------------------------------
---------------------------------AL---------------
--------------------------------------------------
---------------------------------------------AR-A-
----------------------VLAE--------------VEA--P----
--------------------------------------------------
-------------------------------AG------AL---------
--------------------------------------------------
-----D-S-V--R-D--------G----A---------------------
------D-------------------------------------------
--------------------------------------------------
--------------------------------------------------
--------------------------------------------------
--------------------------------------------------
--------------------------------------------------
--------------------------------------------------
--------------------------------------------------
--------------------------------------------------
-------------------DGEV--------------VDDDDD--D----
--------------------------------------------------
------------ED---------------N--DG---ED--I-DGV----
--------------------------------------------------
-----------AVLVD--------------------------E-D-----
----------------------------------------------S---
--M------------------D------------------V----DS--E
-------------------------------------PHAN-GY-AL--N
---GHV---NEHVN-GSV---S------KL-TKE----S-----V-----
-----------------------N-G--------------C-LT---NGS
H-QV--------------
>EKV50497.1/1-1717
MTIIDPI-------------------------------------------
--------------------------------------------------
--------------------------------------------------
--------------------------------------------------
--------------------------------------------------
--------A-NTTSELRPRKY---QEEIFE--------RAQK-----ENV
ITALNTGSGKTLIGLLLIKWMSALE-S---------S---------GDKL
-----IIFLVPRVALV-------EQQAKYLRDNT-P--LRTEKLYGA--L
-D--I-SLSDRMQWKKKL-GKCDVIVMTPQ--------------------
------------------ILVNFITH-SIWSLRQIAL--------LVFDE
CHHARKNHPYNIIMQE-Y-FY-IK----E--V-EDRPKIFGMTASPVWNT
KDP----------V--------------------GSLLTLETNLDSVIIS
VR--EHVDEL-AVHTPR------PSEL-----------------------
-IT-IFPAP--------P---D-N-----Y---DF-H--DPN--------
---FL-RCLSVI--S------PA------TWE--HL-E------------
-----V---AWSSLV------------------------------MRHDA
TLYNL-GPYCASLFLYLEVRHVLKSVQTGLRTI--ED----T-K------
--MEVV--E-------YV--A-GA--SA-PKRNP-----P-EE---LNLI
RDILLDFEGF-FWRND------C---------------------------
---------------------------------------PN-------RV
PIPV-PLKWCSPKVDA-LKRILLE--F--Y--------------------
-------------T----PNFQVIVFVEQRQVAACLSKILPVIP-----G
LEGKIRSAHLVGQGVN-SD--GVS--------------------K--A--
----------TDTYHGDAIQAFR----KGE------------------V-
-NV-----------------------LIATSVAEEG--------------
------------LDFP-----ACDLVVRFDP------------------F
RHMVGYVQSRGRARN--A-DSRFIVMIRQDDQVSFEFYQNLLAQEP----
------------------------EMNKAYQGRQRAAV----------TM
-----------------PA------Q----Q-EDE--DE--EEDLNPLDL
ASRERYVVPSTEAVLSYDSAIGLLNYLCALIPCDAYTPP--HKPK--F--
T------G------------------------------------------
------------------------D--------------------FQSTV
QLPL-SIPLPPDQLTYT-GPLKCSKKEAKRAVAFLAVKRLHE-LDIFDQY
LLPTPGSTL-------G-------EE---------EM----A--QT-WL-
G-LE-----SRDTPTVM-NV---D----VKYPW----TI----G------
---------E-------K-LWLHPIYL-----G-GEP--V-TGL-----V
SGT----PLP-S-V-E--L--------R-S-DI-------L---VRLGH-
PEAFVL------D-S---------E--E-E-VELRRTMHEYTRLGIYYRV
TGSPLA-E-PL--GVYLVPLTD---T---L--EVDFHQIRRVVDN---PR
-G--I--ASLDDII-----YG-DEKKLLVLNKFESG-RTRV--------L
QKIRSDLSPMSIP----P-I--G-S---V---E---------A--TYRGI
DAFGVEKIVTS---SSYHEYWT--NRG-----------S----R--R--R
-------KIQL-EIPKD-------------------GPLLEAP------R
LD--KHAS-----S-RY--SLDP--SY-R-I---P-----T--IE-PDFK
VPPIVPMNTCGWVDMSPDVIRGFEILPTLCHKITDAYRAQSTRLNIGLPF
-I--PDDLLMEALTLPNVD--ADFSNQRLETLGDAVLDICTTVHLMFKYP
RRHEGQLSTLRAGRVSNKFLVSCARTVELERFISSEK-M-G-VE-KWPFV
E--QK-GY-------------------E-----V----------------
--K-------E--IRNRKSVKRQIPRRGL--QDCVEALLGASFLAGG---
---------------IPMALRTGVCFGLSFGGIQPWGE-RCRRA------
E----A-R--------EIG--VPALV---AGLEKEIGYVFEN-PE-----
---LLVEAVTHPSLE-F----S---ST-PSYQRLEFLGD-----------
--------S------VIKMLVTEYLYHKFPKATSHQLALPRT---KAICS
PALAHIAIRKLHIHKYLLQNSIDLNNAINLYVPVLESATA-----DEIVR
R--GWRYDPPKAISDAFESVVGAVFVDVGYDLDRTGGIVCRLMEDILEVL
N-PSIPKDPVSEVLEWLASVGCSK---G---H--NLKFKCVKTFKLIICT
HEEFIFLFRR----NTE----------E-RN--G------QAVESVS---
----------------AVFHGQIVAGPIVS---NSKAV--SRFAVAERAF
MALRAS------D--------EE------LFKKLCDCQNQMITDE-----
--------------------------------------------------
-----------V-T------------------------------------
----------GS---------G----------------------------
-----------------------E--------------------------
-----V-D-----------------------------DLD----------
--------------------------------------------------
-------------------------------------------TLDE---
----------------------V----------EESEVANMLMVEDKYK-
-ERWLKHKVESDYT-N----------L-------------------AVLS
ERLGIYDGCTRTCKFSIAFEGVVPS-------------------------
--------------------------------------------------
----------GA--------------------------------------
------------------------------------------S--VRRCY
CVVLANPWYIPAVVAYSASNKPEAVPKVFEY-----A------------L
QEL-K---------------------------------------------
-A----N-KATE-------AEQFLLAQKMREALLKAGLTSGYPRAINSLK
ALHDVM-P-E-EL-K--------A-----------K--------------
------SP-----------------E---RHYE-----------------
--------------------------------------------------
------------------------------------------K-IGE---
-------------------KFFE---------------------------
--------------------------------------DIYGGTAKSVQT
LLD-DIYPD----------MG-----------------------------
--------------------------------------------------
--------------------------------------------------
--------------------------------------------------
--------------------------------------------------
--------------------------------------------------
--------------------------------------------------
----------------------------------------QVSLVIGYG-
-----------LIYGH-----------------S----------------
-------------------------KVVP------ALETSYTLVASL---
------I--------------A------------------G----DT---
------------------------------------PL-QI-GWH-----
---LNGAR-RGG----A---TL------E--Q-----VR-----AVR---
-EI----------------SI--E-V---------AK--RCGVVW--SS-
-SVPE---VAEKLPEDE-
>EMD34372.1/1-1702
MAAVR---------------------------------------------
--------------------------------------------------
--------------------------------------------------
--------------------------------------------------
--------------------------------------L-----------
------E---ETAETLLPRRY---QEEIFS--------RAQE-----GNV
IAALDTGSGKTYISTLLIRWISVRD-A---------G---------QGKI
-----IVFLVPKVALV-------DQQGDFIAKHT-P--LRVSKFCGA--T
-A--I-DMADRPGWLKEL-ENVDVLVMTAQ---------------L----
-------------------FLNILTH-GHWGLDKVSL--------MVIDE
CHHTRKNHAYNGIMRE-Y-FQ-L-----P--T-RKRPKIFGMTASPVWNP
RDA----------Q--------------------ESLLTLERNLDAKVMA
VR--QHVDEL-KAHAPK------PKEW-----------------------
-VH-EYPPS--------P---E-V-----YL--EY-P--TCT--------
---LW-ERLSAI--T------I--------PP--DV-D------------
-----I---PVEKIR------------------------------ARYEV
TLQSL-GPYGADLFLYTDLRQRIAQLIEQTMEGN-LDT---L-A--IK-Q
-YY--------QDGD-VY-MA---P-AF-ADVLL-----P-PQ---VQEL
EVILDDFREL-FEDS--A--------------------------------
------------------N--------------------PD-------VV
PVTV-HLKWCSPKVRI-LIDILFD--Q--Y--------------------
-------------T----STFQGIIFVEQRHVAACLAKMLPRVP-----Q
LSHLIRSAQLIGHGTG-NS-MY------------------K-I-RGK--G
--------M-AVRNQQDVVKLFR----EKQ------------------I-
-NL-----------------------LVATSVAEEG--------------
------------LDFP-----ACDLVIRFDP------------------L
QHMVGYLQSRGRARH--Q-TSTFIIMVEQGHEAHIARYRAFSESEP----
------------------------QIRQAYQTREEPRN----------VS
------------------D-----LS---EE---V--E-E-GEIIDPQDV
AERERFVVPSTGAVLTYTSASGLLHQLCALVPRDRFTPV--ALPK--Y--
E------G------------------------------------------
------------------------D--------------------FISTI
RLPL-SLPLPPEHLVYT-GPEKRSKKEAKRAAAFLAVKNLHV-LNVIDDY
LLPVKSIKG-------G-------GR---------ED----P--DG-WP-
L-LD-----VSQVSHTL-HV---R----VRDPW----TR----G------
---------A-------R-LYMHTVYL-----D-GRP--T-AGL-----I
TGT----LLP-S-V-E--L--------A-C-GG----I--F---VSTSA-
GQEVVF------D-A---------E--E-E-WLQRRSLEDFMRIGLWWCI
TGKAIT-L-PL--ACYLVPITH---G---P--SVDFAAVERLVRE---PY
-G--T--PDWARVD-----DA-HCGRVLVMCSSEHG-RPLI--------L
RNIRRDLTPMSAP----P-E--G-A---R---E---------A--G----
----------H---ATYRDYWT--QRW-----------T----R--K--R
-------H-VP-DVPED-------------------GPCIEAE------P
FV--RHIS-----C-AY--SLDH--SD-I-S-------P----PI-STAA
QVILYPQRMCRVAHLSEDIFRTFHVLPELCHRLTDVWRARTARAELGLPP
-I--ADDLMVQALTLPAAA--AGFNNQLLETLGDAVLKLGAAVHLFNKYP
HRHEGQLDMLRRTCVCNRTLLARGLEHGLEQYLTSET-Q-H-IR-AWRYI
A--PE-G--H---D-------------P-----S----------------
------------DPRPYRHAARSFPRRSI--QDCMEATLGAAFATGG---
---------------IQMALRAGTALGLSFGGPLPWTA-RYGGR------
L----P----------AKD--ASPLF---TELQEVLGHQFKH-GQ-----
---LLLEAVTHPSFG-S----Y---ET-TSYQRLEFLGD-----------
--------A------LIDLVVMRYLYFKYPRATSGQLSWARS---RAVCA
SALAWVAVNCLELHKMMLVNNVGLSVAIGKYVPILKEISN-----IDIIN
N--GWKQDPPKAISDVLESVLGAVLVDCGYDFEKAAAVVELTMADLLAVL
T-PDLPRDPISELMVWAAQSKCCK---I---T------------------
-------FRR-------------------PE--L------KRHDAYS---
----------------IIAHDIDVVGPVTA---PNLPR--AKGLAAERGR
AVLSNP------D------S-PY------FLAKICDCAKVPSSTD-----
--------------------------------------------------
-----------A-E------------------------------------
--------------------------------------------------
--------H--------------E--------------------------
-----V---------------Q---------E--------A--------I
--DTS-E---LK--------------------------------------
------A-L----------------------------------D------
----------------------DET--------E----------------
----------IGFA------------------------------------
---------------------------------AL---------------
--------------------------------------------------
---------------------------------------------AR-V-
----------------------TEEE--------------FGE--S----
--------------------------------------------------
-------------------------------RG------IA---------
--------------------------------------------------
-----E-D-A-AK---------------S---------------------
------DP-A------------PVLA---DV-------------------
--D-----------------------------------------------
-------------------S---LS-------------------------
----------------------------A---------------------
----NIDE---------A--------------------------------
-M------Q------------L---------------HL--D--------
----------------------------------------------SELA
TPVFLEQLKAAYPSNT-VS--GSDIVLSNPWYLV--AAVAFSASNVPEAI
PIVWEYAVQNLADVQEKGL--SQEQAQQERLTLARRLREALLQSGLLSGM
PRVINSLLAL----------------------------------------
------------------------------NAVMPDEL----REKQVLRD
TNKHMSEFDKSGRDLFLAMYRGTGDSVQNL----------------L---
------DTA-----YPDLG---------------------WWCNTIGYG-
-----------VTYGG----------------------------------
------------------------TDVI--S----QVESSFAIVAAL---
--I------------------A------------------V----DA--P
-------------------------------------R-QI-TW--H--L
A----NAQ-NGGAT-LDEARAV------RK-IAM---------DV-----
-----------------------A-Q-------------KAGVAWK-AGV
P-EVV-------------
>EPQ58654.1/1-1727
MQLVNG--------------------------------------------
-----------------------------------LPT-------T----
--------------------------------------------------
--------------------------------------------------
--------------------------------------M-----------
------E---EVNESLLPRRY---QEEIFC--------RAQE-----GNV
IAALDTGSGKTFISTLLIKWIAARD-F---------G---------QGKV
-----IVFLVPKVALV-------EQQGNFISKQT-P--LRVTKCYGA--M
-A--I-DLSDRGRWKKEF-DNSDVLVMTAQ---------------I----
-------------------FLNILTH-SHWSMEKVSL--------LVFDE
CHHCRKNHAYNGIMRE-Y-FQ-C-----P--S-PLRPKIFGMTASPIWNP
KDA----------V--------------------ESLATLERNMDAKVIA
VR--EHVSEL-LDHSPR------PKEI-----------------------
-IQ-PYPPS--------P---E-V-----YE--SY-P--TPT--------
---LW-NRLQVL--N------L--------PD--EM-E------------
-----I---PWDKIQ------------------------------TRYAV
TYHSL-GPYGAELYLYSEMKQRLVLLVDQTN-GH-EYN---G-G--LD-Y
-SG--------MDVD-GL------D-NA-YAIQF-----E-PE---LRQI
GAVLCDYTAF-FGEDD-S--------------------------------
------------------D--------------------LT-------KF
RVPF-SLEWCSPKFKV-LVDLLVK--H--Y--------------------
-------------T----QTFQGIIFVEQRHVAACLAKVLLRVP-----Y
LQGFIKSAELIGHGAT-SV--A------------------K-S-QLK--G
--------M-ALKTQQDVVKSFR----EKE------------------V-
-NL-----------------------LIATSVAEEG--------------
------------LDFP-----ACDVVVRFDP------------------I
QHMVGYVQSRGRARH--Q-TSTFVIMVQENHAADLARYRAFVESEP----
------------------------ELKRVYQRADPVIQ----------KS
------------------------TV---EE---D--D-E-DDGADPADL
AERERYVVPSTGAILTYNSAISLLNHLCSLIPRDRFTPV--HLPK--Y--
S------G------------------------------------------
------------------------D--------------------FQSTL
ELPL-SLPLPSDKLTYV-GPMKRSKKEAKRAVAFMAVMQLHR-LNVFDDY
LLPAKSSSG-------A-------DT---------ED----A--DG-RP-
I-LD-----VSDVPETM-DV---M----VRDPF----VI----H------
---------Q-------K-MWLHVITL-----D-GKR--T-AGL-----V
TGT----QLP-L-E-V--M--------M-C-NG----H--E---IRVHR-
AMRVIF------D-D--------------E-QRQRELLQTYTKMGIWWCI
TGRAIQ-N-PL--SVFLVPLRE-T-Q---S--QPDWCAMEHAALF---PW
-G--N--PDWTIIT-----EE-HHGRLMVVNSKDHG-RPLL--------L
RRVRRDLTPMSKP----P-K--G-S---R---E---------G--C----
----------F---PTYRDYVL--HLY-----------T----R--K--G
-------I-PP-EVPED-------------------GPLLEVQ------P
FP--RHSS-----G-LY--ALHS--LG-Q-E--DD-----K--PV-ANVP
NAQFLPQSLCRWIGLSEDIYRTFHVLPKVLHRITDVYRAGRARFELGLPA
-I--GTDLLVEAYTLPSAN--TGFSNQRLETLGDSVLKLCTVVHLFNKFP
HRHEGQLDILRRNSVSNRTLLARAKENGLEHFLTGET-Q-S-LR-TWRYT
L--AE-G--L---S-------------S-----M-------------P--
------------EGHVIRSSPRRYPRRSL--QDCMEATLGAGFRMGG---
---------------IPMALQTGTALGLCLGGPLPWTL-RYSRH------
P----L----------STP--VPPLF---TALQDTLGYEFHR-SE-----
---LLVEAVTHPSFR-S----A---VS-SSYQRLEFLGD-----------
--------A------LIDLVVMHYLFKKFPEATSGQLSWARS---RAVCA
PALASVAVKKLSLHQILLVNNVELSMAISKYVPVLEDTTP-----EHIVN
N--GWKHDPPKALSDVLESVMGAILVDSAYDYERASVIAEAVMEDVLDVL
S-PNLPRDPVSELMISTARAGCRK---M---S------------------
-------YRK----TAS----------N-PD--S------KRNDSIS---
----------------VVVHDVVIVGPVSA---ANLSL--AKGRASEEAR
SILQDP------N------S-DK------YLPKICTCAQAMAVDT-----
--------------------------------------------------
-----------P-E------------------------------------
--------------------------------------------------
--------D--------------V--------------------------
---------------------D------------------E--------V
---DE-D---HK--------------------------------------
------P-L----------------------------------D------
----------------------DET--------E----------------
----------EGFA------------------------------------
---------------------------------MM---------------
--------------------------------------------------
---------------------------------------------AR-K-
----------------------KLVE--------------AES--D----
--------------------------------------------------
-------------------------------GP------KH---------
--------------------------------------------------
-----E-E-E------------------E---------------------
------DL-S---------------S---GD------D------------
--------------------------------------------------
-------------------S---AD---E---------------------
----------------------------R---------------------
----MVEE---------M--------------------------------
-I------L------------N-GL----------------ARTALPSSC
SFLTDRWRGTDAMA---------------------------------SLA
NTAFLNRLKTIYPHAA-SAGSKGMQVVSNPWYIL--TTVGFSGSNRPESV
PAVFRHVLDDLAGVHK-KENVTHAQAHNEKLLLARKFRDSLFKSGLTTGY
PRAINSMVSL----------------------------------------
------------------------------HEAMPEEL----RDTRPLRN
LQTPIEEYMRRGENLFRSMYGETADP---------------V-QKLLD--
-------SI-----LPDMG---------------------WFSNTIGYG-
-----------ATYGF----------------------------------
------------------------TEVT------TPLETSFILVAAL---
--I------------------S------------------V----DT---
------------------------------------PR-QI-NWH----L
G----NAR-RTGAT-LEQVKAA------RQ-IVM----E-----V-----
-----------------------A--------------ETSGVRWK-DGV
P-EIKE------------
>EPT00113.1/1-1568
MTVA----------------------------------------------
--------------------------------------------------
--------------------------------------------------
--------------------------------------------------
--------------------------------------L-----------
------Q---DVSDVLLPRKY---QEEIFA--------RAQR-----SNV
IAALDTGSGKTYISMLLIKWVSARD-A---------G---------LGKI
-----IVFLVPKVALV-------DQQGDFITRQT-P--LRVTKCCGA--T
-A--I-DLTDRAGWKRQL-EDTDVLVLTAQ---------------I----
-------------------FLNILTH-SHWSLDKVSL--------LVFDE
CHHTRKNHAYNGIMRE-Y-FQ-L-----P--V-EQRPKIFGMTASPIWNP
RDA----------A--------------------ESLATLERNLDAKVIA
VR--EHVGEL-LDHSPK------PEEV-----------------------
-LH-EYPAP--------L---E-D-----YP--AY-P--QYT--------
---LW-NRLRLE--S------L--------PH--HV-D------------
-----I---PVEKLR------------------------------SRYDI
TYSSL-GPYGAELYLYNEMKQRITQMLLQASGAE-REY---L-S--FA-Y
-PG--------FGFE-DFVTT---T-GA-MNVEL-----P-PE---VEDL
QDALIEFRSF-FEET--N--------------------------------
------------------D--------------------PE-------AA
PLTV-HLKWCSPKVRE-LIDILFE--H--Y--------------------
-------------T----GSFQGIVFVEQRHVAACLATILPRVP-----Q
LSHLIRAGQLIGHGAA-NL--A------------------K-S-QYR--G
--------M-ALRTQQDVVNMFR----EKQ------------------I-
-NL-----------------------LVATSVAEEG--------------
------------LDFP-----ACDLVIRFDP------------------L
QHMVGYLQSRGRARH--R-SSKFIIMVQEGHLTHTARYKAFSESEP----
------------------------QLRLVYQSRDIRET----------SP
------------------E-----PG---EI---E--E-E-EERDDPDDL
AERERFTVEHTGAILTYNNSVGLLNHLCSLIPHDRFTPV--HLPK--Y--
S------G------------------------------------------
------------------------D--------------------FQSTL
QLPP-SLPLPQEHLIYH-GPEKRSKKEAKRAVAFMAVKQLHK-LNVFDDF
LLPAQSGST-------G-------DH---------ED----A--DG-RP-
I-QD-----VGHVPFML-DV---Q----VRDPW----TR----G------
---------A-------A-QYVHAVYL-----D-GIP--T-AGL-----V
TGT----RLP-Q-V-E--L--------V-C-SG----T--Y---VSLGD-
AVQVDF------D-A---------D--E-E-WEQRRMMEDFMRMGLWWCI
TGRGIT-L-PL--TCYLVPITN---D---L--QVDWSAIAKAVAN---PY
-G--D--ADWSAVG-----EE-QYFHTLVINRMEHG-RPML--------L
RKIRTDITPMSVP----S-P--G-S---R---E---------A--G----
----------H---ATYRDYWL--HKF-----------T----R--R--G
-------I-VP-EIPED-------------------GPCVEGQ------P
YP--RHST-----C-AY--ALDN--SG-E-G-------Q-A--AP-MIVP
LSILYPMGMCRWAEIPEDVFRSFHVLPELCHRITDVYRARTARIELGLPP
-I--TDDLLIQALTVPSAN--AGFNNQRLETLGDAVLKLSAVVHLFNRFP
HRHEGQLDALRRNCVSNRTLMSRALEHRLEQYLTSES-Q-S-MR-MWRYT
L--PP-D--E---D-------------P-----S----------------
------------EAAPKRWAPRTYPRRSL--QDCMEATLGAAFVNGG---
---------------IQMALYAGTALGLSFGGPCPWNI-RYSGL------
I----P----------ETP--VASLF---TELQEVLGYKFRS-GK-----
---LLLEAMTHPSFG-S----M---ET-SSYQRLEFMGD-----------
--------A------LIDVVVMKYLYDKFPSANSGQLSWARS---RAVCA
PALASVAVKRLGLHRLLLVNNVELSIAISKYVPVLEELTD-----EEIVH
N--AWKQDPPKAISDVLESVFGAILVDSDYDLEKTVSVAEVCMEGLLSVL
S-PNLPKDPVSELMIWVAQAGCRK---V---V------------------
-------FKK----SMS----------R-PE--I------KRNDGIS---
----------------VVAHDQIIVGPVIA---MNLSL--AKGLAAERAR
ALLSDD------I------S-EQ------CLARICTCAGDARQVE-----
--------------------------------------------------
-----------G-R------------------------------------
--------------------------------------------------
--------Q--------------V--------------------------
-----I---------------E---------E--------P---------
---VE-D---QK--------------------------------------
------E-L----------------------------------D------
----------------------DET--------E----------------
----------EGFA------------------------------------
---------------------------------AL---------------
--------------------------------------------------
---------------------------------------------AR-I-
----------------------MDDE--------------FNG--R----
--------------------------------------------------
-------------------------------LP------VA---------
--------------------------------------------------
-----P-E-P-AK---------------HD--------------------
------GD-E---------------E---DS------D------------
--D-----------------------------------------------
-------------------W---AE---L---------------------
----------------------------D---------------------
----EVED---------A--------------------------------
-L------D------------N-DD--------EMTMTVDSD--------
-------------A-RPTPT------------------------------
----LTPIPTLTPA----------------HTHVQTNE------------
---------------------------------------M-----ILP--
--------------------------------------------------
------------------------------------QF----ED-----D
-A------------------------------------------------
--------------------------------------------------
--------------------------------------------------
------------------------------M----DVCA-----------
---------------------------------------------DPPLA
ESAMTTRATLVNHASKSPPRYCAAAPPPAALTAKIMPD-QT-PC--M---
-T-S-AVRPAGGGAAAR---------------------------------
--------------------------------------------------
------------------
>ETW85407.1/1-1472
MPSPSP--------------------------------------------
--------------------------------------------------
--------------------------------------------------
--------------------------------------------------
--------------------------------------------------
----VSL---QTIHSITPRHY---QEEIFL--------QAQN-----GNV
IAVLDTGSGKTYIGIMLIKWTAAQE-C---------N---------RGKA
-----IIFIVPKVPLV-------EQQGNFIAKHT-P--LRVKQIHGT--T
-A--L-DMTDRSGWKFIF-DRSDVLVMTAQ--------------------
------------------ILLNLLTH-SNWSLEKVSL--------LIIDE
CHHTRGNNPTNVVMRD-F-YRHV-----P--R-EQRPKIFGMTASPTWRT
TNP----------E--------------------QSIAALEQNMDAKVIT
VM--HHAIEL-ENHAPK------PTEI-----------------------
-IH-RYPAS--------Q----ET-----YS--EY-P--LPT--------
---IH-SRFDWS--K------I--------PA--SV-D------------
-----I---SWSKIQ------------------------------ARYDV
AMESL-GPLGAELFLYSHLRQRILQLLVPSVSDE-MEI---L-RA--Q-L
-HD-DS--S----IS-TS-TL---T-YL-TK-QL-----V-PE---MREI
YELVEEYAPL-FESVD-D-NP-----------------------------
---------------------------------------DL-------PD
SWSF-SLEWCSPKVRE-LAEILTS--C--H--------------------
---------------T--ANFQGIVFVEQRHIAACLAKLLSRIP-----Q
LRGIVSCAELVGHGGE-TG--DP----------------------LL--E
---------MQGKRQREIVDAFR----QGK------------------I-
-NL-------------------------PTPVAEEG--------------
------------LDFP-----ACDVVIRFDA------------------I
HHMVGYVQSRGRARH--KT-STFIVMVQEGQSAELEKYLAFSGKEE----
------------------------EIKKVYQQNA---N----------AC
------------------------------R-REE---DE-DTYIHPDDL
FARERYTVPSTGSTLTYDNAISLLNRLCALIPCDPYTPP--LIPS--F--
S------G------------------------------------------
------------------------D--------------------FVSTV
RLPS-ALPLSMEQLIYT-GPKKQSKKEAKRAAAFIAVRALHR-LDVFDDY
LLPARNAKD---------------RR---------GG----A--DE-AL-
T-TD-----VGSVPPIM-DV---V----VRDPW----TL----G------
---------Q-------K-MWTHAISL-----D-GRC--V-VAL-----V
TGT----DLGSP-V-E--L--------T-W-DG----C--V---VRTHP-
PVPVQF-------DI---------D--D-E-RRQRRLLQEFTKFGLWWYV
TSRPID-F-PL--SCYLVPFSA---E--TN--QPDFQAMERILEY---PF
-G--N--YDWTSVN-----EE-HYHRILFRNRHRHA-HMYV--------L
RRIRHDLTPLSRP----P-E--G-S---F---E-----------YG----
----------Y---ETYRDFYL--EHQR---------VK----V--K--G
-------S-LP-EIPLD-------------------GPLVEGY------R
IN--RQVS-----G-TY--HLDS--SQ-L-T--TK---I-DSNLN-ARGN
LPHLVPLSLCTWYNISEDIYRAFALLPRLLHRVSDVWRARGARLELGFPA
-I--KNDLLVEAFTIPEAN--AGFNNQRLETLGDAVLELCTSVHIYNKFP
RRHEGQLSDLRQRYISNRYLLSRAKDIGLERYLTSEA-Q-A-NK-TWRYV
I--TD-AS-----QDY----------------------------------
----------A-QPQARRFAKRRFARRSL--QDCMEASLGASFLTGG---
---------------IPVALHMGAALGLNFGGTLPWSI-RYSRP------
--P--E----------SAP--LPALF---CRLQEVLGYEFHR-PE-----
---LLVEAMTHTSFS-S--------NG-TSYQRLEFLGD-----------
--------A------VLDLVVIAYLYKKFQHATSHQLALPRT---RAVCA
PVLASIAVRRLGLHKVLLSNNTELSIAISQYVPILEETST-----EEMVL
K--SWAHDPPKVISDVLESLVAAILIDSAYNFEKTSAVVEELMQDALDAL
S-PDMPPDPVSALMVWAARSGCRR---I---Y------------------
-------LRK----SRG----------R-PE--S------KQNDTVC---
----------------VVVHDTVVAGPMTA---SKLSV--AKAFVCEKAC
MILQDA------R------S-PR------CLHQLCDCSLSTSVTA-----
--------------------------------------------------
-----------K-AN-VKTTYV----------------------------
--------------------------------------------------
--------------------------------------------------
---------------------A---------L--------DG--------
---DD-P---EI--------------------------------------
------F-LD----------------------------------------
----------------------DST-------------------------
---------EEGFE------------------------------------
---------------------------------AL---------------
--------------------------------------------------
---------------------------------------------AQ-Q-
----------------------TLTD--------------TGG--S----
--------------------------------------------------
-------------------------------MP------LR---------
--------------------------------------------------
-------T-E-DPGE-PG---D-DQNSETD--------------------
--------IL----------------------------------------
--------------------------------------------------
---------------------L--E---E---------L-----------
--------------------------------------------------
----EVEQ---------M--------------------------------
---IHA-VH------------E--E-------------------------
--------------------------------------------------
--------------------------------------------------
--------------------------------------------------
--------------------------------------------------
--------------------------------------------------
--------------------------------------------------
--------------------------------------------------
--------------------------------------------------
--------------------------------------------------
--------------------------------------------------
--------------------------------------------------
--------------------------------------------------
----------------------------------M---------------
------P-----------
>GBE82766.1/1-1459
MTVN----------------------------------------------
--------------------------------------------------
--------------------------------------------------
--------------------------------------------------
--------------------------------------L-----------
------D---DVNESLLPRRY---QEEIFS--------RARG-----GNV
IAALDTGSGKTYISTLLIKWISARD-A---------G---------LRKI
-----IIFLVPKVALV-------DQQGDFIMKQT-P--LRVSKSYGA--T
-A--I-DLSDRFGWRKEF-ASADVFVMTAQ---------------I----
-------------------FLNVLTH-SLWSLDRVSL--------IVFDE
CHHTRKNHAYNGIMRE-Y-FQ-Q-----P--V-ETRPKIFGMTASPIWNP
RDA----------V--------------------ESLMTLERNLDAKVIA
VR--HHVDEL-MTHSPK------PEEI-----------------------
-IH-EYPAP--------P---D-A-----YP--AY-L--SHS--------
---LW-DRLDLA--S------L--------PP--DI-D------------
-----I---PVEKIR------------------------------TRYEV
TFASL-GPYGAELFLYTDIKQRITQMINQASDID-LDY---L-A--IN-Y
-AE--------VNGD-MP-MM---P-SP-SDVQL-----P-PE---VRQL
ESILSEFRYL-FEDE--N--------------------------------
------------------D--------------------PE-------TL
PLTV-HLKWCSPKVRE-LIDLLFA--H--Y--------------------
-------------S----SSFQGIVFVEQRHVAACLSQILPCVP-----Q
LSHLIKCGQLIGHGTS-AV--A------------------R-A-PGR--G
--------M-ALKTQQDVVKLFR----DRE------------------I-
-NL-----------------------LIATSVAEEG--------------
------------LDFP-----ACDLVIRFDP------------------L
QHMVGYLQSRGRARH--R-TSTFVVMVQQGQVTHKARYKAFHESEP----
------------------------QLRLVYQSRDSKAQ----------I-
------------------------TM---EE---G--E-E-EERDDPDDL
AERERYVVPTTGAVLTYNGAIGLLNHLCSLVPHDRFTPT--FLPR--Y--
S------G------------------------------------------
------------------------D--------------------FTSTL
HLPS-TLPLPHKHLVYT-GPEKRSKKEAKRAVAFLAVKELHA-LNVFDDY
LLPAQSVTG-------S-------DN---------ED----P--DG-RP-
I-QD-----VSRVPEMM-EV---Q----VRDPW----TR----G------
---------A-------V-QYLHVVYL-----D-GRP--T-AGL-----I
TGT----LLP-P-V-E--L--------V-C-SG----T--F---VSTGE-
GQLLEF------D-T---------Q--D-E-WRQRRAMEDFMRMGLWWCV
TGRGIT-L-PM--TCYLVPITH---A---M--KPDFDAIDRAVAH---PY
-G--A--YDWSGIT-----EQ-DYRHVLVMCTKEPG-RALL--------L
KGIRTDMSPKSTP----P-Q--G-S---R---E---------A--A----
----------F---PTYREFWQ--HKY-----------T----R--K--E
-------V-VP-DIPAD-------------------GPVVEGT------P
YF--RHTS-----C-IY--SLDN--GP-V-T-------V-D-APT-KKQQ
SSIFYPMALAQWAEISEDVYRTFHVLPELCHRVSDLYRARAARAELGLPP
-I--MDDLMVQALTLPSAN--AGFSNQRLETLGDSVLKLSSVVHLYNKFP
HRHEGQLDMLRRKSVANRTLLARAKEHGLERYLSGET-Q-S-MR-FWRHT
L--PP-S--V---D-------------P-----S----------------
------------SAEPHRYSPRHIPRRSL--QDCMEATLGASFATGG---
---------------IPMALRAGTALGLSFGGTSPWNE-RYGGR------
M----P----------HTA--VSALF---ADLQEVLGYSFRH-GH-----
---LLLEAVTHPSFG-S----T---DC-CSYQRLEFLGD-----------
--------A------LIDLVVMQYLFDKFPQATSGQLSWARS---RAVCA
PSLASVAVKRLGLHKLLLVNNVELSIAISKYVPVLEEISG-----ADMIN
N--AWKQDPPKAISDVLESVLGAVLVDTDWNFEKAAAITETVLEELLVVL
S-PDLPRDPVSELMVWVAQSGCRK---I---S------------------
-------FRK----SQS----------R-LE--A------KRNDSIS---
----------------VIVHDIVVVGPITA---PNLSL--SKGLAAERAR
IILDDT------A------S-PQ------YLRTICDCGKAETEVK-----
--------------------------------------------------
-----------P-A------------------------------------
--------------------------------------------------
--------V--------------A--------------------------
-----P---------------V---------E------------------
---IT-E---KT--------------------------------------
------T-L----------------------------------D------
----------------------DET--------E----------------
----------EGFA------------------------------------
---------------------------------TL---------------
--------------------------------------------------
---------------------------------------------AH-I-
----------------------IQDE--------------LSG--V----
--------------------------------------------------
-------------------------------SG------I----------
--------------------------------------------------
-----P-R------E--D--LE-D--------------------------
------DD-S------------T-SE---DE------D------------
--D--LIV------------------------------------------
-------------------L---SD---E---------------------
----------------------------R---------------------
----EVED---------L--------------------------------
-M------Q------------V-ED-------------------------
--------------------------------------------------
--------------------------------------------------
--------------------------------------------------
--------------------------------------------------
--------------------------------------------------
--------------------------------------------------
--------------------------------------------------
--------------------------------------------------
--------------------------------------------------
--------------------------------------------------
--------------------------------------------------
--------------------------------------------------
--------------------------------------------------
------------------
>GJE87973.1/1-1194
MEYM----------------------------------------------
--------------------------------------------------
--------------------------------------------------
--------------------------------------------------
--------------------------------------N-----------
----------TTH-------------------------------------
--------------------------------------------------
--------------------------------------------------
--------------------------------------------------
--------------------------------------------------
---------LDGVQPE----------------------------------
--------------------------------------------------
--------------------------------------------------
--------------------------------------------------
--------------------------------------------------
--------------------------------------------------
--------------------------------------------------
------------------------------GIQL-----P-PE---LANM
ELVLQQFSEL-FESE--D--------------------------------
------------------D--------------------PD-------IV
PIRI-DLKWCSPKVVL-LSQLLFE--Y--Y--------------------
-------------K----QDFQGIIFVEQRHVAACLSKMLPRIP-----P
LELYFKSAQLIGHGAS-SV--Q------------------K-S-QVR--G
--------M-ALKSQQEAVKMFR----DGE------------------C-
-NL-----------------------LVATSVAEEG--------------
------------LDFP-----ACELVVRFDP------------------I
QHMVGYIQSRGRARQ--K-AATFVVMVQEGQLSHVERYKAFSESEP----
------------------------QLRLVYQNREDLPK----------PV
------------------Q-----DD---EL---E--E-G-EEREDPLDL
LERERYVVPNTGAILTYNTSIGLLNHLCSLIPRDRFTPI--HLPQ--Y--
S------G------------------------------------------
------------------------E--------------------FEATL
QLPS-SLPLPKEHLTFI-GPAKRTKKEAKRAAAFMAVKRLHE-LGVFDDY
LLPARSATG---------------DN---------DD----A--DG-RP-
I-GD-----VSHVPDMM-DV---V----VRDPW----TR----G------
---------Q-------K-LWLHVIRL-----D-GLP--S-AGL-----I
TGS----ILP-S-G-D--L--------V-C-NG----T--H---VSSED-
ARLVDF------D-E---------E--D-E-SDQRRQLEEFMRMGLWWCI
TGRGIT-L-PL--TCFLVPITP---E---L--NVDWDALEFALKY---PF
-G--V--EDWSMVG-----EE-HCGTLLMMSSKEHG-RPLL--------L
KRIRSDLTPLSTP----P-P--G-S---R---E---------A--A----
----------A---KTYRDFYM--MKY-----------T----R--R--G
-------I-PP-DIPKE-------------------GYCVEAV------P
FP--RHTS-----T-VY--TLDG--SS-V-T-------A-N---KM-QPT
STHIYPVSLCRWAPLSPDVYRTFRVLPELSHRLTDLFRARAIRAELALPP
-I--QDDLMVQALTLPSAN--AGFNNQRLETLGDSVLKLCTVVHLFNRFP
HRHEGQLDILRRNSVSNRTLLARAKEVMLEHFLTSEP-Q-T-MR-IWRFA
L--SG-E--V---D-------------L-----S----------------
------------DPMPDRFVSRRMPKRSL--QDCMEASLGAGFATAG---
---------------ISMALRVGTALGLGFGGPLPWPA-RYDRQ------
P---------------ETP--VAVMF---NDIQEILGYEFKS-GH-----
---LLIEAVTHPSFR-S----P---TN-SSYQRLEFMGD-----------
--------A------LIDLVVMRYLYNKFPTATSGQLSWARS---RAVCA
PALAHIAVNVLALHRPLLINNIELSMAISKYVPILQETSE-----EEIIH
S--GWKHDPPKAISDVLESVLGAVLVDTHYDFEKTSVVAENVLRGLLVVL
S-PDMPRDPVSELMVWIARQGCMK---I---S------------------
-------FQK----SQS----------Q-ST--M------KRNDSMS---
----------------IIVHDFAVVGPIPA---QNISL--AKGLAAERAR
QVLEDP------D------S-PY------HLSKICDCKEEREALI-----
--------------------------------------------------
-----------A--------------------------------------
--------------------------------------------------
--------R--------------E--------------------------
-----A-------------------------A--------E---------
---LD-E---AK--------------------------------------
------K-L----------------------------------D------
----------------------DET--------V----------------
----------EGFA------------------------------------
---------------------------------AL---------------
--------------------------------------------------
---------------------------------------------AR-A-
----------------------ALAE--------------VEA--L----
--------------------------------------------------
-------------------------------PN------AL---------
--------------------------------------------------
-----D-S-G--Q-R--------G----A---------------------
------D-------------------------------------------
--------------------------------------------------
--------------------------------------------------
--------------------------------------------------
--------------------------------------------------
--------------------------------------------------
--------------------------------------------------
--------------------------------------------------
--------------------------------------------------
-------------------DGEV--------------IDDDED--D----
--VG----------------------------------------------
------------ED---------------S--D----ED--CTDDG----
--------------------------------------------------
-----------ATLGG--------------------------D-D-----
----------------------------------------------M---
--M------------------D------------------V----DL--P
-------------------------------------H--VNGK-VP--N
---GHC---NG------HASLP-------M--AN----D-----V-----
-----------------------D-K--------------RGLT---H--
------------------
>KAA1477124.1/1-1443
MTVVTEL-------------------------------------------
--------------------------------------------------
--------------------------------------------------
--------------------------------------------------
--------------------------------------------------
----PTT---PTSTTLSSRLY---QEEIFL--------KARE-----SNV
IAALGTGSGKTYISTMLMSWISTQD-C---------A---------RGKI
-----IVFLVPKKALV-------EQQGEFIGAQT-G--LRVTQIHGD--T
-A--P-EMTERDTWSKIF-SDVDVMVMTAQ--------------------
------------------LFLNAVTH-SHWSLPKVSL--------LVVDE
CHHTRKNHPYNGIMKE-Y-FQ-C-----P--E-DKRPKIFGMTASPVWRP
HRP----------E--------------------EDLADLERNMNAKVIT
VN--THAEEL-LSHLPT------PKEV-----------------------
-LY-EYPAS--------P----DA-----YP--TY-P--IPL--------
---MS-SRFDFS--T------L--------PV--DD-N------------
-----I---PWFKIQ------------------------------AKYDA
ALASL-GPFGAELFLYSELKQRVLQLFSTSVTDE-MDA---L-RR--R-F
-L--GL--S----SL--V-S------SA-SE-SV-----T-SP---YHEL
HNVLSEYEPF-YQDAV-D-EA-----------------------------
---------------------------------------TL-------PS
ACSF-SLEWCTPKLQA-LVETVLS--H--Y--------------------
---------------K--PEFQAIVFVDQRHIAATLAKVISRIP-----Q
LKDTIRCSECVGHGND-DF--GA----------------------YD--G
---------MGDSKQREVVRAFR----SGK------------------L-
-NLL-----------------------IATPVAEEG--------------
------------LDFP-----ACDLVVRFDS------------------I
QHMVGYVQSRGRARH--KL-STFVIMVQEGDSVELARYRLFVNFEP----
------------------------EVKRLYQKAV---D----------AN
-------------------------P---AA-DEQ---DA-DDYVHPADL
AERERFLVPSTGAVLTYNTAIALLNHLCALIPCDQFTLL--PKPK--Y--
T------G------------------------------------------
------------------------D--------------------FVSKL
QLPA-ALPLPPEHLTYT-GPRKQSKKEAKRAVAFQAVKALHA-LDVFDDY
LLPARSPKD---------------SD---------ED----I--DG-RP-
I-LD-----VRHIPDMM-NV---D----VWDPW----TL----G------
---------E-------K-LWMHVVEV-----E-GRR--T-AAL-----M
TGT----SLP-P-V-E--L--------P-W-DG----Q--V---MRIYP-
GELMAF-------DE---------D--D-E-HEQRKLLQEYTNLGIWWCI
TSRPIA-L-PL--SCFLVPIDV---E--FD--RPDYTAMERVVKY---PL
-G--N--RDWRSIN-----AS-HYDRILVMNHCQHG-RPYV--------L
HKIRHDLSPLSKP----L-L--G-A---V---E-----------DG----
----------F---DTYREYYM--YRW-----------T----R--R--G
-------R-VP-DIPMD-------------------GLLVEAK------R
FE--RQTS-----G-AY--HLPH--CP-P-S--A----V----EE-RLLH
RHHFLPFACCKWFGMSEDMFLLYRQLPRLLRRVTDVWRVSRAKWDLGLPA
-I--KTDLLIEAFTLPAAG--ADFSNQRMETLGDSVLKLAASVHLFHKFP
FRHEGQLDTLRRRCVANKTLLSRAKEVGLEHYLTSEG-Q-N-VK-TWRYI
V--SE-GA-----DPT----------------------------------
------------RLHASRHVRRRFDRRSL--QDCMEATLGASYLTGG---
---------------IPMALHAGTALGLNFGGTVPWSV-RYSRN------
--P--E----------SAP--IPSRF---DRLQETLMYHFHR-PE-----
---LLIEAMTHPSFP-S---------N-NSYQRLEFLGD-----------
--------A------IIDFVVMTYLFKKYPSATSHQLSWPRS---RAVCA
PPLAYVAVKHLGLHKLMMANNSELSIAIDRYAPILEQLSP-----RDIVL
Q--SWAHDPPKAISDILESLVAAIFVDSAYNFHKTAVIVEGFMSDILDVL
S-PDMPADPVSELMVWTAKSGCRR---I---K------------------
-------IPK----SRS----------H-PD--S------VRIDTIN---
----------------VFVHDVLVAGPVTA---TNVSV--AKAFACEHAR
TVLQNQ------D------S-DL------SLARLCDCHRAIEMDQ-----
--------------------------------------------------
-----------P-PS----PTI----------------------------
--------------------------------------------------
--------------------------------------------------
---------------------D---------A--------EA--------
---Q--D---PE--------------------------------------
------T-AE----------------------------------------
----------------------DDT-------------------------
---------EPGYL------------------------------------
---------------------------------AV---------------
--------------------------------------------------
---------------------------------------------AQ-K-
----------------------RLEE--------------FEA--P----
--------------------------------------------------
-------------------------------VA------SV---------
--------------------------------------------------
-------G-E-CAAE-PE---E-DEEDERG--------------------
--------NS----------------------------------------
--------------------------------------------------
---------------------V----------------------------
--------------------------------------------------
--------------------------------------------------
--------------------------------------------------
--------------------------------------------------
--------------------------------------------------
--------------------------------------------------
--------------------------------------------------
--------------------------------------------------
--------------------------------------------------
--------------------------------------------------
--------------------------------------------------
--------------------------------------------------
--------------------------------------------------
--------------------------------------------------
--------------------------------------------------
--------------------------------------------------
-------S----------
>KAE9398330.1/1-1372
MTN-----------------------------------------------
--------------------------------------------------
--------------------------------------------------
--------------------------------------------------
--------------------------------------------------
------------ITEFLPRKY---QEELFA--------HAQK-----ANI
IAASDTGSGKTFISTLLLKWVATQE-G---------S---------AEKK
-----IFFFVPKVPLV-------EQQGTFISKHS-A--LRVLKLHGS--T
-N--I-DITDRSGWKNKL-EQHDVFVMTAQ--------------------
------------------IFLNFLTH-SLIKMQEVSL--------MIFDE
CHHTRKKHPYAIIMNE-Y-MQ-C-----P--I-QDRPKVFGMTASPIWNT
KDP----------A--------------------GSLKTLETNLDAKVLG
VR--EYVEEL-SEHAPK------PTEV-----------------------
-MK-RFPPP--------P---Q-D-----Y---NY-P--TPL--------
---LW-EALSVF--D------LF------RTV--ELEN------------
-----C---SWPDID------------------------------RRYNV
TLNNL-GPYPASLYLYTEITHIITRLFAIYRGTE-DSE------------
--DSKL--V----------VP-RQ--QS-SPQEI-----P-SE---LFDI
ADVLVDYQSY-FSHIE------D---------------------------
---------------------------------------PS-------IL
PISI-SLDWCTPKVRT-LVEVLLA--H--H--------------------
-------------S----PTFQGIIFVEQRQVAACLARILPHIP-----D
LAGLMQCGAFVGGVASAHD--RVS--------------------R--H--
--------A-GLGNQEQVVRAFR----EKK------------------L-
-NL-----------------------LIATSVAEEG--------------
------------LDFP-----ACDVVIRFDS------------------L
DHLVGYVQSRGRARN--K-SSNFIVMIQQDDHAYQERYQKFIDAEP----
------------------------QLREAYQMQIDDL-------------
-----------------HE-----LE----E-GE-----E-EEEESPDDL
ASRERYIVPSTSAFVTYDNATSLISHLCSLIPHDLYTAQ--PLPV--Y--
T------G------------------------------------------
------------------------D--------------------FQSTL
QLPA-SLPLPPADLVYV-GPVKSTKKEAKRAVSFCAVKRLHE-LDVFDDY
LLPAGSGRG-------K-------DF---------QD----V--DG-KP-
I-PD-----MSSVPAMM-DV---W----VRDPW----II----S------
---------P-------R-LWMHPVVA-----D-GQI--L-AGL-----L
TGT----QLI-P-V-Q--V--------S-H-RG----S--L---VEIQA-
GQLLEF------H-S---------S--E-D-MHRLRLMEDYTKLGIQLRI
TTSPLI-G-RP--SLYLVPLTL---A---T--EVDYEAMDELVSN---PG
-G--N--RDWSTIG-----VE-HYDRLLVRNANQYG-RSYL--------L
RGCRSDLTPMSIM----T-V----T---P---E---------G--G----
----------S---QTYRDYFL--NRW-----------S----R--K--K
-------W-HP-IVPET-------------------GPMIEVS------H
LV--SSKD-----S-DY--PLGS--ED-----------L----IK-DAPP
QKVLLPQGCCSWLTMSPEMTRAFGVLPPLSRRITDIYRVCAAKFELSLPP
-I--LDDLMVQALTIPSAL--AGFNNQRLETLGDSVLEVCTTVHLLNKYP
FRHEGQLDILRQRSICNRYLLYRALDVGLDKFINTET-P-R-IK-AWKFV
I--AE-DN-----DE-----------------------------------
-------------LNPLRRALRNYPRRSL--QDCMEATLGAAFLSGG---
---------------FSMALQTGTALGLMFGGPSPWSL-RYDQV------
E---------------CSQ--VSPMF---ERLQENLGYTFQN-GR-----
---LLREALTHPSFA-SV---VE--TI-PSYQRLEFLGD-----------
--------A------ILNLTVVHYLYNKYPGAGSDQLALPRT---KAVCA
QALASLAVRKLELHQVILINSVDLSKAIDSYVPHLQQASP-----ETIIH
T--GWKFDPPKALSDVFESVIGAILVDSGYNYEKTAAIAEFIMEDILSIL
S-PSVRLDPITTLVQWIAASTCQE--QV---K------------------
-------FIT----V---------------S--K------GEQNGMQ---
----------------VELHGVIVAGPIVS---TSLVV--AKNLVAERAF
ATLQDE------G------Q-DH------SLSRVCICGNGDIHEA-----
--------------------------------------------------
-----------P-E------------------------------------
----------E---------------------------------------
--------------------------------------------------
--------------------------------------------------
--------------------------------------------------
--------------------------------------------------
--------------------------------------------------
--------------------------------------------------
--------------------------------------------------
--------------------------------------------------
--------------------------------------------------
--------------------------------------------------
--------------------------------------------------
--------------------------------------------------
--------DGTE--------------------------------------
--------------------------------------------------
--------------------------------------------------
--------------------------------------------------
--------------------------------------------------
--------------------------------------------------
--------------------------------------------------
--------------------------------------------------
--------------------------------------------------
--------------------------------------------------
--------------------------------------------------
--------------------------------------------------
--------------------------------------------------
--------------------------------------------------
--------------------------------------------------
--------------------------------------------------
--------------------------------------------------
--------------------------------------------------
--------------------------------------------------
--------------------------------------------------
--------------------------------------------------
-----------------R
>KAF4614984.1/1-1438
MAVPPVAN------------------------------------------
--------------------------------------------------
--------------------------------------------------
--------------------------------------------------
--------------------------------------------------
---ADL--K-STLEKLVPRRY---QEEVFE--------RAQK-----GNI
IAALDTGSGKTLISLLLIKWITSLE-K---------S---------NGKI
-----VVFLVPKVTLV-------EQQHAYIQKNS-S--LKVLKLHGA--Q
-D--L-DLSDRVGWRRRF-EGCSVAVMTAQ--------------------
------------------IFLNIMTH-SLWPMSQVSL--------MIFDE
CHHARKNHPYNGILRE-Y-FQ-Q-----P--S-ELRPKIFGMTASPIWNI
RDP----------L--------------------GSLSTLEANLDAKVTA
VR--EHVAEL-ADHAPR------AQEV-----------------------
-IK-EYPPP--------P---F-A-----Y---DY-P--SPT--------
---IH-QCLSVI--P------LD------VWN--KL-D------------
-----I---PWTNID------------------------------TRYAA
TLYNL-GPYCASLFIYQEVQHHIGKIINEQKHLA-TQN---H-D------
-E-DAM--E----G--MI--P-TSI-SS-TRKEL-----P-ED---FFLI
IDILLDFEPF-FPHET------S-S-------------------------
---------------------------------------SL-------SK
PLSI-PPNWCSPKLIV-LIDVLEK--YYEH--------------------
-------------T----PAFQCIIFVEQRQVASALAAFLPNVP-----Q
LHGKIHCGYLVGTGVN-SE--GVS--------------------K--Y--
----------SGHQHGDPVKLFR----DHK------------------I-
-NI-----------------------LIATSVAEEG--------------
------------LDFK-----ECDLVVRYDP------------------L
HHMVGYVQSRGRARK--Q-GSTFIVMIEQNDVGQLEKYRSLQRKEP----
------------------------EVNHVYQTRHVRVA----------R-
-----------------AE-----AD----E-DE---DDI-EEDTDPADL
LARERYVVPCTGAVLNYDNCLNLLNLLCSLIPRDPFTPA--QLPE--Y--
T------G------------------------------------------
------------------------G--------------------FEVTI
RLPR-TLPLPPGDLTFT-GPPRRTKKEARRAAAFMAVKRLRQ-LDVFDEY
LLPVAKHLP-------E-------EE---------EE----A-LPK-RK-
K-SH--KKKQPEVAATL-NV---A----VWDPW----CI----G------
---------E-------T-LWIHPVVI-----S-DHL--V-AGL-----V
TGT----QLS-C-A-E--V--------C-V-NG----E--I---VRLLP-
GRH-LF------D-E---------E--S-K-QERRVQMHHFTRNGVWINN
TSSPFT-A-PL--SFYLVPVKE---D---A--EPDFNAIEDLLNN---PR
-G--I--SDWSRIS-----EE-DYDNLLVLCRHRIG-RIHL--------L
KRIRQDLTPMSKP----L-E--G-S---I---E---------A--S----
----------A---STYQEFWV--NKW-----------S----NFKK--G
-------R-IA-DVGAD-------------------GPILETI------A
MP--RSND-----G-TY--SFEL--DS-------L--------PV-YMVP
DGRLLPQNSCTWLPFSYSMRRAYEVLPSLCHRITNIHRATQAQYELGLMG
-I--PRSLVTEAFTIPAAC--LPFNNQRLETLGDAVLQVCTTVHLMNKYP
TRHEGQLTNLRQKYVSNFYLMRRAFDVGLERFVNSEG-P-S-VY-KWRYT
L--SD-DD------D------------T-----L-------------R--
--SSLGPLSGV--PPTMRAVFREYPRRSL--QDCVEAILGAGFIAGG---
---------------IPLALRVGTSLGLELGGPLPWFM-RYRLE------
-----G----------STN--VPFVF---DGLQESLGYKFRR-NE-----
---LLLESLTHPSFT-Y----S---DV-PSYQRLEFLGD-----------
--------A------ILDLVTMKYLYDKFPTATSHQLSFPRM---RAICA
PTLANIAVRKLGLHKIMLINNMDLSLSIDRYVPVLERTSG-----EEIVR
Q--GWKFDPPKALSDVFESLLGAVLVDSGYDYEKIAAVVEYVMADVLEAL
S-PELDKDPVSDLMEWSASLGCRR---V---A------------------
-------FEK----RTK----------E-IG--L------VDKEGVA---
----------------VLVHGVEVVGIVTS---SSRSI--SKFAAAERAL
AVLRDE------N------S-AN------SLSKLCDCATAMDVDV-----
--------------------------------------------------
-----------H-G------------------------------------
----------TN---------T----------------------------
--------------------------------------------------
--------------------------------------------------
--------------------------------------------------
--------------------------------------------------
--------------------------------------------------
--------------------------------------------------
--------------------------------------------------
--------------------------------------------------
--------------------------------------------------
--------------------------------------------------
--------------------------------------------------
--------------------------------------------------
------A-TKNK-------NGM----------------------------
--------------------------------------------------
--------------------------------S-----------------
--------------------------------------------------
------------------------------------------K-H-----
------------------R-D-----------------------------
---------------------TAK----------------------AVN-
--------------------------------------------------
--------------------------------------------------
--------------------------------------------------
--------------------------------------------------
--------------------------------------------------
--------------------------------------------------
--------------------------------------------------
--------------------------------------------------
--------------------------------------------------
--------------------------------------------------
--------------------------------------------------
--------------------------------------------------
-----------VAPT-S-T-ST------A-------D-D-----A-----
--------------------------------------------------
------------------
>KAF5324758.1/1-1453
MTVPITTI------------------------------------------
--------------------------------------------------
-----------------------------------S--------------
--------------------------------------------------
--------------------------------------------------
--NPSS--S-AAAQGQVARKY---QEEIFQ--------QAQKAWSIPGNV
IAYLRTGSGKTLISVLLIRWIATQE-K---------S---------RGKV
-----IVFFVPKVSLV-------EQQAQYIEKET-G--LRVDRLHGS--L
-A--F-NFSDRQGWKKRF-ETHDVVVITSQ--------------------
------------------LFIELITH-SLWSIDKVSL--------MVFDE
CHHARKNHPYNGVMRE-Y-AQ-IK----D--K-SRRPKIFGMTASPYWNE
KNP----------A--------------------LSLSTLETNLQSKIVG
VH--EHVEEL-QANFSR------LDEI-----------------------
-IQ-QYPYP--------P---Q-T-----YE--EY-P--EPT--------
---LY-NTLKVF--Y------VN---SPDLFD--RL-A------------
-----V---PWSKIE------------------------------MRYYM
TLSNL-GPYCASLYLYSEMQHHMAAATAKAKELL-APE---S-E-----D
-HSM----N-------ID-----T--TD-PSKSP-----P-LE---MFDI
LEILDDFSSF-FELK--D--------------------------------
----------------------------------------G-------ML
PIAV-PMNWNSPKIRV-LADIIRK--N--Q--------------------
-------------K----KGFQCIIFVEQRQVASCLSKVLEAIP-----E
LEGLVRSAHLIGQGVS-SD--AMT--------------------N--Q--
----------AHFSKGDPIKLFR----EKA------------------I-
-NV-----------------------LIATSVAEEG--------------
------------LDFP-----ECDLVIRFDP------------------L
QHLVGYVQSRGRARS--R-ASKYIVMIQQDNMAQLERYRALQQGES----
------------------------YLSQTYHTRGYALE----------S-
-----------------M------KP----T-RDPW-DDI-YDNTDSYEL
AERDRIVIPSTGAVLTYDNAMGLLSHLCALIPRDAFTPA--HRPV--Y--
E------G------------------------------------------
------------------------D--------------------FQCRM
RLPA-SLPLASKDLVYI-GYPKRSKKEARRSVAFLAVKHLLR-LNVFNEY
LLPVSQDSI-------D-------D----------ED----AEEEK-RQ-
I-EA-EKYG-DLPPDLM-EV---E----VKDPW----YL----G------
---------E-------K-LWVHQVVV-----S-GRE--A-VGL-----V
TGT----QLP-P-V-Q--V--------V-H-DG----R--E---VRMSA-
GSLLPL------D-S---------Y--E-E-EFPRQIMNDFMRWGVRARN
CGKKFP-A-PQ-CSFFLVPLKA---D---G--GVDFETMVRFLEK---G-
-P--S--YDWSEVT-----ED-MYDHILVMNRWKTG-STYR--------L
KKTFEDLTPMSKP----P-A--D-S---P---Q---------A--G----
----------F---ETYQEYFT--QMW-----------S----T--K--R
-------R-CV-TIPEN-------------------GPMLGVV------K
LP--RLNN-----G-AY--TLEK--AP-P-S---P--------EE-EDDS
TINLTPQSVCSWVPFPLGLSDAFAALPYLCRRITDVYRVRVARQGLRLPS
-I--RDNYLIEALTVPWAL--TIFNNQRLETLGDAVLEVCVTVQLLNQYP
NRHEGQLSKLRQQYICNRHLLMRARELGLEHYISCEV-T-A-GQ-YWRYT
C--ET-LE------V------------I-----E-------------E--
--G-------A--GPPRRSSTVTFARRSL--QDCMEALLGAAYLEGG---
---------------IGMSLKAGTALGLNFGGALPWTL-RYRCD------
R----E----------EVP--AAPLF---TLLQERLGYEFHW-ND-----
---VLVEAVTHPSFA-S----S---DG-TSYQRLEFLGD-----------
--------A------LINLVVVEYLFKKFPSATSHELSYLRA---KVICS
PTLAFLAITKLEVHKVILANNMDLWKAIDQWVPILESLTS-----EDIVK
R--SWRYDPPKAISDVFEGIVGAVLVDSGYNYETAAAVVELVMGDALAHL
S-PSMATNPIAEVLEWVAKAGCKK---L---K------------------
-------FRK----NSQ----------T-AT--D------INADAIV---
----------------VQVHETVVAGPVLA---SSGSV--GKFIAAERAL
AVLADP------E------N-PL------SLAKLCDCAAMAKAEE-----
--------------------------------------------------
-----------A-M------------------------------------
----------DD--------------------------------------
-----------------------M--------------------------
--------------------------------------------------
--------------------------------------------------
--------------------------------------------------
--------------------------------------------------
-------E------------------------------------------
--------------------------------------------------
--------------------------------------------------
--------------------------------------------------
--------------------------------------------------
-------------------------------------------------I
SE--EE--------------------------------------------
--NT----PASA-------EAD--P-------------------------
--------------------------------------------------
--------------------------------------------------
--------------------------------------------------
------------------------------------------A-LAT---
------------------S-VVA---------------------------
--------------------------------------------------
----GE--------------------------------------------
--------------------------------------------------
--------------------------------------------------
--------------------------------------------------
--------------------------------------------------
--------------------------------------------------
--------------------------------------------------
--------------------------------------------------
--------------------------------------------------
--------------------------------------------------
--------------------------------------------------
--------------------------------------------------
------------GEGEGAN-SS--------TN------------------
-----------------SAAMGMK-L---------S--------------
----------E-------
>KAF5330743.1/1-1426
MAGQS---------------------------------------------
--------------------------------------------------
--------------------------------------------------
--------------------------------------------------
--------------------------------------------------
----------QSFTDLVPRKY---QEEVFE--------RAQL-----ENI
IAALNTGSGKTLISVLLIKWLTSRP-E---------A---------LGKV
-----VIFLVPSVALV-------EQQVEYLSRRT-P--LRIAGVHGE--Q
-A--K-DLSDRKGWARRF-SETDVFVMTAQ--------------------
------------------VFLNIVTH-SIWSIDKVSL--------MVFDE
CHHARKNHPYNGILRE-Y-FQ-V-----A--A-ECRPKIFGMTASPVWNI
KNP----------G--------------------KAIETLEKNMDARVMS
VL--EHVEEL-REYLPK------TIEL-----------------------
-IW-EYASP--------T---E-E-----P---NF-P--SPT--------
---IH-QCLQII--D------IA------IWD--QL-D------------
-----I---DWSNIE------------------------------TRYHM
TLANL-GLYSASLFLYSEIQRSLETLLAQNRAEL-LHD---G-G------
-ELDT---E----G--LV----RP--GL-VVKKL-----P-ED---IHLI
IDILHDFDSF-FGGE-----------------------------------
--------------------------------------------------
GITV-NLDWCTPKVAA-LVDILLH--Y--Y--------------------
-------------T----PTFQGIIFVQQRQVAFALSRILESTP-----R
LEGKIRCSFLVGQGVD-VQ--GLQ--------------------NRYQ--
----------GESRFSNPVKAFR----DGK------------------I-
-NI-----------------------LIATSVAEEG--------------
------------LDFP-----ACDLVVRFDP------------------L
HHMIAYVQSRGRARN--K-ASTFVLMVQEDNVAQMQTFLKLQQKEP----
------------------------ELNQVYQTRHLGLD----------V-
------------------------EE----K-LD----DD-DDDTSAVDL
AKRERYVVPSTGAILTYDNSMNLLSYLCSLIPRDAFTPS--HAPK--Y--
G------G------------------------------------------
------------------------D--------------------FQATL
QLPR-ALPLLPDDLFYA-GPLRQSKKEARRAVSFMAVKRLQE-LDVFDQY
LLPTAKYDE-------E-------EE---------DD----T--DI-RG-
AFKN-AHSYVEKLP-VI-ST---T----VKDPW----YI----G------
---------T-------K-LWLHPILI-----S-GDT--A-AGL-----V
TGT----PLR-T-D-N--I--------T-I-GA----N--Q---VTLLP-
PELLSF------D-C---------D--M-E-HQQRTDMIEFTKRGIWFNN
SSRPLP-S-SL--GFYIIPLTP---D---R--QPDFPAMRLLLDN---PF
-G--I--KDWNQIA-----EN-DYGKLMIMNFNRIG-SILL--------L
RNIRHDLKPTSKP----S-P--G-S---R---E---------A--T----
----------H---PTYLDYWI--YKW-----------S----K--K--T
-------R-PA-IVPPT-------------------GPLLEAT------S
LH--RSFM-----Y-VH--HWNE--NQ-------E--------VV-QLAL
DGALLPQSSCSWIPIQYSVQQVFRILPTLARHLTDSYRAQCARTDLGLPY
-I--PTNLLIEALTIPATL--LPFNNQRLETLGDAVLQVCATIHLLNKFP
NRHEGQLTTLRKQIVSNRYLRLRALDAGLQHYINSEV-A-S-VN-KWRYV
L--PK-QD------V------------P------------------YD--
-DP-------A--GPPSRCAAREYVTRSL--QDCMEALLGASYLAGG---
---------------IASALQTGAALGLQFGGVIPWNE-RYSHE------
F----FES--------DSP--IGALF---ARVENNLGYKFRR-ND-----
---LLIQALTHPSFV-S--------EN-PSYQRLEFLGD-----------
--------A------ILDLVVIRYLYDKFPKASSHQLALPRT---KAICA
PTLANIAVRRLHLHKMMLSNSVSLSLAIESTVPILQAISG-----EEIVR
T--GWKHDPPKALSDVFESVIGAVLVDSGYDYEKTAAVVEYVMDDVLEAL
S-PNIGKDPVTEVMEWAAGNGCIK---I---V------------------
-------FEK----QAK----------V-TE--Y------WERDGIV---
----------------VLVHGESVVGPIVA---GSLTI--AKFLAAERAF
SILRDD------D------S-DK------SLRSLCTCASRTDGAP-----
--------------------------------------------------
-----------V-I------------------------------------
----------VP---------P----------------------------
-----------------------G--------------------------
-----SAD-----VD-----------------------------------
--------------------------------------------------
-------------------------------------LELREVV------
----------------------DKYDVPEAENEDEAE-------------
--------------------------------------------------
--------------------------------------------------
--------------------------------------------------
--------------------------------------------------
--------------------------------------------------
---------------------------AAM--------------------
--------------------------------------------------
------------------------LLM-----------------------
--------------------------------------------------
--------------------------------------------------
--------------------------------------------------
--------------------------------------------------
--------------------------------------------------
--------------------------------------------------
--------------------------------------------------
--------------------------------------------------
--------------------------------------------------
--------------------------------------------------
--------------------------------------------------
--------------------------------------------------
--------------------------------------------------
--------------------------------------------------
--------------------------------------------------
--------------------------------------------------
--------------------------------------------------
--------------------------------------------------
-----------------------------------------------QV-
DEM----------------II--DE-------------------------
------------------
>KAF5358535.1/1-1418
MSVADSE-------------------------------------------
--------------------------------------------------
--------------------------------------------------
--------------------------------------------------
--------------------------------------------------
--------S-NATRDLRPRKY---QEEIFE--------RAQK-----ENV
IAALSTGSGKTLIGLLLIKWISALE-N---------S---------RDKL
-----VIFLVPRVTLV-------EQQAKYLSDNT-P--LRVFRLSGA--L
-D--I-ELSDRMRWKRRL-EHCDVIVMTPQ--------------------
------------------ILVNLITH-SLWSLQRVAL--------LVFDE
CHHTRKNHPYNIIMRE-Y-YH-IK----A--T-EERPRIFGMTASPIWNM
KDP----------V--------------------GSLLALETNLNSTIIS
VR--EHVEEL-AVHAPR------PSEL-----------------------
-IN-IYSVP--------P---D-T-----Y---NF-H--EPT--------
---LF-QCLSIV--S------GS------TWD--YV-G------------
-----V---PWSNVT------------------------------TRYDT
TLYNL-GPYCASLYLFLEIRHALQRASSELPIAS-PM----I-E------
--VETV--D-------PV----ST--PA-FTKQA-----P-EE---LAIV
RDIISEFEVF-FWNNE------D---------------------------
---------------------------------------PN-------IV
PIAI-PSTWCTPKLNA-LRDTLLE--F--Y--------------------
-------------T----SSFQAIIFVEQRQVAACLSKVLPAIP-----E
LKNKIRSAHLVGQGVN-VD--GVS--------------------K--T--
----------TDAYYGDAAEAFR----MGN------------------V-
-NV-----------------------LIATSVAEEG--------------
------------LDFP-----ACDLVIRFDP------------------F
RHMVAYVQSRGRARS--A-ASRFVVMIRQDDQEAFNLYHTLQAHEP----
------------------------EMNRAYQSRQGVVP-----------L
-----------------P-------E----Q-IDN--DD--DEELDPSDL
AERERYVVPTTGAVLTYDNAIGLLGYLCALIPCDAYTPT--HKPR--F--
V------E------------------------------------------
------------------------D--------------------FQSTV
KLPL-GIPLLHEQLTYT-GPRKRTKKEAKRAAAFMAVKRLHE-LDVFDEY
LLPTPGKTL-------G-------EE---------EA----A--HV-QL-
A-LQ-----PQVTPVTI-DV---D----VKFPW----TM----G------
---------E-------R-LWLQPVYI-----N-GEP--I-AGL-----I
TGV----SLP-L-V-E--L--------R-S-NV-------L---LRLGL-
PQLLRL------T-E---------E--D-E-MEQRRTMQEYTKLGIYYRV
TGSPLP-N-AL--GAFLVPLTD---D---L--EVDFNKIWRVLDN---PR
-G--I--FDWSEAQ-----NH-RGETLLVLNRPEYG-RTRV--------L
QRIRNDLSPLSPP----P-E--G-S---P---E---------A--P----
----------C---ATYYDYWI--LRW-----------S----R--R--G
-------TIEF-DIPTD-------------------GPLLEAP------R
LV--KHAT-----S-RY--SLDP--SH-H-I---P-----P--IH-PDTL
VSSIVPMHTCGWVDMSPEMIRAFELFPALCHKLTDAYRAHTVRLQVGLPS
-I--PDNLLTEALTLPSVD--ANFNNQRLETLGDAVLDICTTVHLMIKYP
RRHEGQLSALRQRVVSNKFLVTCARSVGLETFISSER-M-R-VA-KWPFV
E--QD-GY-------------------E-----D----------------
--K-------E--FRRRRVITRQIPRRGL--QDCVEALLGASFVAGG---
---------------IPMALRSGAALGLTFGGLCPWGE-RIRKS------
E----R-G--------DTG--VPALI---ANLEKELGYTFEN-SD-----
---LLVEAVTHPSFE-F----S---TT-PSYQRLEFLGD-----------
--------S------VIKIIVTIYLFNKFPKATSHQLHLPRS---KSICS
PALASLGIRKLKVHKYLLHNNVDLNHAINLYVPILESTSP-----DEIVR
R--GWRYDPPKAISDVFESIVGAVFVDSGYDLDRTGVIVTWLMEDILEAL
S-PSIPKDPVSELLEWLGSVGCSG--QM---K------------------
-------FRK----TPG----------Q-AN--D------ALAEAIS---
----------------AVFHGIVIAGPIVS---NSKNV--AKFASAEKAL
VALRDA------D------E-GK------LLLKLCDCKHRMVVDT-----
--------------------------------------------------
-----------Q-N------------------------------------
----------KD---------S----------------------------
-----------------------G--------------------------
-----A-D-----------------------------QR-----------
--------------------------------------------------
-------------------------------------------SEDD---
----------------------D---------------------------
---EALD-------------------------------------------
--------------------------------------------------
--------------------------------------------------
--------------------------------------------------
--------------------------------------------------
--------------------------------------------------
--------------------------------------------------
--------------------------------------------------
--------------------------------------------------
--------------------------------------------------
--------------------------------------------------
--------------------------------------------------
--------------------------------------------------
--------------------------------------------------
--------------------------------------------------
--------------------------------------------------
--------------------------------------------------
--------------------------------------------------
--------------------------------------------------
--------------------------------------------------
--------------------------------------------------
--------------------------------------------------
--------------------------------------------------
--------------------------------------------------
--------------------------------------------------
--------------------------------------------------
--------------------EE------E--E-----IA-----V-V---
-RM----------------LV--E-T---------ES-------------
----------------L-
>KAF5370850.1/1-1538
M-------------------------------------------------
--------------------------------------------------
--------------------------------------------------
--------------------------------------------------
--------------------------------------------------
-------------DDLRPRSY---QNEVFT--------QAQH-----ENI
IAALGTGSGKTYISSLLVKWITTCE-S---------S---------KGKV
-----IVFLVPKVALC-------EQQGRFLERTT-S--LRVATLHGA--S
AN--V-ELDDRAGWKRRF-ETTDVFVFTAQ--------------------
------------------LFLNLLTH-SIWSIDKVSL--------VIFDE
CHHARKSHPYNAIMRE-Y-NL-V-----D--P-KDRPKIFGMTASPISDP
KKM----------A--------------------ASLATLEENLNSRVVG
VK--ENLDEL-ALHSPK------PQEV-----------------------
-IQ-EYPPS--------P---E-E-----Y---DF-P--SPT--------
---LW-SCLHIF--N------FD------TTP--ML-D------------
-----I---AWPDIE------------------------------RRYYV
TLSNL-GPYCASLYLIMEMKHAIKQAEETQRSSAFAST---I-D--LE-V
-LDSDM--S-------LN-VS-PA--DQ-RPTAF-----S-SE---FHLL
VDIVNDFEPF-FQYPP-ASSLSA---------------------------
---------------------------------------QS-------PL
PLEI-PLEWCSPKIRS-LVDILLA--H--LA--DSHPHPHPNSNSDSDSG
PDPDPGSNSESEST----FTFQCIIFVEQRQVAGCLARVLPYIAIGAGAR
IRGGIKCGFLVGQGTS-GA--SED----------------R-TSK--MLA
MALVDSQGQNQSGASRSPLELFR----RRE------------------L-
-NV-----------------------LIATSVAEEG--------------
------------LDFP-----ACDLVIRFDP------------------L
QHLVGYIQSRGRARETKK-VSKYVIMMQKNDVVNMERYRAFCEIEP----
------------------------RLKEVYLQNRGQQG----------QG
GQGLSGQEQEMIEDIKGDE-----EQ----E-KEE---GE-EDEVDSRDL
ETRERYVVPSTNAFANYDNSIQLLEHLCALLPKDVYTAL--PKPV--F--
T------V--------------------------------GVAGPVAVSG
ESDLGRDPRSQSTVQSQLNLQLQLT--------------------FQSTL
RLPA-ALPLPPGDLVYT-GPLKSTKKEAKRAVAFIAVKRLHQ-LDVFDDY
LFPVSRAGI-------GDGDGDGDGG---------VD----T--EG-RG-
V-RN-----VGGVPVMM-DV---W----TRDPW----VIPIRDG------
---------D-------R-LWIHPVYA-----D-GVL--L-AGI-----V
TGT----VLS-P-V-Q--L--------R-V-GG----V--S---VETKS-
GRLLDS------H-LDGEGEEEGEG--E-R-HIQRKLMSEYTKLGIWYRI
TSVPLG-G-PP--SLFLVPITP---IT--F--LPDFSAIERLLLN---PL
-G--N--TDWSSIT-----EA-HYNRVLVRNNNQHG-RTWL--------L
RRIRRDISPMTIM----P-E----S---E---S---------S--E----
----------G---QTYHEYFT--KKW-----------T----R------
----K-KW-DP-AVPME-------------------GLMIEVS------R
LA--RSQS-----S-AY--PLYT--EN-L-P--R----E---QDT-QIDP
EIKIIPLGCCGWVDMSKSMIQAFGLLPPLIHCITDIYRIRQAKFELGLPP
-I--RDDLMIQALTIPNVA--ASYSNQRLETLGDAVLEICTTVHLFNKYP
HRHEGQLTVLRKNSICNQFLLARALDVGLDRFIISEK-Q-S-WR-SWPYV
V--SE-DE-----TD------------SKSSHSS----------------
--P-------P--LSSRRLALRQYPRRSL--QDCMEATLGAAFLTGG---
---------------IHTALQAGVALGMTFGGSIPWCI-RYPRE------
----------------ESF--VSPLF---AQLQDDLGYTFRN-GS-----
---LLKEAVTHPSFA-SS---A---ET-SSYQRLEFLGD-----------
--------A------VLDLVVVHYLYNKFPTATSAQLALPRT---KAVCS
AALAYIAVKHLAVQKIMLVNNVDLSMAVEQYVPHFEQASA-----KSIVE
R--GWRYDPPKALSDVFEGIVGAILIDSGYDYERTACVVEGVMQDLLDVL
S-PSVPLDPVSTLTRWLQASGCQQ--RL---T------------------
-------FRQ----EVR-----------------------NGRTGEQ---
----------------VYLHDILISGPIFS---TSPSI--ARNIAAERAY
TILQDT------A------H-EK------HFQRVCSCMRGCEKLE-----
--------------------------------------------------
-----------A-T------------------------------------
----------E----------S----------------------------
-----------------------L--------------------------
------AE-----------------------------Q------------
--------------------------------------------------
--------------------------------------------------
--------------------------------------------------
-------F------------------------------------------
--------------------------------------------------
--------------------------------------------------
--------------------------------------------------
--------------------------------------------------
--------------------------------------------------
-E--NI--------------------------------------------
-T-V----DEDQ-------KAIPE--------------------------
--------------------------------------------------
--------------------------------------------------
--------------------------------------------------
--------------------------------------------------
--------------------------------------------------
--------------------------------------------------
--------------------------------------------------
--------------------------------------------------
--------------------------------------------------
--------------------------------------------------
--------------------------------------------------
--------------------------------------------------
--------------------------------------------------
--------------------------------------------------
--------------------------------------------------
--------------------------------------------------
--------------------------------------------------
--------------------------------------------------
--------------------------------------------------
--------------------------------------------------
-----------------L
>KAF5379867.1/1-1245
--------------------------------------------------
--------------------------------------------------
--------------------------------------------------
--------------------------------------------------
--------------------------------------------------
--------------------------------------------------
--------------------------------------------------
--------------------------------------------------
--------------------------------------------------
-------------------------------MHEVSL--------MVFDE
CHHARKKHPYAVIMGE-Y-KI-C-----P--V-EQRPKVFGMTASPIWNP
KNP----------T--------------------KSLQELEAILDAKVIG
VR--EHVEEL-SENVPK------PTEM-----------------------
-MK-LFSAP--------P---E-H-----Y---NF-P--QPF--------
---LW-EAMSVF--S------LF------RPE--KLEG------------
-----S---PWPDIE------------------------------RRYYV
THNNL-GPFAASLYVFNEMSHLIARLFWIHNSAD-EAD---P--------
-ARSDL--V----------IP-RN--SS-PPTEI-----P-TE---LFDI
ADVLVDYQAY-FTSP-------N---------------------------
---------------------------------------SS-------SL
PIPV-PLEWCSPKVRT-LVGILSE--Y--Y--------------------
-------------S----PTFQGIIFVEQRQVASCLARILSHIP-----T
LHGLVKCGVLIGAVNS-SE--NLF--------------------R--D--
--------V-DSGSQDQIVKAFR----RKE------------------I-
-NL-----------------------IIATSVAEEG--------------
------------LDFP-----ACDVVVRFDS------------------L
DHLVGYVQSRGRARN--K-LSNFIVMIQQDDHGYQERYKSFIAAEP----
------------------------KLRETYQLASTND-------------
-----------------EE-----ME----E-GEE---EE-EENLSSTDL
QGRERYIVPSTSAFVTYDNAISLIDHLCSLIPRDLYTSQ--PVPV--Y--
S------G------------------------------------------
------------------------D--------------------FRSTL
YLPP-SLPLAPTDLIHT-GPIKNTKREAKRAVSFLAVKRLHE-LDVFDDY
LFPAGSGGS-------K-------DL---------QD----A--EG-KA-
I-PD-----MSFVPATI-DV---E----VRDPW----II----S--Y---
---------H-------K-LWVHPIAV-----D-GKV--L-TGV-----V
TGT----QLE-P-V-K--I--------V-H-QG----S--V---VQTQP-
GHLLSL------T-R---------E--D-E-KRQLKLMEDFTRLGVQMWI
SASPFK-G-RP--GLFLVLLTS---S---M--ELDYETMEKFVSR----H
-G--N--PDWSTIG-----PD-HYDRILVSNVNQRN-RAFV--------L
RNVREDLTPMSVM----T-V----T---P---E---------G--V----
----------L---QTYRDSLL--KLW-----------S----H--G--K
-------W-TA-FVPDS-------------------GAMLELS------L
LP--RSRD-----G-VY--SLGS--ED---A---G---T-T--KE-ASAE
EIRLVPQGCCIWYSISPAISRIFRVFPALAHRVTDIYRVRAVKFELDLPP
-I--LDDLMVQALTIPSAL--AGYNNQRLETLGDAVLEVCTTVHLLNRFP
HRHEGQLDILRQRSISNRFLLYRALDAGLDRFVTSET-S-W-IR-VWRHV
V--EE-YI-----DD-----------------------------------
-------------VNPRRYGRRSYPRRSL--QDCMEATVGAAFLTGG---
---------------IPMALKAGTALGLAFGGPTAWDV-RYAQV------
E---------------RVK--VASLFTREGSLQERLGYEFRN-GR-----
---LLREALTHPSFA-SS---MEVEMV-PTYQRLEFLGD-----------
--------A------ILDLVVVHFLYDKYPEAGSDQLALPRT---KAVCA
QALAYTAVNKLGLHRFLLINSVDLNKDINDYVPHLQEASA-----QTIVN
S--GWKFDPPKVLSDVFESVIGAVLVDTGYNYEKTAEIAKAAMENILSIL
S-PAVRLDPITAVLQWVSASTCKE--QV---K------------------
-------FSV----V---------------S--K------GERDGMQ---
----------------AELHGVVIAGPIVS---TSIVV--AKNLVAERAL
TVLQL-------D------K-DH------CLSKVCVCDFGIAG-------
--------------------------------------------------
--------------------------------------------------
--------------------------------------------------
--------------------------------------------------
--------------------------------------------------
--------------------------------------------------
--------------------------------------------------
--------------------------------------------------
--------------------------------------------------
--------------------------------------------------
--------------------------------------------------
--------------------------------------------------
--------------------------------------------------
--------------------------------------------------
--------------------------------------------------
--------------------------------------------------
--------------------------------------------------
--------------------------------------------------
--------------------------------------------------
--------------------------------------------------
--------------------------------------------------
--------------------------------------------------
--------------------------------------------------
--------------------------------------------------
--------------------------------------------------
--------------------------------------------------
--------------------------------------------------
--------------------------------------------------
--------------------------------------------------
--------------------------------------------------
--------------------------------------------------
--------------------------------------------------
--------------------------------------------------
--------------------------------------------------
--------------------------------------------------
--------------------------------------------------
------------------
>KAF5386991.1/1-1401
MSTTVSAI------------------------------------------
--------------------------------------------------
--------------------------------------------------
--------------------------------------------------
--------------------------------------------------
----QE--S-PTLESLLPRRY---QEEVFS--------RAQK-----GNV
IAALNTGSGKTLISLLLIRWISALE-T---------S---------KGKV
-----IIFLVPKVALV-------EQQGNFIAQNT-P--LRVIKLHGA--L
-E--I-DLTDRPRWNKKF-TQHDVFVMTAQ--------------------
------------------IFLNLLTH-SLWSIDKVSL--------MIFDE
CHHARKNHPYNGIMRE-Y-FR-VT----V--V-TRRPKVFGMTASPIWNP
KDT----------I--------------------GSLTTLEANMDSKVIG
VR--ANVEEL-NKYSPK------PIEV-----------------------
-IR-EYPFP--------P---E-E-----YG--DY-P--SPS--------
---LW-NCLEVF--E------KD------IWA--EL-E------------
-----V---PWASVK------------------------------MRYYS
TLYNL-GPYAASLFLHDELEQHVSRIHDSYLENL-QA----V-N--Y---
--SAEM--D-------V---P--S--HV-KLKSL-----P-PD---FWQI
QQIHADFGNF-FTPLS------P---------------------------
---------------------------------------SN-------NC
PIPV-PLTWCTPKVHT-LVDVLLK--Y--Y--------------------
-------------T----PDFQGIVFVEQRQTAACLARILPVVV-----E
LKGLIRCGSLMGQGVN-GD--GIA--------------------K--P--
----------TPAGHKASVDSFR----RGD------------------I-
-NL-----------------------LIATSVAEEG--------------
------------LDFP-----ACDLVIRFDP------------------L
AHMVGYVQSRGRARN--K-SSTFVIMIQKDDVSHLNRYNALRTVEP----
------------------------EVNKVFQTRHEASD------------
------------------G-----LT----Q--ED--HD--DEEVSPADL
AERERFVVESSGAVLTYDNAIQLLHRLCSLIPRDPFTPP--HVPK--F--
S------G------------------------------------------
------------------------D--------------------FLVTL
TLPS-SIPLPEEHLMFT-GPPRRSKKEAKRAAAFMAVKRLHE-LDVYDEY
LLPIARSKS-------H-------ET---------ED----I--DG-RP-
L-TD-----VSQVPTMM-NV---L----VKDPW----LT----G------
---------P-------S-LWLHLVYL-----N-NHA--I-AAL-----I
TGT----ILP-P-V-D--V--------F-C-GT----A--L---VHTRP-
GEPMIF------D-D---------D-ED-E-WRKRKLMLEFTGHGIWFRI
TARPFT-L-PP--SVFLVPVTQ---Y---H--QPDFEAMERLVTK---PR
-G--C--SDWSNVT-----EN-DLDNLMIMNTNEFG-RPLL--------L
RNIRHDLTPLSAP----P-P--G-S---R---E---------H--G----
----------A---ETYYQYFM--KRW-----------T----R--K--K
-------R-QA-RVPTD-------------------GPLVEAA------I
LP--RSFD-----G-MY--TLNS--EG-V-S---S---A-D--AE-HTVL
NGLVAPRDCCQWIAMSADVRRAFEILPSLCHRITDIYRVRRARYGLGLPP
-I--RDDLLVEALTLPSAD--VGYSNQRMETLGDAVLELCTTVHLYNKYP
HRHEGQLSVLRQNAISNRYLLGRAKELGLETYLTSEH-N-S-VH-TWRYV
E--TV-EK------S------------------L----------------
----------D--PFAKPRTLRCYPRRSL--QDCMEALLGASFITGS---
---------------IPMALHTGTALGLSFGGAIPWSL-RYSRN------
P----V----------ASS--VSSLF---VGLEESLGYTFHR-NE-----
---LLVEAMTHASFS-LS---S---GG-ASYQRLEFLGD-----------
--------A------LLDLVVVKYLYDKFPNATSHELALPKA---KAVCA
PALASVAVKRLGLHKIMLINRLDLTEAINAYVPLLESSSG-----QEIVE
R--GWKYDPPKALSDVFESVMGAVLVDSAYNYEKAATVAEHVMEDILLAL
S-PSVSRDPVSTLVEWIASVGCKR---L---S------------------
-------IEK----KCR----------L-RD--G------VESEGMA---
----------------VLVHDILVAGPIVA---ASRSV--ARFVAAEKAL
HLLRDS------D------G-AK------SLSRLCDCRATRWADE-----
--------------------------------------------------
-----------N-E------------------------------------
----------EF--------A-----------------------------
--------------------------------------------------
-------------------------------------DTL----------
--------------------------------------------------
-------------------------------------------D------
--------------------------------------------------
--------------------------------------------------
--------------------------------------------------
--------------------------------------------------
--------------------------------------------------
--------------------------------------------------
--------------------------------------------------
--------------------------------------------------
--------------------------------------------------
--------------------------------------------------
--------------------------------------------------
--------------------------------------------------
--------------------------------------------------
--------------------------------------------------
--------------------------------------------------
--------------------------------------------------
--------------------------------------------------
--------------------------------------------------
--------------------------------------------------
--------------------------------------------------
--------------------------------------------------
--------------------------------------------------
--------------------------------------------------
--------------------------------------------------
--------------------------------------------------
--------------------------------------------------
--------------------------------------------------
-------------------------------D-----YD-----V-L---
-GD-----------------------------------------------
------------------
>KAF7294704.1/1-1464
MVEVYNPN------P------------T-IFAPTKASRAA----------
------------------------------------PL-------WLHDA
--ESDANADESDD------------APEPIDNEEIFDLIRSIADPEHPNT
LEELRVVSAPQISIQGNRVHVEFTPTVPHCGMSTLIGLSIRVRLLRALPS
RFKVDITLKPGSHQSELAVNKQLNDKERVAAALENPALVQTVEHTLENAY
RRGQPT--M-TTGQDMVPRLY---QEEILE--------RAQQ-----ENI
IAALDTGTGKTFISLLLIKWISSTR-T---------N-----------AK
-----TVFLVPKAALV-------QQQAEFITSKS-A--LRVDRLWGA--M
AD--I-PLSDKEAWQRKL-SLHDVAVMTPQ--------------------
------------------ILVNLLTH-GLWSMEQISL--------LIFDE
CHHTQKSHPYNVIMRG-Y-FQ-L-----S--D-SVRPKIFGMTASPIWNI
RDV----------L--------------------GSMAVLERSLDAAIVT
VS--RHLKEM-HVYTPK------AVEE-----------------------
-VK-LYKVQ--------V---D-A-----N---L-----TWT--------
---LM-DYLDVF--V------T-------LFD--QL-S------------
-----I---DWDSVR------------------------------RRHHS
TRNNL-GLHCASLCVYLEVTCALQKADLK-EL------------------
-----------------------------VFIGI-----A-DE---VAQV
QSILNEYVYL-V--------------------------------------
-------------------------------------------------E
PGSM-SLTHCSNKLYT-LVDILLA--H--M--------------------
---------------T--SDSYGIVFVEQRQTAACLAHLLPLIP-----E
LVGLVRCGALLGHKEG-ND--SLPV-------------------I-FG--
----------SNLTPQETIQAFR----ERH------------------I-
-NL-----------------------VIATSVADEG--------------
------------LDFP-----ACNLVVRFDA------------------M
HHIIDYVQSRGRART--E-ASTFVVMVEEGNKAELNRYQLFTEKEP----
------------------------TLKLLYEED-----------------
-------------------------------------RD--TGANDPNEL
TPRESFAIGSTGAILTYDNAGAILSKLCSRLPRDVVHQ-----PK--Y--
S------G------------------------------------------
------------------------D--------------------FEVTL
VLPP-SLCLPREELCYT-GPAKKSKREAKRAVAFAAVKRLFE-LGVLDER
LLPCPKTVV--------------------------------D--DA-AV-
V-AQ-----VEQIPKMM-GV---L----VKDPW----TTT--HS------
---------D-------E-LWIHTIKI-----A-EQC--V-AGL-----I
TGT----RLV-P-A-K--L--------K-S--------------IFSLE-
GQRLNF------N-M---------S----P-SDARELLYRYTKECIWTRI
SSSPIA-H-PL--NFYIVPVLD-------S--QPDWAAIHQFLAPP-NPD
-I--E--KTWQHIS-----ES-HYGRILVRNVNLTG-HIFL--------L
RSIRRDLSPMSTP----P-A--D-A---V---E---------A--G----
----------F---PTYREYWT--QKW-----------T----G--R--Q
DT--R-NY-GP-FVPLD-------------------GPLLELI------P
VS--RLTP------PDL-------------------------------SA
RPVLYPLGCCRIIDIPHGLQDVLLVLPALYRRLTSVYRAGQLRKSLSLPP
-I--SDNILVEALTIPSAN--VDYSNQRLETLGDAVLQLCTSVHVFNQLP
FANEGELSKGRQNCVSNRFLLYRGKEIGIESFLICET-M-G-MK-LWLSD
I--QR-NP------------------------------------------
--S-------D--SHGERCVARELPRRSL--QETMESILGASYITGG---
---------------IDMALATGQALGMNLGGAVPWQV-RYAKA------
----------------NSP--VPDMF---YDLQERLGYSFNS-GV-----
---LLLEALTHPSFD-N----Q---AT-NSYQRLEFLGD-----------
--------A------VIYLVVMDYMYRTFPDSTPDQLAWPRT---RAVAA
PAQAMLAIKRLKLDKLLLANNVALSKEIDDWVPRLANCSG-----EEIIK
C--GWKYDPPKALSDVFESVIGAVLVDSHYDWDKTSAVVEYCMEEVLPVL
G-PFVPRDPVTELLEWAAKAGCRIDKHI---D------------------
-------FRK-------------------------------SAEGVS---
----------------VWAHNVYVCGPIEG---T-GSV--AKQLAAVDAL
PLLKN------------------------CLENVCNCTRNA---------
--------------------------------------------------
--------------------------------------------------
--------------------------------------------------
--------------------------------------------------
--------------------------------------------------
--------------------------------------------------
--------------------------------------------------
--------------------------------------------------
--------------------------------------------------
--------------------------------------------------
--------------------------------------------------
--------------------------------------------------
--------------------------------------------------
--------------------------------------------------
--------------------------------------------------
--------------------------------------------------
--------------------------------------------------
--------------------------------------------------
--------------------------------------------------
--------------------------------------------------
--------------------------------------------------
--------------------------------------------------
--------------------------------------------------
--------------------------------------------------
--------------------------------------------------
--------------------------------------------------
--------------------------------------------------
--------------------------------------------------
--------------------------------------------------
--------------------------------------------------
--------------------------------------------------
--------------------------------------------------
--------------------------------------------------
--------------------------------------------------
--------------------------------------------------
-----------------------------------S--------------
------------------
>KAF7305171.1/1-1257
MTS-----------------------------------------------
--------------------------------------------------
--------------------------------------------------
--------------------------------------------------
--------------------------------------------------
-------------TDLAPRRY---QEEILC--------RAQE-----QNV
IAALDTGAGKTFISLLLIKWISATR-C---------N-----------AK
-----TIFLVPKAALV-------QQQGNFIASNS-S--LRVALLQGI--T
-T--M-PFSNIATWNAKL-DQHDVVVMTPQ--------------------
------------------ILVNLLTH-GLWPLDKISL--------LVFDE
CHHTQKNHPYNVIMRE-Y-FQ-L-----P--P-SSRPKIFGMTASPVWRV
KKA----------S--------------------DSLTALEISLDAKIVS
VQ--ANIDEL-ESCSPK------AVEI-----------------------
-VK-MYSSV--------E---H-I-----D---D-----EL---------
-------------------------------------P------------
-----P---DPEFDR------------------------------NRYTL
MQRNL-GAYCASLCLSLELSQAP---------------------------
--------------------------------------------------
--------------------------------------------------
-------------------------------------------------L
PESI-PLDLCSPKLRA-LIEVLLA--H--T--------------------
---------------N-AESLRCIVFVERRQTAACLALILPRIP-----E
LAQVVQPAVLFAQDKS-ST--TTSAD-----------TFGW-ARD-AG--
----------LVVDTQTTIQAFR----DGN------------------V-
-NL-----------------------VIATAVAEEG--------------
------------LDFP-----ACNLVIRFDP------------------L
HHMIGYVQSRGRARAFAR-ASTFVVMIEDGNAEELARYKMLAEKDP----
------------------------ELKAIYQTRRVD--------------
------------------------------D--AA--LD--FASHHPKDI
PTRERHIVQSTGAVVTYDNARVLLGRLCAF-PRESVTES--T-AV--G--
E------P------------------------------------------
------------------------P--------------------FQATL
TLPA-SLCLAKEARTYT-GPAKHSKQEAKRAVAIVAIKRLLE-LRKLDDH
LLPAFSEEE--------------------------------L--DV--P-
L-VD-----VDTLPKML-RV---L----VHDPW----TTT--RS------
---------E-------R-LWLHQIYI-----G-GKR--V-AGL-----V
TGT----RLP-A-T-E--L--------D-C-GG----E--L---VNTDA-
GELLKL------E-M---------D----A-SDAREMMFRHTRECFWHRV
TSTPIT-H-PL--TFYVVPLDE---T---G--AMDIPTINRLISYG-KPD
-I--E--ASWSEIN-----ES-HYGRLLVININLTG-HKYL--------L
QRVRTDLSPLSVP----P-P--G-S---P---E---------AAAG----
----------C---GTYHEFWV--KQW-----------T----G--K--P
GS--R-RT-PP-QIPTT-------------------GPLVELK------T
FP--RLQK------TAA------------------------------PAA
KSVLFPLGCCRWINLSEDVRSVLHVLPPLYAKLTAAYRARQARECLGLPG
-MGPVDELLIEALTLPCAN--QPYDNQRLETLGDAVLQICTSVHLFNKYP
FDNEGQLTNKRSNCVSNRFLLGRAKEIGLEAFLTSEA-L-G-MK-PWLAE
I--QR-R-------------------------------------------
----------P--SDASRGIWREFPKRSL--QECMESMLGAAYMSGG---
---------------IENALRTGLALGLNLGGIVPWEL-RYKPL------
P---------------KAP--VPAIF---SDLEDRLGYSFNS-PL-----
---LLLE-------------------------RLEFLGD-----------
--------A------IVYMVIMDFMYRKFPKANPDQLAWPRT---RAVAA
PAQAMVAVKRLKLHRLLLVNDIELSREISKFVPILEGCSG-----EEIIY
R--GWQYDPPKALADVFESVVGAILVDTNFNYIKTAVVVEGILGDILPVL
N-PHIPRDPITELIEWAGKQGCQTK-KV---E------------------
-------FRN-------------------------------VGTGVS---
----------------VYVHDVFLCGPSSG---SSMLV--AKQWAAADAL
KLK-G------------------------RVRELCTCRRVEPGSS-----
--------------------------------------------------
--------------------------------------------------
--------------------------------------------------
--------------------------------------------------
--------------------------------------------------
--------------------------------------------------
--------------------------------------------------
--------------------------------------------------
--------------------------------------------------
--------------------------------------------------
--------------------------------------------------
--------------------------------------------------
--------------------------------------------------
--------------------------------------------------
--------------------------------------------------
--------------------------------------------------
--------------------------------------------------
--------------------------------------------------
--------------------------------------------------
--------------------------------------------------
--------------------------------------------------
--------------------------------------------------
--------------------------------------------------
--------------------------------------------------
--------------------------------------------------
--------------------------------------------------
--------------------------------------------------
--------------------------------------------------
--------------------------------------------------
--------------------------------------------------
--------------------------------------------------
--------------------------------------------------
--------------------------------------------------
--------------------------------------------------
--------------------------------------------------
-----------------------------------P--------------
------------------
>KAF7323232.1/1-1288
ME------------------------------------------------
--------------------------------------------------
--------------------------------------------------
--------------------------------------------------
--------------------------------------------------
-------------SPIVARLY---QEEIFK--------RAQQ-----ENI
IAALDTGSGKTFISLLLIKWISIRP-N---------A------------K
-----TIFLVPKAALV-------EQQARFITSHS-T--LRVEKLCGF--L
-D--I-PMDDVDTWNEKL-EAHDVVVMTPQ--------------------
------------------IL--------------ISL--------LVFDE
AHNCQKNHPYAVIMRE-Y-FQ-L-----P--S-ESRPKIFGMTASPVWNV
KNI----------P--------------------QSMSTLEASLDAKIVS
VR--QNAKEL-QSHARK------PVET-----------------------
-VK-LYLPQ--------M---D-V-----D---EP-T--GMS--------
---LE-SCLDVF--A------S-------TLE--RL-G------------
-----L---DWDSVR------------------------------RRYNH
TRRSL-GAHCASLCMHLEIAHHLRTLDVD-EA------------------
-----------------------------TLEEL-----D-NE---LLAM
RSVLVAYRPS----------------------------------------
--------------------------------------------------
SDAL-PLELCSSKLRA-LCEVLLK--H--F--------------------
---------------SANSTMQGIVFVEQRQTAACLARVLPLIS-----E
LGGILRCGGLFGQNDG-GT--AFSW-------------------L-AG--
-----------ESSTEETILAFR----ERR------------------I-
-NL-----------------------IIATSIAEEG--------------
------------LDFQ-----ACNLVVRFDP------------------I
NHMIGYVQSRGRARR--A-DSAFVVLVEEGNAAELARYEALSSKEG----
------------------------ELRARYQQDCCS--------------
------------------------------D--D---SE--KPQQKVPDT
NVNERFVVESTGAVLTHDNATNILNRLCSHISQDGVCK-----PK--Y--
S------G------------------------------------------
------------------------D--------------------FEVVL
VLPA-ALGLPPDAVSYT-GPLKESKREAKRAVAFLAVKRLFE-LGLLDEQ
LLPKQHAAN-------S------------------EV----A--HC-PE-
T-SI-----RILGPDMM-RA---W----VKDPW----STT--CT------
---------D-------E-LWIHPVSV-----A-GRC--V-AGL-----V
TGT----RLP-S-V-E--L--------Q-G-DG----D------VCVST-
GRLLAL------D----------------N-PRARDLMHRYTKECICTRI
SGTPIE-H-PL--TFYIVPIQD---S---L--QPDWSAMERFLAPFDRHI
-L--Q--ATWVGVD-----ES-HYGRLLVTNINMTG-RYYT--------L
RAIRNDLSPSSAP----S----------T---E---------T--E----
----------F---STYSAFWA--STW-----------T----S--E--A
DK--R-ID-LP-FIPQD-------------------GALIELD------P
LP--RLSK------LAQ--A---------------------------PDT
APILVPMKCCRVMDISEGVLELLPLLPGLYQRITAVYRARRLRECLSLPP
-I--ADEVLVEALTLPSAT--SGFSNQRLETLGDAVLQLCTTVHLLNRYP
RYDEGQLSRRRQAVVSNRFLRERAKELGLEAFIVSET-P-A-IK-LWIAD
I--QR-V-------------------------------------------
--D-------A--VSSGRCVEREFPKRSW--QETMESVLGASYVTGG---
---------------IEMALLTGQALGMHMGGTIPWSL-RYSAP------
P------A--------ASR--VPGMF---LDLQERLGYTFTS-GT-----
---LLVEALTHPSFQ-N--------DT-TNYERLEFLGD-----------
--------A------VASLVVMDYMYRTFPSATPDELAWPRT---RAVAA
PAQAMVGIKKLRLHRLVLLNDVALSQQIEECVPELESCTG-----EEIVN
R--GWRHDPPKVLSDVFESVIGAVLVDSGYDWDKTAAVVEGCMDEILPVL
G-PSVPRDPITELFEWTAKAGCLQ--HF---E------------------
-------FRR-------------------------------PEEAVS---
----------------LWLHGLLVCGPLAA---KTSMV--AKQLVSVEGL
AVLKS------------------------RLPEFCDCRIRNA--------
--------------------------------------------------
--------------------------------------------------
--------------------------------------------------
--------------------------------------------------
--------------------------------------------------
--------------------------------------------------
--------------------------------------------------
--------------------------------------------------
--------------------------------------------------
--------------------------------------------------
--------------------------------------------------
--------------------------------------------------
--------------------------------------------------
--------------------------------------------------
--------------------------------------------------
--------------------------------------------------
--------------------------------------------------
--------------------------------------------------
--------------------------------------------------
--------------------------------------------------
--------------------------------------------------
--------------------------------------------------
--------------------------------------------------
--------------------------------------------------
--------------------------------------------------
--------------------------------------------------
--------------------------------------------------
--------------------------------------------------
--------------------------------------------------
--------------------------------------------------
--------------------------------------------------
--------------------------------------------------
--------------------------------------------------
--------------------------------------------------
--------------------------------------------------
-----------------------------------V--------------
------------------
>KAF7359254.1/1-1526
MAVEIFNQN-----P------------T-IFAPVKSS-------------
------------------------------------------------KG
SSKTDY-L-WVSDPLEPHDDGDDMDSEEPIDPDEVFDLIRSIADPEHPNT
LEELRVVSAPQITIIGNCVHVEFTPTVPHCGLSTLIGLSIRVRLIRALPS
RFKIDITLKPGSHQSELAVNKQLNDKERVAAALENPALVQTLEQT-----
LANASLRDH-NEVREMLARQY---QEEVFD--------LARK-----SNV
IVALDTGAGKTFIALLLLKWVSAVT-P---------G-----------AK
-----SIFLVPQVALV-------EQQGHFIASQS-S--LRVIKLHGA--L
-E--I-DLADRRGWTRKW-ENYDVFVMTPQ--------------------
------------------IFLNLITH-SLWTIDKVSL--------MIFDE
CHHARKNHPYNGIMRE-Y-FE-IV----S--P-QQRPKIFGMTASPIWNI
QDA----------A--------------------GSLAVLEQNLDAKVVT
VH--NHADEL-AVYASK------ASEI-----------------------
-IK-QYPPP--------P---E-E-----Y---GV-S--SPT--------
---LF-ECLNVF--K------R-------TFC--SL-N------------
-----I---GWDDIE------------------------------RRYMT
TLFNL-GPYCASLYLYLEIRQCISQPRKVEEL-P----------------
--------S-----------D--P--SA-SSPDP-----L-AD---LDQI
EDILTAFDDL-S--------------------------------------
-------------------------------------------------S
SPSV-SLEWCSPKLRV-LVEILLS--H--R--------------------
---------------A--QPFQCIVFVEQRQVAVCLAKVLPCIP-----G
LHGVVRCTELVGQGDS-TN--GVL----------------------KN--
----------SGQSTQKTLQSFR----EGS------------------T-
-NL-----------------------IIATAVAEEG--------------
------------IDLP-----ACDLVIRFDA------------------L
QHMIGYVQSRGRARS--K-ASTFVIMVEENDSAQMARYKAFSEMDP----
------------------------ELKAIYHSRQDDAI------------
------------------------YG----D--SD--AD--EEEIHPRDL
AERERYVIPSTNAVLSYDNAITLLNRLCAHIPHDAFTPT--HCPK--Y--
S------G------------------------------------------
------------------------E--------------------FEAVL
RLPS-SLPLLPQDLQYQ-GPRKFSKKEAKRAVTFLAVKRLHE-LNVFDQY
LLPIPSAQK-------G--------H---------EE----N--DG-TP-
S-LN-----VDQVPNIM-HV---S----VKDPW----TTD--YS------
---------Q-------Q-LWIHPIFI-----D-DRR--V-AGL-----V
TGT----QLY-P-T-G--L--------S-C-EK----S--R---VRISA-
PDLVRS-----------------------D-GMQRETMHLFTKECIWYRI
TASPLD-L--L--GLYLVPIAN---T---G--QPDFAVMQRFMAF---PR
-G--N--PNWENID-----ET-DFGRLIVVNVNLVG-HTYT--------L
RQVRDDLSPASVP----P-E--G-S---P---E---------A--G----
----------F---PTYHDYWV--HKW-----------T----G--K--S
GS--R-KK-PP-YIPDT-------------------GPLVELS------P
LA--RSKS-----TAVY--PLNS--KS-FDDASTE---P-L--PP-ATEP
PHVLFPRDCCRWVYIPEDVCEALEILPALCYRITDIYRVRRARLSLSLPP
-I--LDDLLVEAFTLPCAA--AGYNNQRLETLGDAVLELCTSVHLFNKYP
NRHQGQLSIMRQNSICNRFLLSRAKEIGLETFLTSET-R-V-AR-IWKQ-
--------------------------------------------------
----------------------SIQRALLDDFDCMEATLGASFVTGG---
---------------IEMALQSGRALGLDFGGPMPWNI-RYGTP------
E---------------ASP--VPTMF---AELEETLGYSFRC-GK-----
---LLLEALTHPSFE-N----Q---LT-SSYERLEFLGD-----------
--------A------ILDLVVIDYLYRKFPDADSDELAWPRT---RAICA
PALAHVAVRCLKLHHFMLVNSFKLSLEIQRCAPELQACSG-----EEIVQ
R--GWRYDPPKAISDVFESVVGAVLVDSNYNYERTAAAVESVMHDVLEAL
T-PSLQRDPITELMEWAGTSGCMSSKQI---V------------------
-------FKK----TTS----------S-Q---R------GGQHGVT---
----------------TTVHGVTVAGPMFS---TSSMI--AKQLAAEQTL
SVLRDQ------G------N-EH------SLEHLCDCRNARRSKP-----
--------------------------------------------------
-----------D-S------------------------------------
----------AQ---------I----------------------------
-----------------------P--------------------------
-----VLT-----------------------------T------------
--------------------------------------------------
--------------------------------------------------
--------------------------------------------------
-------V------------------------------------------
--------------------------------------------------
--------------------------------------------------
--------------------------------------------------
--------------------------------------------------
--------------------------------------------------
----LP--------------------------------------------
--------------------------------------------------
--------------------------------------------------
--------------------------------------------------
--------------------------------------------------
--------------------------------------------------
--------------------------------------------------
--------------------------------------------------
--------------------------------------------------
--------------------------------------------------
--------------------------------------------------
--------------------------------------------------
--------------------------------------------------
--------------------------------------------------
--------------------------------------------------
--------------------------------------------------
--------------------------------------------------
--------------------------------------------------
--------------------------------------------------
--------------------------------------------------
--------------------------------------------------
-------------------------I---------D--------------
------------------
>KAF7790979.1/1-1438
MTVA----------------------------------------------
--------------------------------------------------
--------------------------------------------------
--------------------------------------------------
--------------------------------------F-----------
------P-PTQDVEVFLPRRY---QEEIFS--------RAQD-----RNV
IAALDTGSGKTYISTLLIKWIAARD-A---------G---------KGKI
-----IVFLVPKVALV-------EQQGDFIAKET-P--LRVSKCYGA--T
-A--I-DMTDRSGWRKEI-EEHDVLVMTAQ---------------I----
-------------------FLNILTH-SHWTMDKVSL--------MVFDE
CHHTRKNHAYNGIMRE-Y-FQ-W-----P--L-EKRPKIFGMTASPIWNP
KDA----------A--------------------ESLATLERNLDAKVIA
VR--EHVDEL-ADHSPK------PQEI-----------------------
-IH-EYKSP--------P---N-D-----YP--DY-P--PTM--------
---LW-ERFQLS--N------L--------PL--DI-D------------
-----F---PVEKIR------------------------------TRYDV
TLHSL-GPYGAELYLYTEVKGRIAQWINQKE-TE-AEY---L-A--LN-P
-----------YDDT-GQ-ML-----TP-HEVVL-----P-DA---LKHM
ETVLEDFSDF-FENE--D--------------------------------
------------------D--------------------PD-------VV
PRRI-DLKWCSPKVVL-LSELLYA--Y--W--------------------
-------------K----RDFQGIVFVEQRHVAACLSKMLPRIP-----P
LELYFKSAQLIGHGAS-SL--Q------------------K-S-QMK--G
--------M-ALRTQQDVVKMFR----DGD------------------I-
-NL-----------------------------------------------
--------------------------------------------------
----------RRARH--K-TATFIVMVQEGHASHLERYKNFSESEP----
------------------------QLRLVYQHRDDLPT----------PA
------------------P-----EE---EL---E--E-G-EEREDPEDL
AERERYVVPTTGAILTYNTAIGLLNHLCSLIPRDRFTPM--HLPQ--Y--
S------G------------------------------------------
------------------------D--------------------FEATL
HLPS-SLPLPPEHLTYV-GPPRRTKKEAKRAVAFLAVKQLHK-LSVFDDY
LLPARASSG---------------DN---------ED----A--DG-RP-
I-GD-----VRGVPDTM-DV---M----VRDPW----TR----G------
---------D-------K-QWLHIVHL-----D-GRP--T-AAL-----I
TGS----SLP-P-V-E--L--------V-C-ND----T--F---VHTTE-
GRRVRF------D-W---------R--D-E-WRQRRALEDFMRMGLWWSI
TGRGIT-L-PL--TCFLVPITP---S---L--EIDWAAIDKAIAY---PY
-G--C--EDWSSVN-----ET-HYGNLIVMCHKEHG-RPLI--------L
QRIRTDITPMSKP----P-P--S-S---R---E---------S--S----
----------F---ETYRAFYI--YKY-----------T----R--K--G
-------I-PP-EVPED-------------------GPCIEAL------P
IP--RHTS-----T-VY--SLDG--SC-S-H-------P-P---TS-TNS
TPQIFPQGLCRWADMSMDVYYTFHVLPELCHRITDVYRAHTARVELGLPP
-I--LDDLLVQAYTLPSAN--AGFNNQRLETLGDSVLKLSTVVHLFNRFP
HRHEGQLDVLRRSCVANRTLLARAKEIKLEQYLTSEP-Q-T-MR-IWRYV
L--PA-D--T---D-------------L-----S----------------
------------ALAPFRYVARRIPKRSL--QDCMEATLGASFATGG---
---------------IVMALQAGVALALSLGGPLPWTT-RYKDH------
P---------------ETV--VSPLF---TELQEELGYQFRC-GQ-----
---LLVEAVTHPSFR-S----A---DS-SSYQRLEFLGD-----------
--------A------LVDLVVMRYLYNKFPEANSGQLSWARS---RAVCA
PALASVAVNRLGLHKMLLVNNVELSIAISKYVPILEATSS-----EEIIH
S--GWKHDPPKAISDVLESVLGAMFVDMNYNFEKASSLVEEVLKELLDVL
S-PDMPRDPVSELMVWSAQAGCRK---I---S------------------
-------FRK----SQS----------R-PD--I------KRNDSIS---
----------------IIVHDYAVVGPIPA---ANMSF--AKGLASERAK
QVLADP------E------S-PY------VLSKICDCGEEAKSEE-----
--------------------------------------------------
-----------A--------------------------------------
--------------------------------------------------
--------P--------------H--------------------------
-----T---------------E---------V--------D---------
---EA-E---AR--------------------------------------
------G-L----------------------------------D------
----------------------DET--------E----------------
----------EGFA------------------------------------
---------------------------------AL---------------
--------------------------------------------------
---------------------------------------------AQ-I-
----------------------AFTE--------------VRG--A----
--------------------------------------------------
-------------------------------LS------TE---------
--------------------------------------------------
-----A-D-D--H-T--------G----A---------------------
------QG-----------------E---E--------------------
--------------------------------------------------
-------------------L---VD-------------------------
--------------------------------------------------
--------------------------------------------------
--------------------------------------------------
--------------------------------------------------
--------------------------------------------------
--------------------------------------------------
---------------------------------------ED----G----
--IN----------------------------------------------
------------T-------------------TA---ES--A--------
-------------------------------------------KTNGNGN
GVHE---------A-----------------------------LTTA---
-----------------------DG------DTE------------M---
--M------------------D------------------L---------
--------------------------------------------------
--------------------------------------------------
--------------------------------------------------
--SD--------------
>KAF7978725.1/1-1454
MAAKVA--------------------------------------------
---------------------------------------------E----
--------------------------------------------------
--------------------------------------------------
--------------------------------------A-----------
------P---PDAKLLLPRRY---QEEIFR--------QSQE-----ENV
IAALDTGSGKTFISTLLIKWMSLQE-H---------A---------QGKA
-----IIFLVPKVTLV-------EQQGDFIAAQT-P--LRVRKLRGS--I
-E--M-DLTDRGKWREAF-RSADVLVMTAQ---------------I----
-------------------FTNILTH-SHWSIEKVSL--------IVFDE
CHHCRKNHAYNAIMKE-Y-YQ-I-----P--P-PFRPKIFGMTASPIWNP
KDP----------E--------------------GSLATLEKNLDAVAIS
VK--ENIVEL-MKNSPR------PVEI-----------------------
-IK-KFPKP--------P---E-S-----YN---Y-L--SVS--------
---LR-NCLFVF--E-GSHHMS--------AP--YV-D------------
-----V---PWEKIR------------------------------TRYYM
TLQSL-GPYSADLYLYNDIKQRINAFITSLQPQD---P---I-L--RD-L
-N------------Q-D---------TA-DKLEL-----P-SD---VVEV
NSILLEYETF-FSDQS----------------------------------
----------------------------------------G-------DV
PIPV-PLAWCSPKVHV-LVGILRN--C--A--------------------
-------------L----NSFQGIVFVEQRQVASCLAKMLPQIP-----E
LQGLIRCAELVGHGGA-NA--GS-------------------V-QAR--G
--------M-GLARQSDIVQLFR----DKH------------------I-
-NL-----------------------IVATSVAEEG--------------
------------LDFP-----ACDIVIRFDP------------------L
NHMVGYVQSRGRARN--K-TSRFVVMIEDGNTEDFERYKAFIDTEP----
------------------------ELRKVYANRKKKLR----------T-
-----------------------------ME--EE--D-G-EEGVSPDDL
ATRERYIVPSTGAVLTYNTSINLLNYLCSLIPHDNFTAI--PTPR--F--
S------G------------------------------------------
------------------------E--------------------FVATV
DLPV-TLPLPREKLVYT-GPEKLSKKEAKRAAAFVAVKALHT-LNVFDDF
LLPASMSKG-------K-------VT---------ED----A--DG-KI-
L-PN-----PDSVPETM-TV---L----VRDPW----VV----G------
---------P-------T-LWLHVVSV-----D-GNE--M-AGL-----I
TGT----PLP-N-V-D--V--------D-W-ED----C--H---IRVNG-
TYQVIF------E-W---------G--E-E-HVQRRMLNDYTKHCIWYCN
TGRPIE-N-SL--SCFMVPITA---Q---N--QPDWPVIEEFATH---PH
-G--S--FDWSTIG-----EK-DYDHLLVMNTNEFG-RSLI--------L
RNIRSDLTPLSTP----I-P--G-S---R---E---------AEKG----
----------S---ATYQEFFT--QKW-----------T----R--K--N
-------R-AA-EVPPD-------------------GPLIEVT------V
LQ--RQGL-----G-QY--VRKG--HPPP-D--MK---G-W--EQ-PSSG
PTFLTVQRCCRWVNLPKSMYQLYHVFPRILHRITDVYRARQARLELGLPP
-V--ADDWMVEAATLPTTD--AGFNNQRLETLGDAVLKLAVTVHVFNKYL
YRHEGQLSALRQASISNRALLSRAKQILLEDFLTSEP-Q-S-VH-VWRCV
N--PV-DH-----D-------------P-----D----------------
------------HLPVKRRVSRQFPRRSL--QDCMEATLGAAFMSGD---
---------------MDLALRAGDALGLAFGGSQPWSI-RYSRP------
P----H----------KSP--VPPLL---LDLQDRLGYEFHR-GE-----
---LLVEAMTHPSFC-S----N---DS-PSYQRLEFLGD-----------
--------A------IIDLVVMKYLFDKFQTANSGELSWARS---RAVCA
PALASIAIKRLEMHKTILINNVGLSSAINRYVPILEELSF-----QDIVD
K--GWKHEPPKAISDVVESIIGAVLVDSGYNYDLTVAVTEIMLEDLLRVL
T-PSLRKDPISDLMIWTSCSGCRR---I---A------------------
-------FQK----SQT----------I-TD--G------RKIDSVA---
----------------ILVHNKLVAGPISA---PNLSL--AKGLASERAR
AVLEDP------K------S-DL------SLKKLCDCAKNMEVDP-----
--------------------------------------------------
-----------S-P------------------------------------
----------A--------A-T-M--------------------------
-----------------------A--------------------------
---D-V---------------G---------T-----------------E
--KGK-A---ET--------------------------------------
------Q-L----------------------------------T------
----------------------DET--------E----------------
----------EGFA------------------------------------
---------------------------------KL---------------
--------------------------------------------------
---------------------------------------------AD-Q-
----------------------ARKD--------------FRD--L----
--------------------------------------------------
-------------------------------AV------AG---------
P-------------------------------------------------
-----S-R---TP---------------T---------------------
--------------------------------------------------
--------------------------------------------------
-------------ED----Y---T------D-------E-----------
----------------------------L---------------------
----AVEQ---------M--------------------------------
-L------L------------L-SS-------------------------
--------------------------------------------------
--------------------------------------------------
--------------------------------------------------
--------------------------------------------------
--------------------------------------------------
--------------------------------------------------
--------------------------------------------------
--------------------------------------------------
--------------------------------------------------
--D-----------------------------------------------
--------------------------------------------------
--------------------------------------------------
--------------------------------------------------
------D-----------
>KAF8061657.1/1-1440
MSSADPGI------------------------------------------
--------------------------------------------------
--------------------------------------------------
--------------------------------------------------
--------------------------------------------------
--------E-GLTKSLLPRRY---QEEVFA--------RAQK-----ENI
IAALNTGSGKTLISLLLIRWISSLD-T---------S---------KGKV
-----IIFLVPKVTLV-------EQQGNFIAENT-P--LRVAKLHGA--L
-E--I-DLTDRARWRKRF-ARHDVFVMTAQ--------------------
------------------IFLNFLTH-SIWTIEKVSL--------MVIDE
CHHARKNHPYNGIMRE-Y-FQ-VP----V--V-ARRPKVFGMTASPIWNP
KDA----------I--------------------GSLTTLEANMDSKVVG
VR--AHAEEL-QEHSPK------PIEI-----------------------
-IK-EYPFP--------L---E-H-----Y---DY-P--SPS--------
---LW-MCLQVF--D------KS------IWS--EL-E------------
-----I---PWNSVE------------------------------MRYYA
TLNNL-GPYAASLFLHTELEQHISRIDDDYAKNL-RV----F-N--D---
--MMEL--D-------L---P--S--HV-KVIPP-----P-DD---FWQI
QQIHVEFGGF-FTPLS------P---------------------------
---------------------------------------LN-------TA
PIPI-PLAWCSPKIRT-LVDVLLA--Y--Y--------------------
-------------T----PDFQGIVFVEQRHTAICLAMILPVIA-----E
LNGCIQCGYLMGQGVG-SD--GVA--------------------K--P--
----------TPGGHKNVVESFR----KKE------------------I-
-NF-----------------------LIATSVAEEG--------------
------------LDFP-----ACDLVIRFDP------------------V
AHMVGYVQSRGRARN--K-TSTFVIMIQKDDVAHLARYKALKAVEP----
------------------------EVNKAYQTRHGDDD------------
------------------E-----PM----D--GD--SD--DDETNPADI
IERERYVVASSGAVLTYDNSIQLLHHLCSLIPCDAFTPR--HIPK--F--
S------G------------------------------------------
------------------------D--------------------FQAIL
ALPS-SIPLSTEDLTFV-GPPRRSKREAKRAVAFMAVKRLHE-LDVYDEF
LLPVARSKG-------K-------ET---------ED----I--EG-RP-
L-VN-----VSQVPNMM-DV---L----VKDPW----TT----G------
---------P-------S-LWIHLVHI-----D-GQP--V-AAL-----I
TGT----VLP-P-V-N--V--------L-C-DV----A--L---VHTQP-
GEPMVF------N-D---------E-ED-E-WQKRKLMLEFTRLGIWFRV
TASPFT-L-RP--SFFLVPITS---L---R--RPDFDAMERLVEN---PR
-G--R--SDWSGVT-----ED-DFDSLMIMNTNQLG-RPLL--------L
RNIRDDLTPMSAP----L-P--G-S---R---E---------Y--G----
----------S---ETYYDYFM--KKW-----------T----R--K--T
-------W-QA-RVPKD-------------------GPLVEAI------I
LP--RCND-----G-IY--PLDP--VI-P-T---S---A-D--VV-HSVP
NGLVAPRDSCQWIAMSPNIRKAFEVLPALCHRITDIYRARRARFGLSLPP
-I--RDNLLVEALTLPSTD--AGYSNQRMETLGDAVLELCTTVYLFNKYP
HRHEGQLSILRQSAISNRFLLGRAKDIGLETYVTSEH-R-S-VH-KWRYV
E--DA-EK------S------------------L----------------
----------D--PSADRSTIRSYPRRSL--QDCMEALLGASFVSGG---
---------------IPMALHTGTALGLSFGGAVPWSL-RYSRN------
P----V----------ASP--VSSLF---AGLEESLGYTFHR-SE-----
---LLVEAVTHPSFC-LS---S---GG-ASYQRLELLGD-----------
--------A------LLDLVVLRYLYDKFPQATSYQLALPKT---KAICA
SALASVAVRRLGLHKIMLVNRLDLTEAINAYVPLLQASTG-----EEIVQ
R--GWKYDPPKALSDVFESVMGAVLVDSAYNFEKAAAVVEYVMEEILIVL
S-PSVALDPVSTLVQWMAASGCFK---F---S------------------
-------FEK----RLK----------V-KH--G------ISSEGMA---
----------------VVVHGVVVAGPIVA---ASQSV--AKFVASERAL
PLLKDS------E------G-SK------SLSRLCDCGSNEPTSD-----
--------------------------------------------------
-----------N-A------------------------------------
----------AL--------AS-E--------------------------
--------------------------------------------------
-------------------------------------ESS----------
--------------------------------------------------
-------------------------------------------D------
--------------------------------------------------
---D---DL-----------------------------------------
--------------------------------------------------
--------------------------------------------------
--------------------------------------------------
--------------------------------------------------
--------------------------------------------------
-D--SE--------------------------------------------
--L----------------ELR----------------------------
--------------------------------------------------
--------------------------------------------------
--------------------------------------------------
---------------------------------------------GK---
------------------L-DVD---------------------------
--------------------------------------------------
----N---------------------------------------------
--------------------------------------------------
--------------------------------------------------
--------------------------------------------------
--------------------------------------------------
--------------------------------------------------
--------------------------------------------------
--------------------------------------------------
--------------------------------------------------
--------------------------------------------------
--------------------------------------------------
--------------------------------------------------
----------------I-LDLH------E--E-----LE-----V-V---
-EILDL-----------------H-V---------EL-------------
GMG-FVRSP-G----E--
>KAF8158731.1/1-1311
MTSSNQS-------------------------------------------
--------------------------------------------------
--------------------------------------------------
--------------------------------------------------
--------------------------------------------------
----V---P-QPTVTDAPYRY---QEEVFE--------KAQQ-----GNV
IAALNTGSGKTLISLLLIKWITSQE-S---------S---------RGKV
-----VIFLVPKVTLV-------VQQWEYLKNRT-P--LRIGKLHGA--I
-EASR-SLSDRVGWKKLF-NNHDVFVMTAQ--------------------
------------------IFLNILTH-SLWSLDKVSL--------MVFDE
CHHARKNHPYNGIMRE-Y-FE-VS----L--A-SSRPKIFGMTASPIWNV
KNP----------L--------------------VSIATLEANLDAKVIS
VV--ENVDEL-IKNSPK------ATEL-----------------------
-VI-HYPDP--------P---D-N-----Y---NY-P--SPT--------
---IY-ECLRVI--S------QD------VWN--QL-D------------
-----I---PWQKTE------------------------------VRYLS
TLWNV-GPYCASLFLYLEIQHHLEMILMEHKGQL-LEG---I-L------
-DQTEM--E----S--VI--S-MS--AP-QSKPL-----P-ED---LFLI
LDIIDDFKSF-FPSNM------K---------------------------
---------------------------------------SP-------LI
PISV-TLDWCTPKSRSSLIFAWSL--H--R--------------------
-------------S----SAFQGIIFVEQRQIASTLAKVLQVIP-----E
LSGKIKCAFIQTD-------------------------------------
------------RFHGNPLELFR----KR---------------------
----------------------------SSTFVQEG--------------
------------LDFP-----DCELVVRFDE------------------L
HHMVGYVQSRGRARN--RRAATFIVMIQENDIAQMQRFRNLQVQEP----
------------------------KVNLEYQTRHANIQ----------D-
-----------------D------DE----D-ED---DDG-DDVSHQADL
LERERYVEPSTGATITYDNSLNLLNYLCSIIPRDAFTAP--HKPK--Y--
T------E------------------------------------------
------------------------G--------------------FIAT-
-----------------------------------------S-LNVFNEY
LLPVSTTSD-------D-------IP---------EP----A--FK-RA-
W-EK---STHQNIPPMI-SV---P----VRDPW----CI----S------
---------D-------K-LWLHPIVI-----D-NLA--V-AGL-----I
TGT----ALL-P-E-E--A--------T-I-GN----Y--H---VETLP-
AKVLVF------D-K---------D--S-E-HECRAQMKEFTRLGIWYNN
TSSPFS-S-SL--SLYVVPITE---D---Q--LPDFEAIQRLLDN---PR
-G--S--EDWSQIS-----DV-HCDNLIVLNRYRVG-TTYL--------L
RKLRHDLSPITHP-------------------------------------
---------------TYRDFWL--TNW-----------S----R--K--K
-------Y-LV-AVPTD-------------------GPLLETS------V
LS--RSNI-----G-TY--HFDS--SP-S-E---L-----I--PT-QSVR
DGRLLPQGSSAW--------LPLRVLPVLCHRMAHAYRVRCARAELGLAF
-I--PANLIQ-KHSRRCRS--AT----------------LHTVHLLNQYP
NRHEGQLSLLRQKIVSNKYLMRRALDLGLDSFVNCET-P-S-VY-RWRY-
--------------------------------------------------
--------------------------------DCMEALLGASFVTGG---
---------------ISLSLQTGSALGLVFGGPLPWTM-RYRIH------
T----E----------PTE--ISALF---TGLEDLLGYKFRH-NH-----
---LLLESLTHPSVL-Y----S---EA-PSYQRLEFLGD-----------
--------A------ILDLVVVKYLYDKYPEATSHQLALPRT---KAICA
ATLANIAVRKLGLHNRMLLNNLDLNVAIEHYAPILAGVSG-----AEIVR
S--GWKFDPPKALT---------VLVDSGYDYDKTASIVEYVMDDVLEAL
S-PDIAKDPVSEVMEWVAKSGCRQ---L---A------------------
-------FKT----ELK----------T-TE--R------WERQGIT---
----------------VVVHEQVIVGPIVS---ASLTV--AKFLAADRAL
AILKDS------E------S-EK------SLTSLCDCALSMDTMR-----
--------------------------------------------------
-----------S-S------------------------------------
----------LP---------V----------------------------
-----------------------T--------------------------
-------------------------------------GPG----------
--------------------------------------------------
--------------------------------------------------
--------------------------------------------------
---------------S-----------------------------L----
--------------------------------------------------
--------------------------------------------------
--------------------------------------------------
--------------------------------------------------
-------------------------------------------------L
VD--SA-----------------------------E--------------
-LFVDTD-DLLD-------KDI----------------------------
--------------------------------------------------
--------------------------------Q-----------------
--------------------------------------------------
------------------------------------------E-VAD---
------------------I-L-----------------------------
--------------------------------------------------
--T-----------------------------------------------
--------------------------------------------------
--------------------------------------------------
--------------------------------------------------
--------------------------------------------------
--------------------------------------------------
--------------------------------------------------
--------------------------------------------------
--------------------------------------------------
--------------------------------------------------
--------------------------------------------------
--------------------------------------------------
----------------R---------------------------T-----
--L-----------------P--E-I---------DE-------------
-A--------------T-
>KAF8162827.1/1-1456
MVMTTTSL------------------------------------------
--------------------------------------------------
--------------------------------------------------
--------------------------------------------------
--------------------------------------------------
--EASA--Q-PDIDDLVPRRY---QEEVYT--------KAQK-----GNI
IAALNTGSGKTLISLLLIKWTAAQA-H---------S---------RGKV
-----IIFLVPKVALV-------EQQGNYLAKNT-P--LKVKKLHGA--L
-D--L-DLSDRPGWKNRF-ESYDVFVMTAQ--------------------
------------------ILVNFITH-SLWSIDKISL--------LIFDE
CHHARKNHPYNTILRE-Y-FQ-VR----P--S-SQRPKIFGMTASPIWNV
REP----------L--------------------TSLSTLEANMNAKIVG
VR--DHVEEL-HKHSAK------PLEV-----------------------
-IS-EYPMP--------P---E-E-----Y---DY-P--SPT--------
---IH-QTLQII--D------NS------VWD--QL-G------------
-----I---PWSNIN------------------------------MRYIY
TFDNL-GPYCASLFLYLEIQYHIEGFLVKNKGIM-MEA---M-S------
-DIGDM--E-------VD--V-PI--FR-PSKKI-----P-MG---LYEV
VDILADFQSF-FPANH------S---------------------------
---------------------------------------SP-------TI
PISI-DLKWCTPKVRQ-LVDILKE--Y--Y--------------------
-------------T----SNFQGIIFVEQRQVASALAKVLQVIP-----D
LQGKINCAYLVGTGVN-SD--GVS--------------------K--M--
----------TDRYAGDAIEMFR----KHE------------------I-
-NL-----------------------LIATSVAEEG--------------
------------LDFH-----ACDLVVRFDL------------------L
HHMVGYVQSRGRARK--T-ASTFVVMIPQDDLTQLAKYESLQQSEP----
------------------------EVNRIYQTRHKDID----------N-
-------------------------S----N-SD---D-D-DDETHPVDL
SERERYVIPSTGAILTYDISLSLLNSLCSLVPRDSFTSA--HVPK--Y--
E------G------------------------------------------
------------------------D--------------------FQTTL
HLPR-ALPLAPADLVYT-GPFRRSKREARRAVAFLAVKRLLE-LDVFDGY
LLPMSTEMK-------M-------DV-------NAPE----M--NS-RT-
Q-NK-----VTNIPVML-TV---S----VRDPW----CM----G------
---------P-------K-LWIHPIVI-----D-GQT--V-AGL-----V
TGT----SLP-L-V-E--V--------M-D-GP----L--K---VQLLG-
ADPLHF------E-V---------D--Y-E-HQQRMAMEEFTRRGVWYTI
TSSPFQ-S-SL--SFYIVPVTA---N---K--RPDFEAMDRLLAN---PL
-G--S--SDWSRIS-----ET-HYDQLTILNRQHFG-RTYR--------L
RRIRSDLSPLSAP----L-P--G-S---R---E---------D--S----
----------Y---PTYHEYWM--VKW-----------S----K--K--T
-------R-QA-IVPFH-------------------GPLLEVS------I
LP--RSNM-----A-LT--SLDS--LA-C-P---------L--VP-SSVR
NGALLPRDACVWIDMSFSVRKAFESLPVLCRRITDVYRACSARFELGLPL
-I--PDKLVIEALTIPSAG--FPYSNQRLETLGDAVLQVCTTVHLFNHYP
NRHEGQLTQLRQKAVNNRYLLHRALDIGLERFLISEG-P-S-VH-KWRYT
L--AD-GL------S------------H-----H-------------Y--
--V-------Q-NDLPVRYVTREYPRRSL--QDSMEAMLGAGFLAGG---
---------------IEMALRTGTALGLEFGGLVPWHM-RYPDN------
T----M----------PTS--ISALF---AGVEKNLGYQFRH-NE-----
---LLLEALTHPSFA-LT---S---EG-PSYQRLEFLGD-----------
--------A------ILDLAVIKYLYDKFPDATSHQLAFPRT---KAICA
PSLASIAVRRLGLHKMMLVNSMDLSIAIDHYVPILESIPG-----EEIVR
T--GWKFDPPKALSDVFESVIGAVLLDSGYDYEKTAAVVEYIMEDVLEAL
S-PSLAKDPISQLMEWTSGAGCRR--SA---S------------------
-------FEK----RTK----------N-ND--V------WEREGIV---
----------------VMVHSTVIIGPIVS---GGLNV--AKFIAAERAL
AILKDS------G------S-EK------SLARICDCATPMYCHG-----
--------------------------------------------------
-----------I-P------------------------------------
----------SM---------E----------------------------
-----------------------T--------------------------
-----L--------------------------------------------
--------------------------------------------------
--------------------------------------------------
--------------------------------------------------
--------SIAGVE-S-----------------------------L----
--------------------------------------------------
--------------------------------I-----------------
--------------------------------------------------
--------------------------------------------------
-----------------------------GNPLEELL-------------
--------------------------------------------------
-E----Q-DDVE-------K------------------------------
--------------------------------------------------
--------------------------------------------------
--------------------------------------------------
--------------------------------------------------
--------------------------------------------------
-----------------------------------------------VEF
ILT-QTE-------------------------------------------
--------------------------------------------------
--------------------------------------------------
--------------------------------------------------
--------------------------------------------------
--------------------------------------------------
--------------------------------------------------
--------------------------------------------------
--------------------------------------------------
--------------------------------------------------
--------------------------------------------------
--------------------------------------------------
------------------------------DP------V----I------
-TR----------------QV--Q-L---------ES----GVLNDHGN-
-LIP------------H-
>KAF8191429.1/1-1357
M-------------------------------------------------
--------------------------------------------------
--------------------------------------------------
--------------------------------------------------
--------------------------------------------------
--------------EMLPRHY---QEELFE--------LAQK-----SNT
MAALDTGAGKTFIGLLLLKWVSTVK-P---------G-----------AK
-----SIFLVPKVPLV-------EQQGQFVSSNS-S--LRVIKLHGA--L
-E--I-DLADRKGWRRKF-ENHDVFVMTPQ--------------------
------------------IFLNLITH-SLWAIDKVAL--------MIFDE
CHHARKNHPYNGIMRE-Y-FE-IV----S--P-QLRPKIFGMTASPVYNI
KDA----------A--------------------GSLADLERNLDSKVVT
VH--NHTDEL-AAHVSN------VSEI-----------------------
-IK-QYASP--------P---G-E-----Y---DF-P--SPT--------
---LW-TYLSVF--K------T-------AFC--NL-N------------
-----I---GWDDIE------------------------------RRYAT
TLFNL-GPQCASLYLYLEIGHRISKFCEAGDS------------------
--------D-----------P--P--EP-TSEDL-----C-AE---LVQI
QDILDAFDHL-S--------------------------------------
-------------------------------------------------T
SLPV-CLEWCSPKLRV-LVDILLS--Q--N--------------------
---------------S--QAFQCIIFVEQRQVAVCLAKVLPCIP-----V
LRDLVRCAELVGQGDS-TD--GVS----------------------RN--
----------LGPTAQNTLQLFR----EGR------------------I-
-NL-----------------------IIATAVAEEG--------------
------------LDLP-----ACDLVIRFDP------------------L
HHMIGYVQSRGRARS--K-ASTFVIMVEENDSVQLARYKAFSEMDP----
------------------------ELKAMYQSRPDVMD------------
------------------------ME----D--ND--AC--EEEIHPSDL
AHRERYVVPSTNAVLSYDNALDLLSRLCALIPHDAFTPA--HCPK--Y--
S------G------------------------------------------
------------------------D--------------------FQAIV
QLPS-ALPLPSPALRYE-GPQKFSKKEAKRAVAYMAVKRLHE-LDVFDQY
LLPVPSARK-------G--------H---------EE----N--DG-T--
L-LD-----VDRIPNIM-RV---S----VKDPW----TTD--CS------
---------Q-------K-LWIHPIFI-----G-ERC--V-AGL-----V
TGT----ELD-P-V-E--L--------N-Y-GQ----S--R---VRTSV-
AELVKA-----------------------G-GMHREIMHIFTKECIWYRI
TGTPLD-L-PL--SFHLVPIAD---T---G--QPDYPAMQQLLAS---PR
-G--N--TNWGGID-----ET-DYGHLMVVNVNLVG-HTYI--------L
RQVRNDLSPSSVP----P-D--G-S---R---E---------A--G----
----------F---PNYHDYWV--HKW-----------T----G--K--P
GS--R-KR-PP-YIPEN-------------------GPLLELS------P
FA--RSNG-----SAAY--SLNS--KP-LGS---A---S-T--EP-PAPT
TYILFPRDCCRWIHISEDVREALEILPALYHRITDIYRVRRARVSLSLPP
-I--LDDLLVEAFTLPCAQ--AGYNNQRLETLGDAVLELCTTVHLFNRYP
NRHEGQLSIMRQNSICNRFLLARAKEIGLETFLTCET-Q-G-TR-AWHDN
I--QR-PV-----LD-----------------------------------
--A-------F--VRTSRYISREFPKRSL--QDCMEATLGASFMTGG---
---------------IEMSLHTGRALGLDFGGPTPWSI-RYKSP------
E---------------ASP--VPSVF---SELEETLGYSFRC-GQ-----
---LLLEALTHPSFD-N----Q---TT-SSYERLEFLGD-----------
--------A------VLDLVVIDYLYRKFPNSDSDQLAWPRT---RTICA
PALASVAVRCLKLHQLILVNNVELSIEIQRCVPQLQACSG-----EEIVE
R--GWRYDPPKVLSDVFESVVGAILVDSNYNYERTASVVEFVMQDVLELL
T-PSLRRDPITELIEWAAASGCISSKNI---V------------------
-------FKK----NTP----------T-----Q------NGQHSVT---
----------------TVVHGIVVAGPIFS---ASTLV--AKQLAAEQTL
LTLADP------G------N-EK------SLGRLCDCRNSKSSSQ-----
--------------------------------------------------
-----------I-P------------------------------------
----------TP---------I----------------------------
-----------------------P--------------------------
-----AVN------------------------------------------
--------------------------------------------------
--------------------------------------------------
--------------------------------------------------
--------------------------------------------------
--------------------------------------------------
--------------------------------------------------
--------------------------------------------------
--------------------------------------------------
--------------------------------------------------
--------------------------------------------------
--------------------------------------------------
--------------------------------------------------
--------------------------------------------------
--------------------------------------------------
--------------------------------------------------
--------------------------------------------------
--------------------------------------------------
--------------------------------------------------
--------------------------------------------------
--------------------------------------------------
--------------------------------------------------
--------------------------------------------------
--------------------------------------------------
--------------------------------------------------
--------------------------------------------------
--------------------------------------------------
--------------------------------------------------
--------------------------------------------------
--------------------------------------------------
--------------------------------------------------
-----------------------------------D--------------
------------------
>KAF8229554.1/1-1415
MSRS----------------------------------------------
--------------------------------------------------
--------------------------------------------------
--------------------------------------------------
--------------------------------------------------
----------TVTYDLLPRRY---QEEVFS--------RAQK-----GNI
IAALGTGSGKTLISLLLIKSIFAQQ-A---------S---------DGKV
-----IIFLVPKVTLV-------EQQGNYLAKHT-P--LRIIKLHGA--L
-D--I-SLTDRQGWRKRF-AEHDVFVMTAQ--------------------
------------------IFLNLLTH-SLWSIDKVSL--------MVFDE
CHHARKNHPYNGIMRE-Y-FQ-LN----P--P-SQRPKIFGMTASPIWNL
KDA----------V--------------------GSLAMLEANMDAKVVG
VR--AQVDEL-AEHSPK------PVEI-----------------------
-IK-EYPHP--------P---E-E---CDYP--SY-P--SPS--------
---LW-SCLCVF--E------SA------LWS--EL-E------------
-----I---PWQGIE------------------------------MRYHA
TLSNI-GPYPASLFLLVEMQQHLSRTLQEYKEKI-RV----M-D--N---
--TLDC--D-------IA----SG--LS-LHRSL-----P-SA---FWVI
RDILMDFENF-FSDGS------I---------------------------
---------------------------------------AN-------DI
PILV-DLEWCTPKIRT-LVDILLA--H--Y--------------------
-------------S----PTFQGIVFVEQRQVAAVLAKILPAIP-----Q
LKGVIRCASLVGQGVG-LE--GIP--------------------K--T--
----------TGNNQGIVVEQFR----NGD------------------I-
-NL-----------------------LIATSVAEEG--------------
------------LDFP-----ACDLVVRFDP------------------L
LHMVGYVQSRGRARN--K-ASTFIIMIEKDDIVHLSRYQSLKEGEP----
------------------------EMNRAYQSRHLSHG------------
------------------D-----EA----D--GD--DD--DEEINPADL
LERERYVVPSTGAILNYDNSINLLQYLCDLIPRDSFTPQ--HIPK--F--
V------G------------------------------------------
------------------------D--------------------FQSTV
QLPT-SIPLSAENRTFT-GPLRRSKREAKRAAAFVAAKHLHQ-LSVFDDY
LLPATSAKG-------K-------IT---------ED----A--DG-RA-
V-GD-----ISGVPSMM-EV---S----TIDPW----TI----G------
---------P-------K-LWIHMVYI-----G-SRP--V-AGL-----V
TGT----LLP-P-V-K--L--------V-C-NA----S--W---VRLKH-
GKLMTF------S-D---------D-ED-E-GKKVKVMREFTKLGIWYRI
SGRPLT-L-FP--SLFLVPLTI---D---H--QADFGAMERLIEN---PY
-G--I--DDWSSIG-----EK-DYDRVIIMNRNEFG-RPRL--------L
RRIRFDLTPISKP----I-P--G-S---R---E---------D--A----
----------F---CTYYDYFM--MKW-----------T----R--K--K
-------W-AA-QVPRD-------------------GPLLEAI------L
LP--RSSD-----G-IY--SLNP--PI-D-N---S-----N--LL-RTAP
NGILLPRDCCRWVPMSYDIHRAYEILPALCHRVTDIYRVRRAKYELGLPP
-I--IDDALVEAFTLPSAS--AGYNNQRLETLGDAVLELCTTVHLYNKYP
HRHEGQLTILRQQAISNRYLLARAKEIELEKFLISEG-Q-I-VN-TWRYV
E--PV-ER------C------------------L----------------
----------E--AVANRTASRCFPRRSL--QDCMEATLGASFVTGG---
---------------IQMALHAGAALDLAFGGTMPWSV-RYSRK------
P----E----------ASP--VSKLF---TSLEHALGYTFHQ-SE-----
---LLLEAVTHPSFV-PS---L---GG-SSYQRLEFLGD-----------
--------A------LLNLVVINYLYDKFPAATSHKLSLPRA---KAICA
PALASLAIRRLGLHKIMLINCVDLTEEIERYAPLLQTTSG-----EEIIK
R--GWRYDPPKALSDVFESVMGAVLVDSGYNYERAAAIVEYVMQDVLVAL
S-PSVSRDPVSELIEWAAGSKCTA---V---T------------------
-------FGK----GHR----------L-HD--G------IQVDGMT---
----------------VLVHGTVVVGPVVA---SSLSV--AKFLAAERAL
MILSDA------T------S-EK------ALTRFCICGQATEINV-----
--------------------------------------------------
-----------A-E------------------------------------
----------DV---------G-E--------------------------
-----------------------A--------------------------
-----VPQ-----G-----------------------ETL----------
--------------------------------------------------
-------------------------------------------D------
--------------------------------------------------
---T---IK-----------------------------------------
--------------------------------------------------
--------------------------------------------------
--------------------------------------------------
--------------------------------------------------
--------------------------------------------------
--------------------------------------------------
--E----------------AVF----------------------------
--------------------------------------------------
--------------------------------------------------
--------------------------------------------------
--------------------------------------------------
------------------D-D-----------------------------
--------------------------------------------------
--------------------------------------------------
--------------------------------------------------
--------------------------------------------------
--------------------------------------------------
--------------------------------------------------
--------------------------------------------------
--------------------------------------------------
--------------------------------------------------
--------------------------------------------------
--------------------------------------------------
--------------------------------------------------
--------------------------------------------------
----------------P-L-ES------Q-DL-----EE-----V-----
--------------------------------------------------
---------------C--
>KAF8274257.1/1-1461
MPETGLPPR-----FFKFH--PQDD-------------------------
------------------------------------------DATQ----
--------------------------------------------------
--------------------------------------------------
--------------------------------------------------
----VSD---SSSSKLIPRRY---QEEIFL--------KAQQ-----RNV
IAVLDTGSGKTLICAMLIKWVSAQE-K---------S---------QKKV
-----VIFLVPKVPLV-------EQQSKFIAKHT-A--LRVAPVHSD--V
-S--A-GVMDRDRWGNLF-AESEVLVMTGQ--------------------
------------------IFLNILTH-SHWSVNKVSL--------LVFDE
CHHTRKNHPYTAIMAI-Y-RD-C-----T--E-ADRPKVFGMTACPTWTP
DTR----------Q--------------------TSLADLEKCMDAKIVT
VE--EHLDEF-ALYSSK------PIEVDQYGDDVTV--------------
-IR-EFPPP--------P----ES-----YI--DY-P--IPT--------
---IW-SRFDYS--Q------V--------PG--SV-E------------
-----I---PWQQLH------------------------------SRYLF
ALGTL-GIFAAELFLYTDLQMRLAELSHPRDIDE-MEL---L-RM--Q-Y
-LY--A--D----VS-YK-T----D-NL-PI-CG-----I-PE---LRDL
YEVLAEYQPF-FEHTS-F-CE-----------------------------
---------------------------------------DV-------PS
PWAL-SLSWFSPKVLT-LVDILLE--N--Y--------------------
---------------T--PEFHGIVFVDRRHIARVLSGILSRIP-----A
LKGIITCAECVGHGRD-EK--GI----------------------AG--G
---------MPIHRQRKIVNDFR----DGK------------------I-
-NLL-----------------------IATPVAEEG--------------
------------LDFP-----ACDVTVRFDF------------------M
QGMVGYVQSRGRARR--AT-STFVIMVQQNSTSEIDNYRTFSHNEA----
------------------------YIKKLFRSSNPQSL----------QE
----------------PV-------A---GE-TED--GGG-SDYVYPTDL
AKRERFAVQSTGAILTYNSAIGLLGHLCSLIPCDAFTPS--HKPR--Y--
S------G------------------------------------------
------------------------D--------------------FVSTV
RLPS-ALPLPPEQLKYE-GPRKHSKKEAKRAVAFKAVKALHS-LGIFDDH
LLPAHCKGD---------------LE---------ID----G--DR-GQ-
V-DN-----VTHIPETM-DV---M----R---------------------
----------------------------------GRK--TRRWA-----C
HGT----PLP-P-T-E--L--------F-W-SG----T--T---LALGA-
PELVIF-------DT---------D--E-Y-W-QRKLMQDYTHLGLWWRV
TARPYS-T-PL--SCYLVPLVP---H--SC--QPNFQEMELLLRR---PY
GG--S--YDWSGVD-----ER-AYGRTLVMNNTQHG-RPFL--------L
HNIRFDLTPLSKP----P-M--EIH---K---E-----------VN----
----------F---QTYLEYYQ--WLVR----------K----R--K--G
-------Y-IP-EIPKE-------------------GPLIEAI------F
IP--RQTS-----R-AY--HLLP--LD-T-S--VD---V-EM-AS-REDT
KLVLFPRASTYLLLMPEEMSSLFDLFPRLLHRVQDVWRVRSARISLNLPP
-I--LDDYLIEATTLPAAA--AGFNNQRLETLGDSVLKLCTSVHLYNRFP
HCHEGQLDHLRRRCISNQALLVRAKAINLERYLSMEG-Q-N-VR-TWPIV
V--AD-GS-----PSL-----------------E----------------
----------D-PARSDRTLKQRMARRSL--QDCMEAITGASYLSGS---
---------------IPMALQVGSALGLNFGATVPWHL-RYAPP------
--P--H----------SQP--VATRY---SELQDSLGYEFQH-EE-----
---LLQEALTHPSFW-F--------GR-KSYQRLEFLGD-----------
--------A------VIDLVVMTYLFKKYPHANSGQLSSLRS---RVVCG
PVLAFIAVQVLNLHGYLLAGNLELIAAVDKYIPILQAISS-----HDIVL
H--SWAHDPPKVISDIFESLVAAVLIDSGYNFDKTMCIVEAAMECVLEIL
S-PDLPPEPVSALFLWVAKSGCKR---I---H------------------
-------FSR----E---------------E--Y------KQNDTVC---
----------------IVVHDIIVVGPVTG---SSISV--ARAFASERAR
MILSTA------D------S-DK------ALVKLCTCNKQVVCAP-----
--------------------------------------------------
-----------Q--T--E--------------------------------
--------------------------------------------------
--------------------------------------------------
-----------------------------------------I--------
---A--P---DD--------------------------------------
------P-VD----------------------------------------
----------------------DTT-------------------------
---------DIGFA------------------------------------
---------------------------------TA---------------
--------------------------------------------------
---------------------------------------------AV-T-
----------------------ELER--------------YRI--P----
--------------------------------------------------
-------------------------------EE------DQ---------
--------------------------------------------------
-------V-L-G--E-KL---E-T-----------A--------------
------NDSQ----------------------------------------
--------------------------------------------------
---------------------TC---------------------------
--------------------------------------------------
-------N---------D--------------------------------
---L--E--------------KA-D-------------------------
--------------------------------------------------
--------------------------------------------------
--------------------------------------------------
--------------------------------------------------
--------------------------------------------------
--------------------------------------------------
--------------------------------------------------
--------------------------------------------------
--------------------------------------------------
--------------------------------------------------
--------------------------------------------------
--------------------------------------------------
--------------------H------------NT---------------
------------------
>KAF8352227.1/1-1318
MHAEMSS-------------------------------------------
--------------------------------------------------
--------------------------------------------------
--------------------------------------------------
--------------------------------------------------
---APT--L-QDLGSLVPRRY---QEEVFR--------RARQ-----DNI
IAALDTGSGKTFISLLLIKWIAAQK-E---------H---------EGKA
-----IIFLVPRVALV-------QQQGDYIAKYT-S--LRVIKLFGA--L
-D--L-DLSDRKAWKQRF-KDYDVFVMTAQ--------------------
------------------IFLNIVTH-SLWSIDKVSL--------MVFDE
CHHARKNHPYNGILRE-C-LL-V-----N--S-TSRPKIFGMTASPIWDP
KNP----------T--------------------RSLELLEANMGCKVVG
VI--ENYSEL-QEHAPR------PVEI-----------------------
-VK-TYASP--------P---G-D-----S---DF-P--SPS--------
---IY-TCIKVF--E------SD------IRE--MS-D------------
-----F---SWSNTE------------------------------GRYHS
TLYNL-GPYSASLFLYTECLQHGNPITHHFL-------------------
--------------------P--T---K-VSLES-----I-HS---LNPI
REVLDDFDSF-FPKDP------Q---------------------------
----------------------------------------A-------EI
PIPV-PQSWCTPKVKA-LVDILLS--H--Y--------------------
-------------S----VSFQAIVFVEQRQVAACLARILPMIP-----E
LTGKIRSGHFVGEGVN-NE--GLS--------------------S--S--
----------MGANTGDSLKAFR----DGT------------------I-
-NT-----------------------LVTTAVSEEG--------------
------------LDFP-----ACDLVVRFDS------------------L
QHMVGYIQSRGRARN--K-TSTFIIMVQENDVAQLARYKALKDGEP----
------------------------QAARVYPEL-----------------
------------------------------D--DE--SD--EEELTSTDA
VERERYVVPDTGAILNYDNAIGLLNRLCALIPTDAYTPT--HKPT--Y--
S------G------------------------------------------
------------------------D--------------------FTVTL
RLPS-SLPLPPESLEYH-GPMRRSKKEAKRAVAFLAARRLHE-LDVFNEY
LLPVPSLDS-------D-------G----------LE----G--DS-AP-
C-S------EYKVPESM-EV---M----VRDPW----VM----G------
---------P-------R-LWIHEVVI-----D-GRR--V-AGL-----V
TGT----RFP-L-D-N--M--------R-C-QS----V--S---VELRE-
GCPVRF------S-D---------E----E-SHQRRTMEEYTKLGISYRL
TGTPIR-N-GL--SVFLVPLTD---E---C--QPDFEAIHQLLIN---CR
-G--S--SDWSLVG-----ED-EY-----------S-RVYR--------L
RRIRHDITPLSCP----T-P--G-S---R---E---------A--D----
----------C---SSYAEYLT--QRF-----------K----D--A--P
-------K-AP-FVPTD-------------------GPMVELE------F
LP--RILR-----G-VY--DLKH--NG-R-----D--------VA-DTAH
DGGLFPLRCCRWIRFSPDIY---------------MYRNTCLRSQIGLPL
-I--KEDLLVEALTLQGAG--AGYNNQRLETLGDAVLQLCTTVHLFNVYP
HRHEGQLSSLRRMVVSNRFLSACALAFGLEGFLTNEN-F-P-KG-RWRYM
C--SE-HS-------------------D-----G----------------
----------W-ISTPERCVRRKIPRRGL--QDSMEAILGASFLSGG---
---------------ISTALKAGRALDLSLGGAEICYM-QSTL----PID
P---------------ESS--SSPYF---VKLEASLGYKFSE-SQ-----
---ILLEAVTHPSFS-GE---S---GG-KSYQRLEFLGD-----------
--------A------VLSLVIMEHLYDRFEEATSYQLSLIRS---KLVCN
VALAWVAIKQLQLHKIILANSVSLNMAINQYVPVLEAASA-----GDIIK
M--GWRYDPPKAISDVLESLIGAVY-------------------DLLDVI
D-LSVGEDPVSRLKVVIKEI------------------------------
---------------PK----------V-QG--E------RSLKGTI---
----------------VMVHDKVVAGPILA---SSRRV--ARFEASDIAI
EYLIDE------A------G-GK------SLEKICTCRRDLELGR-----
--------------------------------------------------
-----------E-E------------------------------------
-----------V---------A-E--------------------------
--------------------------------------------------
--------------------------------------------------
--------------------------------------------------
--------------------------------------------------
--------------------------------------------------
--------------------------------------------------
--------------------------------------------------
--------------------------------------------------
--------------------------------------------------
--------------------------------------------------
------E------------------E------------------------
--------------------------------------------------
-----------------------A--------------------------
--------------------------------------------------
--------------------------------------------------
--------------------------------------------------
--------------------------------------------------
-------------VVRMLVDA-----------------------------
--------------------------------------------------
-----NY-------------------------------------------
--------------------------------------------------
--------------------------------------------------
--------------------------------------------------
--------------------------------------------------
--------------------------------------------------
--------------------------------------------------
--------------------------------------------------
--------------------------------------------------
--------------------------------------------------
--------------------------------------------------
--------------------------------------------------
--------------------------------------------------
--------------------------------------------------
----------------D-
>KAF8432446.1/1-1487
MSVTNIGAT-----P------------A-T-----T--------------
-------------T----------------------QG-------H----
--------------------------------------------------
--------------------------------------------------
--------------------------------------T-----------
------V---SVNETILPRKY---QEEIFR--------RAQD-----HNI
IAALDTGSGKTLISILLIKWIVLQP-S---------A---------IGKV
-----VVFLVPKVALV-------EQQAEFITSQT-P--LRVRKFHGS--L
-D--L-ELSDRANWKSSF-EKADVVVMTAQ---------------I----
-------------------FLNILTH-SHWSIDKVSL--------IIFDE
CHHTRKNHAYNGIMRE-Y-FQ-V-----H--P-SERPKVFGMTASPIWNP
KDA----------E--------------------GSLLTLEKNLDAIVIA
VR--EHVSEL-HENSPR------PVEV-----------------------
-IK-EYSPS--------P---D-N-----YL---Y-L--NPS--------
---LW-DTLSLF--Q------F---------D--DI-D------------
-----I---SWDKLH------------------------------MKYHV
TRNSL-GPYSADLFIYHEVRARVNQLLLEFDTPD--YH---F-VNPFSI-
-Q-----EDG-MNID-DP-PA-----SQ-NTPSI-----P-VA---LEQV
NSILSDFKPF-FEDLS-T--------------------------------
------------------S--------------------PP-------AV
PIPV-PLAWCTPKVKA-LAEVLLA--Y--H--------------------
-------------T----PTFHGIVFVEQRQVAACLAKVLSKIP-----E
LRGRIRCAELVGHGSG-HS--TRSKGGSN------TNAASG-V-NVK--G
--------M-GLARQQDTVRLFRRPYEEGG------------------L-
-NL-----------------------LVATSVAEEG--------------
------------LDFP-----ACDLVIRFDP------------------L
HHMVGYVQSRGRART--K-TSTFVIMAQVGHASHLDRYKAFQEIEP----
------------------------ELKRVYQGRENPTR----------PD
E---------------AES------S---SD-SEE--G-E-LEEDDPEDL
AARERYIVPSTGAVLTYGSAIGLINYLCSLIPHDAYTPP--SVPK--Y--
S------G------------------------------------------
------------------------D--------------------YAAVL
ELPS-SLPLPVDHLIYR-GPTRNSKREAKRAVAFMAVKALHK-LDVFDDY
LLPSTGSKG-------K-------SD---------YD----A--DG-RK-
L-PD-----VSEIPDIM-SV---F----VQDPW----TL----G------
---------P-------R-LRMHVISI-----D-GED--S-AGL-----V
TGA----ELP-P-F-E--L--------S-S-EG----Y--T---ITVRC-
TDELVF------H-P---------E--E-E-WETLRMLEEYTKMGIWFCI
SGRPIT-L-PI--TCFLVPLTE---H---N--CIDFEAVKRVVDE---PY
-G--T--YNWEGVT-----ER-DFGSTMVMNCNLYG-RAQT--------L
HNIRYDLTALSVP----P-P--G-S---R---E---------A--G----
----------Y---ATYQEYFV--QKW-----------T----R--KS--
-------R-EA-FVPTD-------------------CPLIEIH------S
LP--RAPS-----G-LY--RPAS--RH-Q-D--ID---K-Y--KR-HTAP
VGSIVPQGACRVVHFSRPVYRAFLFLPRICRRATDVYRAREERFQLGLPP
-I--DDDLLVEGSTLPTTN--ATWNNQRLETLGDSVLKLTCTVHIMNKFP
HRHEGQLSQLRQSSISNRTLLSRAKEIGLERFLSSET-Q-S-LH-AWRYT
I--PE-ES-----D-------------V-----V-------------D--
--C---------LMQARHTIRREYPRRSL--QDCMEATLGAAFLTGG---
---------------IDMALRTGDVLGLSMGGPLPWSL-RYSRP------
P----E----------SSL--IPPMF---ADLQASIGYEFHR-SE-----
---LLVEAITHPSFT-T----S---AG-SSYQRLEFLGD-----------
--------A------VIDLVIMRHLFQQFPDATSGQLSAARS---RAVCG
PTLASVAVNRLGLHKHLLINNVELSTAITRHVPILETLSP-----EDAIL
K--GWKYDPPKALSDVLESLVGAVLVDSAYNFEKTASVVEVAMSDVLGVL
T-TTLPRDPVSELMVWAATGGCKR---I---A------------------
-------FQK----SQS----------N-VE--L------RRNDSVS---
----------------VIVHEQVVAGPITA---SNLSL--SKGLAAERAR
AILGDP------N------H-EM------SLARLCDCRRAAEERM-----
--------------------------------------------------
-----------D-T------------------------------------
----------CS---------E-P--------------------------
--------------------------------------------------
---------------------P---------G--------D---------
--Q---T---SQ--------------------------------------
------K-I----------------------------------T------
----------------------DET--------E----------------
----------EGFA------------------------------------
---------------------------------SI---------------
--------------------------------------------------
---------------------------------------------AQ-Q-
----------------------KLED--------------DYI--P----
--------------------------------------------------
-------------------------------PV------DA---------
V-------------------------------------------------
---------E-DV----------------------E--------------
------AE------------------------------------------
--------------------------------------------------
-------------------L----------S-------D-----------
----------------------------E---------------------
-----M--------------------------------------------
-V------L-----------------------------------------
--------------------------------------------------
--------------------------------------------------
--------------------------------------------------
--------------------------------------------------
--------------------------------------------------
--------------------------------------------------
--------------------------------------------------
--------------------------------------------------
--------------------------------------------------
------T--------------S------I--Y-N----------------
--------------------------------------------------
---------------------------------V---------VL-----
--------------------------------------------------
------------------
>KAF8479111.1/1-1446
MTLVYNP-------------------------------------------
--------------------------------------------------
--------------------------------------------------
--------------------------------------------------
--------------------------------------------------
----------QPCDVLIPREY---QKEIFL--------KAQQ-----RNV
IAVLDTGSGKTLISALLIKWIAAQK-H---------T---------QKKV
-----TVFLVPKVPLV-------EQQSIFIAQHT-S--LRVAQVHSE--V
-S--A-SVTDRTRWSDLF-SQADVLVMTGQ--------------------
------------------IFLNVLTH-SHWSMNKVSL--------LVLDE
CHHARKNHPYTTVMAI-Y-QA-C-----P--E-ADRPKIFGMTACPTWTS
-TP----------Q--------------------TSLADLEKKLNAQIVT
VQ--ENLDEF-ARHSSK------PTEI-----------------------
-IR-EFPPP--------P----RS-----YY--EY-P--IPP--------
---IW-TRFDYT--Q------I--------PE--AI-D------------
-----I---PWQQLN------------------------------TRYFF
TLENL-GIFPAELFLYCDLQMRISELSHPRDLNE-MES---L-RK--R-Y
-LS--T--D----SV-GE-N----D-AP-LS-RH-----I-PE---LHDL
CEVLAEYQPF-FEHVS-D-GQ-----------------------------
---------------------------------------DE-------SI
PWAF-RLSWCSPKVQT-LVEILLE--S--Y--------------------
---------------T--PNFHGIVFVERRHIARVLTSIISRVP-----I
LRGIINCAECVGHGGD-EK--GI----------------------GG--G
---------MPTEKQRKVVNDFR----DGK------------------I-
-NLL-----------------------IATPVAEEG--------------
------------LDFP-----ACDITVRFDS------------------M
QGMVGYVQSRGRARR--AT-STFVVMIQQNNTSQLDNYRSLSENEP----
------------------------HIRSLYQSGTPAFH----------SR
----------------PVG-----GQ---TV-DDD--ADS-GDYVFPTDL
AKRERFVVPDTNAILTYNTAIGLLGHLCSLIPRDAFTPA--QKPR--Y--
S------G------------------------------------------
------------------------A--------------------FVSTV
RLPS-MLPLPPEHLVYE-GPRKHSTKEAKRAVAFKAVKALHA-LKIFDDH
LLPVHAKAE---------------PD---------VY----E--DP-SQ-
Q-DD-----VMDVPEIL-DV---A----VFCPW----TL----G------
---------S-------N-LWSHPVSV-----D-GKR--I-AGV-----I
TGT----PLP-P-T-E--L--------V-W-DG----I--A---LAVGE-
AELVDL-------GT---------E--E-E-YRKRRLLQDYTDLGLWWRV
SARPRL-T-PL--SCFLAPLTP---D--SC--QPDFPAMEQLLKD---PY
-F--K--LDQTGVE-----ER-EYDHILVMNSMQYG-RPFL--------L
HKIRLDLTPLSKP----S-T--G-D---R---E-----------AG----
----------F---QTYLEYFK--WVIR----------R----R--K--S
-------R-PP-EIPTD-------------------GPLVEVV------P
ML--RQTS-----R-IY--DLLP--RD-T-S--VD---V-EM-AS-GSDL
RPFILPLVSTSAFRMPEEMFSLFGLLPRLLHRIQDVWRARCARIGLGLPP
-I--LDDRLIEATTLPAAA--AGFNNQRLETLGDSVLKLCTSVHLYNKFL
HYHEGQLDNLRQRFISNRTLMIRGKAIGLEHYMNIEG-P-N-AK-TWPTV
V--AT-DS-----PTL-----------------Q----------------
----------D-LDCSDRTVKRRIPRRSL--QDCMEAIIGAGYLSGG---
---------------ILMALQVGTALGLNFGGPLPWNL-RYVPR------
--P--D----------ANP--APGLY---SELQDALGYEFQH-VE-----
---LLQEALTHPSFC-S--------GG-KSYQRLEFLGD-----------
--------A------VVDTVVMKYLFKKFPHANSGQLSSLRA---GAVCG
PALAFVAVNVLKLHGFLLADHSGLTAAVERYIPVLQATSS-----RDIVL
H--SWAHDPPKVISDILESLIAAVLIDSGYNLHKTMCILETAMQCILEVL
S-PDLPPEPVSAFYLWAAKSGCKR---I---H------------------
-------LRK----SCS----------R-SE--F------KRNDTIY---
----------------VVVHDITIVGPVTA---SSLPV--ARAFASEHAR
MVLQDA------D------S-ET------ALTRVCDCKEQQVHAS-----
--------------------------------------------------
-----------N--T--E--------------------------------
--------------------------------------------------
--------------------------------------------------
-----------------------------------------P--------
---I--R---PD--------------------------------------
------D-VD----------------------------------------
----------------------DTT-------------------------
---------EIGFA------------------------------------
---------------------------------AA---------------
--------------------------------------------------
---------------------------------------------AH-M-
----------------------EVEK--------------FRN--P----
--------------------------------------------------
-------------------------------LE------DR---------
--------------------------------------------------
-------T-S-G--E-DP---E-P-----------E--------------
------AEN-----------------------------------------
--------------------------------------------------
--------------------------------------------------
--------------------------------------------------
-----------------I--------------------------------
---A--D-------------------------------------------
--------------------------------------------------
--------------------------------------------------
--------------------------------------------------
--------------------------------------------------
--------------------------------------------------
--------------------------------------------------
--------------------------------------------------
--------------------------------------------------
--------------------------------------------------
--------------------------------------------------
--------------------------------------------------
--------------------------------------------------
--------------------------------------------------
-----A------------
>KAF8497202.1/1-1440
MTLVYTP-------------------------------------------
--------------------------------------------------
--------------------------------------------------
--------------------------------------------------
--------------------------------------------------
----------QPGEVLIPREY---QKEIFL--------KAQE-----KNV
IAVLDTGSGKTLISALLIRWITEQE-R---------S---------HKKV
-----TVFLVPKVPLV-------EQQSRFIAQHT-S--LRVAQVHSE--V
-S--A-SVTDRTRWNDLF-SQADVLVMTGQ--------------------
------------------IFLNVLTH-SHWSMNKVSL--------LVLDE
CHHARKNHPYTTVMAI-Y-RA-C-----P--E-ADRPKIFGMTACPTWTS
-TP----------Q--------------------TSLADLEKKLNAQIVT
VQ--ENLAEF-ARHSSK------PTEV-----------------------
-IR-EFLPP--------P----RS-----YL--EY-P--IPH--------
---IW-SRFDYS--Q------I--------PE--SI-D------------
-----I---PWQQLN------------------------------TRYLF
TLENL-GIFAAELFLYCDLQMRISELLRPRDLNE-MET---L-RK--R-Y
-LS--A--E----SS-SE-I----H-TP-PS-PR-----I-SE---LHDL
CEVLAEYQPF-FEYVS-N-GE-----------------------------
---------------------------------------DE-------SV
PWAF-RLNWCSPKVQA-LVDILLE--S--Y--------------------
---------------S--PDFHGIVFVERRHIARVLSSVISRVP-----I
LRDIINCAECVGHGGE-EK--GI----------------------GG--G
---------MPTEKQRNVVNDFR----DGK------------------I-
-NLL-----------------------IATPVAEEG--------------
------------LDFP-----ACDLTVRFDS------------------M
QGMVGYVQSRGRARR--AT-STFVVMIQQNNTSQRDNYLSLSENEP----
------------------------HIRRLYQSGTPVFN----------SS
----------------PMG-----GQ---TM-DDN--GDS-SDYVYPTDL
ARRERFVVPGTNAILTYNTAIGLLGHLCSLIPRDAFTPA--QKPR--Y--
S------G------------------------------------------
------------------------T--------------------FVSTV
WLPS-MLPLPPEHLVYE-GPRKHSTKEAKRAVAFKAVKALHA-LKIFDDH
LLPVHAKAE---------------PD---------VC----E--DP-SL-
L-DD-----VMDVPEIM-DV---T----VLSPW----TL----G------
---------S-------R-LWLHLVSV-----D-GKC--I-AGI-----I
TGT----PLP-P-T-G--L--------V-W-DG----T--A---LTVGE-
AELVDL-------NS-----------------EERRLLQDYTELGLWWRV
SARPRL-T-PL--SCFLVPLAP---D--SC--QPDLPAVQRLLKD---PL
-V--K--LDPTGVD-----ER-EYDHILVTNSMQYG-RPFL--------L
HKIRLDLTPSSKP----S-A--G-D---R---E-----------AG----
----------F---ETFWEYFK--WVIR----------R----R--K--G
-------R-PP-EIPTE-------------------GPLIEVL------P
LL--RQTS-----R-IY--DLLP--RD-T-S--VD---V-EM-AA-ASDS
RPFILPLASTSIFPMPEEMFSLFALLPRLLHRIQDLWRARCARIGLSLPP
-I--LDDRLIEATTLPAAA--AGFNNQRLETLGDSVLKLCTSVHLYNKFS
HYHEGQLDNLRQQFISNRTLMLRGKMIGVEHYMNIEG-P-N-AK-TWPIV
V--AI-DS-----PSL-----------------Q----------------
----------D-PECSDRTVKRRIPRRSL--QDCMEAIIGAGYLSGG---
---------------LLMSLHVGTALGLNFGGPLPWHL-RYAPR------
--P--N----------VNL--APALY---SELQDALGYEFQH-VE-----
---LLQEALTHPSFC-S--------GG-KSYQRLEFLGD-----------
--------A------VVDTVVMTYLLKKFPHANSGQLSSLRA---RAVCG
PALAFVAVHVLKLHNFLLADHPGLTAAVERYIPILQATSS-----REIVM
H--SWAHDPPKVISDILESVIAAVLIDTGYNFEKTMCILEAAMQFILEVL
S-PDLPPEPVSAFYLWAAKSGCKR---I---H------------------
-------LKK----SCS----------R-PE--F------KRNDTIC---
----------------VVVHDITVVGPVTA---SCLPV--ARAFASEHAR
TILQDD------N------S-EK------ALVRICDCMGQEIHAI-----
--------------------------------------------------
-----------K--T--E--------------------------------
--------------------------------------------------
--------------------------------------------------
-----------------------------------------P--------
---V--P---HD--------------------------------------
------D-VD----------------------------------------
----------------------DTT-------------------------
---------EIGFA------------------------------------
---------------------------------VA---------------
--------------------------------------------------
---------------------------------------------AH-L-
----------------------EVEK--------------FKN--P----
--------------------------------------------------
-------------------------------LE------DR---------
--------------------------------------------------
-------V-S-G--E-DM-----------------E--------------
------GEN-----------------------------------------
--------------------------------------------------
--------------------------------------------------
--------------------------------------------------
-----------------L--------------------------------
---V--D-------------------------------------------
--------------------------------------------------
--------------------------------------------------
--------------------------------------------------
--------------------------------------------------
--------------------------------------------------
--------------------------------------------------
--------------------------------------------------
--------------------------------------------------
--------------------------------------------------
--------------------------------------------------
--------------------------------------------------
--------------------------------------------------
--------------------------------------------------
-----A------------
>KAF8558497.1/1-1475
MTVSNFGAT-----T------------A----------------------
-------------A----------------------TT-------T----
--------------------------------------------------
--------------------------------------------------
--------------------------------------H-----------
------V---SVNETILPRKY---QEEIFR--------RAQD-----HNI
IAALDTGSGKTLISILLIKWIVLQP-S---------A---------VGKV
-----VVFLVPKVALV-------EQQAEFITSQT-P--LRVRKFHGS--L
-D--L-ELSDRANWKSSF-EKADVVVMTAQ---------------I----
-------------------FLNILTH-SHWSIDKVSL--------IIFDE
CHHTRKNHAYNGIMRE-Y-FQ-A-----H--P-TERPKVFGMTASPIWNP
KDA----------E--------------------GSLLTLEKNLDATVIA
VR--EHVSEL-LENSPR------PVEI-----------------------
-IQ-EYFPP--------P---D-N-----YL---Y-L--NPS--------
---LW-DTLSLF--Q------S---------D--DV-D------------
-----I---SWDKLH------------------------------MKYHV
TRNSL-GPYSADLFIYHEVRARVNQLLLELDTPD--DP--------FGV-
-H-----EDG-MDID-DP-PA-----YR-VAPSI-----P-AA---LEQV
DSILTDFKPF-FDDSS----------------------------------
------------------T--------------------PP-------AV
PIPV-PLAWCTPKVKA-LIEVLLA--Y--H--------------------
-------------T----PTFHGIVFVEQRQVAACLAKVLSKIP-----E
LRGRIRCAELVGHGGG-HG--TRNKGGSN------ASAASA-V-NVK--G
--------M-GLARQQDTVKLFRKSYEEGG------------------L-
-NL-----------------------LVATSVAEEG--------------
------------LDFP-----ACDLVIRFDP------------------L
HHMVGYVQSRGRART--K-TSTFVIMAQVGHTSHLDRYKTFQEIEP----
------------------------ELKKVYQARENPTR----------PA
S---------------PES------S---SD-SEE--G-E-LEEDDPEDL
AARERYIVPSTGAVLTYGSAIGLINYLCSLIPHDAYTPP--AMPK--Y--
S------G------------------------------------------
------------------------D--------------------YAAAL
ELPS-SLPLPVDHLIYR-GPTRNSKREAKRAVAFMAVKALHK-LDVFDDY
LLPSTGSKG-------K-------SD---------YD----A--DG-RK-
L-PD-----VSELPDIM-SV---S----VQDPW----TL----G------
---------P-------R-LRMHVISI-----D-GED--S-AGL-----I
TGT----ELP-A-I-E--L--------S-S-EG----Y--T---ITMRC-
TDELMF------H-P---------E--E-E-WETLQMLEEFTKMGTWFCI
SGRPVS-L-PI--TCFLVPLTE---H---N--CIDFEAVKLVVDE---PY
-G--T--YDWEGVT-----EK-DFGTKMVMNCNLYG-RAQI--------L
HNIRYDLTALSVP----P-P--G-S---R---E---------A--P----
----------C---ATYQEYFV--QKW-----------T----R--KS--
-------R-EA-FVPTD-------------------CPLIEIH------S
LP--RAPS-----G-LY--RPAS--RH-Q-D--ID---K-Y--KR-HTAP
VGSIVPQGACRAVHFSRPVYRAFLFLPRICRRATDVYRAREERLQLGLPP
-I--DDDLLIEGSTLPTTN--AAWNNQRLETLGDSVLKLTCTVHIMNKFP
HRHEGQLSQLRQSSISNRTLLARAKEIGLERFLTSEA-Q-S-LH-VWRYT
I--PE-DS-----D-------------V-----V-------------D--
--C---------LTQAKHTVRREYPRRSL--QDCMEATLGAAFLTGG---
---------------IDMAIRTGDTLGLSMGGPLPWSL-RYSRP------
P----E----------PSL--IPPLF---ADLQASIGYEFHR-GE-----
---LLVEAITHPSFT-T----S---AG-SSYQRLEFLGD-----------
--------A------VIDLVIMRHLFQQFPDATSGQLSAARS---RAVCG
PTLASVAVNRLGLHKHLLINNVELSTAISRHVPLLETLSP-----EDAIL
R--GWKYDPPKALSDVLESLVGAVLVDSAYNFEKTASVVEVVMSDVLAVL
T-TNLPRDPVSELMVWAATEGCKR---I---A------------------
-------FQK----SQS----------N-AE--L------RRNDSVS---
----------------VVVHEHVVAGPITA---SNLSL--SKGLAAERAR
AILGDA------S------H-EM------SLVRLCDCRRAAEERM-----
--------------------------------------------------
-----------D-I------------------------------------
----------CS---------E-P--------------------------
--------------------------------------------------
---------------------P---------G--------D---------
--Q---T---SQ--------------------------------------
------K-V----------------------------------T------
----------------------DET--------E----------------
----------EGFA------------------------------------
---------------------------------SI---------------
--------------------------------------------------
---------------------------------------------AM-Q-
----------------------KLEE--------------DYS--L----
--------------------------------------------------
-------------------------------VI------DA---------
V-------------------------------------------------
---------E-EV----------------------E--------------
------DE------------------------------------------
--------------------------------------------------
-------------------L----------N-------D-----------
----------------------------E---------------------
-----I--------------------------------------------
-A------L-----------------------------------------
--------------------------------------------------
--------------------------------------------------
--------------------------------------------------
--------------------------------------------------
--------------------------------------------------
--------------------------------------------------
--------------------------------------------------
--------------------------------------------------
--------------------------------------------------
------T--------------R----------------------------
--------------------------------------------------
--------------------------------------------I-----
--------------------------------------------------
------------------
>KAF8638830.1/1-1637
MAASS---------------------------------------------
--------------------------------------------------
--------------------------------------------------
--------------------------------------------------
--------------------------------------------------
-----M--Q-QELDNLVPRRY---QEEVFL--------RACK-----DNI
IAALNTGSGKTFISLLLIKWMAAQE-E---------S---------KGKV
-----IIFLVPRVALV-------QQQGDYIVKNT-S--LRVIKLFGA--L
-D--L-DLSDRKAWRQRF-SEHDVFVMTAQ--------------------
------------------IFLNVLTH-SLWSIDRVCL--------MIFDE
CHHTRKNHPYNGILRE-C-FQ-VK----P--P-SRRPKIFGMTASPIWDP
KNA----------S--------------------NSLEVLEANMGCKIVG
VM--ENHEEL-QEHSPK------PVEI-----------------------
-VK-TYAPP--------S---E-S-----F---DF-P--LPS--------
---IY-SCLKVF--E------HV------LLN--IT-D------------
-----F---SWPNVE------------------------------GRYHV
TWYNL-GPYSASLFLYTELLHAATRLNHDNFG-V-PN----V--------
---SHI--T-------E---S--S--NS-LSKHN-----P-SE---VAII
HDILQGFRHL-FPHGS------K---------------------------
----------------------------------------M-------DI
PLSI-PLPWCTPKVKL-LVDVLLS--H--H--------------------
-------------T----PIFQGIVFVEQRQVAACLASLLPAIP-----E
LKGKVRCGHFVGEGVN-SG--GIS--------------------S--S--
----------MGANVSDTVQAFR----NGT------------------I-
-NI-----------------------LIATSVAEEG--------------
------------LDFP-----ACDLVVRFDP------------------L
QHMVGYVQSRGRARS--R-TSTFVVMVQENDCAQLARYNALKEGEP----
------------------------EISRVYRCRKDDMD------------
-------------------------D----E--DE--SD--DDEVTAADL
DQRERYVVPETGAILNYDNAIGLLNHLCSSIPTDIYTPT--HKPV--F--
S------G------------------------------------------
------------------------D--------------------FKVTL
HLPS-SLPLSREHRTYD-GPFRQTKKEAKRAAAFLAARQLRE-MNVLDEY
LLPMSSTAG-------D------------------VD----A--EG-YE-
Q-L------KDHVPEVM-DA---S----VRNPW----VM----G------
---------A-------R-LWIHEIVF-----H-GRR--I-AGV-----V
TGT----RLV-D-D-R--L--------R-Y-LS----N--Y---VEIRA-
GQPVTF------H-E---------E--D-E-LLQRQAMARFTKLGIYYRL
TGSPIE-G-IP--SVFLVPLTL---G---G--QPDFQAIDRLLEN---PR
-G--S--SDWVTFN-----ED-HRTELLVTVNSYVG-RIYR--------L
RRIRHDLTPMSPP----S-P--G-S---R---E---------V--N----
----------F---ESYRDYFL--DRW-----------K----R--K--R
-------Y-IP-SIPTE-------------------GPMVELE------L
LP--RVLN-----G-LY--DLKC--SN-T-I---P-----V--VT-ATAP
DGGTFPQQCCRWLDLGTDVYKAFNLLPAICHRLTDTFRSNCLRSQLGLPL
-V--DRDLLVEALTLPSAH--AGYNNQRLETLGDAVLQLCTTVHLFNRYP
HRHEGQLTTMRQSIVSNKSLSARAKLLGLEQFLTNEA-V-R-VG-RWTYT
L--TE-DE-------------------D-----G----------------
----------L-LDHPRRYARRSIPRRSL--QDCMEALLGASFLSGG---
---------------IARAVYMGQALGLAFGQADPWSA-HCPSRSRTERS
A---------------SPS--ISPYF---LRLEEKLGYGFCE-NK-----
---LLLEAMTHPSFS-VD---S---GG-HSYQRLEFLGD-----------
--------A------ILSLVVVEYLYEKHPRATSYQLSMPRS---KVVCA
AALAWIAVKHLELHKLLLANSVELNIAINRYVPILEAASA-----EDIVE
R--GWRYDPPKALSDVFESVMGAVFIDSGYNYDKTAAVIRVAMEAVLVVL
S-PAVCRDPISKLMEWTAGQGCRR---L---A------------------
-------VRE----IPK----------K-QG--D------QTVRGMG---
----------------VVVHDIVMVGPIVA---RSLRV--ARFEAASVAM
DILTDG------E------G-RR------LFERLCRCKTEVVEDV-----
--------------------------------------------------
-----------E-M------------------------------------
----------ED---------A-T--------------------------
-----------------------S--------------------------
-----AAEEEERRN-----------------------NIW----------
--------------------------------------------------
-------------------------------------------T------
----------------------S---------------------------
-------ETPIGLS-ATIMSVLANTAF-----------------------
---------------LDHLKSLFPD-------------------------
--------------------------------------------------
----------------------------------K---------------
--------------------------------------------------
--TGSNPWFIVAAVAFSASNRPEEVPRVFAH-----A------------I
KDV-----------------------------------------------
---------QTE-------QEKLTVARKFRDALFKAGLICGYSRTINGLR
ALDDAM-P-E-QL-R--------D-----------A--------------
--------------------------------SVLRNV------------
--------------------------------------------------
----------DI------------------S-------LE--E-YGK---
-------------LGRRMFEY-----------------------------
---------------------------------------QYGDTAPRVQS
LLN-GIYPD----------MG-----------------------------
--------------------------------------------------
--------------------------------------------------
--------------------------------------------------
--------------------------------------------------
--------------------------------------------------
--------------------------------------------------
----------------------------------------WFTSTIAYG-
-----------IVYGF-----------------T----------------
-------------------------EILS------PLETTYTLVASL---
------I--------------S------------------V----DT---
------------------------------------AQ-QI-IWH-----
---LANAR-RTG----A---TL------E--E-----VQ-----A-V---
-RQI---------------AI--E-V---------AS--SAGVHW--RH-
-GVPE------VQDDDD-
>KAF8744982.1/1-1380
MSSAL---------------------------------------------
--------------------------------------------------
--------------------------------------------------
--------------------------------------------------
--------------------------------------------------
-----T--L-QDPSSLVPRRY---QEEVFE--------RARQ-----DNI
IAALNTGSGKTFISLLLIKWIAAQK-E---------H---------KGKA
-----IIFLVPRVALV-------QQQGDYIAKHT-S--LRVIKMFGA--L
-D--L-DLSDRTAWKQRF-RDHDVFVMTAQ--------------------
------------------IFLNLLTH-SLWSIDKVSL--------MVFDE
CHHARKNHPYNGILRE-C-FQ-IH----P--A-SRRPKIFGMTASPIWDP
KSP----------A--------------------RSLELLEANMGSKVVG
VI--ENYSEL-QDHAPR------PFEI-----------------------
-LK-TYASP--------P---G-D-----S---DF-P--FPS--------
---IY-ACIKVF--E------ND------IRY--IP-N------------
-----F---SWSNTE------------------------------GRYHN
TLYNL-GPYCASLFLYTEFLHVTTRLERGNQV-T-PH----L--------
--------------------P--A--MN-VPLVL-----K-DS---LASI
QELLDGFGGF-FPKDP------Q---------------------------
----------------------------------------A-------EV
SVPV-TLSWCTPKVKA-LVDILLS--H--Y--------------------
-------------S----ASLQTIVFVEQRQVAACLARILPVIP-----E
LAGKIRSGHFVGEGVN-SE--GLS--------------------S--S--
----------MGVNIGDSLIAFR----NKT------------------I-
-NT-----------------------LVATAVAEEG--------------
------------LDFP-----ACDLVVRFDS------------------L
QHMVGYIQSRGRARN--K-ASTFIIMVQENDVAQLARYKALREGEP----
------------------------EVARVYLSRNGDME------------
-------------------------L----D--DE--SD--EEELTSTDA
VERERYVVPETGAILNYDNAIGLLNRLCALIPTDAYTPV--HKPT--Y--
G------G------------------------------------------
------------------------D--------------------FAVTL
RLPS-SLPLSPENLVYN-GPTRLSKKEAKRAVAFLAARRLHE-LDVFNEY
LLPVPSIES-------E-------E----------LD----D--LG-AGD
N-G------PYKVPENI-NV---M----VRDPW----VM----G------
---------P-------R-LWIHEVVV-----D-GRR--V-TGL-----V
TGT----RFS-E-V-N--M--------R-H-QS----V--S---IQLRA-
GCPVRF------S-D---------E----E-SHQRRAMEEYTRSGIRYRL
TGTPIR-N-GL--SVFLVPLTD---E---C--QPDFEAIDQLLTD---SR
-G--S--SDWSLVG-----ED-DYSKLLVIVTYYTG-RVYK--------L
RRIRHDITPLSCP----T-P--G-S---R---E---------A--S----
----------C---SSYVDYFT--QRF-----------S----G--A--P
-------K-MP-YIPSD-------------------GPMVELE------I
LP--RALH-----G-LY--DLKH--DG-S-----N-----N--VA-HTAS
DGGLFPLRICRWIGFSPDICQAFELLPAICHRFTDMYRNTCLRSHIGLPS
-I--NDDLLVEALTLQGAQ--AGYNNQRLETLGDAVLQLCATVHLFNVYP
HRHEGQLSSLRRMMVGNRFLSACALAFGLEGFLTIEN-Y-S-KS-LWRYT
L--SK-HP-------------------D-----G----------------
----------W-ISTPERCVRRKMPRRGL--QDSMEAILGASFLSGG---
---------------ILTALKAGRALGLSLWGAEMCHM-RSVL----PTD
P----E----------LSK--SSPYF---VKLEATLGYEFFE-SQ-----
---ILLEAVTHPSFS-GD---S---SG-KSYQRLEFLGD-----------
--------A------VLSLVITEHLYERFAEATSYQLSLIRS---KLVCN
IALAWVAVKRLQLHKIMLANSVSLNMAIEQHVPILEAASA-----EDIIQ
M--GWRYDPPKALSDVLESLIGAVYVDSAYNYEKTEAVLLLVMEDLLDVI
N-LRIGEDPVSRLLRWTAGQGCRK---V---V------------------
-------FKE----VPR----------V-NE--K------RTPNGVS---
----------------VIVHDKVVAGPILA---SSRRV--ARFEASNIAV
ENLMNE------V------G-ET------SLQKLCTCRRNLEEEA-----
--------------------------------------------------
-----------A-E------------------------------------
--------------------------------------------------
--------------------------------------------------
--------------------------------------------------
--------------------------------------------------
--------------------------------------------------
--------------------------------------------------
--------------------------------------------------
--------------------------------------------------
--------------------------------------------------
--------------------------------------------------
--------------------------------------------------
------E------------------E------------------------
--------------------------------------------------
-----------------------E--------------------------
--------------------------------------------------
--------------------------------------------------
--------------------------------------------------
--------------------------------------------------
-------------VARMLIED-----------------------------
--------------------------------------------------
--------------------------------------------------
--------------------------------------------------
--------------------------------------------------
--------------------------------------------------
--------------------------------------------------
--------------------------------------------------
--------------------------------------------------
--------------------------------------------------
--------------------------------------------------
--------------------------------------------------
--------------------------------------------------
--------------------------------------------------
--------------------------------------------------
--------------------------------------------------
----------------D-
>KAF8810068.1/1-1691
MSTAI---------------------------------------------
--------------------------------------------------
--------------------------------------------------
--------------------------------------------------
--------------------------------------------------
--------K-ADINELVPRRY---QEEILI--------RAKK-----DNI
IAAMDTGSGKTLISLLLIKWMTAQE-Q---------S---------KGKV
-----VIFLVPQVALV-------EQQGKVLSKHT-N--LKVMKLHGS--L
-E--L-DLSDRSGWQKRF-ESNDVLIMTAQ--------------------
------------------IFLNILTH-SLWSIDKVSL--------MVFDE
CHHTRKNHPYNCILRE-Y-FQ-V-----H--S-SSRPKVFGMTASPIWNT
KNP----------L--------------------ASLTDLEANMDAKVLA
IR--EHVNEL-ADHSPK------PLEV-----------------------
-IK-EYPFP--------P---L-E-----Y---DY-P--SPT--------
---IR-RALDII--D------KS------IWN--QL-N------------
-----I---PWSNIE------------------------------VRYCS
TLNNL-GPYCASLFLYMEIQYYVERILSDNKFQL-MAI---S-P------
-DDIDM--D----VN-IN--L-MP--SA-PVKHI-----P-KD---VFDI
FEILKDFEAF-FPGDF------P---------------------------
---------------------------------------SS-------KS
PITV-PAGWYTPKVHK-LLDILKE--Y--Y--------------------
-------------N----PTFQCIIFVEQRQDALCLARLLQSIP-----H
LMGKFRCGYLIGHGAG-HE--GAS--------------------R--T--
----------ADRRYGDPVKSFR----ERQ------------------I-
-NI-----------------------LIATAVAEEG--------------
------------LDFP-----ACDLVVRFDF------------------L
HHMVGYVQSRGRARN--K-ASTFVVMIRKDDVAQMAKYKALQQSEP----
------------------------VVNNVYQTRHMNR-------------
-------------------------V----E-DD---D-D-NDETHPIDL
AERERYVVPSSKAILTYDNCLALLNHLCALIPRDDFTPV--HVPK--Y--
E------G------------------------------------------
------------------------N--------------------FQVTL
YLPR-ALPLASSDLVYI-GPWKRSKKEARRAVGFKAVMRLRE-IDVFDEH
LLPVSKEAD-------G-------GN----------D----T--SN-SK-
L-GT----IRRNIPCTL-TV---P----VKEPW----CM----G------
---------W-------K-LWIHPLVV-----D-GST--V-AGL-----V
TGT----SLA-P-A-E--V--------M-L-GP----S--K---VWTLP-
AQLLSF------E-----------D--S-D-HERRVAMNEFTRCGILYNI
TGKPFS-P-SL--SLYLVPITP---D---N--RPDFESIKRFLAN---PR
-G--T--SDWSGVS-----EN-DYGRLVFYNRHRMG-RMYS--------L
QRIRWDLSPMSTP----T-P--D-C---R---E---------A--G----
----------F---STYRDCWV--KKW-----------S----R--K--N
-------Y-LV-DMACH-------------------GPLLEGW------F
RP--RPIT-----A-LY--HMNP--GP-D-A---L-----S--PI-HLAR
NGALLPQTACLWFDIPFCVFKAFEVLPVVCHRITHLYRARCARFELSLPP
-M--PHDLVVEALTLPSAD--FPFNNQRLETLGDGVLQLCTTVHLLNHYP
NRHEGQLTTLRQKVVSNRYLLNCALDIGLEHFLISEM-P-S-VY-KWKYT
L--PD-DT------P------------K-----Y-------------F--
--D-------K-DFVPLRSATKMYPRRSL--QDSMEALLGASFLGGG---
---------------VSLALLTGTSLGLDFGGPLPWFM-RYANN------
A----E----------ETP--IAALF---ASLEGSLGYKFRH-ND-----
---ILLEALSHPSFV-AS---S---DF-PSYQRLEFLGD-----------
--------A------VLDLMVVKYLYDKFPNATSHQLSHPRS---KVICA
ASLAHIAVNRLDLHKMILVNNMELNLSIDRAVSILSGVSG-----KEIVE
A--GWKFQPPKALSDVFESVIGAVLVDSGYDYGKTVSVLEYVMSDVLDPL
S-PSVALDPVSDLISWMAGEGCRL---V---T------------------
-------FEK----KSK----------K-VA--L------WESEGIA---
----------------VRVHGVLIVGPIIS---SSLSV--ARFVAAERAL
AILKDP------E------S-AK------CLGQVCNCAQVMEFDD-----
--------------------------------------------------
-----------M-V------------------------------------
----------ID---------S----------------------------
-----------------------P--------------------------
-----M----------I--------------------GPS----------
-----------D--------------------------------------
------N-P-----------------------------------------
--------------------------------------------------
-E-N---VEEVGFN-L-----------------------------T----
-----------------QFEDASPGTPSQCNFIKF---------------
--------------------------------YKIIIAAKDLLPPSDGST
MVLFRNHLSTSISLNGIVSCVINLFEQSKSRDTRSA--------------
--------------------------------------------------
---LRNPWFIVAAVAFSASNRSEAVPKVFEQ-----A------------L
QDL-KT-----------------------------G--------------
-G----S-DKSE-------ELM--LAKKMREALFKSGLISGYPKAINSLK
ALHEV---------------------------------------------
--------------------------------M-----------------
--------------------------------------------------
------------------------------------------P-------
------------------N-E----LQDK---------------------
----EI------------LRDPKISLADYEASGQKLWQSVYGDKADSVQA
LLN-AIYPD----------M----G-------------------------
--------------------------------------------------
--------------------------------------------------
--------------------------------------------------
--------------------------------------------------
--------------------------------------------------
--------------------------------------------------
----------------------------------------WFSRTIGYG-
-----------LTYGH-----------------T----------------
-------------------------EILS------PLETSYTLVAAL---
------I--------------A------------------G----DT---
------------------------------------PQ-QI-TWH-----
---LDG-------AQRA-G-AT------L-DE----V-K----AV-R---
-EI----------------SM--E-V---------AK--LSGICW--RH-
-SVPE---V-D----VT-
>KAF8842543.1/1-1482
MTVTKSIAT-----T------------T-T-----T--------------
-T-----------I----------------------QG-------H----
--------------------------------------------------
--------------------------------------------------
--------------------------------------T-----------
------V---TVNETILPRKY---QEEIFR--------RAQE-----HNI
IAALDTGSGKTLISILLIKWVVLQP-K---------S---------IAKL
-----VVFLVPKVALV-------EQQAEFISSQT-P--LRVRKFHGS--L
-D--L-ELSDRANWKSSF-ENADVVVMTAQ---------------I----
-------------------FLNILTH-SHWSIDRVSL--------IIFDE
CHHTRKNHAYNGIMRE-Y-FQ-V-----H--P-AERPKVFGMTASPIWNP
KDA----------E--------------------GSLLTLEKNLDATVIA
VR--EHVSEL-LENSPR------PIET-----------------------
-VR-EYHPP--------P---D-N-----YL---Y-L--NPN--------
---LW-DTLSLF--Q------S---------G--DV-D------------
-----I---PWDKLQ------------------------------MKYHV
TRNSL-GPYSADLFIYHEVRTRVNQLLLELDASI--DR---T-GDPF-I-
-A-----EDA-MDID-DP-PI-----RQ-STPAI-----P-ID---LEQI
DSILSDFKPF-FDDPS-A--------------------------------
------------------S--------------------PP-------TV
PIPV-PLAWCTPKVKA-LTEILLT--Y--H--------------------
-------------T----PTFHGIVFVEQRQVAACLSKILSNIP-----E
LRGRIRCAELVGHGGG-HG--GRSKGGAN------LGAGSG-V-NVK--G
--------M-GLAKQQDTVRLFKKSYEEGG------------------L-
-NL-----------------------LVATSVAEEG--------------
------------LDFP-----ACDLVIRFDP------------------L
HHMVGYVQSRGRART--K-SSTFVIMVQAGHTAHLDRYKVFQEIEP----
------------------------ELKKVYQTRENPTH----------PD
S---------------PDS------P---SD-SEE--G-E-LEEDDPEDL
AARERYIVPSTGAVLTYGSAIGLINYLCSLIPHDVYTPS--PMPK--Y--
S------G------------------------------------------
------------------------D--------------------YTAVL
ELPS-GLPLPVDHLIYR-GPMRNSKREAKRAVAFMAVKALHK-LDVFDDY
LLPSTGPRG-------K-------SD---------CD----A--DG-RK-
L-LD-----VSGIPDIM-DV---L----VQDPW----TL----G------
---------P-------R-LRMHVISI-----D-GVD--A-AGL-----V
TGT----ELP-A-F-D--L--------T-S-EG----H--A---ITLRC-
TDELMF------D-P---------E--E-E-WETLRMLEEYTKMGIWFCI
SGRPIV-L-PV--TCFLVPLTE---H---N--CIDFEAVRRVVDE---PY
-G--T--YDWSKVT-----AK-DYDTMMVMNSNQYG-RALV--------L
HNVRYDLTALSTP----P-P--G-A---R---E---------A--S----
----------C---STYEEYFA--QRW-----------T----R--KS--
-------R-EA-YIPTD-------------------CPLIEVF------S
IP--RHPS-----G-LY--RPAA--KL-Q-D--VD---K-Y--RR-HTVP
IGSIVPQLACRCVHFSKPVYRAFLFLPRICRRATDLYRAREERLQLGLPP
-I--DDDLLIEGSTLPTTN--ATWNNQRLETLGDSVLKLASTVHIMNKFP
HRHEGQLSQLRQSSVSNRTLLARAKEIGLERFLTSEA-Q-S-LH-AWRYT
I--PE-RS-----D-------------V-----V-------------D--
--Y---------LTQAKHTVQREYPRRSL--QDCMEATLGAAFLTGG---
---------------IVMALRAGDMLGMSVGGVLPWSL-RYSRP------
P----E----------PSS--VPPMF---ADLQATMGYEFHR-SE-----
---LLIEAVTHPSFT-T----S---AG-SSYQRLEFLGD-----------
--------A------VIDLVIMRHLFQQFPDATSGQLSAARS---RAVCG
PTLASVAVNRLELHKHLLINNVELSTAISRHVPLLESLSP-----EDAIL
K--GWKYDPPKALSDVLESLVGAVLVDSAYDFERTAAVVEVLMSDVLDVL
T-TNLPRDPVSELMVWAAVGGCKR---I---A------------------
-------FQK----SQS----------N-AE--L------RRNDSVS---
----------------VIVHDIAVVGPITA---GNLSL--SKGLAAERAR
ALLGDP------S------F-EM------NLTRLCDCRKTTEEPM-----
--------------------------------------------------
-----------D-T------------------------------------
----------SP---------E-P--------------------------
--------------------------------------------------
---------------------T---------G--------D---------
--E---T---AP--------------------------------------
------K-I----------------------------------T------
----------------------DET--------E----------------
----------EGFA------------------------------------
---------------------------------TI---------------
--------------------------------------------------
---------------------------------------------AK-Q-
----------------------KLEE--------------DYL--P----
--------------------------------------------------
-------------------------------LT------EV---------
P-------------------------------------------------
---------E-EP----------------------E--------------
------DD------------------------------------------
--------------------------------------------------
-------------------P----------E-------N-----------
----------------------------D---------------------
-----G--------------------------------------------
-I------L-----------------------------------------
--------------------------------------------------
--------------------------------------------------
--------------------------------------------------
--------------------------------------------------
--------------------------------------------------
--------------------------------------------------
--------------------------------------------------
--------------------------------------------------
--------------------------------------------------
------T--------------G----------------------------
--------------------------------------------------
--------------------------------------------I-----
--------------------------------------------------
------------------
>KAF8881944.1/1-1434
MAIDSGNV------------------------------------------
--------------------------------------------------
-----------------------------------N--------------
--------------------------------------------------
--------------------------------------------------
--AVLQ--A-AKLEELVPRQY---QEEVFS--------RAQK-----GNI
IAALDTGSGKTLISLLLIKWIASLE-K---------T---------KEKA
-----IIFLVPKVTLV-------EQQYSYIKRNS-T--LKVGKLHGA--Q
-D--L-DLSDRTGWKRRL-ESCDVIVMTAQ--------------------
------------------IFLNILTH-SLWTMEKVAL--------MIFDE
CHHARKNHPYNAILRE-Y-SY-C-----P--T-VSRPKVFGMTASPIWNI
KDP----------V--------------------GSLTVLEANLDAKVTA
VR--EHVEEL-AVYSPK------ALEF-----------------------
-IK-EFPPP--------P---E-T-----FD--DY-P--SPT--------
---IY-QCFKVI--D------QR------TWG--QL-D------------
-----I---PWTNID------------------------------LRYQV
TLSNI-GPYCASMFLYLEIQHHIMGIIAETKGKL-LED---D--------
-DETRM--E----G--VL--W-SS--VS-SPKAL-----P-QE---FYLI
MDILLEFHSC-FPTDI------T---------------------------
---------------------------------------ST-------TV
PIPI-PLDWCTPKVKV-LVEILLA--YLGR--------------------
-------------S----PTFQCIIFVEQRQVASSLSKILPAIP-----E
LTDNIFCAFLVGEGVN-SE--GAS--------------------T--Q--
----------TNKHYGDPVKLFR----DRK------------------I-
-NV-----------------------LIATSVAEEG--------------
------------LDFQ-----ECDLVVRFDG------------------L
HHMVGYVQSRGRARK--S-DSTFIIMVQQDDNAQLKKYHDLKTKEP----
------------------------EVKHVYRTRHMAVD----------D-
-----------------KE-----SD----G-DQ---TDS-DEETDPTDL
LARERYLVPSTGATLTYDNSLSLLNHLCSLIPRDAFTQV--HKPK--Y--
T------G------------------------------------------
------------------------D--------------------FEATV
HLPR-VLPVSAAELNFT-GPIRRSKKEAKRAAAFKAVKRLRE-LDVFDEY
LLPTSKDEG-------E-------EV---------VK----Y--SA-GK-
I-S-------QIIPQMM-TI---D----VRDPW----CI----G------
---------E-------K-LWLHTIVI-----D-SEA--A-AGL-----V
TGT----PIA-P-E-E--T--------K-I-GG----F--P---VQTLP-
AKLLRF------D-E---------D--L-E-HEQRAAMQEFTKLGIWCNI
NAKKIT-G-PL--SLYMVPITP---D---H--QPDFEAIQVLLAN---PR
-G--I--DDWSGIS-----EE-HCNKLIVLSKNQYY-RAFL--------L
RSIRPELTPMSHR----L-S--G-S---L---D---------S--T----
----------G---QTYFDHWV--EVW-----------P----M--N---
-------R-KW-VVPTD-------------------GAILEVT------P
LL--RSNM-----G-TY--SLDT--NS-E-P---T-----D--TV-LSVT
SNRFLPQKSSPWFPMSYSVRRAYEIMPVLCHRITNVYRASCARHELKLPS
-I--PTSLMIESFTIPSAS--MPFNNQRLETLGDAVLQLCTTIHLLNQYP
NRHEGQLTALRQLHVSNKYLLRRALDLGLERYVNTEI-P-S-IRRGWRYI
L--SV-TG------S------------S-----E----------------
--G-------A--GPDTRSISRQYPRRSL--QDCMEALLGASFVAGG---
---------------VSLALYTGTALGLEFGGSIPWFM-RYSQI------
Y----N----------PAP--ITSLF---TGLEEALGYIFHY-NH-----
---LVLESLTHPSFT-N----S---EV-PSYQRLEFLGD-----------
--------A------IIELVVMKYLFDKFPHATSHQLSLSRA---RAICS
PTLAYLTVKRLGLHKMMLVNSMALSQALNVYVPLFEGLSG-----KEVVK
A--SWKYDPPKALSDVFESIIGAVLVDSGYDYEKTAAVVEYVMDDVLEAL
S-PAVQKDPVSELTEWLAGSGCRS---L---H------------------
-------FEK----RVK----------E-TD--P------HGLEGVV---
----------------AIVHGNLIVGPIIS---ATPQV--AKFVAAERAL
AILKDS------E------S-DK------SLSCLCNCASVMDVVS-----
--------------------------------------------------
--------------------------------------------------
----------TA--------------------------------------
--------------------------------------------------
--------------------------------------------------
--------------------------------------------------
--------------------------------------------------
--------------------------------------------------
--------------------------------------------------
--------------------------------------------------
--------------------------------------------------
--------------------------------------------------
--------------------------------------------------
--------------------------------------------------
--------------------------------------------------
---------DVN-------KGF----------------------------
--------------------------------------------------
--------------------------------S-----------------
--------------------------------------------------
------------------------------------------K-LSI---
------------------D-S-----------------------------
--------------------------------------------------
--------------------------------------------------
--------------------------------------------------
--------------------------------------------------
--------------------------------------------------
--------------------------------------------------
--------------------------------------------------
--------------------------------------------------
--------------------------------------------------
--------------------------------------------------
--------------------------------------------------
--------------------------------------------------
--------------------------------------------------
------------AVGDP-S-DG------E-DE----D-E-----V-T---
-GI----------------LV--Q-V---------ED-------------
-KV-----V-------N-
>KAF8894762.1/1-1342
MGD-----------------------------------------------
--------------------------------------------------
--------------------------------------------------
--------------------------------------------------
--------------------------------------------------
------------TEAQIPRRY---QEEVFI--------KAQT-----GNI
VAALQTGSGKTLISLLLIKWTAAKP-E---------S---------KGKF
-----IIFLAPKVALV-------EQQAKFISQNT-P--LHSH--------
---------REDAWSKRF-REVDVFVMTAQ--------------------
------------------TCLNLLSH-SIWSFERVSL--------LIFDE
CHHARKNHPYNSIMRE-Y-FQ-K----------SSRPKIFGMTASPIWNP
KDP----------E--------------------KSLAELERNLDAKVIG
VH--ENVEEL-HTCAPK------AVEV-----------------------
-LR-YYSPP--------P---Q-E-----Y---DY-P--EPS--------
---LW-KCLRVF--P------VS------LWD--TL-E------------
-----I---PWLGIE------------------------------MRYYA
TLGNL-GPYCASLFLFSEMNQHIHRILKEAES-L-DG----L-D--M---
--AMDI--D-------F---P--F--PM-QAKEP-----P-PE---IFEV
ADILIGFRDF-FAA------------------------------------
-------------------------------------------------A
PFPI-HLHWCSPKIKS-LVGLLLE--H--Y--------------------
-------------S----PGFQGIVFVEQRQVAACLAQCLPRIS-----E
LGGTIKCSYLVGHGLS-KE--SIA--------------------I--C--
--------K-ATDPGRDAIQEFR----DGT------------------I-
-NL-------------------------------QG--------------
------------LDFP-----ACDFVIRFDA------------------L
QHMVGYVQSRGRARN--K-ASTFIVMIQERDDAQIERSFGG---------
--------------------------------------------------
------------------------DD----D--DD--DG--VDDISPVDL
AERERYVVESTGAVLSYENSIQLLNHLCSLIPRDSFTPP--HMPR--Y--
S------G------------------------------------------
------------------------D--------------------FQATV
HLPS-SIPLPAEDITFT--------EEAKRAVAFLAVKHLHV-LDVFNDY
LLPSSGK-----------------ES---------ED----K--AT-RP-
N-FD-----ANKIPTIV-NA---S----VADPW----VI----G------
---------L-------N-LWIHPVLI-----D-GRC--I-AGL-----I
TGT----NLP-P-V-S--I--------K-Y-HG----F--H---VSTSD-
PQLLAF------S-K---------I--E-E-YGQRRSLEEYTKLGIWYTN
TTRPFK-N--T--GVFLVPITE---D---S--QPDFDTMHTLLSN---PR
-G--N--YDWTGIG-----DE-AAGKLLLMNDNEIG-RTRL--------L
RRICHDLNPMSAP----T-I--G-S---R---E---------D--G----
----------Y---KTYYDFFI--QKW-----------S----S--K--K
---RG-KR-LP-HVPLD-------------------GPLVECL------L
LP--QSTS-----S-VY--SLGP--SS-D-N---------Q--AE-STVL
QGDIAPQGCCRWVAMTLDIRRAFEILPSLCHRLTDIYRARRIRSALALPP
-I--NDDLLIEALTLPSTG--AGYSNQRLETLGDAVLEICTTVHLMNKYP
YRHEGQLSTLRSS------------DILLERFLTSEM-Q-S-GT-KWRYI
Q--SE-APLN---EC------------------R----------------
--D-------E--PHPPRFVNRQYPRRSL--QDCMEAILGASFLSGG---
---------------ISMALRAGESLGMAFGGDEPWST-RYRQP------
L---------------RSA--SSALF---KKLQDSIGYEFNN-GL-----
---LLVEAVTHPSFT-TT---P---GE-KTYQRLE---------------
-----------------------YLYDKFPLATSEQLSMPRS---KAVCS
AALAYIAVRHLDLHKMMLVNNIELESAVSRYAPLLEGMSA-----EEIVH
R--GWRYSPPKALSDVFESVVGAVFVDSGYDYDRVEAVVELVMTDVLEAL
S-PSMRKNPVSELTEWVSQSGCHM---L---T------------------
-------IKE----IEV----------E-KN--G------TQRNGIV---
----------------ILVHKTTVCGPIIS---QNPSV--ARFVASERAM
SILKNQ------E------S-SK------RLSELCTCGTTANKPT-----
--------------------------------------------------
-----------I-S------------------------------------
----------FS--------AP-D--------------------------
-----------------------F--------------------------
-------------------------------------LNH----------
--------------------------------------------------
-------------------------------------------E------
--------------------------------------------------
---N---TT-----------------------------------------
--------------------------------------------------
--------------------------------------------------
--------------------------------------------------
--------------------------------------------------
--------------------------------------------------
-N--PG--------------------------------------------
--V---A-------------ED----------------------------
--------------------------------------------------
--------------------------------------------------
--------------------------------------------------
---------------------------------------------TP---
--------------HVPDDDD-----------------------------
--------------------------------------------------
--------------------------------------------------
--------------------------------------------------
--------------------------------------------------
--------------------------------------------------
--------------------------------------------------
--------------------------------------------------
--------------------------------------------------
--------------------------------------------------
--------------------------------------------------
--------------------------------------------------
--------------------------------------------------
--------------------------------------------------
----------------D-G-EA------W-ER-----EE-----V-V---
-SLLT------------------T-F---------T--------------
------------------
>KAF8968313.1/1-1449
MSLPSADG------------------------------------------
--------------------------------------------------
--------------------------------------------------
--------------------------------------------------
--------------------------------------------------
----FQ--P-VLNDDLLPRRY---QEEVFE--------RAQK-----GNI
IAALNTGSGKTLISLLLIKWITSLE-S---------S---------RRKA
-----IIFLVPKVTLV-------EQQAKYLSAKT-P--LRITKLHGA--L
-D--L-DLSDRRGWKKRF-EDCDVLVMTAQ--------------------
------------------IFLNVITH-SLWSIDKVSL--------MIFDE
CHHARKNHPYNSILRE-Y-FQ-VK----P--P-HNKPKIFGMTASPIWSV
KDP----------L--------------------GSITTLEENMDAKVIG
VR--ENIGEL-LVHSPK------AQEL-----------------------
-IK-EYPFP--------P---E-N-----F---DY-P--SPT--------
---IY-ECFQVI--D------RP------IWD--QL-D------------
-----I---PWSNIE------------------------------VRYLA
TLYNL-GPYCASLYLYLEIQHHIEGILIENKHKL-MDD---I-S------
-ELDEM--D----G--VM--P-SS--TP-PSKKL-----P-ED---FFLI
LDILLDFKSF-FPPNM------M---------------------------
---------------------------------------TS-------VI
PIAV-NLDWCTPKVKV-LVDILLE--Y--H--------------------
-------------T----ATFQGIIFVEQRQVASSLSKVLQVIP-----E
LSGKIRCAFLVGQGVN-SD--GVS--------------------K--Q--
--------T-DRYYDEDPVKLFR----KGV------------------I-
-NI-----------------------LIATSVAEEG--------------
------------LDFP-----KCDLVVRFDT------------------L
HHMIGYVQSRGRARK--K-ASTFIVMLQKGDVAQREKYRILQEKEP----
------------------------EINQVYQTRHGNVE----------E-
-----------------E-------E----D-EE---DDG-DDESHAADL
LERERYVVPSTGAILTYDNSLNLLNYLCSLIPRDAFTPV--HVPK--F--
A------G------------------------------------------
------------------------D--------------------FQAML
RLPR-ALPLALNDLIYV-GPPKRSKKEAKRAVAFMAVKRLRK-LDVFDEY
LLPVPNGSD-------N-------EE-I-----KIKH----P--DG-K--
--KN-----IRNIPPII-TV---P----VRDPW----CM----G------
---------Q-------K-LWLHPIMI-----D-GQV--I-AGL-----V
TGT----ALP-M-E-E--V--------M-T-GS----T--H---VKTLS-
AEPLTF------D-E---------A--S-E-HERRADMKEFTRLGIWHNN
TSSPFP-A-SL--SFYLVPITQ---N---Y--QPDFEAIRRLVDN---PR
-G--S--SDWSQIS-----DA-DYDKLIVLNFNRFG-STHL--------L
RRIRHDLSPMSSP----L-P--G-S---R---E---------A--Q----
----------F---PTYRDYWL--QKW-----------S----R--K--A
-------R-EA-VVPKN-------------------GPLLETF------L
LP--RSNM-----G-TY--ELNP--SF-R-H---S-----V--PV-QSAR
DGRLLPQGCSTWLAISYHVRRAFEVLPVLCHHMTSAFRARCARYELGLPL
-I--PSNLMIEAFTIPSAA--LPFSNQRMETLGDAVLQLCTTVHLLNQYP
NRHEGQLSKLRQKAVSNKYLMHRALDLGFESFVNSEI-P-S-VY-KWRYV
L--PD-GI------L------------P-----Y-------------P--
-DV-------T--APPVRYATREFPRRSL--QDCMEAILGASFLAGS---
---------------IPVALQTGTILGLEFGGPLPWPI-RYHRD------
A----E----------PSQ--ITSLF---AGLENNLGYRFQH-NH-----
---LLLESLTHPSFS-D----S---EG-PSYQRLEFLGD-----------
--------A------ILDLVVVKYLYDKFPHATSHQLAFPRT---KAICA
PTLANLAVRRLGLHKMMLVNNLELNLAIDRYVPLLEEVSG-----QEIVK
F--GWKFDPPKAISDVFESLVGAILVDSGYDYEKTAGIVEYVMEDVLESL
S-PDVAKDPISDLIEWMAGAGCML---I---T------------------
-------FEK----RLK----------K-TE--H------WEREGFV---
----------------VLVHGEHVVGPIVS---TSLTV--AKFLAAERAI
AILKDS------K------S-EK------SLTHLCDCGILMDIVT-----
--------------------------------------------------
-----------H-D------------------------------------
----------GP---------T----------------------------
-----------------------G--------------------------
---G-S-------------------------------LLS----------
--------------------------------------------------
--------------------------------------------------
--------------------------------------------------
---D---SA------L-----------------------------L----
--------------------------------------------------
--------------------------------------------------
--------------------------------------------------
--------------------------------------------------
-------------------------------------------------L
AD--KS-----------------------------D--------------
-L----S-D--C-------EGI----------------------------
--------------------------------------------------
--------------------------------E-----------------
--------------------------------------------------
------------------------------------------D-VAL---
------------------L-R-----------------------------
--------------------------------------------------
--P-----------------------------------------------
--------------------------------------------------
--------------------------------------------------
--------------------------------------------------
--------------------------------------------------
--------------------------------------------------
--------------------------------------------------
--------------------------------------------------
--------------------------------------------------
--------------------------------------------------
--------------------------------------------------
--------------------------------------------------
----------------Q-A-EK------E-------D-N-----M-----
--V-----------------L--Y-V---------DG-------------
-IAGC---V-------D-
>KAF9009493.1/1-1379
MTD-----------------------------------------------
--------------------------------------------------
--------------------------------------------------
--------------------------------------------------
--------------------------------------------------
------------TGNLVPRRY---QEEILV--------QAQK-----GNI
IAALDTGSGKTLISRMLILWVSIQP-S---------S---------KGKA
-----IIFLVPRVTLV-------AQQAAFLADRT-S--LRVMQLYGA--L
-E--M-DLTDRKGWKKKF-NSCDVFVMTPQ--------------------
------------------IFLNLITH-SLWRIDKVSL--------MVFDE
CHHARKSHPYNSIMRE-Y-FH-V-----N--P-ISRPKIFGMTASPIWNP
KEP----------Q--------------------TSLATLEANLDAKVIG
VR--EHVDEL-KQHAPK------PTEE-----------------------
-LW-EL--------------------------------------------
-----------------------------------L-D------------
-----I---PWINIQ------------------------------PRYYS
TYYHL-GPYCASLFLYFELQIHFTRIRREYRPVD---E--DV-D--M--E
-DASII--------------P--N--PI-AAKTL-----P-AD---FFDI
EDIVSGYESF-FVCPT------N---------------------------
---------------------------------------PL-------EL
PIAV-PLEWCTPKLRE-LVNILLA--Y--R--------------------
-------------S----ETFQAIIFVEQRQVAACLSKVLPYIP-----E
LTGVVRSAYLVGQGAS-ND--GVS--------------------R-----
----------TDLFQGDAVKLFR----EGK------------------V-
-NI-----------------------LIATSVAEEG--------------
------------LDFP-----ACDVVVRYDP------------------L
QHMVGYVQSRGRARN--K-ASTFIIMIQENDITQLARYKALQDAEP----
------------------------EVKQAYQKYMDNLM----------I-
-----------------DE-----PM------DEA--SD--QEDIDPMDI
IERERFVVPSTGAILTYDNSLDLLGRLCSLIPRDIFTPV--YKPK--Y--
T------G------------------------------------------
------------------------S--------------------FEVLV
ELPA-GLPLPPSDLGYY-GPLKRTKKEAKRAAAFHAVKRLYE-LNVFDEY
LLPITDSP----------------DE---------DD----V--SG-WK-
V--D-----MKNMPNTM-TV---S----VVDPW----VL----G------
---------P-------K-LWLHYVLV-----D-GRR--V-AGL-----I
TGT----SLP-C-V-N--L--------R-H-FG----L--H---LQTEP-
GKQLAF------S-V-----------------EQRHCMKEFTNLGIWYRI
TGSPHS-D-LP--SLYIVPLTT---D---G--RVDFKAIDILLLH---PN
-G--C--VNWDIAP-----KD----DIFVSNINEIG-RLRK--------L
VCFRHDISTASKP----P-P--G-S---R---E---------D--G----
----------F---DTYYNFFV--YKW-----------T----R--K--K
-------R-YA-LIPHD-------------------GPMLETI------I
LP--RCDF-----G-AY--NIYP--SR-D-E---D-----V--RE-IIIP
NGGLIPLEYSRWIPMSADVLHTFELLPVLCRRITDLYRIQRARMSLSLPS
-V--YEDVLIEALTLPCVA--ANYSNQRLETLGDAVLELCTTVHLYNKYP
TRHEGQLTKLRKQVISNRYLLARAKRIGLEQFITSEI-L-S-VF-KWRYV
L--SS-PE------D------------R-----Y----------------
----------S--TTPTRRRLRDYPRRSL--QDCMEALLGASFHTGG---
---------------IPMALQMGTAMDLEFGGVVPWSL-RYVPQ------
C----V----------TGS--IPSLF---SDLQIELGYNFKS-NR-----
---IILEALTHPSFA-SP---V---DG-PSYQRLEFLGD-----------
--------A------LLDLVVVKYLYDKFPNATSHQLAFPRT---KAICA
PALAWLAVRKLHLYKVLLVNNVELSAAIEPYIPLLESTSA-----AEIVN
K--GWRYDPPKVVSDIFESVMGAVLIDSGYNYELAAAVVEHAMEDVLSLL
S-PSVAKDPVSELTEWAGAFGCTK---L---A------------------
-------FSK----VLK----------E-GT--T------V-RYGIS---
----------------ILVHDHVVVGPIVS---ASIGV--AKFVAAERAL
AVLRDS------S------S-NK------HLSCFCECSRATDVTP-----
--------------------------------------------------
-----------T-V------------------------------------
----------S----------A-V--------------------------
-----------------------S--------------------------
--------------------------------------TS----------
--------------------------------------------------
-------------------------------------------A------
--------------------------------------------------
---S---VVN----------------------------------------
--------------------------------------------------
--------------------------------------------------
--------------------------------------------------
--------------------------------------------------
--------------------------------------------------
-D--DF--------------------------------------------
--L-----------------------------------------------
--------------------------------------------------
--------------------------------------------------
--------------------------------------------------
--------------------------------------------------
--------------------------------------------------
--------------------------------------------------
--------------------------------------------------
--------------------------------------------------
--------------------------------------------------
--------------------------------------------------
--------------------------------------------------
--------------------------------------------------
--------------------------------------------------
--------------------------------------------------
--------------------------------------------------
--------------------------------------------------
--------------------------------------------------
--------------------------------------------------
--------------------EV------S-EA-----EE-----V-H---
-NLLVTTGNGYSWSS-----L--L-I---------D--------------
----D-------------
>KAF9025151.1/1-1256
MSV-----------------------------------------------
--------------------------------------------------
--------------------------------------------------
--------------------------------------------------
--------------------------------------------------
-------------ETLIPRRY---QEEIFV--------KAQT-----SNV
IAALDTGSGKTFISTLLIKWIAVQP-S---------S---------YSKS
-----VVFLVPKVALA-------EQQADFITRNT-S--FRVLKIYGS--M
-D--V-DVSDREGWESKF-AQHDVIVTTPQ--------------------
------------------VFYNLITH-SVWKISKVSL--------LVFDE
CHHTRKNHPYNMIMRE-Y-QI-A-----P---------------------
--------------------------------------------------
--------------------------------------------------
--------------------------------------------------
----------------------------------EL-D------------
-----L---EWEVIE------------------------------RRYQV
TLFNL-GPFCAAMYLHKEMWTRIRALIVQRSNY--DE-------------
----------------------VV--SG-TSKAL-----P-DD---IYHV
AEILLDYQSF-FT-------------------------------------
--------------------------------------------------
----------------------PD--H--H--------------------
-------------S----PTFQGIVFVEQRQVAACLADILPNVP-----E
LKGLITCADLVGKASS-VE--GIS--------------------------
----------NARGNSNAVLAFR----QKK------------------V-
-NL-----------------------LIATNVAEEG--------------
------------LDFP-----ACDLVIRFDK------------------V
QHLVGYVQSRGRARN--K-ASTFIIMVQSDDTEYLKKFNSLSSSEP----
------------------------ALKTLYQTRAETLK----------Q-
-----------------KE-----TV----E-PID---DE-DDDIDDADL
QARARYVVPGTGAFLTYDNAVNLIGYLCALIPVDKYTSP--QLPE--Y--
T------D------------------------------------------
------------------------H--------------------HSSVL
RLPA-CLPLPPEDLVFK-GPLRHSKKEAKRAVAFMAVKRLHQ-LDVLDDY
LLPVANKRG-------K-------GT---------RD----L--EG-RR-
L-MP-----LSAVPVIM-DV---I----VRDPW----TM----G------
---------E-------A-LWLHVVYV-----D-DHP--V-GGL-----V
TGT----DLP-P-V-A--V--------R-S-HD----Y--L---AETRA-
SMRLDL------D-D---------R--------ERSVMDRFTRLAIWHIN
TAKDIN-S-PL--SLFLVPITD---Q---H--DPDFPAMERLLSN---PY
-G--D--PDWSLVT-----EE-SCDRCMIVNINERG-RPYL--------L
RRIRRDLSPQSPL------P--A-D---S---K---------I--S----
----------F---ATYYEYWK--DRW-----------T----R--D--K
-------W-TP-LIPTD-------------------GPLIEVS------R
LH--RLNA-----A-KY--HLDK--SP-------S---E----R--PTSY
APILLPLGSCGWLAMSWDVLRAYQVLPHLTRRLTDIFRARAARFELGIPP
-A--MDDLLVQALTIPGAG--ASYSNQRLETLGDAVLKLCTTVHLFNKYP
YRHEGQLDIMRQNCVSNRFLMTRALEIGLQRFISGET-H-S-VL-AWRYV
V--DD-G-------------------------------------------
---------------AVRCARRDVPRRSL--QDCMEATLGAVFATGG---
---------------IPMALRAGVALGLSMGGPESWRS-GMGAD------
R---------------AGR--WRRCF---GISNVILGTSFAM-GGCWRKR
LPIRLLPRLKRPCRT-S----G---SS--SSE-----TV-----------
--------A------VLDIVVLEHLYKKFPTASSAQLHLPKS---RVVCA
SALAFLAVKHLGLHKLALINNVDLSMAIDQAIPVLESLTP-----KDILT
H--GWKYHPPKALSDFFESIMGAVLVDSGYDYERTAAVVECVMACLLDEV
S-PSLKQDPVTELHHWVAKAGCRM--KP---N------------------
-------FSS----H---------------P--K------GARIGVA---
----------------VSLHDVHLVGPIAS---AFKPT--AKFAAAERAL
ALLKDP------T------K-AT------SLEHICVCGKLEDELA-----
--------------------------------------------------
-----------T-L------------------------------------
----------LN--------------------------------------
--------------------------------------------------
------VD------------------------------Y-----------
--------------------------------------------------
--------------------------------------------------
--------------------------------------------------
--------------------------------------------------
--------------------------------------------------
--------------------------------------------------
--------------------------------------------------
--------------------------------------------------
--------------------------------------------------
----PS--------------------------------------------
-I-D----TPIQ-------STFL---------------------------
--------------------------------------------------
--------------------------------------------------
--------------------------------------------------
--------------------------------------------------
--------------------------------------------------
--------------------------------------------------
--------------------------------------------------
--------------------------------------------------
--------------------------------------------------
--------------------------------------------------
--------------------------------------------------
--------------------------------------------------
--------------------------------------------------
--------------------------------------------------
--------------------------------------------------
--------------------------------------------------
--------------------------------------------------
--------------------------------------------------
--------------------------------------------------
--------------------HDVD-T------------------------
---VH-----------K-
>KAF9036791.1/1-1474
MT------------------------------------------------
--------------------------------------------------
--------------------------------------------------
--------------------------------------------------
--------------------------------------------------
-------------QTDIPRKY---QEEIFL--------RARK-----ENI
IAAMNTGSGKTLISLLLIKWIASQE-A---------H---------KGKV
-----IIFLVPKVTLV-------KQQATYLQQRL-PSEFKVTMLYGA--L
-E--T-DLTDRKGWKKRM-DGSGVLVMTAQ--------------------
------------------IFLNLLTH-SLWGLNKVSL--------LIFDE
CHHARKNHPYNVIMRE-Y-FH-SK----P--G-SDVPKVFGMTASPTWDV
KDP----------Q--------------------RSMEELEQNLDAKIIG
VR--EHVQEM-EEHSAT------PTEI-----------------------
-IK-LYPYP--------P---E-S-----Y---DY-P--YPT--------
---IY-QALAVI--D------IQ------TWD--KL-A------------
-----I---PWMMIH------------------------------NRYQG
TLYNL-GLIPASMFLFQEIQYHVSTFVQENRHRV-LRA---M-EA-D--H
-DAMNT--DT-QDG--QG--Q-PI--ST-AKSSL-----P-EE---LFLV
IDILVDYQSV-FFPDD------P---------------------------
---------------------------------------SL-------S-
LEQD-LMNWSTPKVQT-LVDLLLE--Y--H--------------------
-------------T----PTFQCIVFVEQRQTASTLARMLDLTP-----R
IRGKIRCGHLVGIGVG-AD--GLS--------------------R--Q--
----------NDVSTRDVVQEFR----DGK------------------I-
-NT-----------------------LIATSVAEEG--------------
------------LDFK-----ECDLVIRFDG------------------L
PHNVAYVQSRGRARK--R-SSTFVVLVAEGDVAQIARYESLRDKEP----
------------------------VLKIAYQTRHLQIE----------E-
-----------------GIRSEDADA----G-SD---EED-MDDTHPADL
ADRERHV-EASGAILTYDNCLSLLNNLCSLIPRDQYTAV--HVPV--Y--
T------Y------------------------------------------
------------------------NYITLSTTMIADPSFDPYAVGYTVTL
SLPG-ALSLPRSELIYE-GPPKRTKREAKRAAAWKAVRRLRE-LDVFDEH
LYAVPVDED-------D-------DQDGTVGRLKAAN----A--DA-R--
--KA-----VKDAGPIM-NV---E----VVDPW----VI----G------
---------Q-------K-LWIHLVLI-----D-EEV--V-GGL-----V
CST----AFP-P-L-D--I--------F-S-GS----Q--R---VRTLK-
PRVLPL------I-----------N--G-K-AE--------KMTSVWMAN
TGKKLA-P-QV--GFYFVPVTE---E---G--QPDFQTMNVVLEN---PR
-G--C--SDWSSIN-----EA-HNDNLLVHCR--------H--------L
MGIRHDLSPLSTP----L-P--G-S---R---E---------D--K----
----------H---ATYQAFWN--AEW-----------S----R--K--T
-------K-QI-DAPAD-------------------GPLIEVI------R
IV--RNNS-----S-ST--SLDP--TT---K---T-----P--PV-HTVE
NGRIFPLKSCTWYPYPVALRNAYILLPELAYRLTVRYRAHRIHTALALPP
-M--PSPLLFEALTIPSAH--REYNNQRLETLGDAVLQVLTTIHLFMHYP
NRHEGQLTRLRQRCVANRCLFQRAHDVGLERYINTET-P-H-QP-KWRYG
L--PV-DA------K------------P-----Y-------------N--
-EQ-------D--RRLRKEARRAVPRRSL--QDCMEALLGASYLLGG---
---------------VDIAMRTASVLGLEVGAPVPWFM-RSTET------
KAV-YE----------GDE--LPLMF---QGLENNLGYRFKN-TD-----
---VLREALSHPSFA-T--------DG-SSYQRLEFLGD-----------
--------A------ILDLVVTDYLFQKFPLATSHQLSHAKS---RAICS
PTLALVVVRKLKLHNLLLINSVDLNFAIEQYIPILESLSA-----QDVLR
N--GWRYDPPKAISDVFESVMGAVFVDTGYDYEKTAQVMRVAMEEILDYV
S-PDLALDPMSELTKWVAANGCQA--NV---R------------------
-------LNT----DTS---QITSKKVK-NQ--A------FGKDDIS---
----------------ILLHDTVVVGPVAS---TSLQV--AKFMAAEKAL
AILQNE------N------S-DK------SLKKVCVCSQINDAAD-----
--------------------------------------------------
-----------A-L------------------------------------
----------AL---------S----------------------------
-----------------------T--------------------------
-----VSD-----------------------------PVT----------
--------------------------------------------------
--------------------------------------------------
--------------------------------------------------
---E---E------------------------------------------
--------------------------------------------------
--------------------------------------------------
--------------------------------------------------
--------------------------------------------------
-------------------------------------------------D
G-------------------------------------------------
--------DGSE-------LGY--A-------------------------
--------------------------------------------------
--------------------------------------------------
--------------------------------------------------
------------------------------------------S-SSE---
------------------G-EKE---------------------------
-----------------------------------------------VES
VLLVTK--------------------------------------------
--------------------------------------------------
--------------------------------------------------
--------------------------------------------------
--------------------------------------------------
--------------------------------------------------
--------------------------------------------------
--------------------------------------------------
--------------------------------------------------
--------------------------------------------------
--------------------------------------------------
--------------------------------------------------
------------KEEEA-A-PS------I-DD-IGRS-D-----A-----
-DM----------------MV-----------------------------
----------------V-
>KAF9068359.1/1-1375
MTT-----------------------------------------------
--------------------------------------------------
--------------------------------------------------
--------------------------------------------------
--------------------------------------------------
-------------TELLPRKY---QEEIFL--------QAQQ-----CNV
IAALDTGSGKTFISTLLFKWIAAKN-V---------G---------RAKM
-----MMF-VPKVPLV-------EQQGDFIAKHS-S--LRVLKLHGA--S
-N--I-NTSDRKRWQNQF-EQYDVFVMTAQ--------------------
------------------IFLNFLTH-SLIKIQEVSL--------MVFDE
CHHARKNHPYAIIMKE-Y-SQ-C-----P--V-DKRPKIFGMTASPIWNS
KNP----------L--------------------ASLQLLEATLDAKVIG
VR--EHVEEL-SGNIPK------PTEI-----------------------
-MK-LFPPP--------L---E-D-----YEDYGY-P--SPS--------
---LW-MALSVF--E------LL------RDV--QVED------------
-----S---PWKDIE------------------------------RRYHV
TYYNL-GPYAASLYLFTETCHLITRLFTMYRNAE-ET-------------
--ENDL--A----------V---P--ST-SPQEI-----P-AE---LFDI
ADILVDFQPY-FAHID------D---------------------------
---------------------------------------PL-------LT
PMKL-SLDWCTPKVRT-LIEVLRG--H--I--------------------
-------------S----PTFQGIIFVEQRQIASTLSKILPLIP-----E
LAGFMKCGILVGNSNG-AP-------------------------K--E--
--------I-GSDSQAQVVSAFR----KRE------------------I-
-NL-----------------------IIATSVAEEG--------------
------------LDFP-----ACDVVVRFDS------------------L
EHHVAYVQSRGRARN--K-SSNFIVMIQQDDHVNQERYQKLIATEP----
------------------------TLKEAYQVQLNDH-------------
-----------------IP-----QP----D-DD----DG-DEEESFADL
TSRERYIVPSTSAFVTYDNAISLIGHLCSLIPHDLYTAP--LLPVFTY--
A------N------------------------------------------
------------------------G--------------------FQCTL
SLPG-SLPLSPGDLIYV-GPVKRTKKEAKRAVSFLAVKRLHG-LDVFDNY
LLPAGS-RG-------T-------DF---------ED----V--EG-KP-
I-PD-----MSFIPAMI-CC---Q----VRDPW----II----T------
---------Q-------Q-LFMHPVVV-----D-GKI--R-AGL-----V
TGT----RLA-P-V-K--I--------K-Y-HG----S--L---VETQA-
GRLLKF------S-G---------D--E-E-MERLRLMENYTARGIQIRI
SASPSA-G-RP--SLFLVPLTL---H---T--TVDFYAIEQLVSN---PL
-G--H--SDWSAVK-----SE-HYGRLLVLNVNQPG-RIWL--------L
SGVRDDLTPMSIM----S-D--A-P---T---E---------E-------
----------P---LTYREYYM--HKW-----------T----R--K--K
-------W-TA-RVPEA-------------------GPMLDLT------K
LS--RSND-----T-NY--ALSM--EN---H---P---V----AG-EPCP
NGTLIPQGCCTWLSMSHDMVLAFGILPSLVHRITDIYRVRTAKFELNLPP
-I--LDNLMVQALTIPSAL--AGYNNQRLETLGDAVLELCTTVHLLNRFP
YRHEGQLDIIRQRSVCNRFLLYRALDVGLDRFITSEN-H-K-IK-AWRQV
V--DE-KS-----DE-----------------------------------
-------------VMPRWYASRSYPRRSL--QDCMEATLGAAFVTGG---
---------------IPMALRAGVALGLMFGGPTPWPV-RYDPV------
E---------------PNG--VSNMF---ETLQQQLGYTFCN-GR-----
---LLREALTHPSFA-SA---VE--MI-PSYQRLEFLGD-----------
--------A------ILNLVVVHYLYNKYPGAASEQLALPRT---KAVCA
QALAYLAVRKLELHRVVLINNFDLSRAIDSYVPHLQEASP-----QTIIN
T--GWKFDPPKVLSDVFESIVGAVLIDSGYNYEKTAGIVEGVMEDILDIL
S-PAVRLDPISTLVQWIAAFKCQE--KA---K------------------
-------FSV----A---------------S--K------GGQDGMQ---
----------------VILHDVIIAGPIIS---ASMTV--AKNLAAERAL
SILQDA------D------Q-VH------CLSRVCTCGIRSVSKM-----
--------------------------------------------------
-----------E-S------------------------------------
----------LR--------------------------------------
--------------------------------------------------
--------------------------------------------------
--------------------------------------------------
--------------------------------------------------
--------------------------------------------------
--------------------------------------------------
--------------------------------------------------
--------------------------------------------------
--------------------------------------------------
--------------------------------------------------
--------------------------------------------------
----ED--------------------------------------------
---S----DDNE-------E------------------------------
--------------------------------------------------
--------------------------------------------------
--------------------------------------------------
--------------------------------------------------
--------------------------------------------------
--------------------------------------------------
--------------------------------------------------
--------------------------------------------------
--------------------------------------------------
--------------------------------------------------
--------------------------------------------------
--------------------------------------------------
--------------------------------------------------
--------------------------------------------------
--------------------------------------------------
--------------------------------------------------
--------------------------------------------------
--------------------------------------------------
--------------------------------------------------
--------------------------------------------------
-----------------P
>KAF9228691.1/1-1482
MTVTKSIAT-----T------------T-T-----T--------------
-T-----------T----------------------QG-------H----
--------------------------------------------------
--------------------------------------------------
--------------------------------------I-----------
------V---TVNETILPRKY---QEEIFR--------RAQE-----HNI
IAALDTGSGKTLISILLIKWVVLQP-K---------A---------IGKV
-----VVFLVPKVALV-------EQQAEFISAQT-P--LRVRKFHGS--L
-D--L-ELSDRANWKSSF-ENADVVVMTAQ---------------I----
-------------------FLNILTH-SHWSIDRVSL--------IIFDE
CHHTRKNHAYNGIMRE-Y-YQ-V-----H--P-AERPKVFGMTASPIWNP
KDA----------E--------------------GSLLTLEKNLDATVIA
VR--EHVSEL-LENSPR------PVET-----------------------
-IR-EYHPP--------P---D-N-----YL---Y-L--NPN--------
---LW-DTLSLF--Q------S---------N--DV-D------------
-----I---PWDKLQ------------------------------MKYHV
TRNSI-GPYSADLFVYHEVRARVNQLLLELDASN--DR---T-GTTF-V-
-A-----ENA-MDMD-NP-PI-----HQ-SISHI-----P-TD---LEQI
DSILSDFKPF-FEDLN-T--------------------------------
------------------S--------------------PP-------TV
PIPV-PLAWCTPKVKA-LTEILLA--Y--H--------------------
-------------T----PTFHGIVFVEQRQVAACLAKILSNIP-----E
LRGRIRCAELVGHGGG-HS--GRSKGGVN------SGAGSG-V-NVK--G
--------M-GLAKQQDTVRSFKKSYEEGG------------------L-
-NL-----------------------LVATSVAEEG--------------
------------LDFP-----ACDLVIRFDP------------------L
HHMVGYVQSRGRART--K-SSTFVIMVQAGHTAHLDRYKIFQEIEP----
------------------------ELKRVYQTRENPTR----------PT
S---------------PES------P---SD-SEE--G-E-LEEDDPEDL
AARERYIVPSTGAVLTYGSAIGLINYLCSLIPHDAYTSS--PMPK--Y--
S------G------------------------------------------
------------------------D--------------------YAAVL
ELPP-GLPLPVDHLIYR-GPMRNSKREAKRAVAFIAVKALHK-LDVFDDY
LLPSTGSKG-------K-------SD---------YD----A--DG-RK-
L-MD-----VSEIPDVM-DV---L----VQDPW----IL----G------
---------P-------R-LRMHVIAI-----D-GVD--A-AGL-----I
TGT----ELP-A-L-D--L--------T-S-EG----Y--T---ITMRC-
TDELMF------D-P---------E--E-E-WEMLRMLEEYTKMGIWFCI
SGRPIT-L-PV--TCFLVPLTE---H---N--CIDFKTVQRVIDE---PY
-G--T--YDWSGVT-----ER-DYDTTMVMNSNQYG-RALI--------L
HNVRHDLTALSIP----P-P--G-A---R---E---------A--S----
----------C---ATYQEYFI--QKW-----------T----R--KS--
-------R-EA-FVPTH-------------------CPLIEVF------S
LP--RHPS-----G-LY--RPAA--RL-Q-D--ID---I-Y--KR-HTAP
IGSIVPQGACRRVHFSEPVYRAFLFLPRICRRATDLYRVREERLQLGLPP
-I--DDDLLIEGSTLPTTN--ATWNNQRLETLGDSVLKLTSTVHIMNKFP
HRHEGQLSQLRQSSVSNRTLLARAKEIGLERFLTSEA-Q-S-LH-AWRYT
I--PE-HS-----D-------------V-----V-------------D--
--C---------LTQVKHTVRREYPRRSL--QDCMEATLGAAFLTGG---
---------------IEMALRAGDTLGMSMGGALPWSL-RYSRP------
P----E----------SST--IPPMF---ADLEATMGYEFHR-GE-----
---LLIEAVTHPSFT-T----S---AG-SSYQRLEFLGD-----------
--------A------VIDLVIMRHLFRQFPNATSGQLSAARS---RAVCG
PTLASIAVNRLGLHKHLLINNVELSTAISRHVPLLESLSP-----EDAIL
K--GWKYDPPKALSDVLESLVGAVLVDSAYDFEKTGAVVEVVMSDVLDVL
T-TNLPRDPVSELMVWAAMEGCRR---I---A------------------
-------FQK----TQS----------N-AE--L------RRNDSVS---
----------------VIVHDIAVVGPITA---ANLSL--SKGLAAERAR
ALLGDP------N------F-GM------NLARLCDCGKAIEGLM-----
--------------------------------------------------
-----------D-I------------------------------------
----------SP---------E-P--------------------------
--------------------------------------------------
---------------------T---------G--------D---------
--E---T---AL--------------------------------------
------K-I----------------------------------T------
----------------------DET--------E----------------
----------EGFA------------------------------------
---------------------------------TI---------------
--------------------------------------------------
---------------------------------------------AK-L-
----------------------KLEE--------------EYM--P----
--------------------------------------------------
-------------------------------ST------AI---------
P-------------------------------------------------
---------E-EP----------------------E--------------
------DD------------------------------------------
--------------------------------------------------
-------------------V----------E-------D-----------
----------------------------E---------------------
-----A--------------------------------------------
-V------L-----------------------------------------
--------------------------------------------------
--------------------------------------------------
--------------------------------------------------
--------------------------------------------------
--------------------------------------------------
--------------------------------------------------
--------------------------------------------------
--------------------------------------------------
--------------------------------------------------
------T--------------K----------------------------
--------------------------------------------------
--------------------------------------------I-----
--------------------------------------------------
------------------
>KAF9239687.1/1-1483
MTVTKSIAT-----T------------T-T-----T--------------
-T-----------T----------------------QG-------H----
--------------------------------------------------
--------------------------------------------------
--------------------------------------T-----------
------V---TVNETILPRKY---QEEIFR--------RAQE-----HNI
IAALDTGSGKTLISILLIKWIVLQP-K---------A---------ISKV
-----VVFLVPKVALV-------EQQAEFISAQT-P--LRVRKFHGS--L
-D--L-ELSDRANWKRSF-ENADVVVMTAQ---------------I----
-------------------FLNILTH-SHWSVDRVSL--------IIFDE
CHHTRKNHAYNGIMRE-Y-FQ-V-----H--P-AERPKVFGMTASPVWNP
KDA----------E--------------------GSLLTLEKNLDATVIA
VR--EHTSEL-LENSPR------PVEV-----------------------
-IK-EYHPP--------P---D-N-----YL---Y-L--IPN--------
---LW-DTLSLF--Q------S---------E--DV-D------------
-----I---PWDKLQ------------------------------MKYHV
TRNSL-GPYSADLFIYHEVRARVNQLLLELDASN--DR---I-GDRF-V-
-D-----DDA-METD-DP-AT---H-HS-TPAVV-----P-TD---LGQI
DSILSDFKSF-FEDSN-I--------------------------------
------------------F--------------------PP-------VV
PIPV-PLAWCTPKVKA-LTEILLA--Y--H--------------------
-------------T----PTFHGIVFVEQRQVAACLAKILSNVP-----E
LRGRIRCAELVGHGGG-HS--GRGKGGVN------AGAGSG-V-NAK--G
--------M-GLAKQQDTVRSFKKSFVEGG------------------L-
-NL-----------------------LVATSVAEEG--------------
------------LDFP-----ACDLVIRFDP------------------L
HHMVGYVQSRGRART--K-SSTFVIMVQAGHTAHLDRYKVFQEIEP----
------------------------ELKRVYQTRENPTR----------PA
S---------------PES------P---SD-SEE--G-E-LEEDDPADL
AARERYIVPSTGAVLTYGSAIGLINYLCSLIPHDVYTPP--ATPK--Y--
S------G------------------------------------------
------------------------D--------------------YAAIL
ELPS-GLPLPVDRLIYR-GPARNSKREAKRAVAFMAVKALHK-LDVFDDY
LLPSTGSKG-------K-------SD---------YD----A--DG-RK-
L-LD-----VSKIPDIM-DV---L----VQDPW----TL----G------
---------P-------R-LRMHVISI-----D-GVD--A-AGL-----V
TGT----ELP-A-L-D--L--------T-S-DG----H--T---ITMRC-
TDELMF------D-P---------E--E-E-WETLRTLEEYTKMGIWFCI
SGRPIT-L-PL--TCFLVPLTE---H---N--CIDFEAVQRVVDE---PY
-G--T--FDWSGVT-----EK-DYDTMLVMNSNQYG-RALI--------L
HKIRHDLTALSIP----P-P--G-T---R---E---------A--S----
----------C---ATYQEYFV--QRW-----------T----R--KN--
-------R-PA-FVPTD-------------------CPLIEVF------S
LP--RHPS-----G-LY--RPAA--KL-Q-G--VD---K-N--GR-HTVP
TRSIVPQGACRRVHFSELVYRAFLFLPRICRRATDIYRAREERVQLGLPP
-I--ADDLLIEGSTLPTTN--AMWNNQRLETLGDSVLKLTSTVYIMNKFP
HRHEGQLSQLRQSSISNRTLLARAKEIGLERFLTSEA-Q-S-LH-AWRYT
I--PE-GS-----D-------------V-----V-------------D--
--R---------LTRANHTVQREYPRRSL--QDCMEATLGAAFLTGG---
---------------IDMALRAGDTLGMTMGGALPWSL-RYSRP------
P----E----------PST--VPPMF---ASLQASMGYEFHR-CE-----
---LLIEAVTHPSFS-T----S---AG-SSYQRLEFLGD-----------
--------A------VIDLVVMRHLFQKFSDATSGQLSAARS---RAVCG
PTLASIAVNRLELHKHLLVNNVELSTAITRHVPLLESLSP-----EDAII
K--GWKYDPPKALSDVLESLVGAVLVDSAYDFERTAAVVEVVMGDVLDVL
S-TNLPRDPVSELMVWAAVGGCKR---I---A------------------
-------FQQ----TQS----------N-VE--L------RRNDSVS---
----------------VIVHDIAIVGPITA---GNLSL--SKGLAAERAR
ALLGDP------D------F-EM------NLARLCDCGKTTEEPM-----
--------------------------------------------------
-----------D-I------------------------------------
----------CP---------E-P--------------------------
--------------------------------------------------
---------------------S---------G--------D---------
--E---I---AS--------------------------------------
------K-T----------------------------------T------
----------------------DET--------E----------------
----------EGFA------------------------------------
---------------------------------TI---------------
--------------------------------------------------
---------------------------------------------AK-Q-
----------------------KLEE--------------EYT--P----
--------------------------------------------------
-------------------------------VT------EA---------
P-------------------------------------------------
---------E-EP----------------------E--------------
------DD------------------------------------------
--------------------------------------------------
-------------------L----------D-------D-----------
----------------------------E---------------------
-----A--------------------------------------------
-A------L-----------------------------------------
--------------------------------------------------
--------------------------------------------------
--------------------------------------------------
--------------------------------------------------
--------------------------------------------------
--------------------------------------------------
--------------------------------------------------
--------------------------------------------------
--------------------------------------------------
------T--------------R----------------------------
--------------------------------------------------
--------------------------------------------I-----
--------------------------------------------------
------------------
>KAF9265816.1/1-1390
MST-----------------------------------------------
--------------------------------------------------
--------------------------------------------------
--------------------------------------------------
--------------------------------------------------
------------PDELVPRQY---QEEIFV--------QAQE-----GNI
IAALGTGSGKTFISILLIKWIATLD-V---------S---------RGKA
-----IIFLVPKVPLV-------EQQGEFIAKHT-T--LRVIKLHGA--S
-A--H-ELTDRVSWGKVF-SKNDVFVMTAQ--------------------
------------------IFLNLITH-SLWTIDKVSL--------LVFDE
CHHARKNHPYNGIMRE-Y-ML-L-----A--V-ENRPKIFGLTASPIQNA
KNP----------I--------------------SSLNELQTNMNARVIG
VL--DNVAEL-AKHSPK------PVEV-----------------------
-IT-EYPLP--------P---E-Q-----Y---LY-P--RPS--------
---LY-DCLNAF--D------PS------TLP--VF-T------------
-----S---SWADIE------------------------------RRYHA
TIANL-GPYCASLYVFLEMKRLILSLGHLEAQKDV---------------
--DDDM--I----------IP-CI--TA-DQEKV-----P-EE---ILYI
ADIVSQYECF-FSSDD----------------------------------
---------------------------------------DV-------SI
PIVV-PMDWFAPKVKV-LVEVLVA--H--Y--------------------
-------------S-M--TDFQGIIFVEQRQVAVCLAKVLPRVQ-----V
LEGLVRCGEVVGNNSD-------A--------------------R--I--
--------M-GSRSHSETVKLFR----EGA------------------L-
-NL-----------------------LIATSVAEEG--------------
------------LDFP-----ACDLVIRFDP------------------L
QHMVGYVQSRGRARN--K-ISKFIIMLPAGDYVSLARYHAFTSAES----
------------------------NLTNLYTSLALTEP----------T-
------------------S-----AG----E-LED---LD-DEPIDPEDL
AERERFVVPTTGAFVNYDNAISLIGHLCSLIPHDVYTPP--HRPV--Y--
T------G------------------------------------------
------------------------D--------------------FQVTL
DLPK-SLPLSANDLSYE-GPMKRSKKEAKRAAAFVAARRLYE-LEVFDDY
LLPVSSNDA-------K-------EA---------GL----G--EK-G--
D-IG-----VKTLPIIL-DV---L----VKDPW----RIR--NA------
---------E-------K-LWIHPVHH-----D-GVL--L-AGL-----V
TGT----CLY-P-T-S--V--------R-C-PN----G--R---FGIGR-
GRLMTF------C-DAL-----INK--D-E-TQCRRMMEEYTKQSLFLLV
TTANLS-G-LP--SAYLIPVTA---D---L--TPNYEVMERLVLF---PK
-G--H--QDWSSIT-----EE-HYEQLLVGNSNQHG-RPLL--------L
HRIRADLTPLSSP----S-P--G-T---P---E---------A--A----
----------S---PTYHEYYT--GRW-----------T----R--K--K
RKQI--TW-RP-CVPTE-------------------GPMIEVS------R
RV--LSTS-----G-VY--GPDG--YD-TNS--KE---S-R-KRK-EKIP
KVQIIPQGCCSWFDIPPAMALAYQAFPVLCQRLTDVYRARETRW-LGLPT
-I--REDLLIQALTIPSVG--ASFNNQRLETLGDAVLELCTSVHFFNKFP
HKHEGQLTSLRQQFINNRFLCGRALRVGLEGYITSEG-Q-KQNR-IWRYV
E--GG-DE-------------------G-----E----------------
--G-------R--RRQCHRVRRSYPRRSL--QDSMEAILGAAFETGG---
---------------IPMALHAGVALDLAFGGHLPWGQ-RYEPV------
L---------------QSP--VSQLF---TGLEEKLGYKFRN-GQ-----
---LLKEAVTHPSFS-SF---A---DT-GTYQRLEFLGD-----------
--------A------ILDLVVIHYLYRKFPNATSHQLAFPRT---KAVCA
PALASLAVRCLGIQRLMLANNVALSVATSEYVPHLERASA-----EIIVR
D--GWRFDPPKALSDVFESIIGAVLIDSGYDYEKTAVIVETLMSEILELL
S-PSLCRDPVTILTEWLGSIRCLQ--KV---K------------------
-------FSR----GSR-----------------------DGREGTE---
----------------VRLHGVLIAGPIVS---NSSSV--AKNLAAERAF
SILQDG------N------D-QR------SLLKICDCHLHRPVEV-----
--------------------------------------------------
--------------------------------------------------
----------A---------------------------------------
--------------------------------------------------
--------------------------------------------------
--------------------------------------------------
--------------------------------------------------
--------------------------------------------------
--------------------------------------------------
--------------------------------------------------
--------------------------------------------------
--------------------------------------------------
--------------------------------------------------
--------------------------------------------------
--------------------------------------------------
--------EQPT-------QGIQE--------------------------
--------------------------------------------------
--------------------------------------------------
--------------------------------------------------
--------------------------------------------C-----
--------------------------------------------------
--------------------------------------------------
--------------------------------------------------
--------------------------------------------------
--------------------------------------------------
--------------------------------------------------
--------------------------------------------------
--------------------------------------------------
--------------------------------------------------
--------------------------------------------------
--------------------------------------------------
--------------------------------------------------
--------------------------------------------------
--------------------------------------------------
--------------------------------------------------
--------------------------------------------------
-----------------C
>KAF9452311.1/1-1416
MAITDSD-------------------------------------------
--------------------------------------------------
--------------------------------------------------
--------------------------------------------------
--------------------------------------------------
--------A-STTRDLRPRKY---QEEIFQ--------RAQK-----ENV
IAALSTGSGKTLIGLLLIKWISALE-K---------S---------RDKL
-----IIFLVPRVTLV-------EQQAKYLSDNT-P--LRISKLYGA--L
-D--V-DLSDRIRWRRRL-DLCDVIVMTPQ--------------------
------------------ILVNLITH-SLWSLQRVSL--------LVFDE
CHHTRKNHPYNIIMRE-Y-FH-IR----I--A-EQRPRIFGMTASPVWNT
KDP----------V--------------------GSLLALEANMGSVIIS
VR--EHVEEL-AAHAPR------PAEV-----------------------
-IK-IYPIP--------P---E-T-----Y---SS-H--EPN--------
---LF-QCLSVV--P------LT------IWD--RL-E------------
-----V---PWSNVA------------------------------MRHDM
TLYNL-GPYCASLYLFLEIWHALKRMPPGLHAP--DS----M-E------
--IETA--E-------FI--P-AS--GA-PRKTP-----P-EG---MSLI
RDILSDFEGF-FWDPV------D---------------------------
---------------------------------------PN-------TV
PVPV-PAAWCTPKLNA-LRDVLLE--F--Y--------------------
-------------T----TKFQVIIFVEQRQVASCLSKVLSAIP-----E
LKDKIRSAHLVGQGVN-SE--GVS--------------------K--T--
----------TDMYHGDAVQAFR----KGE------------------V-
-NV-----------------------LIATSVAEEG--------------
------------LDFP-----ACDLVVRFDP------------------F
RHMVGYVQSRGRARN--A-ASRFVVMIREDDQDGFNLYQSLQAQEP----
------------------------EMNKVYQARQRLQA-----------A
-----------------PA-----IQ----E-DDE--DE--EDDLDPSDL
AGRERYVVPSTGAILTYDNAIGLLSYLCALIPCDPYTPI--HKPK--F--
V------E------------------------------------------
------------------------D--------------------FQTTV
RLPL-SIPLPPEQLTYT-GPFKYSKKEAKRAVAFMAVKCLHG-LDVFDDY
LLPTPGKTL-------G-------EE---------EI----T--HA-RH-
A-LE-----PQNTSVTL-NV---D----VKFPW----TM----G------
---------D-------R-LWLHPVYI-----K-GDP--V-AGL-----I
TGV----PLP-F-V-E--L--------Q-S-DV-------L---LRLGR-
PQALIP------G-E-----------------EEREAMCEYTKLGIFYRI
TGSPWV-N-RL--GVFLVPLKD---D---L--EIDIDKVRGVVNN---PR
-G--F--MDWKGID-----ED-HYGRLLVLNRWEHG-RTRI--------L
QRIRDDLSPMSTP----P-V--G-S---R---E---------A--T----
----------A---PTYHKYWT--DKW-----------I----R--G--K
-------L-WL-EVPSD-------------------GPLLEAS------R
IV--KHAT-----G-RY--SLDP--DY-R-I---P-----G--IS-PDTS
VSSVVPMRCCGWVDMSPEMCRGFELLPALCRKITDTYRAQSARMYIGLPL
-I--PDDLLIEALTLPSVG--ADFSNQRLETLGDAVLDICTTVHLMIKYP
RRHEGQLTLLRQRVISNRFLVSCARTVGLEKLISSER-S-G-VT-KWPYV
E--QE-DY-------------------Y-----D----------------
--K-------E--VRERKTVQRQIPRRGL--QDCVEALLGASFIAGG---
---------------IPMALRTGVALGLSFGGLEPWRE-RDEMR------
V----G----------GTE--MPALV---VSLQKELGYTFEN-SL-----
---LLVEAVTHPSFE-F----S---MT-PSYQRLEFLGD-----------
--------S------VIKMAVTIYLFHKFPKATSHQLALPRT---KAICA
PALASLGIRKLNIHKYLLYNSIDLGHAINLYLPILQSTTA-----EEIVR
R--GWRYDPPKALSDAFESVVGAIFVDSGYDLDRTVGIVGWLMEDVLEAL
S-PSIPKDPVSELLEWLPTVGCGH-GNM---K------------------
-------FRK----AAE----------P-KD--G------AAAEGVS---
----------------AVFHGVVIVGPIMS---NSKNV--ARFAAAEKAL
VALRDI------N------E-GE------LLKKLCNCKQRMAVDE-----
--------------------------------------------------
-----------E-K------------------------------------
----------AG---------S----------------------------
-----------------------G--------------------------
-----V-D-----------------------------QR-----------
--------------------------------------------------
-------------------------------------------SDDE---
----------------------D---------------------------
---GALN-------------------------------------------
--------------------------------------------------
--------------------------------------------------
--------------------------------------------------
--------------------------------------------------
--------------------------------------------------
--------------------------------------------------
--------------------------------------------------
--------------------------------------------------
--------------------------------------------------
--------------------------------------------------
--------------------------------------------------
--------------------------------------------------
--------------------------------------------------
--------------------------------------------------
--------------------------------------------------
--------------------------------------------------
--------------------------------------------------
--------------------------------------------------
--------------------------------------------------
--------------------------------------------------
--------------------------------------------------
--------------------------------------------------
--------------------------------------------------
--------------------------------------------------
--------------------------------------------------
--------------------EE------E--E-----KE-----V-I---
-EM----------------LI--E-Q---------ED--F----------
----------------E-
>KAF9466235.1/1-1428
MSII----------------------------------------------
--------------------------------------------------
--------------------------------------------------
--------------------------------------------------
--------------------------------------------------
------------LDNLVPRSY---QEEVFE--------RAQK-----GNV
IAAMNTGSGKTLISLLLIKWISAQA-V---------S---------RGKV
-----IIFLVPKVTLV-------EQQGNFIDRNT-P--LRVIKLHGA--L
-D--I-DLTDRLGWRKRF-AEHDVFVMTAQ--------------------
------------------IFLNMLTH-SIWTVDKVSL--------MIFDE
CHHTRKNHPYNGIMRE-Y-FQ-IK----E--T-SLRPKIFGMTASPIWSP
RDV----------V--------------------GSLLALEANMNAKVMS
VR--VHVDEL-KENSPK------PVEI-----------------------
-IK-EYSFP--------P---E-T-----Y---DY-P--SPT--------
---IW-MALGIF--D------YA------LWD--RL-Q------------
-----I---PWDNIG------------------------------VRYYA
TLSNL-GPYAASYFLYIEMQQHISRNLKEHNEAM-RI----M-N--Y---
--DIDM--D-------LL--P-PS--LP-VLTPL-----P-PD---FFVV
QDILLDFEPF-FTDGS------E---------------------------
---------------------------------------HD-------YP
PVPV-PLHWCSPKVQV-LVDILLA--Y--H--------------------
-------------S----STFQGIVFVEQRQIAASLARILCAIP-----E
LKGIIKSMALVGQGVG-ND--GIV--------------------K--A--
----------TPGGQSNALNMFR----ERK------------------I-
-NL-----------------------LIATSVAEEG--------------
------------LDFP-----ACDLVVRFDS------------------L
HHLVGYVQSRGRARN--K-ASTFIIMMQKGDMSHLSRYQTLKEGEP----
------------------------EVNKAYQTRHVEDK------------
------------------E-----KEDIEVD--EM--DE--DDQTSPADI
AQRERYVVPSSGAVLTYDNAINLLSYLCSLIPRDSFTPQ--HRLK--F--
T------G------------------------------------------
------------------------D--------------------FEATL
HLPR-SIPLSPEQLTYL-GPPRRSKKEARRAAAFMAVKRLHE-LDVFDEF
LLPTTSARG-------K-------LD---------KD----I--DG-HA-
V-KN-----VSQVPNMM-EV---Q----VVDPW----TV----G------
---------P-------R-LWLHNIYI-----D-DRL--V-AGL-----V
TGT----MLP-S-V-N--V--------R-S-GA----S--I---VRTDD-
GKVMVF------R-S---------E-ED-E-LQKRERMRKFTNLGIWLRV
TARPCV-Q-PP--SLFVVPLIA---K---W--QPDYDAIDRLLMT---PR
-G--T--QDWNKIG-----ES-DYDNLIVMNDNEFG-RPRL--------L
RRIRTDLTPMSIP----P-P--G-S---V---E---------S--L----
----------F---PTYHEYFI--HRW-----------T----R--K--R
-------W-TA-RVPLV-------------------GSLVETI------I
LP--RYFD-----G-TY--PLNP--QG-H-D---K-----P--VM-LTVP
MGGLIPQGCLRWFPMNRGVSQAFEVLPALCHRVTDIYRVWRARLSLSLPP
-I--DTDTFVEALTLPSTD--AGYSNQRMETLGDAVLELCTTVYLFNKYP
HRHEGQLSVLRQGAISNRFLLARAKEIDLERFITSET-Q-S-VH-TWRYV
E--PA-ES------E-----------------------------------
-------------SFAQRRALRCYPRRSL--QDCMEATLGAAFLTGG---
---------------IQMALHTGEALGLNFGGTTPWSL-RYSRN------
P----E----------LSP--ASSFF---SALEEKLGYTFHR-SE-----
---LLLEAVTHPSFT-HE---S---SG-PSYQRLEFLGD-----------
--------A------LLDLVVCHYLYRKFPEATSHQLAWPKT---RAICA
PALATLGIKYLDLHKFMLINRFDLTKAIDRYTPLLQATTG-----EEIVK
R--GWRYDPPKAISDVFESVMGAVFVDSGFNYERAAAVVEHVMDDILQEL
S-PSLPLDPISGLVEWLASSGCTK---A---S------------------
-------FVK----KVK----------L-SG--G------IPSEGIS---
----------------VLVHDTTVAGPIVA---ISLTV--AKFMASERAL
TILSDP------E------A-EK------SLARVCTCNISTDIKR-----
--------------------------------------------------
-----------S-A------------------------------------
----------AF---------E-D--------------------------
-----------------------G--------------------------
-----TLR-----L-----------------------EEK----------
--------------------------------------------------
-------------------------------------------D------
--------------------------------------------------
---D---YT-----------------------------------------
--------------------------------------------------
--------------------------------------------------
--------------------------------------------------
--------------------------------------------------
--------------------------------------------------
-G--PT--------------------------------------------
--S----------------EEI----------------------------
--------------------------------------------------
--------------------------------------------------
--------------------------------------------------
---------------------------------------------IT---
------------------E-S-----------------------------
--------------------------------------------------
--------------------------------------------------
--------------------------------------------------
--------------------------------------------------
--------------------------------------------------
--------------------------------------------------
--------------------------------------------------
--------------------------------------------------
--------------------------------------------------
--------------------------------------------------
--------------------------------------------------
--------------------------------------------------
--------------------------------------------------
----------------A-S-DL------E-DV-----EE-----V-V---
-TMLT------------------Q-V---------DL-------------
L--------------T--
>KAF9484901.1/1-1440
MNPQDFGN------------------------------------------
--------------------------------------------------
--------------------------------------------------
--------------------------------------------------
--------------------------------------------------
----N---R-QSHAVDIPRRY---QEEVFE--------KAQQ-----GNV
IAALNTGSGKTLISLLLIKWITSQE-A---------S---------QGKL
-----VIFLVPKVTLV-------IQQWEYLKSRS-S--LRIGKLHGS--G
-QAGR-SMSDRRGWKKMF-KSVDVVVMTAQ--------------------
------------------IFLNLLTH-SLWSLDRVSL--------IVFDE
CHHARSYHPYNGIMRE-Y-FQ-VS----Q--P-SMRPKIFGMTASPIWNV
NKP----------L--------------------ESIATLEANMDAKIIT
VV--ENRDEL-LGNSPR------ATEL-----------------------
-IV-NYPPH--------L---K-S-----Y---NY-P--SPT--------
---IY-DCFRVI--P------QE------VWN--EL-D------------
-----I---PWQKLE------------------------------VRYHA
TLWNV-GPYCASLFLYLEIQHYLETIIMKNKAQF-MDG---L-L------
-DRTGM--D-------II--P-SS--GL-QPKPF-----P-ED---LFLI
LDILEGFKSF-FPPDM------K---------------------------
---------------------------------------SP-------DI
PISV-DLDWCTPKVKV-LVNILLN--H--Y--------------------
-------------TLS--PDFQGIIFVEQRQVASTLAKILQVIP-----E
LSGKIKCSFIVGEGVS-SD--GAS--------------------K--Q--
----------KERSSRNPIELFR----KRV------------------I-
-NI-----------------------LIATSVAEEG--------------
------------LDFP-----DCELVVRFDD------------------L
HHMVGYVQSRGRARN--KRAATFIVMIEENDIGRLQQFQKLQRQEP----
------------------------KVNLEYQTRHATIS----------A-
-----------------NT----YEE----G-DDDAIEDV-DEQTYQADL
LERERYVEPSTGAMITYDNALSLLSYLCSIIPRDAFTPV--HKPQ--Y--
T------D------------------------------------------
------------------------N--------------------FTGTL
RLPR-ALPLNVNDLSYV-GPTKRTYKEARRAVAFMAVMRLRK-LNVFNEY
LLPVSTTSD-------D-------I----------QE----A--SP-KK-
S-RNKHHFAYLDLPPML-KV---P----VRDPW----CI----G------
---------D-------K-LWLHPIII-----D-GES--T-AGL-----V
TST----ALP-P-E-E--A--------F-M-GQ----Y--Q---VKTLP-
PKLLVF------P-E---------D--S-E-LESRAEMKKYTELGIFYNN
TASPFP-P-AL--SFYLVPITK---E---Y--MPDFRIIHKLLEN---PK
-R--S--HDWSQIS-----EE-DKDDILVLNMNRFG-SVSL--------L
RRIRYDLTPTSCP----L-P--G-S---R---E---------S--M----
----------Y---PTYREYWI--AKW-----------S----R--K--K
-------Y-LA-RVPTH-------------------GPLLETL------A
RP--RSNI-----G-SY--SLDP--VS-E-H---------L--AI-HSAV
DGRLLPLGASNWLSFPSSLQKAFEVLPELCARMTHAYRTRCARGELRLPS
-I--PDSLLIEALTIPSAT--FPFNNQRLETLGDAVLQLCTTVHLLNLYP
NRHEGQLSLLRQKFVNNKYLMHRALDLGLETFINSEI-P-S-VY-RWRYV
L--DD-DS------V------------R-----H----------------
--E-------K--PLPERYVTREYPRRSL--QDCMEALLGASFYAGG---
---------------IPLSLQMGSNLGLEFGGPLPWPV-RYHND------
A----E----------PTN--ISALF---AGLEDLLGYKFRH-NY-----
---LLLESLTHPSVM-F----S---EA-PSYQRLEFLGD-----------
--------A------VLDLVVVKYLYDKFPDATSHQLAHPRT---KAICA
PTLANVAVRKLGLHNRMLLNNIELNVAIDHYAPLLANVSG-----AEIVR
T--GWKYDPPKALSDIFESLIGAVLVDSNYNYEKTASVVEYIMDDVLEAL
T-PDIAKDPVSEVVEWSAKNGCRR---L---T------------------
-------FRT----ETK----------T-TE--R------WTREGIT---
----------------VAVHGQVVVGPIVS---TSLNV--AKFLAAERAL
AILRNP------E------S-PK------SLSCLCDCAMSMDVMR-----
--------------------------------------------------
-----------S-N------------------------------------
----------LP---------G----------------------------
-----------------------S--------------------------
-------------------------------------VLG----------
--------------------------------------------------
--------------------------------------------------
--------------------------------------------------
---------------A-----------------------------L----
--------------------------------------------------
--------------------------------------------------
--------------------------------------------------
--------------------------------------------------
-------------------------------------------------H
VD--HT-----------------------------D--------------
-LF--NN-DYLE-------EEY----------------------------
--------------------------------------------------
--------------------------------T-----------------
--------------------------------------------------
------------------------------------------HGVVD---
--------------------------------------------------
--------------------------------------------------
--------------------------------------------------
--------------------------------------------------
--------------------------------------------------
--------------------------------------------------
--------------------------------------------------
--------------------------------------------------
--------------------------------------------------
--------------------------------------------------
--------------------------------------------------
--------------------------------------------------
--------------------------------------------------
--------------------------------------------------
--------------------------------------------------
-------------------------A---------QP-------------
-MV-------------I-
>KAF9533589.1/1-1402
MGEIQ---------------------------------------------
--------------------------------------------------
--------------------------------------------------
--------------------------------------------------
--------------------------------------------------
----------NALDDHIPYRY---QEEVFQ--------QAQK-----ENI
IAALETGSGKTLISILLIKWIASQS-K---------S---------CGKV
-----IVFLVPRVTLV-------DQQKETIKKHA-A--LKVTKLHGA--M
-E--I-DLSDRVGWKRKL-EKYDVFVMTAQ--------------------
------------------VFLNLITH-GLWSIKQVSL--------MIFDE
CHHTRRNHPYNNILRE-Y-HQ-L-----P--P-NQRPKIFGMTASPIWNT
SKP----------E--------------------ASISELESNMNAKIMG
VR--ENIAEL-ELNTPK------PVEV-----------------------
-IE-VYPLP--------P---E-E-----Y---EC-P--LTA--------
---LY-QCLEII--D------SS------TWR--EL-D------------
-----I---PFDTLK------------------------------NRYLA
TYNNT-GPYAAAMFLYLELKRHLIRLNDADVGIE-C--------------
---DG---Q----G--DL-----T--SA-PCASV-----R-DE---RSLI
RVILDEFRYY-FPPDP------F---------------------------
---------------------------------------SH-------EI
PVAV-SLTWCTPKVKC-LVDILLRFES--Q--------------------
-------------S----PTFQCIVFVEQRQVASTLSKVLLVIP-----E
ANKRLRTGYLVGEGVN-SD--GVA--------------------R--E--
----------SDRVRGDPIKLFR----DGH------------------L-
-NV-----------------------LIATSVAEEG--------------
------------LDFK-----ECDLVVRFDG------------------L
QHMIAYVQSRGRARK--Q-ESTFVLMVRQDDEALMSKYHELKASEE----
------------------------AMASHYRTRHLNTS----------S-
------------------------ED----D-SD---NET-DDEGYFLDL
VDRERYVVPSSGAVLTYDNSISLIGRLCSLIPHDSFTPA--YSPL--Y--
E------G------------------------------------------
------------------------G--------------------FQSTL
RLPS-ALPLRAPDLVFQ-GPRKCRKKEAKRAVAFMAVVRLRE-LDVFDEY
LLPVSSDQS-------E-------SD---------LP----L--LG-DR-
S-K-----HTGDVPEKL-VV---N----VRDPW----CM----G------
---------E-------T-LWLHPVVV-----S-GHT--M-AGL-----V
TGT----SLP-C-T-E--V--------I-Y-GG----R--A---IGILP-
GKILQL------D-D---------E--I-A-HERRKSMEQYTKRAIEYSV
TASPFD-S-FL--SLYLVPITD---D---Y--LPDFQRIDFLLRF---PK
-G--C--SDWSDAP-----QN-SDEY-VMMCKYRSM-SMHT--------L
HQIRHDLTPLSIP----L-E--G-S---R---E---------P--S----
----------S---LTYRDHWT--QLW-----------S----K--R--H
-------K-SV-TISHE-------------------GPLVECW------H
LP--RSDD-----G-SY--PLNP--SE--VD---R-----Q--PM-NTAS
QGRLFPFAECLWMPIPSQIRQLFEALPALAQRITHEYRARSALRDLGLPP
-I--PVNLLIETLTISSSG--FSFNNQRLETLGDAVLQLCTTVHLLHKYP
NRHEGQLSDLRQKVVSNRYLFHRALDNGLERFVNSEV-G-V-VR-KWRYV
I--AK-DA---------------------------------------S--
-SS-------S--DIPSRFASREYPRRSL--QDCMEAILAASFITGG---
---------------IEMALRAGCSLGLEFGGPLPWFM-RYKQI------
S----T----------STR--LPPLM---MALEEKLGYKFKN-TY-----
---VLREALTHPSSA-NRLDGE---DC-PSYQRLEFLGD-----------
--------A------ILDLVVVKYLYDKFPDATSHELSLSRA---RAICA
PTLAYLAITRLELHKMMLIDSFDLNRAISRYIPILGMLSA-----PEIVE
K--WWKYDAPKPLSDVFESVIGAVLVDSGYDYERTAAVTEHVMEDVLEAL
S-PSTAKDPISQLMEWCSGQGCTN---V---T------------------
-------FEK----KLK----------E-----D------STKVGVA---
----------------ALVHGTVVVGPLFL---TSRAT--AKFVAAEHAL
EILQDP------N------H-PC------SLTSLCVCTSSMAIDQ-----
--------------------------------------------------
-----------D-L------------------------------------
----------E---------------------------------------
--------------------------------------------------
-----LP-------------------------------------------
--------------------------------------------------
-------------------------------------------Q------
----------------------NGT--------EESY-------------
--------------------------------------------------
--------------------------------------------------
--------------------------------------------------
--------------------------------------------------
--------------------------------------------------
-------------------------KSVLF--------------------
--------------------------------------------------
------------------------LLS-----------------------
--------------------------------------------------
--------------------------------------------------
--------------------------------------------------
--------------------------------------------------
--------------------------------------------------
--------------------------------------------------
--------------------------------------------------
--------------------------------------------------
--------------------------------------------------
--------------------------------------------------
--------------------------------------------------
--------------------------------------------------
--------------------------------------------------
--------------------------------------------------
--------------------------------------------------
--------------------------------------------------
--------------------------------------------------
--------------------------------------------------
-----------------------------------------------QM-
NDC----------------LI-----------------------------
------------------
>KAF9646833.1/1-1449
MATQS---------------------------------------------
--------------------------------------------------
--------------------------------------------------
--------------------------------------------------
--------------------------------------S-----------
------T---ISDDGLIPRRY---QEEIFE--------KAVR-----GNV
IAALDTGSGKTLISTLLIKWVSTQE-R---------A---------HKKL
-----VVFLVPKVALA-------QQQGAFIAKHS-P--LRVKQATGA--T
-A--P-DMSDRLGWQELL-SDVDVIVLTAQ---------------L----
-------------------FLNVITH-SHWTINEVSL--------LIFDE
CHHTRKNHAYNGIMRE-Y-YQ-C-----P--T-DQRPKIFGMTASPIWNA
KDA----------V--------------------NSLVALEKNLNATVVA
VR--DHATEL-SDYSPR------PKEI-----------------------
-IK-QYSSP--------P---M-E-----YP--SY-P--VPT--------
---LW-NRCDTI--P------R--------SP--DI-A------------
-----I---PWVKIQ------------------------------TRYRV
AYESL-GPCGAEMFLHAELKQQVRYLLDTAVPDG-GFA---L-E--LE-P
-RP--------LRVN-G---------GG-NRPDL-----V-KK---LDQI
LQLLTQYDGH-FAGA-----------------------------------
-------------------------------------------------T
GKAL-DPTWCTPKVIA-LVDILLD--N--YH-------------------
------------------EDFQSIVFVEQRHVATSLAELINRLP-----N
ATGRLKCAVLLGHGAT-DN--S------------------A-A-SIK--G
--------M-PTRVQGDVVRMFR----KRE------------------V-
-NV-----------------------LLATSVAEEG--------------
------------LDFP-----ACDLVIRFDP------------------V
QHMVGYVQSRGRARH--H-TSTFVILVEEGNAHQLARYQALKKSEP----
------------------------ELRLIYQTRDTTTV------------
-----------------------------GD------S---FEDDGTSDA
SLGERYVVPKTGAILSYATATSLLNRLCALIPRDTFTPP--QTPR--Y--
A------G------------------------------------------
------------------------D--------------------FVSTL
TLPA-SLPLPQELLTFT-GPEKPTKREAKRAVAFMAVKRLHE-LNVFDDY
MLPSKGSRA-------R-------VY---------ED----A--DG-RP-
V-PS-----TKNLPDML-DV---L----VRDPW----VL----N------
---------D-------K-NFLHVIYV-----D-GVP--T-AGL-----L
TGS----SLP-Q-V-E--M--------T-I-QD----A--L---FIMEV-
GTPFEI------Q-Q---------P--Q-E-WDKLRMFQDYTRAGLWWCV
THRNIS-T-PV--AACMVPLTE---G---L--LPDFTAIQEAVDN---PF
-G--S--HDWSTID-----ER-HHDNLLVMNGKVHG-RPLL--------L
RSVRRDLTPMSPP----A-P--G-S---R---E---------A--C----
----------F---PTYREYWI--QKY-----------T----R--K--G
-------I-EP-IIPPD-------------------CPLIEIQ------H
FP--REQS-----S-LY--STES--LR-G-V--DG---S-Q--PS-IPVG
PKSLLPLYLCRQLSIPKAMWKTFRVLPILMRRATDLWRARQAVVELSLPP
-M--QLHILAEALTLPCAN--ASFDNQRLETLGDSVLKLCTVVYIFHKFP
FRHEGQLDAIRRCCVSNRTLLARAQAIGLERFLSPEI-Q-S-MR-VWPYT
V--HG-N--C---D-------------P-----S----------------
------------QARGGRLVERSFPRRSL--QECMESTLGAAFLSGG---
---------------IPAALRAGVALGLSFGGPVPWPL-RYGWR------
L----K----------HVN--VSPLF---TSLTERLGYEFKC-GN-----
---LLIEAASHPSFQ-Y----T---AL-PSYQRLEFLGD-----------
--------A------LIELVIMRYLYHRFPKATSGDLTTAKG---RLVRN
AALASVAVKKLELHKVILLNNASLSAAIWSSAKLLQETSY-----AEIVV
N--GWKYEPPKALGDVFESVMGAVFVDTGHNFEKFSVIVEMIMEELLNEI
E-MDLPLDPVSNLMIWMSKNGCRR---V---N------------------
-------FQK----GSR----------H-PQ--I------KTADTVL---
----------------VMVHGIAVTEPIWA---RTKAV--SKALAAEMAL
KVLEDK------S------S-DY------YLPRLCDCNAKGSEVQ-----
--------------------------------------------------
-----------S-A------------------------------------
----------VG-------IGE-D---------EEED-EEG---------
-----------------------E--------------------------
---A-E---------------G---------G--------D--------E
--GLV-E---DA--------------------------------------
------V-Q----------------------------------K------
----------------------DET--------E----------------
----------EGFA------------------------------------
---------------------------------VL---------------
--------------------------------------------------
---------------------------------------------AQ-G-
----------------------LVNT--------------RKG--G----
--------------------------------------------------
-------------------------------SS------RA---------
E-------------------------------------------------
-------A-D-RR----------------------E--------------
------SS---------------------DM-------------------
--------------------------------------------------
--------------G----L----S-------------E-----------
----------------------------D---------------------
----EV--------------------------------------------
--------------------------------------------------
--------------------------------------------------
--------------------------------------------------
--------------------------------------------------
--------------------------------------------------
--------------------------------------------------
--------------------------------------------------
--------------------------------------------------
--------------------------------------------------
--------------------------------------------------
---------------------E------V---------------------
--------------------------------------------------
--------------------------------------------------
--------------------------------------------------
------H-----------
>KAF9792263.1/1-1463
MAVQP---------------------------------------------
--------------------------------------------------
--------------------------------------------------
--------------------------------------------------
--------------------------------------P-----------
------S---CSDDGLIPRRY---QEEIFE--------RAVH-----GNV
IAALDTGSGKTFISTLLIKWVSTKE-V---------A---------REKL
-----VVFLVPKVALA-------QQQCAFIAKHS-P--LRVKQATGA--T
-A--P-DMSDRLGWQELL-SDVDVIVLTVVSQCHYPLSLEHSQGSR----
-------------------FQPSISY-QREFLFQVSL--------LIFDE
CHHTRKNHAYNGIMRE-Y-YQ-C-----S--D-DQRPKIFGMTASPIWNA
KDA----------V--------------------TSLAVLEKNLNASVVA
VR--DHVKEL-SDHSPR------PKEI-----------------------
-IQ-QYPPP--------P---T-E-----YP--SY-P--VPT--------
---LW-NRCSTI--P------H--------SP--DI-A------------
-----I---PWMKIQ------------------------------TRYRS
AYESL-GPCGAEIFLHAELKQQVRCLFDTAVPNG-GPV---S-E--LG-L
-RP--------FGVD-D---------SN-DGSDL-----I-HK---LDQI
LQLLAQYDEH-LVGA-----------------------------------
-------------------------------------------------N
GNTL-NPSWCAPKVIA-LVDILLA--N--FH-------------------
------------------DNFQSIVFVEQRHVATSLAELISRLP-----S
ATGRLKCAVLLGHGAT-DN--S------------------T-A-SIK--G
--------M-PTKVQGDVVQMFR----KRE------------------V-
-NI-----------------------LLATSVAEEG--------------
------------LDFP-----ACDLVIRFDP------------------V
QHMVGYVQSRGRARH--R-TSTFVVLVEEGDAHQLARYQALKESEP----
------------------------ELRSIYQTRDTTAV------------
-----------------------------DD------P---SEDDDPSDT
TVGERYVVPTTGAILSYTSAASLLHRLCALIPRDPFTPP--QIPR--Y--
A------G------------------------------------------
------------------------D--------------------FVSTL
TLPA-SLPLPQELLTFT-GPEKPTKREAKRAVAFMAVKRLHE-IDVFDEY
MLPSKGSKA-------R-------VY---------ED----A--DG-RP-
V-AS-----MKNLPDML-DV---L----VRDPW----VS----S------
---------D-------K-LFLHVIYV-----D-GLP--T-AGL-----L
TGS----SLP-Q-V-E--L--------V-M-QG----T--L---FTMEA-
GTPFEV------L-Q---------P--H-Q-WERLRMFQDYTRAGLWWCV
THKNIS-A-PL--AACMVPLTE---R---L--LLDFSAIQGTVNN---PF
-G--S--HNWSSID-----QG-HCDNLLVMNGKVHG-RPLL--------L
RSVRRDLTPISAP----E-P--G-S---R---E---------A--S----
----------F---PTYREYWI--QKY-----------T----R--K--G
-------V-EP-TVPTD-------------------CPLIEIQ------H
FP--REQS-----S-YY--PTES--LR-G-V--DC---S-Q--PS-APVG
SKSLLPIYLCRNFQMPKAMWKTFRILPILMRRATDLWRARQAVIELSLPS
-I--QPHILAEALTLPCAN--ASFDNQRLETLGDSVLKLCTVVYIFHKFP
FRHEGQLDAIRRCCVSNRTLLARAQEIGLERFISSEI-Q-T-MR-VWPYT
D--PG-N--W---D-------------P-----A----------------
------------RARGGRLVERSFPRRSL--QECMESTLGAAFLSGG---
---------------IPTAIRTGAALGLSFGGPIPWSL-RYGWG------
L----K----------HVN--VSSLF---TSLMERLGYEFKC-GD-----
---LLIEAVSHPSFQ-Y----T---SL-PSYQRLEFLGD-----------
--------A------LIDLAIMRHLFYRFPKATSGDLTTAKG---RLVRN
AALASVAVKKLELHNVILLNNAGLSAAIWSYAKLLQETSY-----AEIVI
N--GWKYEPPKALGDVFESIMGAVFVDSGHDFEKFSVIVEMIMEELLNEI
E-MDLPLDPVSILMIWMSKNGCRR---V---N------------------
-------FQR----GSS----------H-PH--I------KTADTVQ---
----------------VMVHGTAVTEPIRV---RTKAV--AKALAAELAL
KVLEDE------S------S-DY------HLPRLCDCNPKGSEVR-----
--------------------------------------------------
-----------P-G------------------------------------
----------VG-------VGE-D---------DEEEERDS---------
-----------------------E--------------------------
---R-G---------------G---------V--------D---------
---LA-E---DP--------------------------------------
------V-H----------------------------------K------
----------------------DET--------E----------------
----------EGFA------------------------------------
---------------------------------VL---------------
--------------------------------------------------
---------------------------------------------AQ-S-
----------------------LVEA--------------RER--R----
--------------------------------------------------
-------------------------------SP------RA---------
V-------------------------------------------------
-------I-D-RG----------------------E--------------
------SS---------------------DM-------------------
--------------------------------------------------
--------------D----I----S-------------E-----------
----------------------------D---------------------
----EV--------------------------------------------
--------------------------------------------------
--------------------------------------------------
--------------------------------------------------
--------------------------------------------------
--------------------------------------------------
--------------------------------------------------
--------------------------------------------------
--------------------------------------------------
--------------------------------------------------
--------------------------------------------------
---------------------G------I---------------------
--------------------------------------------------
--------------------------------------------------
--------------------------------------------------
------R-----------
>KAG0706524.1/1-1454
MTITQDS-------------------------------------------
---------------------------------------------S----
--------------------------------------------------
--------------------------------------------------
--------------------------------------I-----------
------Q---SVNETILPRKY---QEEIFQ--------RAQE-----CNV
IAALDTGSGKTFISILLIKWIVLQE-S---------A---------RGKV
-----IVFLVPKVALV-------EQQANFIAAHT-P--LRVKKFHGS--L
-D--L-ELTDRANWRTSF-EKSDVVVMTAQ---------------I----
-------------------FLNIVTH-SHWSIDKVSL--------LVFDE
CHHTRKNHAYNGIMRE-Y-FQ-T-----P--S-FQRPKVFGMTASPIWNP
KDA----------Q--------------------GSLMTLEKNLDAIVIA
VR--EHVSEL-LHNSPR------PLEI-----------------------
-IK-EYYPP--------P---N-N-----YI---Y-L--HPN--------
---LW-DCVSLF--R------S---------P--NV-A------------
-----I---PWEKLQ------------------------------MKYHV
TRNSL-GPYCADLYLYHDIKARISQIISDLEASI-KDK---P-R--IN-Y
-DDDAY--PG-MDVD-E-------S-SE-TIIVI-----P-PD---LEQI
DFILCEFRPF-FEDNS----------------------------------
------------------L--------------------PP-------AV
PITV-PLAWCSPKVKA-LTEVLLD--H--Y--------------------
-------------S----PTFQGIVFVEQRQVAACLAKILSHIP-----E
LRGSIRCAELVGHGGG-HG--QRGK------------HAAT-A-NVK--G
--------M-GLARQQDVVKSFR----DGT------------------L-
-NL-----------------------LVATSVAEEG--------------
------------LDFP-----ACDLVIRFDP------------------L
HHMVGYVQSRGRART--K-TSTFVIMVQEGHMAHINRYKIFVDSEP----
------------------------ELKRVYQSRENPTR----------PP
S---------------P-V------P---SD-SEE--G-E-VEEENPVDL
AARERYIVPSTGAVLTYGSAISLLNYLCSLIPHDAFTPT--PLPK--Y--
S------G------------------------------------------
------------------------D--------------------YATVL
ELPS-SLPLPIDKLIFR-GPMRCSKREARRAVAFMAVKELHK-LGVFDDY
LLPSAGSKG-------R-------GL---------ED----G--DG-RK-
L-LD-----VSDVPDII-DV---P----VRDPW----AL----G------
---------P-------R-LRMHVISM-----D-GVD--V-AGL-----V
TGT----ELP-A-L-E--I--------M-S-EG----S--L---VTLRC-
TDELVF------D-E---------D--E-E-WEKLEMLNEYTRMGIWFCI
TGRPIT-L-PI--TCFLVPLTP---H---N--CIDFDAVERVVAD---PL
-G--T--YDWSSVT-----EN-DYHQTLIMNCNQFG-RGMV--------L
RKIRHDLTALSS---------------------------------S----
----------C---STYEEFFV--QRW-----------T----R--K--T
-------R-EA-VVPTD-------------------CPLVEAT------Y
LP--RHPS-----G-LY--RPMH--RL-Q-D--ID---K-Y--KR-QIAR
PGVLVPQGACRRTHFSENVYHAFLFLPRICRRATDLYRAQQERFELGLPA
-I--KDELLIEASTLPTTS--ATWNNQRLETLGDSVLKLAATVHVMTKYP
HRHEGQLSQLRQNSVSNRTLLARALEIGLEKYLTSEG-Q-S-LH-VWRHT
I--AE-DD-----D-------------R-----M-------------D--
--P---------FIAAKRHAHRAYPRRSL--QDCMEATLGAAFLHGG---
---------------MDMALHAGDALGMCVGGTIPWPL-RYSRP------
P----E----------PSP--APPLF---ADLQTNLGYEFHR-GD-----
---LLVEAATHPSFA-T----T---AG-SSYQRLEFLGD-----------
--------A------VIDLVVMRYLFNKFPEATSGQLSAARS---RAVCG
PTLASIAVRRLFLHKHLLINNVELSTAITRHVPLLTSLSP-----EDTIS
K--GWKYDPPKALSDVLESIVGAVLVDTRYDFEKTAVIVESVISDVLEVL
T-TDLPRDPVSELMVWAAAAGCRR---I---S------------------
-------FQK----TQS----------N-PD--L------RRNDSVS---
----------------VVVHDVVVVGPITA---TNLSL--SKGLAAERAR
NVLADP------T------F-DK------CLEKLCDCVRGLAAAV-----
--------------------------------------------------
-----------P-E------------------------------------
----------VA---------E-V--------------------------
--------------------------------------------------
-----I---------------V---------D--------D---------
--DTA-A---PL--------------------------------------
------R-I----------------------------------T------
----------------------DET--------E----------------
----------EGFA------------------------------------
---------------------------------AI---------------
--------------------------------------------------
---------------------------------------------AK-Q-
----------------------KLRD--------------GEV--E----
--------------------------------------------------
-------------------------------ST------QD---------
N-------------------------------------------------
---------D-EC----------------------D--------------
--------------------------------------------------
--------------------------------------------------
--------------------------------------D-----------
----------------------------D---------------------
-----V--------------------------------------------
-V------D-----------------------------------------
--------------------------------------------------
--------------------------------------------------
--------------------------------------------------
--------------------------------------------------
--------------------------------------------------
--------------------------------------------------
--------------------------------------------------
--------------------------------------------------
--------------------------------------------------
--M------------------D------M--EE-----------------
--------------------------------------------------
--------------------------------------------------
--------------------------------------------------
------------------
>KAG1729801.1/1-1441
MTITQDS-------------------------------------------
---------------------------------------------S----
--------------------------------------------------
--------------------------------------------------
--------------------------------------I-----------
------Q---SINETILPRRY---QEEIFQ--------RAQD-----CNV
IAALDTGSGKTFISILLIKWIVLQE-S---------A---------RGKV
-----IVFLVPKVALV-------EQQANFIAAHT-P--LRVK--------
--------------------NPDVVVMTAQ---------------I----
-------------------FLNIVTH-SHWSIDKVSL--------LIFDE
CHHTRKNHAYNGIMRE-Y-FQ-T-----P--S-FQRPKVFGMTASPIWNP
KDA----------Q--------------------GSLMTLERNLDAIVIA
VR--EHVSEL-LHNSPR------PLEI-----------------------
-IK-EYYPP--------P---T-N-----YI---Y-L--HPN--------
---LW-DCVSLF--R------S---------P--DV-A------------
-----I---PWDKLQ------------------------------MKYHV
TRNSL-GPYCADLYLYHDIKARISQIINDLEASI-KDK---P-R--IN-Y
-DDDAY--PG-MEVD-E-------S-SE-TDIVI-----S-PD---LEQI
DFILCEFRPF-FEDNS----------------------------------
------------------V--------------------PP-------AV
PITV-PLAWCSPKVKA-LAEVLLE--H--C--------------------
-------------S----PTFQGIVFVEQRQVAACLAKILSCIP-----E
LRGSIRCAELVGHGGG-HG--HRGK------------HAAT-A-NVK--G
--------M-GLARQQDVVKSFR----DGT------------------L-
-NL-----------------------LVATSVAEEG--------------
------------LDFP-----ACDLVIRFDP------------------L
HHMVGYVQSRGRART--K-TSTFVIMVQEGHMAHLNRYKIFVDSEP----
------------------------ELKRVYQSRENPTR----------PP
S---------------P-T------P---SD-SEE--G-E-VEEENPVDL
AARERYIVPSTGAVLTYGSAISLLNYLCSLIPHDAFTPA--PLPK--Y--
S------G------------------------------------------
------------------------D--------------------YATVL
ELPS-SLPLPIDKLIFC-GPPRCSKREARRAVAFMAVKELHK-LGVFDDY
LLPSAGSKG-------R-------NL---------ED----A--DG-RK-
L-MD-----VSDVPDII-DV---P----VRDPW----AL----G------
---------P-------R-LRMHVISI-----D-GVD--V-AGL-----V
TGT----ELP-A-L-E--I--------M-G-EG----C--L---VTLRC-
TDELVF------D-E---------D--E-E-WEKLEMLNGYTKMGIWFCI
TGRPII-L-PV--TCFLVPLTP---H---N--CIDFDAVERVVSD---PL
-G--T--YDWTSVT-----ED-DYDHTLIMNCNQFG-RAMV--------L
RKIRHDLTALSVP----P-P--G-S---R---E---------S--S----
----------C---STYEEFFV--QRW-----------T----R--K--T
-------R-EA-VVPTD-------------------CPLVEAT------Y
LP--RHPS-----G-LY--RPMH--RL-Q-D--ID---K-Y--KR-QMAR
PGLLVPQGACRRTYFSENVYRAFLFLPRICRRATDLYRAQEERFELGLPA
-I--KDELLIEASTLPTTS--ATWNNQRLETLGDSVLKLAATVHVMNKYP
HRHEGQLSQLRQNSVSNRTLLARALEIGLEGYLTSEG-Q-S-LH-VWRHT
I--SE-DD-----D-------------R-----M-------------E--
--P---------FASARRHARRAYPRRSL--QDCMEATLGAAFLHGG---
---------------IDMALRAGDALGMTVGGTIPWTL-RYSRP------
P----E----------PSP--APPLF---DDLQANLGYEFHR-GD-----
---LLIEAATHPSFA-T----T---AG-SSYQRLEFLGD-----------
--------A------VIDLVVMKYLFNKFPEATSGQLSAARS---RAVCG
PTLASIAVRRLGLHKHLLINNVELSTAITRHVPLLTSLSP-----EDTIS
K--GWKYDPPKALSDVLESIVGAVLVDTRFDFEKTAVIVEAVISDVLEVL
T-TDLPRDPVSELMVWAAAAGCRR---I---S------------------
-------FQK----TQS----------N-PD--L------RRNDSVS---
----------------VVVHDVVVVGPITA---TNLSL--SKGLAAERAR
IVLADP------T------F-DK------SLEKLCDCVRDLAAVV-----
--------------------------------------------------
-----------P-E------------------------------------
----------VA---------E-A--------------------------
--------------------------------------------------
-----I---------------V---------A--------D---------
--DTT-T---PL--------------------------------------
------K-L----------------------------------T------
----------------------DET--------E----------------
----------EGFA------------------------------------
---------------------------------AI---------------
--------------------------------------------------
---------------------------------------------AK-Q-
----------------------KLLD--------------GEA--E----
--------------------------------------------------
-------------------------------SA------QD---------
N-------------------------------------------------
---------D-EY-------------------------------------
--------------------------------------------------
--------------------------------------------------
------------------------------E-------D-----------
----------------------------D---------------------
-----V--------------------------------------------
-V------D-----------------------------------------
--------------------------------------------------
--------------------------------------------------
--------------------------------------------------
--------------------------------------------------
--------------------------------------------------
--------------------------------------------------
--------------------------------------------------
--------------------------------------------------
--------------------------------------------------
--M------------------D------V--E-E----------------
--------------------------------------------------
--------------------------------------------------
--------------------------------------------------
------------------
>KAG1748843.1/1-1462
MAVTQDS-------------------------------------------
---------------------------------------------S----
--------------------------------------------------
--------------------------------------------------
--------------------------------------I-----------
------Q---SVNETILPRKY---QEEIFQ--------RAQE-----CNI
IAALDTGSGKTFISILLIKWIVLQE-S---------A---------RGKV
-----IVFLVPKVALV-------EQQANFIAAHT-P--LRVKKFHGS--L
-D--L-ELTDRANWRTSF-EKSDVVVMTAQ---------------I----
-------------------FLNIITH-SHWSIDKVSL--------LVFDE
CHHTRKNHAYNGIMRE-Y-FQ-T-----P--S-FQRPKVFGMTASPIWNP
KDA----------Q--------------------GSLMTLEKNLDAIVIA
VR--EHVSEL-LHNSPR------PLEI-----------------------
-IK-EYYPP--------P---T-N-----YI---Y-L--HPN--------
---LW-DCVSLF--R------S---------P--DV-A------------
-----I---PWEKLQ------------------------------MKYHV
TRNSL-GPYCADLYLYHDIKARISQIISDLEASI-KDR---P-Q--IN-Y
-DDDTY--PS-MDVD-E-------P-SE-TTIVI-----P-PD---LEQI
DFILCDFRPF-FEDDS----------------------------------
------------------I--------------------PP-------AV
PITV-PLAWCSPKVKA-LTEVLLD--H--Y--------------------
-------------T----PTFQGIVFVEQRQVAACLAKILSHIP-----E
LRGSIRCAELVGHGGG-HG--QRGK------------HAAT-A-NVK--G
--------M-GLARQQDVVKSFR----DGT------------------L-
-NL-----------------------LVATSVAEEG--------------
------------LDFP-----ACDLVIRFDP------------------L
HHMVGYVQSRGRART--K-TSTFVIMVQEGHMAHLNRYKIFVDSEP----
------------------------ELKRVYQSRENPTR----------PP
S---------------P-T------P---SD-SEE--G-E-VEEENPVDL
AARERYIVPSTGAVLTYGSAISLLNYLCSLIPHDAFTPT--PLPK--Y--
S------G------------------------------------------
------------------------D--------------------YATVL
ELPS-SLPLPIDKLVFR-GPMRCSKREARRAVAFMAVKELHK-LGVFDDY
LLPSAGSKG-------R-------GL---------ED----G--DG-RK-
L-MD-----VTDVPDII-DV---P----VRDPW----AL----G------
---------P-------R-LRMHVISI-----D-GVD--V-AGL-----V
TGT----ELP-V-L-E--I--------M-S-EG----C--R---VTLRC-
TDELVF------D-E---------D--E-E-WEKLEMLNEYTKMGIWFCI
TGRPVT-L-PI--TCFLVPLTP---H---N--CIDFDAVERVVTD---PL
-G--T--YDWSSVT-----EN-DYHRTLIMNCNQFG-RAMV--------L
RNIRHDLTALSVP----P-P--G-S---R---E---------S--S----
----------C---STYEEFFV--QRW-----------T----R--K--T
-------R-EA-VVPTD-------------------CPLVEAT------Y
LP--RHPS-----G-LY--RPAH--RL-Q-D--VD---K-Y--KR-HMAR
PGVLVPQGACRRTHFSENVYQAFLFLPRICRRATDLYRAQQERFELGLPP
-I--KDELLIEASTLPTTS--ATWNNQRLETLGDSVLKLAATVHVMNKYP
HRHEGQLSQLRQNSVSNRTLLARALEIGLEKYLTSEG-Q-S-LH-VWRHT
V--PE-DD-----D-------------R-----M-------------Q--
--P---------FTPAKRHAHRAYPRRSL--QDCMEATLGAAFLHGG---
---------------MDMALHAGDALGMCVGGTIPWPL-RYSRP------
P----E----------SSP--APPLF---ADLQTNLGYEFHR-GD-----
---LLVEAATHPSFA-T----T---AG-SSYQRLEFLGD-----------
--------A------VIDLVVMRYLFNKFPEATSGQLSAARS---RAVCG
PTLASISVRRLGLHKHLLINNVELSTAIARHVPLLTSLSP-----EDTIS
K--GWKYDPPKALSDVLESIVGAVLVDTRFDFEKTAVIVEAVISDVLEAL
T-TDLPRDPVSELMVWAAAAGCRR---I---S------------------
-------FQK----TQS----------N-PD--L------RRNDSVS---
----------------VVVHDVVVVGPITA---TNLSL--SKGLAAERAR
NVLADP------T------F-DK------CLEKLCDCVRDLAPVV-----
--------------------------------------------------
-----------P-E------------------------------------
----------AA---------E-A--------------------------
--------------------------------------------------
-----I---------------V---------D--------D---------
--DTT-A---PL--------------------------------------
------R-L----------------------------------T------
----------------------DET--------E----------------
----------EGFA------------------------------------
---------------------------------AI---------------
--------------------------------------------------
---------------------------------------------AK-Q-
----------------------KLRD--------------GDV--G----
--------------------------------------------------
-------------------------------SA------QD---------
N-------------------------------------------------
---------D-GC----------------------D--------------
--------------------------------------------------
--------------------------------------------------
--------------------------------------D-----------
----------------------------D---------------------
-----V--------------------------------------------
-V------D-----------------------------------------
--------------------------------------------------
--------------------------------------------------
--------------------------------------------------
--------------------------------------------------
--------------------------------------------------
--------------------------------------------------
--------------------------------------------------
--------------------------------------------------
--------------------------------------------------
--M------------------D------V--EE-----------------
--------------------------------------------------
--------------------------------------------------
--------------------------------------------------
------------------
>KAG1768584.1/1-1460
MTITQD--------------------------------------------
---------------------------------------------S----
--------------------------------------------------
--------------------------------------------------
--------------------------------------I-----------
------Q---SVNEAILPRRY---QEEIFQ--------RAQE-----CNV
IAALDTGSGKTFISILLIKWIVLQE-S---------A---------RGKV
-----IVFLVPKVALV-------EQQANFIAAHT-P--LRVKKFHGS--L
-D--L-ELTDRANWRISF-EKSDVVVMTAQ---------------I----
-------------------FLNIVTH-SHWSIDKVSL--------LVFDE
CHHTRKNHAYNGIMRE-Y-FQ-T-----P--P-FQRPKVFGMTASPIWNP
KDA----------Q--------------------GSLMTLERNLDAIVIA
VR--EHVSEL-LHNSPR------PLEI-----------------------
-IK-EYYPP--------P---T-N-----YI---Y-L--HPN--------
---LW-DCVSLF--R------S---------P--DV-A------------
-----I---PWEKLQ------------------------------MKYHV
TRNSL-GPYCADLYLYHDIKARISQIINDLEASI-KDK---P-R--IN-Y
-DDDTY--PG-MDVD-E-------S-SE-TTIVI-----P-PD---LEQI
DFILCEFRPF-FEDDS----------------------------------
------------------M--------------------PP-------AV
PITV-PLAWCSPKVKA-LAEVLLE--H--C--------------------
-------------S----PTFQGIVFVEQRQVASCLAKILSCIP-----E
LRGSIRCAELVGHGGG-HG--HRGK------------HAAT-A-NVK--G
--------M-GLARQQDVVKSFR----DGT------------------L-
-NL-----------------------LVATSVAEEG--------------
------------LDFP-----ACDLVIRFDP------------------L
HHMVGYVQSRGRART--K-TSTFVIMVQEGHMAHLNRYKIFVDSEP----
------------------------ELKRVYQSRENPTR----------PP
S---------------P-A------P---SD-SEE--G-E-VEEENPVDL
AARERYIVPSTGAVLTYGSAISLLNYLCSLIPHDAFTPT--PLPK--Y--
S------G------------------------------------------
------------------------D--------------------YATVL
ELPS-SLPLPIDKLIFC-GPPRCSKREARRAVAFMAVKELHK-LGVFDDY
LLPSAGSKG-------R-------NL---------ED----A--DG-RK-
L-LD-----VSDVPDII-DV---P----VRDPW----AL----G------
---------P-------R-LRMHVISI-----D-GVD--V-AGL-----V
TGT----ELP-A-L-E--I--------M-G-EG----C--L---VTLRC-
TDELVF------D-E---------D--E-E-WEKLEMLNEYTKMGIWYCI
TGRPIT-L-PI--TCFLVPLTP---H---N--CIDFDAVERVVRD---PL
-G--T--YDWSSVT-----ED-DYHRTLIMNSNQFG-RALV--------L
RKIRQDLTALSVP----P-P--G-S---R---E---------S--S----
----------C---STYEEFFV--QRW-----------T----R--K--T
-------R-EA-VVPTD-------------------CPLVEAT------Y
LP--RHPS-----G-LY--RPAH--RL-Q-D--ID---K-Y--KR-QMAR
PGLLVPQRACRRTYFSENVYRAFLFLPRICRRATDLYRAKEERFELGLPA
-I--KDDLLIEASTLPTTS--ATWNNQRLETLGDSVLKLAATVHVMNKYP
HRHEGQLSQLRQNSVSNRTLLARALEIGLERYLTSEG-Q-S-LH-VWRHT
I--AE-DD-----D-------------R-----M-------------E--
--P---------FTSARRHAHRAYPRRSL--QDCMEATLGAAFLHGG---
---------------IDMALRAGDALGMTVGGTIPWTL-RYSRP------
P----E----------PSP--VPPLF---DDLQANLGYEFHR-GD-----
---LLIEAATHPSFA-T----T---AG-SSYQRLEFLGD-----------
--------A------VIDLVVMKYLFNKFPEATSGQLSAARS---RAVCG
PTLASIAVRRLGLHKHLLINNVELSTAITRHVPLLTSLSP-----EDTIS
K--GWKYDPPKALSDVLESIVGALLVDTRFDFEKTAVIVEAVISDVLEVL
T-TDLPRDPVSELMVWAAAAGCRR---I---S------------------
-------FQK----TQS----------N-PD--L------RRNDSVS---
----------------VVVHDVVVVGPITA---TNLSL--SKGLAAERAR
TVLADP------V------F-DK------SLEKLCDCVRNLAAAV-----
--------------------------------------------------
-----------P-K------------------------------------
----------VA---------E-S--------------------------
--------------------------------------------------
-----I---------------V---------A--------D---------
--D-T-T---PL--------------------------------------
------K-L----------------------------------T------
----------------------DET--------E----------------
----------EGFA------------------------------------
---------------------------------AI---------------
--------------------------------------------------
---------------------------------------------AK-Q-
----------------------KLLD--------------GEA--E----
--------------------------------------------------
-------------------------------SA------QD---------
H-------------------------------------------------
---------D-EN----------------------D--------------
--------------------------------------------------
--------------------------------------------------
--------------------------------------D-----------
----------------------------D---------------------
-----V--------------------------------------------
-V------D-----------------------------------------
--------------------------------------------------
--------------------------------------------------
--------------------------------------------------
--------------------------------------------------
--------------------------------------------------
--------------------------------------------------
--------------------------------------------------
--------------------------------------------------
--------------------------------------------------
--M------------------D------V--E-E----------------
--------------------------------------------------
--------------------------------------------------
--------------------------------------------------
------------------
>KAG1799471.1/1-1463
MTITQDS-------------------------------------------
---------------------------------------------S----
--------------------------------------------------
--------------------------------------------------
--------------------------------------I-----------
------Q---SVNETILPRRY---QEEIFQ--------RAQE-----CNV
IAALDTGSGKTFISILLIKWIVLQE-S---------A---------RGKV
-----IVFLVPKVALV-------EQQANFIAAHT-P--LRVKKFHGS--L
-D--L-ELTDRANWRSSF-EKSDVVVMTAQ---------------I----
-------------------FLNIVTH-SHWSIDKVSL--------LVFDE
CHHTRKNHAYNGIMRE-Y-FQ-T-----P--S-FQRPKVFGMTASPIWNP
KDA----------Q--------------------GSLMTLERNLDAIVIA
VR--EHVSEL-LHNSPR------PLEI-----------------------
-IK-EYYPP--------P---T-N-----YI---Y-L--HPN--------
---LW-DCVSLF--R------S---------P--DV-A------------
-----I---PWEKLQ------------------------------MKYHV
TRNSL-GPYCADLYLYHDIKARISQIINDLEASI-KDK---P-R--IN-Y
-DDDIY--PD-MDID-E-------S-SE-TTIII-----S-PD---LEQI
DFILCEFRPF-FEDDS----------------------------------
------------------V--------------------PP-------AV
PITV-PLAWCSPKVKA-LAEVLLE--H--C--------------------
-------------S----PTFQGIVFVEQRQVAACLAKILSCIP-----E
LRGSIRCAELVGHGGG-HG--HRGK------------HAAT-A-NVK--G
--------M-GLARQQDVVKSFR----DGT------------------L-
-NL-----------------------LVATSVAEEG--------------
------------LDFP-----ACDLVIRFDP------------------L
HHMVGYVQSRGRART--K-TSTFVIMVQEGHMAHLNRYKIFVDSEP----
------------------------ELKRVYQSRENPTR----------PS
S---------------P-T------P---SD-SEE--G-E-VEEENPIDL
AARERYIVPSTGAVLTYGSAISLLNYLCSLIPHDAFTPT--PNPK--Y--
S------G------------------------------------------
------------------------D--------------------YATVL
ELPS-SLPLPIDKLIFR-GPPRCSKREARRAVAFIAVKELHK-LGVFDDY
LLPSAGSKG-------R-------NL---------ED----A--DG-RK-
L-LD-----VSDVPDII-DV---P----VRDPW----AL----G------
---------P-------R-LRMHVISI-----D-GVD--V-AGL-----V
TGT----ELP-A-L-E--I--------M-S-EG----C--L---VTMRC-
TDELVF------D-E---------D--E-E-WEKLEMLNEYTKMGIWFCI
TGRPIT-L-PI--TCFLVPLTP---H---N--CIDFDAVERVVHD---PM
-G--T--YDWSSVT-----ED-DYHRTLIMNCNQFG-RAMV--------L
RKIRHDLTALSVP----P-P--G-S---R---E---------S--S----
----------C---STYEEFFV--QRW-----------T----R--K--T
-------R-EA-VVPTD-------------------CPLVEAT------Y
IP--RHPS-----G-LY--RPMH--RL-Q-D--ID---K-Y--KR-HMAR
PGLLVPQGACRRTYFSENVYRAFLFLPRICRRATDLYRAQQERFELGLPA
-M--KDELLIEASTLPTTS--ATWNNQRLETLGDSVLKLATTVHVMNKYP
HRHEGQLSQLRQNSVSNRTLLARALEIGLERYLTSEG-Q-S-LH-VWRHT
I--AK-DD-----D-------------R-----M-------------E--
--P---------FTSARRHARRAYPRRSL--QDCMEATLGAAFLHGG---
---------------IDMALRAGDALGMTVGGTIPWTL-RYSRP------
P----E----------PSP--APPLF---DDLQANLGYEFHR-GD-----
---LLIEAATHPSFA-T----T---AG-SSYQRLEFLGD-----------
--------A------VIDLVVMKYLFNKFPEATSGQLSAARS---RAVCG
PTLASVAVRRLGLHKHLLINNVELSTAITRHVPLLMSLSP-----EDTIS
K--GWKYDPPKALSDVLESIVGAVLVDTRFDFEKTAVIVEAVISDVLEVL
T-TDLPRDPVSELMVWAAAAGCRR---I---S------------------
-------FQK----TQS----------N-PD--L------RRNDSVS---
----------------VVVHDIIVVGPITA---TNLSL--SKGLAAERAR
TVLADP------A------F-DK------SLEKLCNCVRDLAAAV-----
--------------------------------------------------
-----------P-E------------------------------------
----------VT---------E-A--------------------------
--------------------------------------------------
-----I---------------V---------A--------D---------
--DAT-A---PL--------------------------------------
------K-L----------------------------------T------
----------------------DET--------E----------------
----------EGFA------------------------------------
---------------------------------AL---------------
--------------------------------------------------
---------------------------------------------AK-Q-
----------------------KLLD--------------GEA--E----
--------------------------------------------------
-------------------------------PA------HD---------
H-------------------------------------------------
---------D-EY----------------------D--------------
--------------------------------------------------
--------------------------------------------------
------------------------------D-------D-----------
----------------------------D---------------------
-----V--------------------------------------------
-V------D-----------------------------------------
--------------------------------------------------
--------------------------------------------------
--------------------------------------------------
--------------------------------------------------
--------------------------------------------------
--------------------------------------------------
--------------------------------------------------
--------------------------------------------------
--------------------------------------------------
--M------------------D------V--E-E----------------
--------------------------------------------------
--------------------------------------------------
--------------------------------------------------
------------------
>KAG1819713.1/1-1451
MTITQES-------------------------------------------
---------------------------------------------S----
--------------------------------------------------
--------------------------------------------------
--------------------------------------I-----------
------Q---SVNETILPRRY---QEEIFQ--------RAQE-----CNV
IAALDTGSGKTFISILLIKWIVLQE-S---------A---------RGKV
-----IVFLVPKVALV-------EQQANFIAAHT-P--LRVKKFHGS--L
-D--L-ELTDRANWRSSF-EKSDVVVMTAQ---------------I----
-------------------FLNIVTH-SHWSIDKVSL--------LVFDE
CHHTRKNHAYNGIMRE-Y-FQ-T-----P--S-FQRPKVFGMTASPIWNP
KDA----------Q--------------------GSLMTLERNLDAIVIA
VR--EHVSEL-LHNSPR------PLEI-----------------------
-IK-EYYPP--------P---T-N-----YI---Y-L--HPN--------
---LW-DCVSLF--P------S---------P--DV-A------------
-----I---PWEKLQ------------------------------MKYHV
TRNSL-GPYCADLYLYHDIKARISQIINDLEASI-KDK---P-R--ID-Y
-DDDAY--PD-MDMD-E-------S----SEIVI-----P-PD---LEQI
DFILCEFRPF-FEDDS----------------------------------
------------------M--------------------PP-------AV
PITV-PLAWCSPKVKA-LAEVLLE--H--C--------------------
-------------S----PTFQGIVFVEQRQVAACLAKILSCIP-----E
LRGSIRCAELVGHGGG-HG--HRGK------------HAAT-A-NVK--G
--------M-GLARQQDVVKSFR----DGT------------------L-
-NL-----------------------LIATSVAEEG--------------
------------LDFP-----ACDLVIRFDP------------------L
HHMVGYVQSRGRART--K-TSTFVIMVQEGHMAHLNRYKIFVDSEP----
------------------------ELKRVYQSRENPTR----------PP
S---------------P-T------P---SD-SEE--G-E-VEEENPVDL
AARERYIVPSTGAVLTYGSAISLLNYLCSLIPHDAFTPT--PLPK--Y--
S------G------------------------------------------
------------------------D--------------------YATML
ELPS-SLPLPIDKLVFR-GPPRCSKREARRAVAFMAVKELHK-LGVFDDY
LLPSAGSKG-------R-------NL---------ED----A--DG-RK-
L-LD-----VSDVPDII-DV---P----VRDPW----AL----G------
---------P-------R-LRMHVISI-----D-GVD--V-AGL-----V
TGT----ELP-A-L-E--I--------M-G-EG----C--L---VTMRC-
TDELVF------D-E---------D--E-E-WEKLEMLNEYTKMGIWFCI
TGRPIT-L-PI--TCFLVPLTP---H---N--CIDFDAVERVVRD---PL
-G--T--RDWSSVT-----ED-DYHQTLIMNCNQFG-RALV--------L
RKIRHDLTALSVP----P-P--G-S---R---E---------S--S----
----------C---STYEEFFV--QRW-----------T----R--K--T
-------R-EA-VVPTD-------------------CPLVEAT------Y
LP--RHPS-----G-LY--RPMH--RL-Q-D--ID---M-Y--KR-QMAR
PGLLVPQGACRRTYFSENVYRAFLFLPRICRRATDLYRAQEERFELGLPA
-I--KNELLIEASTLPTTS--ATWNNQRLETLGDSVLKLAATVH------
----GQLSQLRQNSVSNRTLLARALEIGLERYLTSEG-Q-S-LH-VWRYT
I--AE-DD-----D-------------R-----M-------------E--
--P---------FASARRYTHRAYPRRSL--QDCMEATLGAAFLHGG---
---------------IDMALRAGDALGMTVGGTIPWTL-RYSRP------
P----E----------PSP--APPLF---DDLQADLGYEFHR-GD-----
---LLIEAATHPSFA-T----T---AG-SSYQRLEFLGD-----------
--------A------VIDLVVMRYLFNKFPEATSGQLSAARS---RAVCG
PTLASIAVRRLELHKHLLINNVELSTAITRHVPLLTSLSP-----EDTIS
K--GWKYDPPKALSDVLESIVGAVLVDTRFDFEKTAVIVEAVIGDVLEAL
T-TDLPRDPVSELMVWAAAAGCRR---I---S------------------
-------FQK----TQS----------N-PD--L------RRNDSVS---
----------------VVVHDVVVVGPITA---TNLSL--SKGLAAERAR
TVLADS------T------F-DK------SLEKLCDCVRDLAVAV-----
--------------------------------------------------
-----------P-E------------------------------------
----------VA---------E-A--------------------------
--------------------------------------------------
-----I---------------I---------V------DSD---------
--D-A-T---PL--------------------------------------
------K-L----------------------------------T------
----------------------DET--------E----------------
----------EGFA------------------------------------
---------------------------------AI---------------
--------------------------------------------------
---------------------------------------------AK-Q-
----------------------KLLD--------------GEA--E----
--------------------------------------------------
-------------------------------SA------HD---------
N-------------------------------------------------
---------D-EY----------------------D--------------
--------------------------------------------------
--------------------------------------------------
--------------------------------------D-----------
----------------------------E---------------------
-----V--------------------------------------------
-V------D-----------------------------------------
--------------------------------------------------
--------------------------------------------------
--------------------------------------------------
--------------------------------------------------
--------------------------------------------------
--------------------------------------------------
--------------------------------------------------
--------------------------------------------------
--------------------------------------------------
--M------------------D------V--E-E----------------
--------------------------------------------------
--------------------------------------------------
--------------------------------------------------
------------------
>KAG1835548.1/1-1463
MTITQDS-------------------------------------------
---------------------------------------------S----
--------------------------------------------------
--------------------------------------------------
--------------------------------------I-----------
------Q---SVNETILPRRY---QEEIFQ--------RAQE-----CNV
IAALDTGSGKTFISILLIKWIVLQE-S---------A---------RGKV
-----IVFLVPKVALV-------EQQANFIAAHT-P--LRVKKFHGS--L
-D--L-ELTDRANWRSSF-EKSDVVVMTAQ---------------I----
-------------------FLNIVTH-SHWSIDKVSL--------LVFDE
CHHTRKNHAYNGIMRE-Y-FQ-T-----P--S-FQRPKVFGMTASPIWNP
KDA----------Q--------------------GSLMTLERNLDAIVIA
VR--EHVSEL-LHNSPR------PLEI-----------------------
-IK-EYYPP--------P---T-N-----YI---Y-L--HPN--------
---LW-DCVSLF--R------S---------A--DV-A------------
-----I---PWEKLQ------------------------------MKYHV
TRNSL-GPYCADLYLYHDIKARISQIINDLEASI-KDK---P-R--IN-Y
-DDDLY--PG-MDID-E-------S-PE-TTIII-----S-PD---LEQI
DFILCEFRPF-FEDDS----------------------------------
------------------M--------------------PP-------AV
PITV-PLAWCSPKVKA-LAEVLLE--H--C--------------------
-------------S----PTFQGIVFVEQRQVAACLAKILSCIP-----E
LRGSIRCAELVGHGGG-HG--HRGK------------HAAT-A-NVK--G
--------M-GLARQQDVVKSFR----DGT------------------L-
-NL-----------------------LVATSVAEEG--------------
------------LDFP-----ACDLVIRFDP------------------L
HHMVGYVQSRGRART--K-TSTFVIMVQEGHMAHLNRYKIFVDSEP----
------------------------ELKRVYQSRENPTR----------PS
S---------------P-T------P---SD-SEE--G-E-VEEENPIDL
AARERYIVPSTGAVLTYGSAISLLNYLCSLIPHDAFTPT--PNPK--Y--
S------G------------------------------------------
------------------------D--------------------YATVL
ELPS-SLPLPIDKLIFR-GPPRCSKREARRAVAFIAVKELHK-LGVFDDY
LLPSAGSKG-------R-------NL---------ED----A--DG-RK-
L-LD-----VSDVPDII-DV---P----VRDPW----AL----G------
---------P-------R-LRMHVISI-----D-GVD--V-AGL-----V
TGT----ELP-A-L-E--I--------M-S-EG----C--L---VTMRC-
TDELVF------D-E---------D--E-E-WEKLEMLDEYTKMGIWFCI
TGRPIT-L-PI--TCFLVPLTP---H---N--CIDFDAVERVVRD---PI
-G--T--YDWSSVT-----ED-DYHRTLIMNCNQFG-RAMV--------L
RKIRHDLTALSVP----P-P--G-S---R---E---------S--S----
----------C---STYEEFFV--QRW-----------T----R--K--T
-------R-EA-VVPTD-------------------CPLVEAT------Y
IP--RHPS-----G-LY--RPMH--RL-Q-D--ID---K-Y--KR-HMAR
PGLLVPQGACRRTYISENVYRAFLFLPRICRRATDLYRAQQERFELGLPA
-M--KDELLIEASTLPTTS--ATWNNQRLETLGDSVLKLATTVHVMNKYP
HRHEGQLSQLRQNSVSNRTLLARALEIGLERYLTSEG-Q-S-LH-VWRHT
I--AK-DD-----D-------------R-----M-------------E--
--P---------FTSARRHARRAYPRRSL--QDCMEATLGAAFLHGG---
---------------IDMALRAGDALGMTVGGTIPWTL-RYSRP------
P----E----------PSP--APPLF---DDLQANLGYEFHR-GD-----
---LLIEAATHPSFA-T----T---AG-SSYQRLEFLGD-----------
--------A------VIDLVVMKYLFNKFPEATSGQLSAARS---RAVCG
PTLASVAVRRLGLHKHLLINNVELSTAITRHVPLLMSLSP-----EDTIS
K--GWKYDPPKALSDVLESIVGAVLVDTRFDFEKTAVIVEAVISDVLEVL
T-TDLPRDPVSELMVWAAAAGCRR---I---S------------------
-------FQK----TQS----------N-PD--L------RRNDSVS---
----------------VVVHDIIVVGPITA---TNLSL--SKGLAAERAR
TVLADP------A------F-DK------SLEKLCNCVRDLAAAV-----
--------------------------------------------------
-----------P-E------------------------------------
----------VA---------E-A--------------------------
--------------------------------------------------
-----I---------------V---------I--------D---------
--DAT-A---PL--------------------------------------
------K-L----------------------------------T------
----------------------DET--------E----------------
----------EGFA------------------------------------
---------------------------------AL---------------
--------------------------------------------------
---------------------------------------------AK-Q-
----------------------KLLD--------------GEA--E----
--------------------------------------------------
-------------------------------PT------HD---------
H-------------------------------------------------
---------D-EY----------------------D--------------
--------------------------------------------------
--------------------------------------------------
------------------------------D-------D-----------
----------------------------D---------------------
-----V--------------------------------------------
-V------D-----------------------------------------
--------------------------------------------------
--------------------------------------------------
--------------------------------------------------
--------------------------------------------------
--------------------------------------------------
--------------------------------------------------
--------------------------------------------------
--------------------------------------------------
--------------------------------------------------
--M------------------D------V--E-E----------------
--------------------------------------------------
--------------------------------------------------
--------------------------------------------------
------------------
>KAG1849180.1/1-1460
MTITQES-------------------------------------------
---------------------------------------------S----
--------------------------------------------------
--------------------------------------------------
--------------------------------------I-----------
------R---SVNETILPRRY---QEEIFQ--------RAQE-----CNV
IAALDTGSGKTFISILLIKWIVLQE-S---------A---------RGKV
-----IVFLVPKVALV-------EQQANFIAAHT-P--LRVKKFHGS--L
-D--L-ELTDRANWRTSF-EKSDVVVMTAQ---------------I----
-------------------FLNIVTH-SHWSIDKVSL--------LVFDE
CHHTRKNHAYNGIMRE-Y-FQ-T-----P--S-FQRPKVFGMTASPIWNP
KDA----------Q--------------------GSLMTLEKNLDAIVIA
VR--EHVSEL-LHNSPR------PLEI-----------------------
-IK-EYYPP--------P---T-N-----YI---Y-L--HPN--------
---LW-DCVSLF--P------S---------P--DV-A------------
-----I---PWEKLQ------------------------------MKYHV
TRNSL-GPYCADLYLYHDIKARISQIINDLEASI-KDK---P-R--IN-Y
-DDDAY--PD-MDMD-E-------S----SEIVI-----P-PD---LEQI
DFILCEFRPF-FEDDS----------------------------------
------------------M--------------------PP-------AV
PITV-PLAWCSPKVKA-LAEVLLE--H--Y--------------------
-------------S----PTFQGIVFVEQRQVAACLAKILSCIP-----E
LRGSIRCAELVGHGGG-HG--HRGK------------HAAT-A-NVK--G
--------M-GLARQQDVVKSFR----DGT------------------L-
-NL-----------------------LIATSVAEEG--------------
------------LDFP-----ACDLVIRFDP------------------L
HHMVGYVQSRGRART--K-TSTFVIMVQEGHMAHLNRYKIFVDSEP----
------------------------ELKRVYQSRENPTR----------PP
S---------------P-T------P---SD-SEE--G-E-VEEENPVDL
AARERYIVPSTGAVLTYGSAISLLNYLCSLIPHDAFTPT--PLPK--Y--
S------G------------------------------------------
------------------------D--------------------YATVL
ELPS-SLPLPIDKLVFR-GPPRCSKREARRAVAFMAVKELHK-LGVFDDY
LLPSASSKG-------R-------NL---------ED----A--DG-RK-
L-LD-----VSDVPDII-DV---P----VRDPW----AL----G------
---------P-------R-LRMHVISI-----D-GVD--V-AGL-----V
TGT----ELP-T-L-E--I--------K-G-EG----C--L---VTMRC-
TDELVF------D-E---------D--E-E-WEKLEMLNEYTKMGIWFCI
TGRPIT-L-PI--TCFLVPLTP---H---N--CIDFDAVERVVRD---PL
-G--T--RDWSSVT-----ED-DYHQTLIMNCNQFG-RALV--------L
RKIRHDLTALSVP----P-P--G-S---R---E---------S--S----
----------C---STYEEFFV--QRW-----------T----R--K--T
-------R-EA-VVPTD-------------------CPLVEAT------Y
LP--RHPS-----G-LY--RPMH--RL-Q-D--ID---K-Y--KR-QMAR
PGLLVPQGACRRTHFSENVYRAFLFLPRICRRATDLYRAQEERFELGLPA
-V--KNELLIEASTLPTTS--ATWNNQRLETLGDSVLKLAATVHVMNKYP
HRHEGQLSQLRQNSVSNRTLLARALEIGLERYLTSEG-Q-S-LH-VWRYT
I--AD-DD-----D-------------R-----M-------------E--
--P---------FTSARRHVHRAYPRRSL--QDCMEATLGAAFLHGG---
---------------IDMALRAGDALGMTVGGTIPWTL-RYSRP------
P----E----------PSP--APPLF---DDLQASLGYEFHR-GD-----
---LLIEAATHPSFA-T----T---AG-SSYQRLEFLGD-----------
--------A------VIDLVVMRYLFNKFPEATSGQLSAARS---RAVCG
PTLASIAVRRLGLHKHLLINNVELSTAIARHVPLLMSLSP-----EDTIS
K--GWKYDPPKALSDVLESIVGAVLVDTRFDFEKTAVIVEAVTSDVLEAL
T-TDLPRDPVSELMVWAAAAGCRR---I---S------------------
-------FQK----TQS----------N-PD--L------RRNDSVS---
----------------VVVHDVVVVGPITA---TNLSL--SKGLAAERAR
TVLADP------T------F-DK------SLEKLCDCVRDLTAAV-----
--------------------------------------------------
-----------P-E------------------------------------
----------VA---------E-A--------------------------
--------------------------------------------------
-----I---------------I---------V--------D---------
--D-N-I---PL--------------------------------------
------K-L----------------------------------T------
----------------------DET--------E----------------
----------EGFA------------------------------------
---------------------------------AI---------------
--------------------------------------------------
---------------------------------------------AK-Q-
----------------------KLLD--------------GEA--E----
--------------------------------------------------
-------------------------------PA------HD---------
H-------------------------------------------------
---------D-EY----------------------D--------------
--------------------------------------------------
--------------------------------------------------
------------------------------D-------D-----------
----------------------------D---------------------
-----V--------------------------------------------
-V------D-----------------------------------------
--------------------------------------------------
--------------------------------------------------
--------------------------------------------------
--------------------------------------------------
--------------------------------------------------
--------------------------------------------------
--------------------------------------------------
--------------------------------------------------
--------------------------------------------------
--M------------------D------V--E-E----------------
--------------------------------------------------
--------------------------------------------------
--------------------------------------------------
------------------
>KAG1865273.1/1-1460
MTITQES-------------------------------------------
---------------------------------------------S----
--------------------------------------------------
--------------------------------------------------
--------------------------------------I-----------
------R---SVNETILPRRY---QEEIFQ--------RAQE-----CNV
IAALDTGSGKTFISILLIKWIVLQE-S---------A---------RGKV
-----IVFLVPKVALV-------EQQANFIAAHT-P--LRVKKFHGS--L
-D--L-ELTDRANWRTSF-EKSDVVVMTAQ---------------I----
-------------------FLNIVTH-SHWSIDKVSL--------LVFDE
CHHTRKNHAYNGIMRE-Y-FQ-T-----P--S-FQRPKVFGMTASPIWNP
KDA----------Q--------------------GSLMTLEKNLDAIVIA
VR--EHVSEL-LHNSPR------PLEI-----------------------
-IK-EYYPP--------P---T-N-----YI---Y-L--HPN--------
---LW-DCVSLF--P------S---------P--DV-A------------
-----I---PWEKLQ------------------------------MKYHV
TRNSL-GPYCADLYLYHDIKARISQIINDLEASI-KDK---P-R--IN-Y
-DDDAY--PD-MDMD-E-------S----PEIVI-----P-PD---LEQI
DFILCEFRPF-FEDDS----------------------------------
------------------M--------------------PP-------AV
PITV-PLAWCSPKVKA-LAEVLLE--H--Y--------------------
-------------S----PTFQGIVFVEQRQVAACLAKILSCIP-----E
LRGSIRCAELVGHGGG-HG--HRGK------------HAAT-A-NVK--G
--------M-GLARQQDVVKSFR----DGT------------------L-
-NL-----------------------LIATSVAEEG--------------
------------LDFP-----ACDLVIRFDP------------------L
HHMVGYVQSRGRART--K-TSTFVIMVQEGHMAHLNRYKIFVDSEP----
------------------------ELKRVYQSRENPTR----------PP
S---------------P-T------P---SD-SEE--G-E-VEEENPVDL
AARERYIVPSTGAVLTYGSAISLLNYLCSLIPHDAFTPT--PLPK--Y--
S------G------------------------------------------
------------------------D--------------------YATVL
ELPS-SLPLPIDKLVFR-GPPRCSKREARRAVAFMAVKELHK-LGVFDDY
LLPSASSKG-------R-------NL---------ED----A--DG-RK-
L-LD-----VSDVPDII-DV---P----VRDPW----AL----G------
---------P-------R-LRMHVISI-----D-GVD--V-AGL-----V
TGT----ELP-T-L-E--I--------M-G-EG----C--L---VTMRC-
TDELVF------D-E---------D--E-E-WEKLEMLSEYTKMGIWFCI
TGRPIT-L-PI--TCFLVPLTP---H---N--CIDFDAVERVVRD---PL
-G--T--RDWSSVT-----ED-DYHQTLIMNCNQFG-RALV--------L
RKIRHDLTALSVP----P-P--G-S---R---E---------S--S----
----------C---STYEEFFV--QRW-----------T----R--K--T
-------R-EA-VVPTD-------------------CPLVEAT------Y
LP--RHPS-----G-LY--RPMH--RL-Q-D--ID---K-Y--KR-QMAR
PGLLVPQGACRRTHFSENVYRAFLFLPRICRRATDLYRAQEERFELGLPA
-I--KNELLIEASTLPTTS--ATWNNQRLETLGDSVLKLAATVHVMNKYP
HRHEGQLSQLRQNSVSNRTLLARALEIGLERYLTSEG-Q-S-LH-VWRYT
I--AD-DD-----D-------------R-----M-------------E--
--P---------FTSARRHVHRAYPRRSL--QDCMEATLGAAFLHGG---
---------------IDMALRAGDALGMTVGGTIPWTL-RYSRP------
P----E----------PSP--APPLF---DDLQASLGYEFHR-GD-----
---LLIEAATHPSFA-T----T---AG-SSYQRLEFLGD-----------
--------A------VIDLVVMRYLFNKFPEATSGQLSAARS---RAVCG
PTLASIAVRRLGLHKHLLINNVELSTAIARHVPLLMSLSP-----EDTIS
K--GWKYDPPKALSDVLESIVGAVLVDTRFDFEKTAVIVEAVTSDVLEAL
T-TDLPRDPVSELMVWAAAAGCRR---I---S------------------
-------FQK----TQS----------N-PD--L------RRNDSVS---
----------------VVVHDVVVVGPITA---TNLSL--SKGLAAERAR
TVLADP------T------F-DK------SLEKLCDCVRDLTAAV-----
--------------------------------------------------
-----------P-E------------------------------------
----------VA---------E-A--------------------------
--------------------------------------------------
-----I---------------I---------V--------D---------
--D-N-I---PL--------------------------------------
------K-L----------------------------------T------
----------------------DET--------E----------------
----------EGFA------------------------------------
---------------------------------AI---------------
--------------------------------------------------
---------------------------------------------AK-Q-
----------------------KLLD--------------GEA--E----
--------------------------------------------------
-------------------------------PA------HD---------
H-------------------------------------------------
---------D-EY----------------------D--------------
--------------------------------------------------
--------------------------------------------------
------------------------------D-------D-----------
----------------------------D---------------------
-----V--------------------------------------------
-V------D-----------------------------------------
--------------------------------------------------
--------------------------------------------------
--------------------------------------------------
--------------------------------------------------
--------------------------------------------------
--------------------------------------------------
--------------------------------------------------
--------------------------------------------------
--------------------------------------------------
--M------------------D------V--E-E----------------
--------------------------------------------------
--------------------------------------------------
--------------------------------------------------
------------------
>KAG1868846.1/1-1463
MTITQDS-------------------------------------------
---------------------------------------------S----
--------------------------------------------------
--------------------------------------------------
--------------------------------------I-----------
------Q---SVNETILPRRY---QEEIFQ--------RAQE-----CNV
IAALDTGSGKTFISILLIKWIVLQE-S---------A---------RGKV
-----IVFLVPKVALV-------EQQANFIAAHT-P--LRVKKFHGS--L
-D--L-ELTDRANWRSSF-EKSDVVVMTAQ---------------I----
-------------------FLNIVTH-SHWSIDKVSL--------LVFDE
CHHTRKNHAYNGIMRE-Y-FQ-T-----P--S-FQRPKVFGMTASPIWNP
KDA----------Q--------------------GSLMTLERNLDAIVIA
VR--EHVSEL-LHNSPR------PLEI-----------------------
-IK-EYYPP--------P---T-N-----YI---Y-L--HPN--------
---LW-DCVSLF--R------S---------A--DV-A------------
-----I---PWEKLQ------------------------------MKYHV
TRNSL-GPYCADLYLYHDIKARISQIINDLEASI-KDK---P-R--IN-Y
-DDDLY--PG-MDID-E-------S-PE-TTIII-----S-PD---LEQI
DFILCEFRPF-FEDDS----------------------------------
------------------M--------------------PP-------AV
PITV-PLAWCSPKVKA-LAEVLLE--H--C--------------------
-------------S----PTFQGIVFVEQRQVAACLAKILSCIP-----E
LRGSIRCAELVGHGGG-HG--HRGK------------HAAT-A-NVK--G
--------M-GLARQQDVVKSFR----DGT------------------L-
-NL-----------------------LVATSVAEEG--------------
------------LDFP-----ACDLVIRFDP------------------L
HHMVGYVQSRGRART--K-TSTFVIMVQEGHMAHLNRYKIFVDSEP----
------------------------ELKRVYQSRENPTR----------PS
S---------------P-T------P---SD-SEE--G-E-VEEENPIDL
AARERYIVPSTGAVLTYGSAISLLNYLCSLIPHDAFTPT--PNPK--Y--
S------G------------------------------------------
------------------------D--------------------YATVL
ELPS-SLPLPIDKLIFR-GPPRCSKREARRAVAFIAVKELHK-LGVFDDY
LLPSAGSKG-------R-------NL---------ED----A--DG-RK-
L-LD-----VSDVPDII-DV---P----VRDPW----AL----G------
---------P-------R-LRMHVISI-----D-GVD--V-AGL-----V
TGT----ELP-A-L-E--I--------M-S-EG----C--L---VTMRC-
TDELVF------D-E---------D--E-E-WEKLEMLNEYTKMGIWFCI
TGRPIT-L-PI--TCFLVPLTP---H---N--CIDFDAVERVVRD---PI
-G--T--YDWSSVT-----ED-DYHRTLIMNCNQFG-RAMV--------L
RKIRHDLTALSVP----P-P--G-S---R---E---------S--S----
----------C---STYEEFFV--QRW-----------T----R--K--T
-------R-EA-VVPTD-------------------CPLVEAT------Y
IP--RHPS-----G-LY--RPMH--RL-Q-D--ID---K-Y--KR-HMAR
PGLLVPQGACRRTYFSENVYRAFLFLPRICRRATDLYRAQQERFELGLPA
-M--KDELLIEASTLPTTS--ATWNNQRLETLGDSVLKLATTVHVMNKYP
HRHEGQLSQLRQNSVSNRTLLARALEIGLERYLTSEG-Q-S-LH-VWRHT
I--AK-DD-----D-------------R-----M-------------E--
--P---------FTSARRHARRAYPRRSL--QDCMEATLGAAFLHGG---
---------------IDMALRAGDALGMTVGGTIPWTL-RYSRP------
P----E----------PSP--APPLF---DDLQANLGYEFHR-GD-----
---LLIEAATHPSFA-T----T---AG-SSYQRLEFLGD-----------
--------A------VIDLVVMKYLFNKFPEATSGQLSAARS---RAVCG
PTLASVAVRRLGLHKHLLINNVELSTAITRHVPLLMSLSP-----EDTIS
K--GWKYDPPKALSDVLESIVGAVLVDTRFDFEKTAVIVEAVISDVLEVL
T-TDLPRDPVSELMVWAAAAGCRR---I---S------------------
-------FQK----TQS----------N-PD--L------RRNDSVS---
----------------VVVHDIIVVGPITA---TNLSL--SKGLAAERAR
TVLADP------A------F-DK------SLEKLCNCVRDLAAAV-----
--------------------------------------------------
-----------P-E------------------------------------
----------VA---------E-A--------------------------
--------------------------------------------------
-----I---------------V---------V--------D---------
--DAT-A---PL--------------------------------------
------K-L----------------------------------T------
----------------------DET--------E----------------
----------EGFA------------------------------------
---------------------------------AL---------------
--------------------------------------------------
---------------------------------------------AK-Q-
----------------------KLLD--------------GEA--E----
--------------------------------------------------
-------------------------------PT------HD---------
H-------------------------------------------------
---------D-EY----------------------D--------------
--------------------------------------------------
--------------------------------------------------
------------------------------D-------D-----------
----------------------------D---------------------
-----V--------------------------------------------
-V------D-----------------------------------------
--------------------------------------------------
--------------------------------------------------
--------------------------------------------------
--------------------------------------------------
--------------------------------------------------
--------------------------------------------------
--------------------------------------------------
--------------------------------------------------
--------------------------------------------------
--M------------------D------V--E-E----------------
--------------------------------------------------
--------------------------------------------------
--------------------------------------------------
------------------
>KAG1899940.1/1-1462
MTITQDS-------------------------------------------
---------------------------------------------S----
--------------------------------------------------
--------------------------------------------------
--------------------------------------I-----------
------Q---SVNETILPRRY---QEEIFQ--------RAQE-----CNV
IAALDTGSGKTFISILLIKWIVLQE-S---------A---------RGKV
-----IVFLVPKVALV-------EQQANFIAAHT-P--LRVKKFHGS--L
-D--L-ELTDRANWRSSF-EKSDVVVMTAQ---------------I----
-------------------FLNIVTH-SHWSIDKVSL--------LVFDE
CHHTRKNHAYNGIMRE-Y-FQ-T-----P--S-FQRPKVFGMTASPIWNP
KDA----------Q--------------------GSLMTLERNLDAIVIA
VR--EHVSEL-LHNSPR------PLEI-----------------------
-IK-EYYPP--------P---T-N-----YI---Y-L--HPN--------
---LW-DCVSLF--R------S---------S--DV-A------------
-----I---PWEKLQ------------------------------MKYHV
TRNSL-GPYCADLYLYHDIKARISQIINDLEASI-KDK---P-R--IN-Y
-DDDLY--PV-MDID-E-------S-SE-TTIII-----S-PD---LEQI
DFILCEFRPF-FEDDS----------------------------------
------------------M--------------------PP-------AV
PITV-PLAWCSPKVKA-LAEVLLE--H--C--------------------
-------------S----PTFQGIVFVEQRQVAACLAKILSCIP-----E
LRGSIRCAELVGHGGG-HG--HRGK------------HAAT-A-NVK--G
--------M-GLARQQDVVKSFR----DGT------------------L-
-NL-----------------------LVATSVAEEG--------------
------------LDFP-----ACDLVIRFDP------------------L
HHMVGYVQSRGRART--K-TSTFVIMVQEGHMAHLNRYKIFVDSEP----
------------------------ELKRVYQSRENPTR----------PS
S---------------P-T------P---SD-SEE--G-E-VEEENPIDL
AARERYIVPSTGAVLTYGSAISLLNYLCSLIPHDAFTPT--PNPK--Y--
S------G------------------------------------------
------------------------D--------------------YATVL
ELPS-SLPLPIDKLIFR-GPPRCSKREARRAVAFIAVKELHK-LGVFDDY
LLPSAGSKG-------R-------NL---------ED----A--DG-RK-
L-LD-----VSDVPDII-DV---P----VRDPW----AL----G------
---------P-------R-LRMHVISI-----D-GVD--V-AGL-----V
TGT----ELP-A-L-E--I--------M-S-EG----C--L---VTIRC-
TDELVF------D-E---------D--E-E-WEKLEMLNEYTKMGIWFCI
TGRPIT-L-PI--TCFLVPLTP---H---N--CIDFDAVERVVRD---PI
-G--T--YDWSSVT-----ED-DYHRTLIMNCNQFG-RAMV--------L
RKIRYDLTALSVP----P-P--G-S---R---E---------S--S----
----------C---STYEEFFV--QRW-----------T----R--K--T
-------R-EA-VVPTD-------------------CPLVEAT------Y
IP--RHPS-----G-LY--RPMH--RL-Q-D--ID---K-Y--KR-HMAR
PGLLVPQGACRRTYFSENVYRAFLFLPRICRRATDLYRAQQERFELGLPA
-M--KDELLIEASTLPTTS--ATWNNQRLETLGDSVLKLATTVHVMNKYP
HRHEGQLSQLRQNSVSNRTLLARALEIGLERYLTSEG-Q-S-LH-VWRHT
I--AK-DD-----D-------------R-----M-------------E--
--P---------FTSARRHARRAYPRRSL--QDCMEATLGAAFLHGG---
---------------IDMALRAGDALGMTVGGTIPWTL-RYSRP------
P----E----------PSP--APPLF---DDLQANLGYEFHR-GD-----
---LLIEAATHPSFA-T----T---AG-SSYQRLEFLGD-----------
--------A------VIDLVVMKYLFNKFPEATSGQLSAARS---RAVCG
PTLASVAVRRLGLHKHLLINNVELSTAITRHVPLLMSLSP-----EDTIS
K--GWKYDPPKALSDVLESIVGAVLVDTRFDFEKTAVIVEAVISDVLEVL
T-TDLPRDPVSELMVWAAAAGCRR---I---S------------------
-------FQK----TQS----------N-PD--L------RRNDSVS---
----------------VVVHDIIVVGPITA---TNLSL--SKGLAAERAR
TVLADP------A------F-DK------SLEKLCNCVRDLAAAV-----
--------------------------------------------------
-----------P-E------------------------------------
----------VA---------E-A--------------------------
--------------------------------------------------
-----I---------------V---------V--------D---------
--DAT-A---PL--------------------------------------
------K-L----------------------------------T------
----------------------DET--------E----------------
----------EGFA------------------------------------
---------------------------------AL---------------
--------------------------------------------------
---------------------------------------------AK-Q-
----------------------KLLD--------------GEA--E----
--------------------------------------------------
-------------------------------PT------HD---------
H-------------------------------------------------
---------D-EY-------------------------------------
--------------------------------------------------
--------------------------------------------------
------------------------------D-------D-----------
----------------------------D---------------------
-----V--------------------------------------------
-V------D-----------------------------------------
--------------------------------------------------
--------------------------------------------------
--------------------------------------------------
--------------------------------------------------
--------------------------------------------------
--------------------------------------------------
--------------------------------------------------
--------------------------------------------------
--------------------------------------------------
--M------------------D------V--E-E----------------
--------------------------------------------------
--------------------------------------------------
--------------------------------------------------
------------------
>KAG2040203.1/1-1459
MTITQES-------------------------------------------
---------------------------------------------S----
--------------------------------------------------
--------------------------------------------------
--------------------------------------I-----------
------Q---SVNETILPRRY---QEEIFQ--------RAQE-----CNV
IAALDTGSGKTFISILLIKWIVLQE-S---------A---------RGKV
-----IVFLVPKVALV-------EQQANFIAAHT-P--LRVKKFHGS--L
-D--L-ELTDRANWRTSF-EKSDVVVMTAQ---------------I----
-------------------FLNIVTH-SHWSIDKVSL--------LVFDE
CHHTRKNHAYNGIMRE-Y-FQ-T-----P--S-FQRPKVFGMTASPIWNP
KDA----------Q--------------------GSLMTLERNLDAIVIA
VR--EHVSEL-LHNSPR------PLEI-----------------------
-IK-EYYPP--------P---T-N-----YI---Y-L--HPN--------
---LW-DCVSLF--P------S---------P--DV-A------------
-----I---PWEKLQ------------------------------MKYHV
TRNSL-GPYCADLYLYHDIKARISQIINDLEVSI-KDK---P-R--IN-Y
-DDDAY--PD-MDMD-E----------S-SEIVI-----P-PD---LEQI
DFILCEFRPF-FEDDS----------------------------------
------------------M--------------------PP-------AV
PITV-PLAWCSPKVKA-LAEVLLE--H--C--------------------
-------------S----PTFQGIVFVEQRQVAACLAKILSCIP-----E
LRGSIRCAELVGHGGG-HG--HRGK------------HAAT-A-NVK--G
--------M-GLARQQDVVKSFR----DGT------------------L-
-NL-----------------------LIATSVAEEG--------------
------------LDFP-----ACDLVIRFDP------------------L
HHMVGYVQSRGRART--K-TSTFVIMVQEGHMAHLNRYKIFVDSEP----
------------------------ELKRVYQSRENPTR----------PP
S---------------P-T------P---SD-SEE--G-E-VEEENPVDL
AARERYIVPSTGAVLTYGSAISLLNYLCSLIPHDAFTPT--PLPK--Y--
S------G------------------------------------------
------------------------D--------------------YATVL
ELPS-SLPLPIDKLVFR-GPPRCSKREARRAVAFMAVKELHK-LGVFDDY
LLPSASSKG-------R-------NL---------ED----A--DG-RK-
L-LD-----VTDVPDII-DV---P----VRDPW----AL----G------
---------P-------R-LRMHVISI-----D-GVD--V-AGL-----V
TGT----ELP-T-L-E--I--------M-S-EG----C--L---VTMRC-
TDELVF------D-E---------D--E-E-WEKLEMLNEYTKMGIWFCI
TGRPIT-L-PI--TCFLVPLTP---H---N--CIDFDAVERVVRD---PL
-G--T--YDWSSVT-----ED-DYHHTLIMNSNQFG-RALV--------L
RRIRHDLTALSVP----P-P--G-S---R---E---------S--S----
----------C---STYEEFFV--QRW-----------T----R--K--T
-------R-EA-VVPTD-------------------CPLVEAT------Y
LP--RHPS-----G-LY--RPMH--RL-Q-D--TD---K-Y--KR-QMAR
PGLLVPQRACRRTYFSENVYRAFLFLPRICRRATDLYRAREERFELGLPA
-I--KNELLIEASTLPTTS--ATWNNQRLETLGDSVLKLAATVHVMNKYP
HRHEGQLSQLRQNSVSNRTLLARALEIGLERYLTSEG-Q-S-LH-VWRYT
I--AE-DD-----D-------------R-----M-------------E--
--P---------FTSARRHAHRAYPRRSL--QDCMEATLGAAFLHGG---
---------------IDMALRAGDALGMTVGGTIPWTL-RYSRP------
P----E----------PSP--APPLF---DDLQANLGYEFHR-GD-----
---LLIEAATHPSFA-T----T---AG-SSYQRLEFLGD-----------
--------A------VIDLVVMRYLFNKFPEATSGQLSAARS---RAVCG
PTLASIAVRRLGLHKHLLINNVELSTAITRHVPLLMSLSP-----EDTIS
K--GWKYDPPKALSDVLESIVGALLVDTRFDFEKTAVIVEAVISDVLEAL
T-TDLPRDPVSELMVWAAAAGCRR---I---S------------------
-------FQK----TQS----------N-PD--L------RRNDSVS---
----------------VVVHDVVVVGPITA---TNLSL--SKGLAAERAR
AVLADP------V------F-DK------SLEKLCDCVRDLAAAA-----
--------------------------------------------------
-----------P-K------------------------------------
----------VA---------E-S--------------------------
--------------------------------------------------
-----I---------------V---------A--------D---------
--D-T-T---PL--------------------------------------
------K-F----------------------------------T------
----------------------DET--------E----------------
----------EGFA------------------------------------
---------------------------------AI---------------
--------------------------------------------------
---------------------------------------------AK-Q-
----------------------KLLD--------------GET--E----
--------------------------------------------------
-------------------------------PA------HD---------
H-------------------------------------------------
---------D-EY----------------------D--------------
--------------------------------------------------
--------------------------------------------------
--------------------------------------D-----------
----------------------------D---------------------
-----V--------------------------------------------
-V------D-----------------------------------------
--------------------------------------------------
--------------------------------------------------
--------------------------------------------------
--------------------------------------------------
--------------------------------------------------
--------------------------------------------------
--------------------------------------------------
--------------------------------------------------
--------------------------------------------------
--M------------------D------V--E-E----------------
--------------------------------------------------
--------------------------------------------------
--------------------------------------------------
------------------
>KAG2047533.1/1-1462
MTITQDS-------------------------------------------
---------------------------------------------S----
--------------------------------------------------
--------------------------------------------------
--------------------------------------I-----------
------Q---SVNETILPRRY---QEEIFQ--------RAQE-----CNV
IAALDTGSGKTFISILLIKWIVLQE-S---------A---------RGKV
-----IVFLVPKVALV-------EQQANFIAAHT-P--LRVKKFHGS--L
-D--L-ELTDRANWRSSF-EKSDVVVMTAQ---------------I----
-------------------FLNIVTH-SHWSIDKVSL--------LVFDE
CHHTRKNHAYNGIMRE-Y-FQ-T-----P--S-FQRPKVFGMTASPIWNP
KDA----------Q--------------------GSLMTLERNLDAIVIA
VR--EHVSEL-LHNSPR------PLEI-----------------------
-IK-EYYPP--------P---T-N-----YI---Y-L--HPN--------
---LW-DCVSLF--R------S---------P--DV-A------------
-----I---PWEKLQ------------------------------MKYHV
TRNSL-GPYCADLYLYHDIKARISQIINDLEASI-KDK---P-R--IN-Y
-DDDLY--PG-MDID-E-------S-SE-TTIII-----S-PD---LEQI
DFILCEFRPF-FEDDS----------------------------------
------------------M--------------------PP-------AV
PITV-PLAWCSPKVKA-LAEVLLE--H--C--------------------
-------------S----PTFQGIVFVEQRQVAACLAKILSCIP-----E
LRGSIRCAELVGHGGG-HG--HRGK------------HAAT-A-NVK--G
--------M-GLARQQDVVKSFR----DGT------------------L-
-NL-----------------------LVATSVAEEG--------------
------------LDFP-----ACDLVIRFDP------------------L
HHMVGYVQSRGRART--K-TSTFVIMVQEGHMAHLNRYKIFVDSEP----
------------------------ELKRVYQSRENPTR----------PS
S---------------P-T------P---SD-SEE--G-E-VEEENPIDL
AARERYIVPSTGAVLTYGSAISLLNYLCSLIPHDAFTPT--PNPK--Y--
S------G------------------------------------------
------------------------D--------------------YATVL
ELPS-SLPLPIDKLIFR-GPPRCSKREARRAVAFIAVKELHK-LGVFDDY
LLPSAGSKG-------R-------NL---------ED----A--DG-RK-
L-LD-----VSDVPDII-DV---P----VRDPW----AL----G------
---------P-------R-LRMHVISI-----D-GVD--V-AGL-----V
TGT----ELP-A-L-E--I--------M-S-EG----C--F---VTMRC-
TDELVF------D-E---------D--E-E-WEKLEMLNEYTKMGIWFCI
TGRPIT-L-PI--TCFLVPLTP---H---N--CIDFDAVERVVRD---PI
-G--T--YDWSSVT-----ED-DYHRTLIMNCNQFG-RAMV--------L
RKIRHDLTALSVP----P-P--G-S---R---E---------S--S----
----------C---STYEEFFV--QRW-----------T----R--K--T
-------R-EA-VVPTD-------------------CPLVEAT------Y
IP--RHPS-----G-LY--RPMH--RL-Q-D--ID---K-Y--KR-HMAR
PGLLVPQGACRRTYFSENVYRAFLFLPRICRRATDLYRAQQERFELGLPA
-M--KDELLIEASTLPTTS--ATWNNQRLETLGDSVLKLATTVHVMNKYP
HRHEGQLSQLRQNSVSNRTLLARALEIGLERYLTSEG-Q-S-LH-VWRHT
I--AK-DD-----D-------------R-----M-------------E--
--P---------FTSARRHARRAYPRRSL--QDCMEATLGAAFLHGG---
---------------IDMALRAGDALGMTVGGTIPWTL-RYSRP------
P----E----------PSP--APPLF---DDLQANLGYEFHR-GD-----
---LLIEAATHPSFA-T----T---AG-SSYQRLEFLGD-----------
--------A------VIDLVVMKYLFNRFPEATSGQLSAARS---RAVCG
PTLASVAVRRLGLHKHLLINNVELSTAITRHVPLLMSLSP-----EDTIS
K--GWKYDPPKALSDVLESIVGAVLVDTRFDFEKTAVIVEAVISDVLEVL
T-TDLPRDPVSELMVWAAAAGCRR---I---S------------------
-------FQK----TQS----------N-PD--L------RRNDSVS---
----------------VVVHDIIVVGPITA---TNLSL--SKGLAAERAR
TALADP------A------F-DK------SLEKLCNCVRDLAAAV-----
--------------------------------------------------
-----------P-E------------------------------------
----------VA---------E-A--------------------------
--------------------------------------------------
-----I-------------------------V--------D---------
--DAT-A---SL--------------------------------------
------K-F----------------------------------T------
----------------------DET--------E----------------
----------EGFA------------------------------------
---------------------------------AL---------------
--------------------------------------------------
---------------------------------------------AK-Q-
----------------------KLLD--------------GEA--E----
--------------------------------------------------
-------------------------------PT------HD---------
H-------------------------------------------------
---------D-EY----------------------D--------------
--------------------------------------------------
--------------------------------------------------
------------------------------D-------D-----------
----------------------------D---------------------
-----V--------------------------------------------
-V------D-----------------------------------------
--------------------------------------------------
--------------------------------------------------
--------------------------------------------------
--------------------------------------------------
--------------------------------------------------
--------------------------------------------------
--------------------------------------------------
--------------------------------------------------
--------------------------------------------------
--M------------------D------V--E-E----------------
--------------------------------------------------
--------------------------------------------------
--------------------------------------------------
------------------
>KAG2075841.1/1-1461
MTITQES-------------------------------------------
---------------------------------------------S----
--------------------------------------------------
--------------------------------------------------
--------------------------------------L-----------
------Q---SVNETILPRRY---QEEIFQ--------RAQE-----CNV
IAALDTGSGKTFISILLIKWIVLQE-S---------A---------RGKV
-----IVFLVPKVALV-------EQQANFIAAHT-P--LRVKKFHGS--L
-D--L-ELTDRANWRTSF-EKSDVVVMTAQ---------------I----
-------------------FLNIVTH-SHWSIDKVSL--------LVFDE
CHHTRKNHAYNGIMRE-Y-FQ-I-----P--S-FQRPKVFGMTASPIWNP
KDA----------Q--------------------GSLMTLERNLDAIVIA
VR--EHVSEL-LHNSPR------PLEI-----------------------
-IK-EYYPP--------P---T-N-----YI---Y-L--NPN--------
---LW-DCVSLF--P------S---------T--DV-A------------
-----I---PWEKLQ------------------------------MKYHV
TRNSL-GPYCADLYLYHDIKARISQIVNDLEAPI-KDK---P-R--IN-Y
-DDDAY--PG-MDID-E-------S-SE-TAIVI-----P-PD---LEQI
DFILCEFRPF-FEDDS----------------------------------
------------------L--------------------PT-------AV
PITV-PLAWCSPKVKA-LAEVLLE--H--C--------------------
-------------S----PTFQGIVFVEQRQVAACLAKILSCIP-----E
LRGSIRCAELVGHGGG-HG--HRGK------------HAAT-A-NVK--G
--------M-GLARQQDVVKSFR----DGT------------------L-
-NL-----------------------LIATSVAEEG--------------
------------LDFP-----ACDLVIRFDP------------------L
HHMVGYVQSRGRART--K-TSTFVIMVQEGHMAHLNRYKIFVDSEP----
------------------------ELKRVYQSRENPAR----------PP
T---------------P-T------P---SD-SEE--G-E-VEEENPVDL
AARERYIVPSTGAVLTYGSAISLLNYLCSLIPHDAFTPT--PLPK--Y--
S------G------------------------------------------
------------------------D--------------------YATVL
ELPS-SLPLPIDKLIFR-GPPRCSKREARRAVAFMAVKELHK-LGVFDDY
LLPSAGSKG-------R-------NL---------ED----A--DG-RK-
L-LD-----VSDVPDII-DV---P----VRDPW----TL----G------
---------P-------R-LRMHVISI-----D-GVD--V-AGL-----V
TGT----ELP-M-L-E--I--------M-G-EG----C--L---VTMRC-
TDELVF------D-E---------D--D-E-WEKLEMLNEYTKMGIWFCI
TGRPIT-L-PI--TCFLVPLTP---H---N--CIDFDAVARVVRD---PL
-G--T--HDWSSVT-----ED-DYHHTLIMNCNQFG-RALV--------L
RKIRDDLTALSVP----P-P--G-S---R---E---------S--S----
----------C---STYEEFFV--QRW-----------T----R--K--T
-------R-EA-VVPTD-------------------CPLVEAT------Y
LP--RHPS-----G-LY--RPMH--RL-Q-D--LD---K-Y--KR-QMAR
PGLLVPQGACRRTYFSENVYRAFLFLPRICRRATDLYRAQEERFELGLPA
-I--KDELLIEASTLPTTS--ATWNNQRLETLGDSVLKLAATVHVMNKYP
HRHEGQLSQLRQNSVSNRTLLARALEIGLEKYLTSEG-Q-S-LH-VWRYT
I--AE-DD-----D-------------R-----M-------------K--
--P---------FTSARRHARRAYPRRSL--QDCMEATLGAAFLHGG---
---------------IDMALRAGDALGMTVGGTIPWTL-RYSRP------
P----E----------PSP--VPPLF---DDLQANLGYEFHR-GD-----
---LLIEAATHPSFA-T----T---AG-SSYQRLEFLGD-----------
--------A------VIDLVVMKYLFNKFPEATSGQLSAARS---RAVCG
PTLASIAVRRLGLHKHLLINNVELSTAITRHVPLLMSLSP-----EDTIS
K--GWKYDPPKALSDVLESIVGAVLVDTRFDFEKTAVIVEAVINDVLEVL
T-TDLPRDPVSELMVWAAAAGCRR---I---S------------------
-------FQK----TQS----------N-PD--L------RRNDSVS---
----------------VVVHDIVVVGPITA---TNLSL--SKGLAAERAR
TVLADP------T------F-DK------SLEKLCDCVRDLAAAV-----
--------------------------------------------------
-----------P-E------------------------------------
----------VA---------E-A--------------------------
--------------------------------------------------
-----I---------------V---------A--------D---------
--D-T-T---PS--------------------------------------
------K-L----------------------------------T------
----------------------DET--------E----------------
----------EGFA------------------------------------
---------------------------------AI---------------
--------------------------------------------------
---------------------------------------------AK-Q-
----------------------KFLD--------------GEA--E----
--------------------------------------------------
-------------------------------SV------QN---------
H-------------------------------------------------
---------D-EY----------------------D--------------
--------------------------------------------------
--------------------------------------------------
--------------------------------------D-----------
----------------------------D---------------------
-----V--------------------------------------------
-V------D-----------------------------------------
--------------------------------------------------
--------------------------------------------------
--------------------------------------------------
--------------------------------------------------
--------------------------------------------------
--------------------------------------------------
--------------------------------------------------
--------------------------------------------------
--------------------------------------------------
--M------------------D------V--E-E----------------
--------------------------------------------------
--------------------------------------------------
--------------------------------------------------
------------------
>KAG2107896.1/1-1464
MTITQDS-------------------------------------------
---------------------------------------------S----
--------------------------------------------------
--------------------------------------------------
--------------------------------------I-----------
------Q---SVNETILPRRY---QEEIFQ--------RAQE-----CNV
IAALDTGSGKTFISILLIKWIVLQE-S---------A---------RGKV
-----IVFLVPKVALV-------EQQANFIAAHT-P--LRVKKFHGS--L
-D--L-ELTDRANWRSSF-EKSDVVVMTAQ---------------I----
-------------------FLNIVTH-SHWSIDKVSL--------LVFDE
CHHTRKNHAYNGIMRE-Y-FQ-T-----P--S-FQRPKVFGMTASPIWNP
KDA----------Q--------------------GSLMTLERNLDAIVIA
VR--EHVSEL-LHNSPR------PLEI-----------------------
-IK-EYYPP--------P---T-N-----YI---Y-L--HPN--------
---LW-DCVSLF--R------S---------P--DV-A------------
-----I---PWEKLQ------------------------------MKYHV
TRNSL-GPYCADLYLYHDIKARISQIINDLEASI-KDK---P-R--IN-Y
-DDDIY--PG-MDID-E-------S-SE-TTITI-----S-PD---LEQI
DFILCEFRPF-FEDDS----------------------------------
------------------M--------------------PP-------AV
PITV-PLAWCSPKVKA-LAEVLLE--H--C--------------------
-------------S----PTFQGIVFVEQRQVAACLAKILSCIP-----E
LRGSIRCAELVGHGGG-HG--HRGK------------HAAT-A-NVK--G
--------M-GLARQQDVVKSFR----DGT------------------L-
-NL-----------------------LVATSVAEEG--------------
------------LDFP-----ACDLVIRFDP------------------L
HHMVGYVQSRGRART--K-TSTFVIMVQEGHMAHLNRYKIFVDSEP----
------------------------ELKRVYQSRENPTR----------PS
S---------------P-A------P---SD-SEE--G-E-VEEENPIDL
AARERYIVPSTGAVLTYGSAISLLNYLCSLIPHDAFTPT--PNPK--Y--
S------G------------------------------------------
------------------------D--------------------YATVL
ELPS-SLPLPIDKLIFR-GPPRCSKREARRAVAFIAVKELHK-LGVFDDY
LLPSAGSKG-------R-------NL---------ED----A--DG-RK-
L-LD-----VSDVPDII-DV---P----VRDPW----AL----G------
---------P-------R-LRMHVISI-----D-GVD--V-AGL-----V
TGT----ELP-A-L-E--I--------M-S-EG----C--L---VTMRC-
TDELVF------D-E---------D--E-E-WEKLEMLNEYTKMGIWFCI
TGRPIT-L-PI--TCFLVPLTP---H---N--CIDFDAVERVVRD---PI
-G--T--YDWSSVT-----ED-DYHRTLIMNCNQFG-RAMV--------L
RKIRHDLTALSVP----P-P--G-S---R---E---------S--S----
----------C---STYEEFFV--QRW-----------T----R--K--T
-------R-EA-VVPTD-------------------CPLVEAT------Y
IP--RHPS-----G-LY--RPMH--RL-Q-D--ID---K-Y--KR-QMAR
PGLLVPQGACRRTYFSENVYRAFLFLPRICRRATDLYRAQQERFELGLPA
-M--KDELLIEASTLPTTS--ATWNNQRLETLGDSVLKLATTVHVMNKYP
HRHEGQLSQLRQNSVSNRTLLARALEIGLERYLTSEG-Q-S-LH-VWRHT
I--AK-DD-----D-------------R-----M-------------E--
--P---------FTFARRHARRAYPRRSL--QDCMEATLGAAFLHGG---
---------------IDMALRAGDALGMTVGGTIPWTL-RYSRP------
P----E----------PSP--APPLF---DDLQANLGYEFHR-GD-----
---LLIEAATHPSFA-T----T---AG-SSYQRLEFLGD-----------
--------A------VIDLVVMKYLFNKFPEATSGQLSAARS---RAVCG
PTLASVAVRRLGLHKHLLINNVELSTAITRHVPLLMSLSP-----EDTIS
K--GWKYDPPKALSDVLESIVGAVLVDTRFDFEKTAVIVEAVISDVLEVL
T-TDLPRDPVSELMVWAAAAGCRR---I---S------------------
-------FQK----TQS----------N-PD--L------RRNDSVS---
----------------VVVHDIIVVGPITA---TNLSL--SKGLAAERAR
TVLADP------A------F-DK------SLEKLCNCVRDLAAVV-----
--------------------------------------------------
-----------P-E------------------------------------
----------VT---------E-A--------------------------
--------------------------------------------------
-----I---------------V---------A--------D---------
--DAM-A---PL--------------------------------------
------K-L----------------------------------T------
----------------------DET--------E----------------
----------EGFA------------------------------------
---------------------------------AL---------------
--------------------------------------------------
---------------------------------------------AK-Q-
----------------------KLLD--------------GEA--E----
--------------------------------------------------
-------------------------------PA------HD---------
H-------------------------------------------------
---------D-EY----------------------D--------------
------D-------------------------------------------
--------------------------------------------------
------------------------------D-------D-----------
----------------------------D---------------------
-----V--------------------------------------------
-V------D-----------------------------------------
--------------------------------------------------
--------------------------------------------------
--------------------------------------------------
--------------------------------------------------
--------------------------------------------------
--------------------------------------------------
--------------------------------------------------
--------------------------------------------------
--------------------------------------------------
--M------------------D------V--E-E----------------
--------------------------------------------------
--------------------------------------------------
--------------------------------------------------
------------------
>KAG2124495.1/1-1461
MTITQES-------------------------------------------
---------------------------------------------S----
--------------------------------------------------
--------------------------------------------------
--------------------------------------I-----------
------R---SVNETILPRRY---QEEIFQ--------RAQE-----CNV
IAALDTGSGKTFISILLIKWIVLQE-S---------A---------RGKV
-----IVFLVPKVALV-------EQQANFIAAHT-P--LRVKKFHGS--L
-D--L-ELTDRANWRSSF-EKSDVVVMTAQ---------------I----
-------------------FLNIVTH-SHWSIDKVSL--------LVFDE
CHHTRKNHAYNGIMRE-Y-FQ-T-----P--S-FQRPKVFGMTASPIWNP
KDA----------Q--------------------GSLMTLERNLDAIVIA
VR--EHVSEL-LHNSPR------PLEI-----------------------
-IK-EYYPP--------P---T-N-----YI---Y-L--HPN--------
---LW-DCVSLF--P------S---------S--DV-A------------
-----I---PWEKLQ------------------------------MKYHV
TRNSL-GPYCADLYLYHDIKARISQIINDLEASI-KDR---P-R--IN-Y
-DDDAY--PD-MDMD-E-------S-S--ETIVI-----P-PD---LEQI
DFILCEFRPF-FEDDS----------------------------------
------------------M--------------------PP-------AV
PITV-PLAWCSPKVKA-LAEVLLE--H--C--------------------
-------------S----PTFQGIVFVEQRQVAACLAKILSCIP-----E
LRGSIRCAELVGHGGG-HG--HRGK------------HAAT-A-NVK--G
--------M-GLARQQDVVKSFR----DGT------------------L-
-NL-----------------------LIATSVAEEG--------------
------------LDFP-----ACDLVIRFDP------------------L
HHMVGYVQSRGRART--K-TSTFVIMVQEGHMAHINRYKIFVDSEP----
------------------------ELKRVYQSRENPTR----------PP
S---------------P-T------P---SD-SEE--G-E-VEEENPVDL
AARERYIVPSTGAVLTYGSAISLLNYLCSLIPHDAFTPT--PLPK--Y--
S------G------------------------------------------
------------------------D--------------------YATVL
ELPS-SLPLPIDKLVFR-GPPRCSKREARRAVAFMAVKELHK-LGVFDDY
LLPSAGSKG-------R-------NL---------ED----A--DG-RK-
L-LD-----VSDVPDII-DV---P----VRDPW----AL----G------
---------P-------R-LRMHVISI-----D-GVD--V-AGL-----V
TGT----ELP-T-L-E--V--------M-G-EG----C--L---VTMRC-
TDELVF------D-E---------D--E-E-WEKLEMLNEYTKMGIWFCI
TGRPIT-L-PI--TCFLVPLTP---H---N--CIDFDAVERVVRN---PL
-G--T--RDWSSVT-----ED-DYHHTLIMNCNQFG-RALV--------L
RKIRHDLTALSVP----P-P--G-S---R---E---------S--S----
----------C---STYEEFFV--QRW-----------T----R--K--T
-------R-EA-VVPTD-------------------CPLVEAT------Y
LP--RHPS-----G-LY--RPMH--RL-Q-D--ID---K-Y--KR-QMAR
PGLLIPQGACRRTYFSENVYRAFLFLPRICRRATDLYRAQEERFELGLPA
-I--KDELLIEASTLPTTS--ATWNNQRLETLGDSVLKLATTVHVMNKYP
HRHEGQLSQLRQNSVSNRTLLARALEIGLERYLTSEG-Q-S-LH-VWRYT
I--AE-GD-----D-------------R-----M-------------E--
--P---------FTSARRHARRAYPRRSL--QDCMEATLGAAFLHGG---
---------------IDMALRAGDALGMTVGGTIPWTL-RYSRP------
P----E----------PSP--APPLF---DDLQANLGYEFHR-GD-----
---LLIEAATHPSFA-T----T---AG-SSYQRLEFLGD-----------
--------A------VIDLVVMRYLFNKFPEANSGQLSAARS---RAVCG
PTLASIAVRRLGLHKHLLINNVELSTAITRHVPLLMSLSP-----EDTIS
K--GWKYDPPKALSDVLESIVGAVLVDTRFDFEKTAVIVEAVISDVLEVL
T-TDLPRDPVSELMVWAAAAGCRR---I---S------------------
-------FQK----TQS----------N-PD--L------RRNDSVS---
----------------VVVHDIVVVGPITA---TNLSL--SKGLAAERAR
TVLADS------T------F-DK------SLEKLCDCVRDLAAAV-----
--------------------------------------------------
-----------P-E------------------------------------
----------AA---------E-V--------------------------
--------------------------------------------------
-----I---------------I---------A--------D---------
--D-T-T---PL--------------------------------------
------K-L----------------------------------T------
----------------------DET--------E----------------
----------EGFA------------------------------------
---------------------------------AI---------------
--------------------------------------------------
---------------------------------------------AK-Q-
----------------------KLLD--------------GET--E----
--------------------------------------------------
-------------------------------SA------HD---------
H-------------------------------------------------
---------D-EY----------------------D--------------
--------------------------------------------------
--------------------------------------------------
--------------------------------------D-----------
----------------------------D---------------------
-----V--------------------------------------------
-V------D-----------------------------------------
--------------------------------------------------
--------------------------------------------------
--------------------------------------------------
--------------------------------------------------
--------------------------------------------------
--------------------------------------------------
--------------------------------------------------
--------------------------------------------------
--------------------------------------------------
--M------------------D------V--EDD----------------
--------------------------------------------------
--------------------------------------------------
--------------------------------------------------
------------------
>KAG2138973.1/1-1462
MTITQDS-------------------------------------------
---------------------------------------------S----
--------------------------------------------------
--------------------------------------------------
--------------------------------------I-----------
------Q---SVNETILPRRY---QEEIFL--------RAQE-----CNV
IAALDTGSGKTFISILLIKWIVLQE-S---------A---------RGKV
-----IVFLVPKVALV-------EQQANFIAAHT-P--LRVKKFHGS--L
-D--L-ELTDRANWRTSF-ERSDVVVMTAQ---------------I----
-------------------FLNIVTH-SHWSIDRVSL--------LVFDE
CHHTRKNHAYNGIMRE-Y-FQ-T-----P--S-FQRPKVFGMTASPIWNP
KDA----------Q--------------------GSLMTLEKNLDAIVIA
VR--EHVSEL-LHNSPR------PLEI-----------------------
-IK-EYYPP--------P---S-N-----YI---Y-L--HPN--------
---LW-DCVSLF--R------S---------P--DV-A------------
-----I---PWEKLQ------------------------------MKYHV
TRNSL-GPYCADLYLYHDIKARISQIVNDLEASI-KDK---P-R--IN-Y
-DDDAY--PS-MDVD-D-------S-SE-TAIVI-----P-PD---LEQI
DFILCEFRPF-FEDNS----------------------------------
------------------V--------------------PP-------AV
PITV-PLAWCSPKVKA-LTEVLLE--H--Y--------------------
-------------S----PTFQGIVFVEQRQVAACLAKILSCIP-----E
LRGSIRCAELVGHGGG-HG--HRGK------------HAAT-A-NVK--G
--------M-GLARQQDVVKSFR----DGT------------------L-
-NL-----------------------LIATSVAEEG--------------
------------LDFP-----ACDLVIRFDP------------------L
HHMVGYVQSRGRART--K-TSTFVIMVQEGHMAHLNRYKIFVDSEP----
------------------------ELKRVYQSRENPTR----------PP
S---------------P-T------P---SD-SEE--G-E-VEEENPVDL
AARERYIVPSTGAVLTYGSAISLLNYLCSLIPHDAFTPT--PLPK--Y--
S------G------------------------------------------
------------------------D--------------------YAIVL
ELPS-SLPLPIDKLIFR-GPPRYSKREARRAVAFMAVKELHK-LGVFDDY
LLPSAGSKG-------R-------NL---------ED----A--DG-RK-
L-LD-----VSDVPDII-DV---P----VRDPW----AL----G------
---------P-------R-LRMHVISI-----D-GVD--V-AGL-----V
TGT----ELP-P-L-E--I--------M-S-EG----S--L---VTLRC-
TDELVF------D-E---------D--E-E-WEKLEMLNEYTKMGIWFCI
TGRPIT-L-PI--TCFLVPLTP---H---N--CIDFDAVERVVSE---PL
-G--S--YDWSSVT-----ED-DYHRTLIMNCNQFG-RAMV--------L
HNIRHDLTALSIP----P-P--G-S---R---E---------S--S----
----------C---STYEEFFV--QRW-----------T----R--K--T
-------R-EA-VVPTD-------------------CPLVEAT------Y
LP--RHPS-----G-LY--RPMH--RL-Q-D--ID---M-Y--KR-QMAR
PGLLVPQGACRRSHFSENVYRAFLFLPRICRRATDLYRAQEERFELGLPA
-M--KDELLIEASTLPTTS--ATWNNQRLETLGDSVLKLTATVHVMNKYP
HRHEGQLSQLRQNSVSNRTLLARALEIGLERYLTSEG-Q-S-LH-VWRHT
I--AE-DD-----D-------------R-----M-------------E--
--P---------FTSARRHAHRAYPRRSL--QDCMEATLGAAFLHGG---
---------------IDMALRAGDALGMTVGGTIPWTL-RYSRP------
P----E----------SLS--APPLF---DDLQANLGYEFHR-GN-----
---LLIEAATHPSFA-T----T---AG-SSYQRLEFLGD-----------
--------A------VIDLVVMKYLFNKFPEATSGQLSAARS---RAVCG
PTLASIAVRRLGLHKHLLINNVELSTAITRHVPLLMSLSP-----EDTIS
K--GWKYDPPKALSDVLESIVGAVLVDTRFDFEKTAVIVEAVIKDVLEVL
T-TDLPRDPVSELMVWAAAAGCRR---I---S------------------
-------FQK----TQS----------N-PD--L------RRNDSVS---
----------------VVVHDVVVVGPITA---TNLSL--SKGLAAERAR
TVLADS------T------F-DK------SLEKLCDCVRDLAAVV-----
--------------------------------------------------
-----------P-E------------------------------------
----------VV---------E-A--------------------------
--------------------------------------------------
-----I---------------V---------D--------D---------
--DAT-T---HS--------------------------------------
------K-L----------------------------------T------
----------------------DET--------E----------------
----------EGFA------------------------------------
---------------------------------AL---------------
--------------------------------------------------
---------------------------------------------AK-L-
----------------------KLLD--------------GEA--E----
--------------------------------------------------
-------------------------------SA------GD---------
N-------------------------------------------------
---------D-EY----------------------E--------------
--------------------------------------------------
--------------------------------------------------
--------------------------------------D-----------
----------------------------D---------------------
-----V--------------------------------------------
-V------D-----------------------------------------
--------------------------------------------------
--------------------------------------------------
--------------------------------------------------
--------------------------------------------------
--------------------------------------------------
--------------------------------------------------
--------------------------------------------------
--------------------------------------------------
--------------------------------------------------
--M------------------D------V--DE-----------------
--------------------------------------------------
--------------------------------------------------
--------------------------------------------------
------------------
>KAG2140978.1/1-1464
MTITQDS-------------------------------------------
---------------------------------------------S----
--------------------------------------------------
--------------------------------------------------
--------------------------------------I-----------
------Q---SVNEAILPRRY---QEEIFQ--------RAQE-----CNV
IAALDTGSGKTFISILLIKWIVLQE-S---------A---------RGKV
-----IVFLVPKVALV-------EQQANFIAAHT-P--LRVKKFHGS--L
-D--L-ELTDRANWRSSF-EKSDVVVMTAQ---------------I----
-------------------FLNIVTH-SHWSIDKVSL--------LVFDE
CHHTRKNHAYNGIMRE-Y-FQ-T-----P--S-FQRPKVFGMTASPIWNP
KDA----------Q--------------------GSLMTLERNLDAIVIA
VR--EHVSEL-LHNSPR------PLEI-----------------------
-IK-EYYPP--------P---T-N-----YI---Y-L--HPN--------
---LW-DCVSLF--R------S---------P--DV-A------------
-----I---PWEKLQ------------------------------MKYHV
TRNSL-GPYCADLYLYHDIKARISQIINDLEASI-KDK---P-R--IN-Y
-DDDAY--PG-MDTD-E-------S-SE-TTIVI-----P-PN---LEQI
DFILCEFRPF-FEDDS----------------------------------
------------------I--------------------PL-------AV
PITV-PLAWCSPKVKA-LAEVLLD--H--C--------------------
-------------S----PTFQGIVFVEQRQVAACLAKILSCIP-----E
LRGSIRCAELVGHGGG-HG--HRGK------------HAAT-A-NVK--G
--------M-GLARQQDVVRSFR----DGT------------------L-
-NL-----------------------LIATSVAEEG--------------
------------LDFP-----ACDLVIRFDP------------------L
HHMVGYVQSRGRART--K-TSTFVIMVQEGHMAHLNRYKVFVDSEP----
------------------------ELKRVYQSRENPTR----------PP
S---------------P-T------P---SD-SEE--G-E-VEEENPDDL
AARERYIVPSTGAVLTYGSAISLLNYLCSLIPHDAFTPT--PLPK--Y--
S------G------------------------------------------
------------------------D--------------------YATVL
ELPS-SLPLPIDKLIFR-GPPRCSKREARRAVAFMAVKELHK-LGVFDDY
LLPSAGSKG-------R-------HL---------ED----A--DG-RK-
L-LD-----VSDVPDII-DV---P----VRDPW----AL----G------
---------P-------R-LRMHVISI-----D-GVD--V-AGL-----V
TGT----ELP-A-L-E--I--------M-S-EG----C--L---VTMRC-
TDELVF------D-E---------D--E-E-WEKLEMLNEYTKMGIWFCI
TGRPIT-L-PI--TCFLVPLTP---H---N--CIDFDAVERVVRD---PL
-G--T--YDWSFVT-----ED-DYHRTLIMNCNQFG-RAMV--------L
RKIRHDLTALSVP----P-P--G-S---R---E---------S--S----
----------C---STYEEFFV--QRW-----------T----R--K--T
-------R-EA-VVPTD-------------------CPLVEAT------Y
LP--RHPS-----G-LY--RPMH--RL-Q-D--ID---K-Y--KR-QMAR
PGLLVPQGACRRTYFSENVYRAFLFLPRICRRATDLYRAHEERFELGLPA
-I--KDELLIEASTLPTTS--ATWNNQRLETLGDSVLKLAATVHVMNKYP
HRHEGQLSQLRQNSVSNRTLLARALEISLERYLTSEG-Q-S-LH-VWRHT
I--AE-DG-----D-------------R-----M-------------E--
--P---------FTSARRHAHRAYPRRSL--QDCMEATLGAAFLHGG---
---------------MDMALRAGDALGMTVGGTIPWTL-RYSRP------
P----E----------PSP--VPPLF---DDLQANLGYEFHR-GD-----
---LLIEAATHPSFA-T----T---AG-SSYQRLEFLGD-----------
--------A------VIDLVVMKYLFNKFPEATSGQLSAARS---RAVCG
PTLASVAVRRLGLHKHLLINNVELSTAITRHVPLLTSLSP-----EDTIS
K--GWKYDPPKALSDVLESIVGAVLVDTRFDFEKTAVIVEAVISDVLEVL
T-TDLPRDPVSELMVWAAAAGCRR---I---S------------------
-------FQK----TQS----------N-PE--L------RRNDSVS---
----------------VVVHDVVVVGPITA---TNLSL--SKGLAAERAR
TVLADP------T------F-DK------SLEKLCNCMRDLAAAL-----
--------------------------------------------------
-----------P-E------------------------------------
----------VA---------E-A--------------------------
--------------------------------------------------
-----I---------------V---------A--------D---------
--DAT-A---PL--------------------------------------
------K-L----------------------------------T------
----------------------DET--------E----------------
----------EGFA------------------------------------
---------------------------------AI---------------
--------------------------------------------------
---------------------------------------------AK-Q-
----------------------KLLD--------------GEA--E----
--------------------------------------------------
-------------------------------PT------HD---------
R-------------------------------------------------
---------D-EY----------------------D--------------
------D-------------------------------------------
--------------------------------------------------
------------------------------D-------D-----------
----------------------------D---------------------
-----V--------------------------------------------
-V------D-----------------------------------------
--------------------------------------------------
--------------------------------------------------
[truncated: 943,224 more chars]
