# Supplementary material for: Clade-wide fungal proteome analysis reveals structure–function conservation in divergent Dicer proteins
Source: Comput Struct Biotechnol J. 2025 Nov 6;27:5020–35. doi: 10.1016/j.csbj.2025.11.009 (PMC12663654; doi:10.1016/j.csbj.2025.11.009)
Supplement: Supplementary file 12 — Supplementary material [file mmc8.zip › Bl1_aligned.fasta]

>KNE60111.1/1-1830
M-----------------------RLHQTRT---KLAGPGRRHQVGTPTI
MLSVSGSWVDDAMTPDPRPTPVLPVSYFHRDPFARFAPAPKATASNPGQH
ARMQVLRRLYASLTAGDPPLGLGKPVTVVDGGPRLEDRAPGVPCDQNQPP
AQNGAVERDVEMGSPQDDAFVPAQPEARSPAEIGSNRGSVEPVVERPCPP
DGPDDDAMDVVEPDPLPDQDATAPATPPSAEKGRDHDAAVNTDGDVNGGA
DTQNDAFPNIPQPRAYQLELYQHAVRENVIAVMPTGSGKTLVAVLLIRHM
CAVEKERQRQAASNGGRLYRPKTAFFVVNKVHLAIQQANVIKKHTALRVE
LIHGDVAESWGAKEWSRMQAKTDVVVSTSQIVLDALRSGYIRLSESCVMV
FDEVHDAVGRHPMRLIMTDFYHPAPKTARPKVFCMTASPSNAKGNVQMRM
TALEETMDASVFQVDDAFDELEQHAPRAETQFVMFREPTMAAQVGPIYLA
IHDDAMRIAPNLFNRTLFNEYPHIAVECGVCVAERYLLQVLHEFVQPIQR
LQQAGRSDHVVVDPALLPAIQELNARARATGAPLPITMATVSQKVRSLFL
DVLAPAVSATTDAHAHFRGIVFVERRLLVRILRDLLDHFLRDEDARLASL
TTECIMGHSGSAWTALARGMEVEHQTRIIDEFRAGKINLLFSTQVAEEGL
DIPACNTVIRFSLPKTVISLIQSRGRARHRSSKYVVLINANNPDEIRLMA
DLRDQEQKLAEANTNMSRPDQDDAMQVDPKDAEHLYKVEATGATLTLQQA
VPLLTQFCATLPGNDFYRPQPRYLLQDSERNTEWHRSRSSRLRHLDFAAV
IDPALDKRARLVAAQAPPTSYEPGCRCILFLPESVRLETKVLDRTAPSKQ
LARQLVAFDACVKLHKAGLLDDNLRPISQVRPPKGVVRRFYDAHSNVLTS
TRAYAAPFAESIRASVDEAPDATFPAYLSIFLPSSDTDDDEASDRLAPLF
GNVARVGVLTRHPMDAVLVTMAAGWTCQPIGTPTALQLTREELELVDKFM
VRVLAGTWVQNWAQSPPDPTPPMACYLVPLVHSLELSHANIDWDLMRVYT
ETDWHTVRADAVTSMVVDAFREQHRARCALVADRADKMRPLQVLRVHAPG
PVPDSALQPANDVQTQEASNVLPLAAQHPTTILECRPVPRCSTGKSKSDA
HRIAPTNGDMDDDRVFLPDTPTRVAWIPVPAHVYGGLRAITEAIYHVDEI
MTLRATQARLEIPCTLERFRQALTLPSSARTPNYESLEFLGDTVLQVFTT
AYTFVKNPDGHEGVLCAYRMTLTVNTLLRDISERWRFHEAVVAHAYRPRD
WRDWVQYKPKPFTTSDKMRADLIEALLGADYMDAGLEAAYSTLLKFMTAM
ADEFPTSTSLWDAVGALYQPDNTDHGAAAIADNYAAADAEEPMCFGQFAS
ATASMAPDRPPVDVAAVSAILDHRFQNSDLAVQALTHPSYLLAPSYQRLE
WLGDALLQYAVVKRLMTRWPSASPVLLHRMQSVACNNMFLGLICVHMGLH
RHVASMHPHLGRVVAKFEADLIDLGITRENPVGNGESDARHGGLWERLSP
PKALGDVIEALFAAVWIDSGCNMDAVTRLHDRLFAPYLEHYITPDTYARN
PLSYIYEVVAQKRCTGLRLDNVATASASPTAPRPTHSPLAPGTVGTDALL
DPDTSLTYRATLHGHEIGRGTADTSQAAKIRAAQAALATLEGKTMDFWDE
VGCDCPVRLRYVESMRAKQDDAMDVDIGKVNGNATSCAAPAPAESADEGD
DDTASEDGAGRGGDAAASDALVPATAMERFGYGADVGASLLAKRSSLPNT
AKREGA
>KNE60112.1/1-1844
MGQARRVKDLVELTLLTNQPTNRTRAAQTRPPPSSNAPPPDPHQVGGARS
A------------ASDPRPTPVLPVSYFHRDPFARFAPAPKATASNPGQH
ARMQVLRRLYASLTAGDPPLGLGKPVTVVDGGPRLEDRAPGVPCDQNQPP
AQNGAVERDVEMGSPQDDAFVPAQPEARSPAEIGSNRGSVEPVVERPCPP
DGPDDDAMDVVEPDPLPDQDATAPATPPSAEKGRDHDAAVNTDGDVNGGA
DTQNDAFPNIPQPRAYQLELYQHAVRENVIAVMPTGSGKTLVAVLLIRHM
CAVEKERQRQAASNGGRLYRPKTAFFVVNKVHLAIQQANVIKKHTALRVE
LIHGDVAESWGAKEWSRMQAKTDVVVSTSQIVLDALRSGYIRLSESCVMV
FDEVHDAVGRHPMRLIMTDFYHPAPKTARPKVFCMTASPSNAKGNVQMRM
TALEETMDASVFQVDDAFDELEQHAPRAETQFVMFREPTMAAQVGPIYLA
IHDDAMRIAPNLFNRTLFNEYPHIAVECGVCVAERYLLQVLHEFVQPIQR
LQQAGRSDHVVVDPALLPAIQELNARARATGAPLPITMATVSQKVRSLFL
DVLAPAVSATTDAHAHFRGIVFVERRLLVRILRDLLDHFLRDEDARLASL
TTECIMGHSGSAWTALARGMEVEHQTRIIDEFRAGKINLLFSTQVAEEGL
DIPACNTVIRFSLPKTVISLIQSRGRARHRSSKYVVLINANNPDEIRLMA
DLRDQEQKLAEANTNMSRPDQDDAMQVDPKDAEHLYKVEATGATLTLQQA
VPLLTQFCATLPGNDFYRPQPRYLLQDSERNTEWHRSRSSRLRHLDFAAV
IDPALDKRARLVAAQAPPTSYEPGCRCILFLPESVRLETKVLDRTAPSKQ
LARQLVAFDACVKLHKAGLLDDNLRPISQVRPPKGVVRRFYDAHSNVLTS
TRAYAAPFAESIRASVDEAPDATFPAYLSIFLPSSDTDDDEASDRLAPLF
GNVARVGVLTRHPMDAVLVTMAAGWTCQPIGTPTALQLTREELELVDKFM
VRVLAGTWVQNWAQSPPDPTPPMACYLVPLVHSLELSHANIDWDLMRVYT
ETDWHTVRADAVTSMVVDAFREQHRARCALVADRADKMRPLQVLRVHAPG
PVPDSALQPANDVQTQEASNVLPLAAQHPTTILECRPVPRCSTGKSKSDA
HRIAPTNGDMDDDRVFLPDTPTRVAWIPVPAHVYGGLRAITEAIYHVDEI
MTLRATQARLEIPCTLERFRQALTLPSSARTPNYESLEFLGDTVLQVFTT
AYTFVKNPDGHEGVLCAYRMTLTVNTLLRDISERWRFHEAVVAHAYRPRD
WRDWVQYKPKPFTTSDKMRADLIEALLGADYMDAGLEAAYSTLLKFMTAM
ADEFPTSTSLWDAVGALYQPDNTDHGAAAIADNYAAADAEEPMCFGQFAS
ATASMAPDRPPVDVAAVSAILDHRFQNSDLAVQALTHPSYLLAPSYQRLE
WLGDALLQYAVVKRLMTRWPSASPVLLHRMQSVACNNMFLGLICVHMGLH
RHVASMHPHLGRVVAKFEADLIDLGITRENPVGNGESDARHGGLWERLSP
PKALGDVIEALFAAVWIDSGCNMDAVTRLHDRLFAPYLEHYITPDTYARN
PLSYIYEVVAQKRCTGLRLDNVATASASPTAPRPTHSPLAPGTVGTDALL
DPDTSLTYRATLHGHEIGRGTADTSQAAKIRAAQAALATLEGKTMDFWDE
VGCDCPVRLRYVESMRAKQDDAMDVDIGKVNGNATSCAAPAPAESADEGD
DDTASEDGAGRGGDAAASDALVPATAMERFGYGADVGASLLAKRSSLPNT
AKREGA
