# Supplementary material for: Clade-wide fungal proteome analysis reveals structure–function conservation in divergent Dicer proteins
Source: Comput Struct Biotechnol J. 2025 Nov 6;27:5020–35. doi: 10.1016/j.csbj.2025.11.009 (PMC12663654; doi:10.1016/j.csbj.2025.11.009)
Supplement: Supplementary file 13 — Supplementary material [file mmc9.zip › Ch1_aligned.fasta]

>KNC99522.1/1-1512
MIPTAPPPQQRAFVSHYRMVTSGLKPPITPTQTKQKKARQTIR----ELK
AAAKFSV----KE-VNTVPDVARDYQQQLFEMAKDSNIIAVMDTGMGKTL
IAGLLIKHMVEVEHASRLA--GGKKRVVAFLVPTVPLVFQQQEYLRHQIA
GNVVPICGELL-NE-KQSDWEKILKENDVLCATPQTLVEALIHAFINIDQ
ICLIVFDEAHHALGDHPYAVLMKEHVSCLPS--NARPRILGLTASPVNSD
S-HALIAIENLQKILDCRAVTVMSE-EKSLRYAARAKPE---KIEYPQND
EIATYPRAYEIVKGWSSMMPADANLTKVLK----------DGIYILKQLG
SWACARSILAAIYTLQKKADRAMLA------DG---IMTSKVRRLMQTED
-IRRQLL-EELR-----VAGPADSPALSELSPKVVKLIEIL-EQYRDDHV
FSGIVFVQRRETAERLRDILCSIDRLKDFLRVDVLVGHGGDNA--DVLQT
AMRVTAQQNIVQEFGHNRINLLVATKVAEEGLDIRVCKLVIRFDMGKESM
NLVNFIQSRGRARAPDSRFILMCEEDNWEHLLHLRELRIRESEIRTALVS
HENNIPTSYA-----LN-D-EEEPLQTSPYTYTVENTGAKATLTSALQLV
EEFCTVQLC-DQFVHSRPEYALTHLA--STG-DERFQASVTLPNCVPPEI
RLTVGRPMRSKALAFRHAAWEAVKLLHQRRYLNDTLRPARGDILFK-SRH
DEEGQLREELQKGLNTLKSKRNKRFFRIKQPQILHQPWDLTN-DYVSGYL
NVIEVKALHD-----------------------------------PPMSN
PLGFLTVSGLPISPMEFSLWPNLAEVTVRIQASPKPLKMTLEQYRWARAY
NHCVLSPMLKHTLFKEDEDYAFLVVPLRIRPGSRPVDFQLFKASELIDWK
ATASVES-FDPEK-FQSLLYKPDVVDRVVVDMRHWGRKFRALELCADKGP
FDPVPF-GDDKFKCAADYYQL-I-KNRRLIKPDQPVIRARLVT--RKFNM
LAYHNIAENESVEAKRDQDVFLLPQYCQIYPIDQNTIKAA-VILPSILYY
VELACRTSELQE--------KLSLPAALPQLITALSAPSATLQTNYERYE
TLGDAFLKLAITLHIYVLYPHRGEGVMTMMTHSLLSNYKLFVRGWKHGIP
GYIVGTKLSRTEWAPMKLEK--------LEENAKKEVNKTDENP-----E
TGSQLLSDKQIADTVESILGACLDC-----SGVKGAAQALRNIYSDAFLI
DWAGYIKAQQQISEQRP--K-SNPLTAAKMAKLQSLQDLIHYQFKDPMLL
MEALTHPSSKD--PNVLNYQRLEFLGDAVLGLLAVRYFFYTYPDLPPGRL
SDLKDAAVNNSFLACVSANLGLHTFIEASSVPLAQAIGEYCTDLYEAAQQ
HVEGAEARQNKLESITHLPEGKGARAKLQRELEAEMQYWINIE-TPKAVS
DLFEAILGAIFQDGGYDVEVAWGFLDRF-WLPWVNEYIQPQL--V-----
----GRHPFREMAMYMRSVLGCDKWRVPTKHDLEEGLFVANLIMHENVIA
MDYGPSRKAARRALAENVLQMIEEGVE-IANKCDCGGIKFVPG-------
-DWDE---------------------------------------------
----------------------------------------------EPFL
EK------------DEASMHLV--S-
>TPX55092.1/1-1517
MAYED------HLTSDFPIITNGLKPSDA--SSRAARRRPTVR----QLK
AGSKFEA----WDETKGPIEQTRNYQNDILERAKTQNIIAVMDTGTGKTL
PAAMLIKYMLAKEEEARKT--GAKKRVALFLVPTVPLVWQQKDYLKHQLQ
DDVAPICGKLL-ND-KMVDWQKIVKDYGAVCATPQVIVEAMNHAYITMDQ
ICLIIFDEAHHAIGEDPYAILMREHYWKTSK--SMRPRIMGLTASPVASD
D-KAMVAIDNLETILDCTAITIILTAEDRLRFAARAKPE---KKFYPMAP
NDEQEPKILKVLEENVNKI-TAIDLKKARL----------DGTLMWNQLG
SWACARSILAAMDRLQDKADRAIL-------DG---WAHEEE-SPAE-LD
-RQRALLRMKLA-----ECRPQEEPLESEISTKVRTLCDIL-EGYREDAS
FSGIVFVQRRDTAERLRDVLANYAKTKSFLRVAALMGNRAGSP--EGMET
TMRMTEQNTILRDFRQGHLNLLVATKVAEEGLDIPECKLVIRFDMGKENM
VLLNFIQCRGRARAQDARFIVMIEEDNWEEQHHLQKLREQEKQVRTEMSK
HKGRIRTAVSLGQ--LSNA-DDEVLKLAPHTYVVDSTGARISLTSAVALL
NHFCTILEV-DEYTQARPEYACLIVG--SLGVDERYAASVTLPSVLPVDM
RYRTGKPMKSKQLAYRSAALEAVKMLHERHYLDNHLRPTFERTYCHMTSG
DLEDEERRRLQTDLLSLRSKKKGATWPITLPENLLKCWRPTESDIIEAHL
NIIDFAPAGQ-----------------------------------NFATS
VLGLISVSQLPTSPLEFSLWPQLIEAKVRVQSSSQKLSLSLKQYQLARSY
NHLVLSPMLQAKLFPNDNDYSLLVVPLKIAPGT-VVDLEKTHASTLIDWE
NAEYCQS-FEPSQHRQRIIYTDEVSQHILVDAAHWDRKYFAIERLDDKNP
FDPVPF-TDTNFKCAADWYK-----RKKAIRQDQPVIKARLVT--RKFNM
VASHSIAEVESVDAKRDGDVFLIPQYCQPYPIKQNVLKAA-VMLPSILYY
IEVTCRAAELRQ--------KLELPVTMPKLIEALAAPSAVMQNNYQRLE
TLGDAFLKAALTLHLYALYPDRHEGVMTMMSHKLQSNYELYQRGKAWGLP
GYIISCKLARSEWRPMIANPG-WEKEIIIDDDGNTEFENPTDKPKAPSAV
TLTHRLSTKQIADTVEAILGACLDD-----SGVQGAAQALHNMFSVYFRV
DWAEYAIAL---EDLPK--P-QGEMRADKKVFVAKVEELTGYKFKNPWLL
AEALTHPSSPD--LSVQSYQRLEYLGDAILGMLAVRHFFYKYPNLPPGRL
TDLKDAAVNNAFLACISANLGLHYYIDRFSAAMDQDIADYCTELYEEAQR
HEASASAREELLERSKQYIEAKRERNQLQRQLEAEMQYWINLE-TPKALS
DVFEAILGAVFVDNNFDHDSVWNFLRRN-WLPWVDKYVQPHV--V-----
----GRHPYRELALYLKKELKCDAWRMPAKHNPDGHLYVANLIIHKEIVM
ACSGTSRKSARRLLAETVLERLEEEPTFLQGGCDCAPEDVK-D-------
-DFDE---------------------------------------------
----------------------------------------------TGIL
EK------------DIATMCSV--GC
>TPX66353.1/1-1512
MIPTAPRPTQRTFVSHYRMVTSGLKPPVTPIQSKQKKVRQTIR----ELK
AAAKFSV----KE-VNTVPDVARDYQQELFEMAKESNIIAVMDTGMGKTL
IASLLIKHVVEVEHASRLA--GGKKRVVIFLVPTVPLVFQQQEYLRHQIA
GNVVPICGELLSNE-KQSDWEKILKENDVLCATPQTLVEALIHAFIKIDQ
ICLIVFDEAHHALGDHPYAVLMKEHVSCVPP--NARPRILGLTASPVNSD
S-HALIAIENLQKILGSRAVTVMSE-EKSLRYAARAKPE---KIEYPWND
EIDTYPRAYEIAKKWLSIVPADVNLAKTLD----------DGIYILRQLG
SWACARSIWAAVYNLQKRADRALLA------EG---PMTGKLRRLMQTED
-ARRQLL-EELR-----LNGPADSPAQSELSPKVVKLIEIL-EHYRDDHV
FSGIVFVQRRETAERLRDILCSIDRLKDFLRVDVLVGHGGDSA--DVLQT
TMRVTAQQNIVKEFGHNRINLLVATKVAEEGLDIRVCKLVIRFDMGKENM
NLVNFIQSRGQARAPDSRFILMCEEDNWEHLLHLRELRNRESDIRTALRS
HENNLPTSYA-----LNDD-EEEPLKISPYTYTVERTGAKATLTSALQLV
EELCTVQLS-AQFTHSRPEYALTHLA--STG-DERLQASVTLPNCVPPEI
RLTVGRPMRSKALAFRHAAWEAVKLLHQRKYLTDYLRPVREDTLCK-SRH
GAEGQLREELQKGLNTLKSKRNKRFFKIKQPQTLRQPWSSTH-DFVSGYL
NVIDVKSLHD-----------------------------------HPRSN
PLGFLTVSHLPILPMEFSLWPNLAEVTVRIQASPEPLMMTLEQYRLARVY
NHYVLSPMLKHTLFKEDEEYAFLVVPLRIRPGSRPVDFQHIKASELIDWE
ATASVES-FDSQS-LQSLLYKPDVVDRVVVDMRHWGRKFRALELCADKGP
FDPVPF-GDDKFKCAADYYQL-I-KNRKLIKPDQPVIRARLVT--RKFNM
LAYHNIAENESVEAKRDQDVFLLPQYCQIYPITQNTIKAA-VILPSILYY
VELACRTNELQQ--------TLGLPAALPQLITALSAPSATLQTNYERYE
TLGDAFLKLATTLHIYVLYPHRGEGVMTMMTHSLLSNYKLFIRGWKHGIP
GYIIGRKLSRTEWAPMKRET--------REENSEKEVNKKDEKP-----E
TGAQLLSDKQIADTVESILGACLDC-----SGVKGAAQALHNIYSEAFLI
DWADYIKAQ-QISERRP--K-SSPITAAKMAKLQSLQDLIQYQFKGPILL
LEALTHPSSKD--PNTSNYQRLEFLGDAVLGLLAVRYFFCTYPDLPPGRL
SDLKDAAVNNSFLACVSANLGLHTFIEASSFPLGQAIGEYCTDLYEAAQQ
HVDGAEARQKKLESITHLPEGKGARAKLQRELEAEMQYWVNIE-TPKAVS
DLFEAILGAIFQDGGYDAEVAWGFLDRV-WLPWVNEYIQPQL--V-----
----GRHPFREMAMYMRSVLGCDKWRVPTKLDLDEGLFVANFIMHEHVIA
LDYGPSRKAARRALAENVLQMIEDGIE-ITNKCDCRGVKFVPG-------
-DWDE---------------------------------------------
-----------------------------------------------PIL
EK------------DEASMHIV--S-
>TPX32589.1/1-1597
MQHAP--------IELPFFLTKGLPLPKVL---------NGASPHQVNSN
AASNANI----DDASTKVRQSPRSYQLELFEEAKKNNIIAVLDTGTGKTM
IASLLVKHYVGLQRDAEKENPETVRRIAFFMVPTNPLAFQQKKQLEIMV-
KRVEIVVGESKKGK-NKKSWEELLEAYDVIVCTPAILKNALEFGYLTMNQ
ALLLVFDEAHHAIGHADYAIIMQKHYPNLTDETAHKPRVLGLTASPVTRE
TDDPVKAVEALENQLKSVARTIMWE-TQS-GYEHLGKPHAVTKIIYKAAP
QELPQSELMRTLKDLVKSPPQDLDLPGDLRFKLQDRIIPDLEMHILRTLG
VHACDRAIEAMAHTCHRKSLSAIPFSKLGLEDLLEGDAVQDD-E---EEQ
VAQTSLL-ARLG-----HLFPGPHASGDLLSDKVKMLFSLLYNDYRDDRD
FSGIIF--RRDVADRLAELIRH-EKKLSFLRVGVLKGHGKGANYKSSEGV
DAKVAHQYRIVEEFWKNNVNLLVATAIAEEGLDIPACKLVVRFDIGRGAL
KLGSLIQSRGRARKENSKFCLMVEENHPEDNSYPVSLQQKEKAQRGHLYK
MCTQNSVLARWHQIELQQAEEREMDLYAEEVYKIPATGAVLHSTSAISLL
NRLCQIISEVEGYE-WSSSWTYE------LV-ASQFYATVTLPGTLPREI
RVHRGGPADRIATAQRLACRNAIIALHKEQYFDDNLQPVREDPRQRL---
QRVDDDKAALANDLNSLRGRRKRRSYQKIVPADMEVPWQEVP-GGRYVWL
SVPYTVSAGQ-----------------------------------RREMY
RVGIITR-RRPVDGIQFSLWPDQREVMMTVIPNATSMIVNDEQWDAVKKF
HVYLMSSFLKDAL-ELELDHAYFCIPLIWQN-----------NTPVIDWT
RLLEIAN-YNPA-AHDHLLYAQDIVGRMVVDRSYYRRQFAVTDL---VNP
DSSESF-KE-KYAAVVKKYKGSGQFKYRTIKPIQPILYGNRLEIHRRINL
LQDV-KV-EQIKDAKQYRTTSLLPEYCEVHPFTQKDFYDT-NRVPSILFY
FELFCIAHDTQK--------RLSLSAPVGSVLQALSAPQTGLPHNYERLE
TLGDSFLKLAINLQLFARFPNRDEGHLSMRTNYAVSNYQLFQRASNKEIP
NVIISATLSRSTWRPFGSGPGRWDEREK------LRIERSGKNPIKIYPR
PGTQILSDKQVADVMEGLLGAAVITGNPETQGVEAGAKTMKAIYDDVIEE
DWTKFSNLIQ---KRTPTKDGSWKDAAGMVTLVDEVQEFIGYKFNSPGWL
IEALTHATAAD--AKFNSYQRLEFLGDAVLGYLAVRYFFYAYHEADPAQL
SDCKDASVCNSFLANIAVSASMQTWLRHMSAPLSHGLQSYKDELIASRD-
RA----------NSLSQQGGNRVLQQDVRGDTDDALRYWEDLD-TPKAAS
DMVEAILGAVFVDSKLSTNAVWKVMQKI-WLPWVEVYIKPTT--V-----
----KRIALRVLSEELLK-LGCVEHKVKTYVEG-PRQFVARVFIHGRVFA
EGRSEMRKKANTDAANAALDILTKSLEAWQGWCTCQGDALEAGVYVQGQR
QDWANGVTTATTTMNG---GSSSNGSNGVNGVSHIGQNGSSNSETDDGSE
SDD-DE---------------DGVPVVVRRDEIPSLR-ILP--EGDEGYD
EHDHQYTQMGQVEADGGEVVGV----
>TPX37837.1/1-1646
MATAN----RHAPKPLPPFLISALPNREA----------FGVK----AKA
SGAYFGVDAGDDEKLHRPLEDPRSYQLQLFKEAQEQNIIAILDTGTGKTL
IASMLIKHYVGMQMDAERANDKTERRIAFFLVPTVPLAWQQHRQLSVML-
DRVGVVVGDMGKAR-DKSSWDALLKSHNVIVCTPAIFRNALEAGFLSLLQ
VLIIVFDEAHHAIGNADYAVIMEKYYPRLSDKYAYKPRVLGLTASPVTGD
NDDPIIAIQALERILKSLARTVIWN-DHK-QYANLGKPAELDRLSYDAAP
SQLPQTELISTLKSLLEQPPPDLNIPENIRHRLRTKDLDELEFEILRNLG
TYACDRAVELLLQRYHRKLMTKASFQSMNLEDLLAIDETEEL-EI--EEE
QRKTSLL-GMIG-----HLFPGRILPPKSLSHKVERLFTFL-ESYKSHTV
FKGIIFVQRRVVADLLADLIHK-DERLHFCRVAVLKGHGGRSE--TTDKE
--SMISQVKTVEDFRVNKLNLLVATAVAEEGLDIPECNLVVRFDPR--NM
KLGSLIQSRGRARSANARFVVMIERHHGQDGSILMRLWGQEQLFRAHLAE
VSRATDPKARYKELLEEEVNQNEVAQFAHEPYRVESTGATLQLTSCMSLL
NRFCQGVSRRDGYD-WKAFWSYE-----TLK-DGQFMATLTLPGTVPKDL
RLHKGGPAHRVMIAQQLAAFNAIKALHREEYFDNYLQPICSEDYIKH---
SRQDEDKARLQDDLNTLRGRRRKRIYTKCVPEAMTTPWTDVA----TETL
DTTKIGVDNNERGPSRNFSDKDGCKPMSNMRRQAWLCVPYTMRGTQDEMY
PVGVFSR-RKPTNGIQFSLWPAHCEVRMKMISEADPVLLTEDKWNAVVKF
HCYLMTSFLKDEV-ERKFDSSYYCVPLNWDI-----------NRPVIDWQ
RLFEIAN-HNPK-DHRHLLYSGDIVGRIVQDKSYYDRQHAVVAFRPDLKP
ADAMPPEYDSRSKSAMQKYTSSGRFKKRPINPDQPILVGHIMQAQRRLNM
LHEK-IV-EGVKEARQYQHTPLLPDFCSVYPLTVEEFDNT-ERVPSILYY
FEMFAVAYDLKS--------RLGLPAPVGSILQALTTPSTGLPHSYERLE
TLGDSFLKMAINLHLYARLPLRDEGHMSMQTNFLVSNYQLFKSANRKGVP
DAINATTLSRTTWRPFGSGVGRWEEREK------GRQERGIQLPIEVNPP
PGTHVLSDKQVADVMESLLGAAVISGDAQTHGVEDGAKTLKAVYSDASES
DWRKYYDLIK---KRTPGRDGSWKYLPGLLTLVDAVEELLGYKFNQPGWL
LEALTHSTAAD--EFFNSYQRLEFLGDAVLGYLAVRHFYYTFPEADPHQL
SDLKDAAVCNAFLANIAVSAGMHKWMRHMSAPLMHGFHMYLNDLAAERY-
HV----------------------EESMKSEDDDSRRYWEDLE-PPKAVS
DLVEAVLGAVFVDSELSTMAVWKVLEKI-WIPWVDRYIKPTT--V-----
----KRVAVRVLAEELRS-RGCVEHKVKAYLEG-PRAFISKVTIHGKVFA
EARGDLRKKATLEASELALKMIREDPKCLDGWCDCQPEALEQAIYAQGAR
QDWDVGRTSGTPALSSKGLAAMDDGSKDSSSNSAVDKAGVSAGPFDLDSD
IDDEDWEDCSRSLPGLGGNGSNGVGKV--GDEIAKVVQAVNSRTGDDGFR
EYDHEYTVLGQFEDDGGFRIENAEPM
>KND00894.1/1-1405
MSASG---------------------------------------------
--------------DHQLGVTPRSYQYEVLDKAIDSNVIAVLDTGSGKTL
ISVMLISHMARLEQKRRTENPGLRTRLSVFLVPLVPLVLQQEEYVRKHCN
LKVKHYYGAMRVDDWSEERWKNEVSEAEVMVMTADIFRNMLCRAYIAMEQ
INLIIFDECHHARKNHAYNQIMGIHYKQCRE--SGRPKIFGMTASPTFGK
E-SYQSSIMQIEGNLDARAVTVDVA-EVS-PH--VPRPKQ-TVVYYKGT-
ERADPPALYYLVKQYG--GPAEEELAAALK----------KSLILCEELG
TWCAARALEMAVLATDARLKRSRVL------QWHNGRPTEECSEPKELEK
VAAFANL-KSYVMTSPFWFDNLSSPTANDLSPKVMTLLKVL-EEYRNCKH
FCGIVFVQRRATARVLDLVIKR-WKGLEFVKSDILVGHGIGSA--SPADV
NLRVQQQRKIVQSFQKGETNLIIATRVAEEGLDIRACNLVIRFDV---CI
TLTNYIQSRGRARRMDSEFITLCNRNSPSEAVQLAELQREEQLMRAALQT
RESLTGSM------------ESAVQPSDEEIYTVESTGASVTLYTSIGML
YNYCALLPT-DSVGALTPTFQIAPVPDLAYG-PCEFKASVTLPPSVPIEA
RYATSKLCARKALAKQWAALEIIKRLHAAGELDDRLKPIKAVSQI-----
AGFDEMVEPVGTGGDTERKKRQILEFRMKTPVFWRGSWKPHQ----PTWL
TLVRMHVDNG-----------------------------------NKPTS
DIGLLTVGEGPMQKGIFHMSIANRLTAVEIQSSRCPLDLDLPTLASVKRF
HVALFKGILRSDV-QDEAEWATIVVPVVETLTDWTALGDAFDPRAVIDWE
SVAFASRAQQPLLDQDGNLTCANLQAVVLHSRVHHNRLYLVDKVHDHLTP
YSDWPI-EEGKFPTLGRYYEARL-KYPEPIHTAQPIIKAHRLP------Y
-----IT-QTTMEKQPTSAAYLIPQCCTIYPIPAHIMRGTALHLPILLQH
LQHRLLASDLKYYGFDDFMSDDYLHGSVEDLQAALTAPVADPTVNYERLE
TFGDSFLKIHQSLHLYASYPTCHEGRLSLMRNALERNTALRACAMKLGLE
GYVLGTGLSRREWTPPE----------------------------QLGGG
GSVHKLSDKTVADVVEAIIGACLCG-----GGIRGGAGAVVKLLGHGYES
DWSIYSQKLA---ESRQ--S-RT--FTVMEPIVRQVEQAIGYQFKDMTLA
IEALVHASEARAVAEIGSYQRLEFLGDAALGFVVTRHLYAISPPLSPAEL
SEFRSELVNNQFLSWVSWTLGLTKHIQYNDAALESAIAHFGHQMERVTG-
GV---------------------RTPRFKTSALKGPLYWKELDAAPKSTG
DVYEAILGAVFVDSGFDVEAPWGVVLRTLIDPWWHLFQEAGCGTAQSKCV
RSADETNPIGEAYEWTQK-MRCERLQFTIEIDEEAGVIRCTCTFHDVPIG
CGEGKNKKIAKRIAAEHALTFLRSI-----DRCACHQEGK----------
--N-----------------------------------------------
--------------------------------------------------
--------------------------
>TPX72392.1/1-1348
MSASG---------------------------------------------
--------------DHRLGVTPRAYQHEVLAKAIDSNVIAVLDTGSGKTL
ISVMLINHMARLEQERRTANPGLRTRLSVFLVPLVPLVLQQEEYVRKHCN
LKIKHYYGAMGVDDWSEQRWKNEISEADVMVMTADIFRNILCRAYIGMEE
INLIIFDECHHARKNHAYNQIMGIHYKQCPE--SARPKIFGMTASPTFGK
E-SSQLSIKQIEGNLDAKAVTAASG-QLS-QH--VPRPNE-TVVYYKST-
ELADPPALYYLVIQYG--GPAVEELATALS----------ESLIFCEELG
TWCAARALEMAVLAADARLKRPRVL------QF---RLTEEYSEQKEAEQ
VAAFANL-KNYVMTSPFWADNVPSPTANDLSPKVMALLKVL-EEYRNCEH
FCGIVFVQRRATAGVLDLVIKR-WRGLEFVKSDVLVGHGSGPS--STVDV
NMSVQQQKRIIQSFQRGEANLIIATRVAEEGLDIRACNLVIRFDV---CI
TLTNYIQSRGRARHVDSRFITLSNRSYPSEAVQLATLQRQEQFMRAVLQT
RESPGDPM------------ESAVQPADEEIYTVESTGASVTLYTSIGML
YNYCALLPT-DGVGALTPTFQISPTPAGADG-QGGFKASVTLPPSVPIEA
RYVTSKLCARKALAKQWAALEIIKRLHAAGELDDRLKPIKAVSQI-----
AGFDEMVEPVGNSGDSERKTRQILEFRMKTPVLWRGSWKPHQ----PTWL
TVVRMHVDDG-----------------------------------KKPTL
DIGLLTVGDGPMEKGIFHMSIGNRLTAVEIQSSRRPLDLDLQTLISVKRF
HVALFKGILRSDV-QDEAEWATIVVPVVERLTDWTALGDAFDPRAVIDWE
SVAFASRAQQPLLDQDGKLTCADLAAVALHSSVHHNRLYLVDKVHDDVTP
YSHWPI-EEGKFPTIGRFYEARL-RYREPIHTAQPMIEARRLP------Y
-----IT-QTTMEKQSTSPEYLIPQCCTIYPMPAHILRGAALHLPILLQH
LQHRLLASDLKYYGFDDVMSDDYLHGSVEDLQAALTAPVADPTVNYERLE
TFGDSFLKIHQSLHLYATYPTCNEGRLTLMRNTLERNTALRACAMKLGLE
GYVLGTGLSRREWTPPE----------------------------QLGGG
GSVHKLSDKTVADVVEAIIGACLCG-----GGIRGGAGAVVKLLGSGYET
DWGIYSQRLA---ESRR--T-RS--SRGMEPIVRQVEQAIGYQFKDMTLA
IEALVHASENRGVAEIGSYQRLEFLGDAVLGFVVTRHLYAISPPLSPAAL
SEFRSELVNNQFLSWVSWTLGLTKHIQYNDLALESAITHFGHQMERVTS-
GV---------------------STPRFKTSAFKGPLYWKELDAAPKSTG
DVYEAILGAVFVDSGFDVEAPWGVVLRTLVEPWWHLFREAG---------
---------------------CETVE------------------------
---------SKCVRSDDETNPIGEAYER-TQKMRCQRMQFTYG-------
-SD-----------------------------------------------
--------------------------------------------------
--------------------------
